# Supplementary material for: Cationic cluster formation versus disproportionation of low-valent indium and gallium complexes of 2,2'-bipyridine
Source: Nat Commun. 2015 Oct 19;6:8288. doi: 10.1038/ncomms9288 (PMC4633986; doi:10.1038/ncomms9288)
Supplement: Supplementary Data 1 — Cif File for Structure 3 [file ncomms9288-s2.cif]

#==============================================================================
data_New_Global_Publ_Block
# Added by publCIF - use a unique identifier for each data block
#==============================================================================
# SUBMISSION DETAILS
_publ_contact_author_name
'Krossing, Ingo' # Name of author for correspondence'
_publ_contact_author_address # Address of author for correspondence
;
Institut fuer Anorganische und Analytische Chemie
Albert-Ludwigs-Universitaet Freiburg
Albertstr. 21
79104 Freiburg
;
_publ_contact_author_email        'krossing@uni-freiburg.de'
_publ_contact_author_fax          '++49 761 203-6001'
_publ_contact_author_phone        '++49-761-203-6122'
_publ_contact_letter
;
Please consider this CIF for publication. I certify that this contibution is the
original work of those listed as authors; that it has not been published
before (in any language or medium) and is not being considered for publication
elsewhere; that all authors concur with and are aware of the submission; that
all workers involved in the study are listed as authors or given proper credit
in the acknowledgements; that I have obtained permission for and acknowledged
the source of any excerpts from other copyright works; and that to the best of
my knowledge the paper contains no statements which are libellous, unlawful or
in any way actionable. All coauthors have made significant scientific
contributions to the work reported, including the ideas and their execution,
and share responsibility and accountability for the results.
;
_publ_requested_journal           'Nature Communications'
_publ_requested_category   'Chemical Sciences - Inorganic Chemistry'
#==============================================================================
# TITLE AND AUTHOR LIST
_publ_section_title
;
[Ga(Bipy)3][Al(OC(CF3)3)4]2
;
# The loop structure below should contain the names and addresses of all
# authors, in the required order of publication. Repeat as necessary.
# NB if using publCIF, the Author database tool might prove useful
# (see the Tools menu in publCIF)
loop_
  _publ_author_name
  _publ_author_address
  _publ_author_footnote
 'Lichtenthaler, Martin R.'
;
Institut fuer Anorganische und Analytische Chemie
Albert-Ludwigs-Universitaet Freiburg
Albertstr. 21
79104 Freiburg
Germany
;
 .
 'Stahl, Florian'
;
Institut fuer Anorganische und Analytische Chemie
Albert-Ludwigs-Universitaet Freiburg
Albertstr. 21
79104 Freiburg
Germany
;
 .
  'Kratzert, Daniel'
;
Institut fuer Anorganische und Analytische Chemie
Albert-Ludwigs-Universitaet Freiburg
Albertstr. 21
79104 Freiburg
Germany
;
 .
 'Heidinger, Lorenz'
;
Institut fuer Physikalische Chemie
Albert-Ludwigs-Universitaet Freiburg
Albertstr. 21
79104 Freiburg
Germany
;
 .
 'Schleicher, Erik'
;
Institut fuer Physikalische Chemie
Albert-Ludwigs-Universitaet Freiburg
Albertstr. 21
79104 Freiburg
Germany
;
 .
  'Hamann, Julian'
;
Institut fuer Anorganische und Analytische Chemie
Albert-Ludwigs-Universitaet Freiburg
Albertstr. 21
79104 Freiburg
Germany
;
 .
  'Himmel, Daniel'
;
Institut fuer Anorganische und Analytische Chemie
Albert-Ludwigs-Universitaet Freiburg
Albertstr. 21
79104 Freiburg
Germany
;
 .
 'Weber, Stefan'
;
Institut fuer Physikalische Chemie
Albert-Ludwigs-Universitaet Freiburg
Albertstr. 21
79104 Freiburg
Germany
;
 .   
 'Krossing, Ingo'
;
Institut fuer Anorganische und Analytische Chemie
Albert-Ludwigs-Universitaet Freiburg
Albertstr. 21
79104 Freiburg
Germany
;
 .

_publ_section_abstract
;
(type here to add abstract)
;
_publ_section_comment
;
The stucture of the title compound, (I), is shown below. Dimensions are
available in the archived CIF.

For related literature, see [type here to add references to related
literature].
;
_publ_section_references
;
?
;
_publ_section_figure_captions
;

;
_publ_section_exptl_prep
;
(type here to add preparation details)
;
_publ_section_exptl_refinement
;
(type here to add refinement details)
;
#==============================================================================
# of the abstract, comment etc.
# Its contents will not be output
_publ_manuscript_text
;
?
;
#==============================================================================
# Formatted by publCIF   
 
data_C2c_a


_vrf_PLAT088_C2c_a
;
PROBLEM: Poor Data / Parameter Ratio .................... 7.20 Note 
RESPONSE: The heavy disorder of the highly symmetric, perfluorinated 
aluminumalkoxide anions was treated appropriately using a disorder model with 
equal distance restraints for chemically equivalent bonds. The model is a 
compromise between data/parameter ratio and residual density. The occupancy of the 
anion disorder was kept on a fixed value to lower the number of parameters. Also the 
U values of the solvent molecule were refined isotropically. However, the highly 
restrained model led to a stable refinement and good low residual density.
;

 
_audit_creation_method            'SHELXL-2014/7'
_shelx_SHELXL_version_number      '2014/7'
_chemical_name_systematic         ?
_chemical_name_common             '[Ga(Bipy)3][Al(OC(CF3)3)4]'
_chemical_melting_point           ?
_chemical_formula_moiety          '(Ga N6 C30 H24),(Al O4 C16 F36)2, (C6 H3 F2)'
_chemical_formula_sum             'C68 H27 Al2 F73.75 Ga N6 O8' 
_chemical_formula_weight          2580.88

loop_
 _atom_type_symbol
 _atom_type_description
 _atom_type_scat_dispersion_real
 _atom_type_scat_dispersion_imag
 _atom_type_scat_source
 'C'  'C'   0.0033   0.0016
 'International Tables Vol C Tables 4.2.6.8 and 6.1.1.4'
 'H'  'H'   0.0000   0.0000
 'International Tables Vol C Tables 4.2.6.8 and 6.1.1.4'
 'N'  'N'   0.0061   0.0033
 'International Tables Vol C Tables 4.2.6.8 and 6.1.1.4'
 'O'  'O'   0.0106   0.0060
 'International Tables Vol C Tables 4.2.6.8 and 6.1.1.4'
 'F'  'F'   0.0171   0.0103
 'International Tables Vol C Tables 4.2.6.8 and 6.1.1.4'
 'Al'  'Al'   0.0645   0.0514
 'International Tables Vol C Tables 4.2.6.8 and 6.1.1.4'
 'Ga'  'Ga'   0.2307   1.6083
 'International Tables Vol C Tables 4.2.6.8 and 6.1.1.4'
 
_space_group_crystal_system       monoclinic
_space_group_IT_number            15
_space_group_name_H-M_alt         'C 2/c'
_space_group_name_Hall            '-C 2yc'
 
_shelx_space_group_comment
;
The symmetry employed for this shelxl refinement is uniquely defined
by the following loop, which should always be used as a source of
symmetry information in preference to the above space-group names.
They are only intended as comments.
;
 
loop_
 _space_group_symop_operation_xyz
 'x, y, z'
 '-x, y, -z+1/2'
 'x+1/2, y+1/2, z'
 '-x+1/2, y+1/2, -z+1/2'
 '-x, -y, -z'
 'x, -y, z-1/2'
 '-x+1/2, -y+1/2, -z'
 'x+1/2, -y+1/2, z-1/2'
 
_cell_length_a                    25.1999(16)
_cell_length_b                    15.4651(16)
_cell_length_c                    24.792(2)
_cell_angle_alpha                 90
_cell_angle_beta                  112.931(7)
_cell_angle_gamma                 90
_cell_volume                      8898.3(14)
_cell_formula_units_Z             4
_cell_measurement_temperature     150(2)
_cell_measurement_reflns_used     9908
_cell_measurement_theta_min       5.268
_cell_measurement_theta_max       44.377
 
_exptl_crystal_description        'platelet'
_exptl_crystal_colour             'green'
_exptl_crystal_density_meas       ?
_exptl_crystal_density_method     'not measured'
_exptl_crystal_density_diffrn     1.927          
_exptl_crystal_F_000              5047
_exptl_transmission_factor_min    ?
_exptl_transmission_factor_max    ?
_exptl_crystal_size_max           0.200
_exptl_crystal_size_mid           0.130
_exptl_crystal_size_min           0.060
_exptl_absorpt_coefficient_mu     0.541
_shelx_estimated_absorpt_T_min    0.900
_shelx_estimated_absorpt_T_max    0.968
_exptl_absorpt_correction_type    'multi-scan'
_exptl_absorpt_correction_T_min   0.6995  
_exptl_absorpt_correction_T_max   0.7452
_exptl_absorpt_process_details    'SADABS-2014/5'
_exptl_absorpt_special_details    ?
_diffrn_ambient_temperature       150(2)
_diffrn_radiation_wavelength      0.71073
_diffrn_radiation_type            MoK\a
_diffrn_source                    'INCOATEC Mo Microsource'                       
_diffrn_measurement_device_type   'Bruker Smart Apex II Quazar' 
_diffrn_measurement_method        'phi and omega scans'
_diffrn_detector_area_resol_mean  ?
_diffrn_reflns_number             99261
_diffrn_reflns_av_unetI/netI      0.0266
_diffrn_reflns_av_R_equivalents   0.0422
_diffrn_reflns_limit_h_min        -30
_diffrn_reflns_limit_h_max        30
_diffrn_reflns_limit_k_min        -17
_diffrn_reflns_limit_k_max        18
_diffrn_reflns_limit_l_min        -29
_diffrn_reflns_limit_l_max        29
_diffrn_reflns_theta_min          1.582
_diffrn_reflns_theta_max          25.141
_diffrn_reflns_theta_full         25.141
_diffrn_measured_fraction_theta_max   0.996
_diffrn_measured_fraction_theta_full  0.996
_diffrn_reflns_Laue_measured_fraction_max    0.996
_diffrn_reflns_Laue_measured_fraction_full   0.996
_diffrn_reflns_point_group_measured_fraction_max   0.996
_diffrn_reflns_point_group_measured_fraction_full  0.996
_reflns_number_total              7923
_reflns_number_gt                 5787
_reflns_threshold_expression      'I > 2\s(I)'
_reflns_Friedel_coverage          0.000
_reflns_Friedel_fraction_max      .
_reflns_Friedel_fraction_full     .
 
_reflns_special_details
;
 Reflections were merged by SHELXL according to the crystal
 class for the calculation of statistics and refinement.
 
 _reflns_Friedel_fraction is defined as the number of unique
 Friedel pairs measured divided by the number that would be
 possible theoretically, ignoring centric projections and
 systematic absences.
;
 
_computing_data_collection        'APEX2 v2014.7-1'
_computing_cell_refinement        'SAINT V8.34A'
_computing_data_reduction         'SAINT V8.34A'
_computing_structure_solution     'SHELXT-2014/7 (Sheldrick, 2014)'
_computing_structure_refinement   'SHELXL-2014/7 (Sheldrick, 2014)'
_computing_molecular_graphics     'Diamond 3.2i'
_computing_publication_material   'ShelXle-673'
_refine_special_details           ?
_refine_ls_structure_factor_coef  Fsqd
_refine_ls_matrix_type            full
_refine_ls_weighting_scheme       calc
_refine_ls_weighting_details
'w=1/[\s^2^(Fo^2^)+(0.0839P)^2^+69.5485P] where P=(Fo^2^+2Fc^2^)/3'
_atom_sites_solution_primary      ?
_atom_sites_solution_secondary    ?
_atom_sites_solution_hydrogens    geom
_refine_ls_hydrogen_treatment     constr
_refine_ls_extinction_method      none
_refine_ls_extinction_coef        .
_refine_ls_number_reflns          7923
_refine_ls_number_parameters      1101
_refine_ls_number_restraints      10335
_refine_ls_R_factor_all           0.1021
_refine_ls_R_factor_gt            0.0752
_refine_ls_wR_factor_ref          0.2063
_refine_ls_wR_factor_gt           0.1864
_refine_ls_goodness_of_fit_ref    1.017
_refine_ls_restrained_S_all       1.071
_refine_ls_shift/su_max           0.000
_refine_ls_shift/su_mean          0.000
 
loop_
 _atom_site_label
 _atom_site_type_symbol
 _atom_site_fract_x
 _atom_site_fract_y
 _atom_site_fract_z
 _atom_site_U_iso_or_equiv
 _atom_site_adp_type
 _atom_site_occupancy
 _atom_site_site_symmetry_order  
 _atom_site_calc_flag
 _atom_site_refinement_flags_posn
 _atom_site_refinement_flags_adp
 _atom_site_refinement_flags_occupancy
 _atom_site_disorder_assembly
 _atom_site_disorder_group
Ga1 Ga 0.5000 0.24543(5) 0.2500 0.0358(2) Uani 1 2 d S T P . .
Al1 Al 0.37500(5) 0.74167(9) 0.37749(6) 0.0327(3) Uani 1 1 d D . . . .
N1_1 N 0.53827(16) 0.1486(3) 0.31119(18) 0.0370(9) Uani 1 1 d . . . . .
N2_1 N 0.43970(16) 0.2294(3) 0.28618(18) 0.0379(9) Uani 1 1 d . . . . .
C1_1 C 0.5900(2) 0.1116(3) 0.3228(2) 0.0438(12) Uani 1 1 d . . . . .
H1_1 H 0.6146 0.1360 0.3060 0.053 Uiso 1 1 calc R U . . .
C2_1 C 0.6085(2) 0.0398(3) 0.3581(2) 0.0490(13) Uani 1 1 d . . . . .
H2_1 H 0.6455 0.0156 0.3662 0.059 Uiso 1 1 calc R U . . .
C3_1 C 0.5720(2) 0.0040(4) 0.3815(3) 0.0522(14) Uani 1 1 d . . . . .
H3_1 H 0.5833 -0.0463 0.4052 0.063 Uiso 1 1 calc R U . . .
C4_1 C 0.5192(2) 0.0411(3) 0.3704(2) 0.0471(13) Uani 1 1 d . . . . .
H4_1 H 0.4941 0.0170 0.3866 0.056 Uiso 1 1 calc R U . . .
C5_1 C 0.5031(2) 0.1136(3) 0.3354(2) 0.0362(11) Uani 1 1 d . . . . .
C6_1 C 0.4477(2) 0.1599(3) 0.3213(2) 0.0356(10) Uani 1 1 d . . . . .
C7_1 C 0.4067(2) 0.1357(4) 0.3423(2) 0.0470(13) Uani 1 1 d . . . . .
H7_1 H 0.4120 0.0851 0.3656 0.056 Uiso 1 1 calc R U . . .
C8_1 C 0.3580(2) 0.1856(4) 0.3294(2) 0.0513(14) Uani 1 1 d . . . . .
H8_1 H 0.3296 0.1701 0.3439 0.062 Uiso 1 1 calc R U . . .
C9_1 C 0.3510(2) 0.2581(4) 0.2953(2) 0.0477(13) Uani 1 1 d . . . . .
H9_1 H 0.3180 0.2937 0.2865 0.057 Uiso 1 1 calc R U . . .
C10_1 C 0.3921(2) 0.2782(3) 0.2740(2) 0.0441(12) Uani 1 1 d . . . . .
H10_1 H 0.3870 0.3279 0.2500 0.053 Uiso 1 1 calc R U . . .
N1_2 N 0.45873(17) 0.3451(3) 0.19730(19) 0.0424(10) Uani 1 1 d . . . . .
C1_2 C 0.4181(2) 0.3389(4) 0.1423(2) 0.0517(14) Uani 1 1 d . . . . .
H1_2 H 0.4063 0.2833 0.1257 0.062 Uiso 1 1 calc R U . . .
C2_2 C 0.3933(3) 0.4114(5) 0.1099(3) 0.0655(17) Uani 1 1 d . . . . .
H2_2 H 0.3632 0.4057 0.0723 0.079 Uiso 1 1 calc R U . . .
C3_2 C 0.4125(3) 0.4914(5) 0.1324(4) 0.079(2) Uani 1 1 d . . . . .
H3_2 H 0.3967 0.5419 0.1102 0.095 Uiso 1 1 calc R U . . .
C4_2 C 0.4550(3) 0.4978(4) 0.1877(4) 0.076(2) Uani 1 1 d . . . . .
H4_2 H 0.4689 0.5530 0.2037 0.092 Uiso 1 1 calc R U . . .
C5_2 C 0.4774(2) 0.4245(4) 0.2197(3) 0.0530(14) Uani 1 1 d . . . . .
C1_3 C 0.2757(7) 0.3231(12) 0.5241(7) 0.088(12) Uiso 0.326(5) 1 d D U P A -1
C2_3 C 0.2415(9) 0.2823(14) 0.5470(10) 0.135(17) Uiso 0.326(5) 1 d D U P A -1
H2_3 H 0.2335 0.3090 0.5776 0.162 Uiso 0.326(5) 1 calc R U P A -1
C3_3 C 0.2188(11) 0.2037(16) 0.5264(11) 0.120(16) Uiso 0.326(5) 1 d D U P A -1
H3_3 H 0.1948 0.1749 0.5423 0.144 Uiso 0.326(5) 1 calc R U P A -1
C4_3 C 0.2310(9) 0.1663(14) 0.4824(9) 0.113(11) Uiso 0.326(5) 1 d D U P A -1
H4_3 H 0.2153 0.1112 0.4678 0.135 Uiso 0.326(5) 1 calc R U P A -1
C5_3 C 0.2649(7) 0.2067(10) 0.4597(7) 0.065(7) Uiso 0.326(5) 1 d D U P A -1
C6_3 C 0.2878(6) 0.2860(10) 0.4804(7) 0.073(9) Uiso 0.326(5) 1 d D U P A -1
F1_3 F 0.2963(8) 0.3960(12) 0.5440(9) 0.096(7) Uiso 0.261(4) 1 d D U P A -1
F2_3 F 0.3193(9) 0.3235(17) 0.4589(10) 0.19(4) Uiso 0.0652(10) 1 d D U P A -1
F3_3 F 0.2762(7) 0.1733(11) 0.4189(7) 0.098(5) Uiso 0.261(4) 1 d D U P A -1
C1_12 C 0.2166(10) 0.3136(18) 0.4759(8) 0.070(13) Uiso 0.174(5) 1 d D U P A -2
C2_12 C 0.1946(12) 0.2331(19) 0.4610(10) 0.088(17) Uiso 0.174(5) 1 d D U P A -2
C3_12 C 0.2285(15) 0.162(2) 0.4819(13) 0.113(11) Uiso 0.174(5) 1 d D U P A -2
H3_12 H 0.2128 0.1060 0.4714 0.135 Uiso 0.174(5) 1 calc R U P A -2
C4_12 C 0.2846(14) 0.172(2) 0.5178(14) 0.090(17) Uiso 0.174(5) 1 d D U P A -2
H4_12 H 0.3084 0.1232 0.5323 0.108 Uiso 0.174(5) 1 calc R U P A -2
C5_12 C 0.3069(12) 0.2531(19) 0.5329(11) 0.090(17) Uiso 0.174(5) 1 d D U P A -2
H5_12 H 0.3462 0.2599 0.5583 0.109 Uiso 0.174(5) 1 calc R U P A -2
C6_12 C 0.2732(9) 0.3240(17) 0.5120(9) 0.046(11) Uiso 0.174(5) 1 d D U P A -2
F1_12 F 0.1854(11) 0.3792(18) 0.4566(11) 0.106(11) Uiso 0.139(4) 1 d D U P A -2
F2_12 F 0.1429(17) 0.222(4) 0.4279(15) 0.17(6) Uiso 0.0348(10) 1 d D U P A -2
F6_12 F 0.2932(11) 0.3990(15) 0.5254(12) 0.057(9) Uiso 0.118(3) 1 d D U P A -2
O1_4 O 0.33088(17) 0.8162(3) 0.3885(2) 0.0815(15) Uani 1 1 d D U . . .
C1_4 C 0.3141(2) 0.8805(3) 0.4128(2) 0.0490(12) Uani 1 1 d D U . . .
C2_4 C 0.3653(3) 0.9426(4) 0.4435(3) 0.0762(18) Uani 1 1 d D U . . .
F1_4 F 0.39769(19) 0.9513(3) 0.4142(2) 0.1105(16) Uani 1 1 d D U . . .
F2_4 F 0.3989(2) 0.9093(4) 0.4951(2) 0.1174(18) Uani 1 1 d D U . . .
F3_4 F 0.3476(2) 1.0184(3) 0.4533(4) 0.175(3) Uani 1 1 d D U . . .
C3_4 C 0.2893(4) 0.8478(6) 0.4558(4) 0.121(3) Uani 1 1 d D U . . .
F4_4 F 0.3240(3) 0.7877(6) 0.4890(4) 0.213(4) Uani 1 1 d D U . . .
F5_4 F 0.2847(3) 0.9111(6) 0.4900(3) 0.192(3) Uani 1 1 d D U . . .
F6_4 F 0.2376(2) 0.8129(4) 0.4281(3) 0.154(2) Uani 1 1 d D U . . .
C4_4 C 0.2660(3) 0.9313(5) 0.3643(3) 0.0797(18) Uani 1 1 d D U . . .
F7_4 F 0.2361(2) 0.9826(3) 0.3844(3) 0.1155(17) Uani 1 1 d D U . . .
F8_4 F 0.22879(18) 0.8797(4) 0.3269(2) 0.1146(18) Uani 1 1 d D U . . .
F9_4 F 0.2897(2) 0.9802(5) 0.3357(3) 0.160(3) Uani 1 1 d D U . . .
O1_5 O 0.3533(12) 0.6403(11) 0.3874(13) 0.0483(15) Uani 0.357 1 d D U P B 1
C1_5 C 0.3175(7) 0.5728(8) 0.3646(7) 0.0516(13) Uani 0.357 1 d D U P B 1
C2_5 C 0.3012(7) 0.5320(9) 0.4128(6) 0.076(2) Uani 0.357 1 d D U P B 1
F1_5 F 0.3445(8) 0.5262(13) 0.4651(8) 0.079(3) Uani 0.357 1 d D U P B 1
F2_5 F 0.2597(7) 0.5843(12) 0.4178(8) 0.114(5) Uani 0.357 1 d D U P B 1
F3_5 F 0.2820(8) 0.4520(8) 0.3951(6) 0.099(4) Uani 0.357 1 d D U P B 1
C3_5 C 0.2615(7) 0.5998(11) 0.3141(7) 0.0633(19) Uani 0.357 1 d D U P B 1
F4_5 F 0.2411(8) 0.6746(9) 0.3254(8) 0.070(5) Uani 0.357 1 d D U P B 1
F5_5 F 0.2230(11) 0.5367(14) 0.3055(14) 0.072(3) Uani 0.357 1 d D U P B 1
F6_5 F 0.2705(5) 0.6117(9) 0.2644(5) 0.060(3) Uani 0.357 1 d D U P B 1
C4_5 C 0.3505(6) 0.5060(10) 0.3431(7) 0.077(2) Uani 0.357 1 d D U P B 1
F7_5 F 0.3144(6) 0.4517(8) 0.3036(7) 0.088(4) Uani 0.357 1 d D U P B 1
F8_5 F 0.3810(5) 0.5430(7) 0.3161(5) 0.077(3) Uani 0.357 1 d D U P B 1
F9_5 F 0.3855(8) 0.4650(16) 0.3930(8) 0.088(6) Uani 0.357 1 d D U P B 1
O1_8 O 0.3564(11) 0.6360(11) 0.3831(15) 0.0483(15) Uani 0.3138 1 d D U P B 2
C1_8 C 0.3153(7) 0.5754(8) 0.3736(8) 0.0516(13) Uani 0.3138 1 d D U P B 2
C2_8 C 0.3322(8) 0.4901(10) 0.3521(7) 0.077(2) Uani 0.3138 1 d D U P B 2
F1_8 F 0.3048(8) 0.4226(11) 0.3646(9) 0.076(4) Uani 0.3138 1 d D U P B 2
F2_8 F 0.3894(8) 0.473(2) 0.3805(11) 0.086(6) Uani 0.3138 1 d D U P B 2
F3_8 F 0.3224(8) 0.5024(15) 0.2951(6) 0.110(5) Uani 0.3138 1 d D U P B 2
C3_8 C 0.3091(7) 0.5554(10) 0.4327(7) 0.076(2) Uani 0.3138 1 d D U P B 2
F4_8 F 0.2598(8) 0.5157(12) 0.4258(8) 0.066(4) Uani 0.3138 1 d D U P B 2
F5_8 F 0.3096(6) 0.6301(8) 0.4601(6) 0.075(3) Uani 0.3138 1 d D U P B 2
F6_8 F 0.3549(8) 0.5062(14) 0.4605(10) 0.079(3) Uani 0.3138 1 d D U P B 2
C4_8 C 0.2561(7) 0.6072(11) 0.3309(7) 0.0633(19) Uani 0.3138 1 d D U P B 2
F7_8 F 0.2325(6) 0.6570(10) 0.3603(9) 0.088(4) Uani 0.3138 1 d D U P B 2
F8_8 F 0.2142(13) 0.5501(18) 0.3034(14) 0.072(3) Uani 0.3138 1 d D U P B 2
F9_8 F 0.2615(7) 0.6548(13) 0.2872(8) 0.079(4) Uani 0.3138 1 d D U P B 2
O1_9 O 0.3526(12) 0.6400(12) 0.3865(15) 0.0483(15) Uani 0.3292 1 d D U P B 3
C1_9 C 0.3114(7) 0.5782(8) 0.3692(8) 0.0516(13) Uani 0.3292 1 d D U P B 3
C2_9 C 0.2650(8) 0.5984(12) 0.3082(7) 0.0633(19) Uani 0.3292 1 d D U P B 3
F1_9 F 0.2515(8) 0.6831(10) 0.3076(8) 0.053(4) Uani 0.3292 1 d D U P B 3
F2_9 F 0.2150(12) 0.5575(19) 0.2970(16) 0.072(3) Uani 0.3292 1 d D U P B 3
F3_9 F 0.2872(8) 0.5761(13) 0.2680(7) 0.097(5) Uani 0.3292 1 d D U P B 3
C3_9 C 0.3395(7) 0.4905(10) 0.3677(7) 0.077(2) Uani 0.3292 1 d D U P B 3
F4_9 F 0.3686(6) 0.4663(9) 0.4225(7) 0.090(4) Uani 0.3292 1 d D U P B 3
F5_9 F 0.3750(7) 0.4997(12) 0.3381(9) 0.103(5) Uani 0.3292 1 d D U P B 3
F6_9 F 0.2997(8) 0.4318(13) 0.3370(10) 0.098(6) Uani 0.3292 1 d D U P B 3
C4_9 C 0.2829(7) 0.5705(10) 0.4144(7) 0.076(2) Uani 0.3292 1 d D U P B 3
F7_9 F 0.3225(7) 0.5715(14) 0.4690(6) 0.100(5) Uani 0.3292 1 d D U P B 3
F8_9 F 0.2551(7) 0.4935(12) 0.4086(9) 0.075(5) Uani 0.3292 1 d D U P B 3
F9_9 F 0.2466(6) 0.6374(10) 0.4061(7) 0.088(4) Uani 0.3292 1 d D U P B 3
O1_6 O 0.3626(5) 0.7654(8) 0.3071(4) 0.045(2) Uani 0.5107 1 d D U P B 1
C1_6 C 0.3755(5) 0.7821(8) 0.2607(4) 0.0466(13) Uani 0.5107 1 d D U P B 1
C2_6 C 0.3185(5) 0.8018(8) 0.2094(5) 0.066(2) Uani 0.5107 1 d D U P B 1
F1_6 F 0.2846(3) 0.8474(7) 0.2290(5) 0.094(3) Uani 0.5107 1 d D U P B 1
F2_6 F 0.3287(7) 0.8319(9) 0.1648(6) 0.090(4) Uani 0.5107 1 d D U P B 1
F3_6 F 0.2887(4) 0.7292(7) 0.1902(4) 0.086(3) Uani 0.5107 1 d D U P B 1
C3_6 C 0.4158(5) 0.8607(8) 0.2733(5) 0.070(2) Uani 0.5107 1 d D U P B 1
F4_6 F 0.3861(4) 0.9325(6) 0.2755(5) 0.105(3) Uani 0.5107 1 d D U P B 1
F5_6 F 0.4373(4) 0.8689(7) 0.2319(4) 0.075(3) Uani 0.5107 1 d D U P B 1
F6_6 F 0.4602(4) 0.8536(7) 0.3247(4) 0.082(3) Uani 0.5107 1 d D U P B 1
C4_6 C 0.4045(5) 0.7027(8) 0.2464(5) 0.080(2) Uani 0.5107 1 d D U P B 1
F7_6 F 0.4082(6) 0.7048(7) 0.1943(5) 0.108(3) Uani 0.5107 1 d D U P B 1
F8_6 F 0.4594(5) 0.7016(10) 0.2860(6) 0.121(5) Uani 0.5107 1 d D U P B 1
F9_6 F 0.3792(5) 0.6294(6) 0.2489(7) 0.130(4) Uani 0.5107 1 d D U P B 1
O1_11 O 0.3773(5) 0.7400(8) 0.3085(4) 0.045(2) Uani 0.4892 1 d D U P B 2
C1_11 C 0.3816(6) 0.7863(9) 0.2640(4) 0.0466(13) Uani 0.4892 1 d D U P B 2
C2_11 C 0.4274(5) 0.8589(8) 0.2882(6) 0.070(2) Uani 0.4892 1 d D U P B 2
F1_11 F 0.4173(5) 0.9056(6) 0.3285(5) 0.098(3) Uani 0.4892 1 d D U P B 2
F2_11 F 0.4290(6) 0.9139(9) 0.2472(5) 0.118(5) Uani 0.4892 1 d D U P B 2
F3_11 F 0.4793(4) 0.8221(9) 0.3114(4) 0.092(3) Uani 0.4892 1 d D U P B 2
C3_11 C 0.4006(5) 0.7239(8) 0.2259(6) 0.080(2) Uani 0.4892 1 d D U P B 2
F4_11 F 0.3585(5) 0.6680(8) 0.1996(5) 0.115(3) Uani 0.4892 1 d D U P B 2
F5_11 F 0.4481(5) 0.6819(10) 0.2603(5) 0.103(4) Uani 0.4892 1 d D U P B 2
F6_11 F 0.4165(6) 0.7683(9) 0.1886(5) 0.127(4) Uani 0.4892 1 d D U P B 2
C4_11 C 0.3247(5) 0.8280(8) 0.2243(5) 0.066(2) Uani 0.4892 1 d D U P B 2
F7_11 F 0.2803(3) 0.7741(7) 0.2092(5) 0.079(3) Uani 0.4892 1 d D U P B 2
F8_11 F 0.3212(7) 0.8648(9) 0.1755(6) 0.080(4) Uani 0.4892 1 d D U P B 2
F9_11 F 0.3125(5) 0.8959(7) 0.2521(5) 0.114(3) Uani 0.4892 1 d D U P B 2
O1_7 O 0.4433(4) 0.7592(11) 0.4277(7) 0.0546(16) Uani 0.6458 1 d D U P B 1
C1_7 C 0.4930(4) 0.7292(7) 0.4683(4) 0.0514(12) Uani 0.6458 1 d D U P B 1
C2_7 C 0.5218(4) 0.6637(7) 0.4418(4) 0.0741(19) Uani 0.6458 1 d D U P B 1
F1_7 F 0.4836(3) 0.6060(6) 0.4075(4) 0.094(2) Uani 0.6458 1 d D U P B 1
F2_7 F 0.5457(3) 0.7042(6) 0.4090(3) 0.107(2) Uani 0.6458 1 d D U P B 1
F3_7 F 0.5627(4) 0.6166(11) 0.4829(5) 0.089(3) Uani 0.6458 1 d D U P B 1
C3_7 C 0.5333(4) 0.8084(6) 0.4925(4) 0.066(2) Uani 0.6458 1 d D U P B 1
F4_7 F 0.5329(3) 0.8582(6) 0.4487(3) 0.092(2) Uani 0.6458 1 d D U P B 1
F5_7 F 0.5883(6) 0.7897(12) 0.5237(6) 0.077(3) Uani 0.6458 1 d D U P B 1
F6_7 F 0.5153(3) 0.8566(4) 0.5261(3) 0.0822(18) Uani 0.6458 1 d D U P B 1
C4_7 C 0.4822(4) 0.6867(6) 0.5191(5) 0.0644(17) Uani 0.6458 1 d D U P B 1
F7_7 F 0.5283(4) 0.6829(6) 0.5690(4) 0.074(2) Uani 0.6458 1 d D U P B 1
F8_7 F 0.4425(4) 0.7299(6) 0.5302(4) 0.095(2) Uani 0.6458 1 d D U P B 1
F9_7 F 0.4607(3) 0.6067(4) 0.5046(3) 0.087(2) Uani 0.6458 1 d D U P B 1
O1_10 O 0.4452(7) 0.755(2) 0.4243(13) 0.0546(16) Uani 0.3542 1 d D U P B 2
C1_10 C 0.4939(5) 0.7247(12) 0.4658(7) 0.0514(12) Uani 0.3542 1 d D U P B 2
C2_10 C 0.5415(7) 0.7939(9) 0.4788(7) 0.066(2) Uani 0.3542 1 d D U P B 2
F1_10 F 0.5595(5) 0.7989(10) 0.4350(5) 0.085(3) Uani 0.3542 1 d D U P B 2
F2_10 F 0.5854(11) 0.773(2) 0.5283(10) 0.077(3) Uani 0.3542 1 d D U P B 2
F3_10 F 0.5217(5) 0.8721(8) 0.4849(8) 0.089(4) Uani 0.3542 1 d D U P B 2
C3_10 C 0.4856(6) 0.7046(10) 0.5228(7) 0.0644(17) Uani 0.3542 1 d D U P B 2
F4_10 F 0.4361(5) 0.6625(11) 0.5111(5) 0.077(3) Uani 0.3542 1 d D U P B 2
F5_10 F 0.4829(5) 0.7767(9) 0.5509(5) 0.092(3) Uani 0.3542 1 d D U P B 2
F6_10 F 0.5283(8) 0.6541(12) 0.5577(8) 0.074(2) Uani 0.3542 1 d D U P B 2
C4_10 C 0.5132(7) 0.6425(11) 0.4434(7) 0.0741(19) Uani 0.3542 1 d D U P B 2
F7_10 F 0.4832(5) 0.5750(8) 0.4493(7) 0.091(3) Uani 0.3542 1 d D U P B 2
F8_10 F 0.5698(7) 0.630(2) 0.4704(11) 0.089(3) Uani 0.3542 1 d D U P B 2
F9_10 F 0.5035(7) 0.6540(10) 0.3869(5) 0.090(4) Uani 0.3542 1 d D U P B 2
 
loop_
 _atom_site_aniso_label
 _atom_site_aniso_U_11
 _atom_site_aniso_U_22
 _atom_site_aniso_U_33
 _atom_site_aniso_U_23
 _atom_site_aniso_U_13
 _atom_site_aniso_U_12
Ga1 0.0296(4) 0.0337(4) 0.0438(4) 0.000 0.0139(3) 0.000
Al1 0.0269(7) 0.0331(7) 0.0363(7) 0.0009(6) 0.0102(6) -0.0003(5)
N1_1 0.031(2) 0.035(2) 0.043(2) 0.0010(18) 0.0125(18) 0.0015(17)
N2_1 0.030(2) 0.037(2) 0.046(2) -0.0028(18) 0.0139(18) 0.0016(16)
C1_1 0.036(3) 0.048(3) 0.047(3) 0.003(2) 0.016(2) 0.005(2)
C2_1 0.042(3) 0.045(3) 0.054(3) 0.005(3) 0.013(3) 0.010(2)
C3_1 0.055(3) 0.038(3) 0.056(3) 0.006(3) 0.014(3) 0.004(3)
C4_1 0.045(3) 0.040(3) 0.055(3) 0.003(2) 0.019(3) -0.007(2)
C5_1 0.037(2) 0.032(2) 0.037(3) -0.006(2) 0.011(2) -0.006(2)
C6_1 0.035(2) 0.035(2) 0.036(2) -0.008(2) 0.012(2) -0.006(2)
C7_1 0.043(3) 0.049(3) 0.050(3) -0.001(2) 0.020(2) -0.006(2)
C8_1 0.037(3) 0.065(4) 0.055(3) -0.007(3) 0.021(3) -0.007(3)
C9_1 0.033(3) 0.057(3) 0.055(3) -0.012(3) 0.018(2) 0.002(2)
C10_1 0.037(3) 0.042(3) 0.054(3) -0.004(2) 0.018(2) 0.004(2)
N1_2 0.041(2) 0.039(2) 0.048(3) 0.0029(19) 0.018(2) 0.0043(18)
C1_2 0.047(3) 0.056(3) 0.051(3) 0.009(3) 0.019(3) 0.007(3)
C2_2 0.055(4) 0.074(5) 0.065(4) 0.024(3) 0.020(3) 0.014(3)
C3_2 0.073(5) 0.059(4) 0.099(6) 0.036(4) 0.026(4) 0.012(4)
C4_2 0.074(4) 0.041(3) 0.106(6) 0.018(4) 0.027(4) 0.005(3)
C5_2 0.050(3) 0.043(3) 0.071(4) 0.006(3) 0.028(3) 0.002(2)
O1_4 0.043(2) 0.073(3) 0.132(4) -0.056(3) 0.038(2) -0.010(2)
C1_4 0.053(3) 0.045(3) 0.056(3) -0.006(2) 0.029(2) 0.006(2)
C2_4 0.079(4) 0.048(3) 0.087(4) -0.019(3) 0.016(3) 0.005(3)
F1_4 0.073(3) 0.098(3) 0.148(4) 0.029(3) 0.029(3) -0.022(2)
F2_4 0.096(3) 0.153(4) 0.074(3) -0.036(3) 0.002(2) 0.030(3)
F3_4 0.108(4) 0.076(3) 0.270(8) -0.086(4) -0.003(4) 0.016(3)
C3_4 0.098(5) 0.176(7) 0.122(6) 0.055(5) 0.078(5) 0.039(5)
F4_4 0.143(5) 0.300(8) 0.239(7) 0.203(7) 0.121(5) 0.070(5)
F5_4 0.162(6) 0.334(9) 0.125(5) -0.013(5) 0.102(5) 0.055(6)
F6_4 0.088(3) 0.164(5) 0.252(7) 0.088(5) 0.111(4) 0.023(3)
C4_4 0.063(4) 0.089(4) 0.078(4) 0.006(3) 0.017(3) 0.004(3)
F7_4 0.078(3) 0.090(3) 0.158(4) -0.010(3) 0.023(3) 0.034(2)
F8_4 0.056(2) 0.166(5) 0.103(3) -0.046(3) 0.010(2) -0.002(3)
F9_4 0.093(4) 0.218(7) 0.146(5) 0.110(5) 0.021(3) 0.007(4)
O1_5 0.037(2) 0.0389(19) 0.052(3) 0.0088(18) -0.0018(18) -0.0086(17)
C1_5 0.041(2) 0.040(2) 0.057(3) 0.0032(19) 0.002(2) -0.0089(18)
C2_5 0.069(5) 0.076(5) 0.071(4) 0.003(3) 0.016(3) -0.023(3)
F1_5 0.082(5) 0.075(7) 0.067(4) 0.003(4) 0.013(4) -0.017(4)
F2_5 0.105(8) 0.115(10) 0.129(11) 0.008(8) 0.053(8) -0.010(8)
F3_5 0.124(11) 0.076(6) 0.078(8) 0.005(5) 0.017(7) -0.053(6)
C3_5 0.044(3) 0.059(3) 0.066(4) 0.000(3) 0.000(3) -0.013(2)
F4_5 0.054(8) 0.065(6) 0.066(11) 0.001(6) -0.003(6) 0.008(6)
F5_5 0.046(4) 0.070(5) 0.072(5) 0.011(4) -0.009(4) -0.020(4)
F6_5 0.045(6) 0.059(8) 0.053(5) 0.018(5) -0.007(4) 0.000(5)
C4_5 0.064(4) 0.056(3) 0.099(5) -0.006(3) 0.018(3) -0.006(3)
F7_5 0.091(8) 0.041(6) 0.104(8) -0.023(6) 0.007(6) 0.001(5)
F8_5 0.084(7) 0.050(6) 0.088(7) -0.015(5) 0.024(6) -0.001(5)
F9_5 0.088(9) 0.054(9) 0.103(8) -0.005(6) 0.017(6) 0.036(7)
O1_8 0.037(2) 0.0389(19) 0.052(3) 0.0088(18) -0.0018(18) -0.0086(17)
C1_8 0.041(2) 0.040(2) 0.057(3) 0.0032(19) 0.002(2) -0.0089(18)
C2_8 0.064(4) 0.056(3) 0.099(5) -0.006(3) 0.018(3) -0.006(3)
F1_8 0.076(8) 0.040(6) 0.110(11) -0.013(7) 0.035(8) -0.012(5)
F2_8 0.063(6) 0.063(11) 0.122(12) -0.001(9) 0.025(6) 0.004(5)
F3_8 0.104(11) 0.133(13) 0.088(6) 0.001(7) 0.030(6) 0.002(10)
C3_8 0.069(5) 0.076(5) 0.071(4) 0.003(3) 0.016(3) -0.023(3)
F4_8 0.069(7) 0.081(9) 0.043(8) 0.007(6) 0.018(6) -0.020(6)
F5_8 0.097(9) 0.064(6) 0.067(7) 0.001(5) 0.034(6) -0.018(6)
F6_8 0.082(5) 0.075(7) 0.067(4) 0.003(4) 0.013(4) -0.017(4)
C4_8 0.044(3) 0.059(3) 0.066(4) 0.000(3) 0.000(3) -0.013(2)
F7_8 0.064(7) 0.084(8) 0.101(9) 0.002(7) 0.015(7) 0.001(6)
F8_8 0.046(4) 0.070(5) 0.072(5) 0.011(4) -0.009(4) -0.020(4)
F9_8 0.057(8) 0.079(10) 0.075(8) 0.023(7) -0.002(6) -0.009(8)
O1_9 0.037(2) 0.0389(19) 0.052(3) 0.0088(18) -0.0018(18) -0.0086(17)
C1_9 0.041(2) 0.040(2) 0.057(3) 0.0032(19) 0.002(2) -0.0089(18)
C2_9 0.044(3) 0.059(3) 0.066(4) 0.000(3) 0.000(3) -0.013(2)
F1_9 0.043(7) 0.054(5) 0.049(9) 0.013(5) 0.003(6) -0.004(4)
F2_9 0.046(4) 0.070(5) 0.072(5) 0.011(4) -0.009(4) -0.020(4)
F3_9 0.089(9) 0.122(13) 0.053(6) -0.013(7) 0.000(6) 0.012(8)
C3_9 0.064(4) 0.056(3) 0.099(5) -0.006(3) 0.018(3) -0.006(3)
F4_9 0.084(8) 0.060(7) 0.112(7) 0.009(6) 0.022(6) 0.000(6)
F5_9 0.080(8) 0.096(11) 0.140(11) -0.011(9) 0.051(9) 0.002(8)
F6_9 0.075(8) 0.060(8) 0.146(14) -0.037(9) 0.028(9) -0.015(6)
C4_9 0.069(5) 0.076(5) 0.071(4) 0.003(3) 0.016(3) -0.023(3)
F7_9 0.092(8) 0.130(13) 0.062(6) 0.018(7) 0.014(5) -0.035(8)
F8_9 0.048(7) 0.092(8) 0.074(12) 0.008(7) 0.012(7) -0.024(6)
F9_9 0.079(7) 0.107(8) 0.081(9) 0.004(7) 0.034(7) -0.001(6)
O1_6 0.024(5) 0.066(6) 0.044(2) 0.011(3) 0.013(3) 0.007(3)
C1_6 0.033(3) 0.067(3) 0.044(2) 0.012(2) 0.020(2) 0.009(2)
C2_6 0.042(3) 0.082(5) 0.067(4) 0.022(3) 0.013(3) 0.009(3)
F1_6 0.038(4) 0.107(7) 0.133(7) 0.002(6) 0.028(5) 0.017(4)
F2_6 0.066(7) 0.128(11) 0.059(5) 0.044(6) 0.005(4) -0.005(7)
F3_6 0.063(5) 0.114(6) 0.067(5) 0.003(5) 0.009(4) -0.017(5)
C3_6 0.055(4) 0.090(4) 0.065(4) 0.016(3) 0.023(3) -0.011(3)
F4_6 0.096(6) 0.077(5) 0.146(8) -0.017(5) 0.051(6) 0.001(4)
F5_6 0.053(4) 0.098(7) 0.077(5) 0.022(5) 0.031(4) -0.009(5)
F6_6 0.061(5) 0.106(7) 0.066(5) 0.003(4) 0.009(4) -0.032(5)
C4_6 0.072(4) 0.099(5) 0.077(5) 0.003(4) 0.037(4) 0.027(3)
F7_6 0.158(9) 0.092(7) 0.110(6) -0.028(5) 0.091(6) 0.003(7)
F8_6 0.092(6) 0.140(10) 0.129(9) -0.005(7) 0.040(6) 0.057(5)
F9_6 0.153(9) 0.070(5) 0.206(11) -0.001(6) 0.114(9) 0.014(5)
O1_11 0.024(5) 0.066(6) 0.044(2) 0.011(3) 0.013(3) 0.007(3)
C1_11 0.033(3) 0.067(3) 0.044(2) 0.012(2) 0.020(2) 0.009(2)
C2_11 0.055(4) 0.090(4) 0.065(4) 0.016(3) 0.023(3) -0.011(3)
F1_11 0.114(7) 0.077(5) 0.108(6) -0.008(5) 0.049(6) -0.036(5)
F2_11 0.095(8) 0.154(10) 0.090(7) 0.050(7) 0.019(6) -0.051(8)
F3_11 0.051(4) 0.150(9) 0.069(6) 0.012(6) 0.018(4) -0.005(4)
C3_11 0.072(4) 0.099(5) 0.077(5) 0.003(4) 0.037(4) 0.027(3)
F4_11 0.107(6) 0.141(8) 0.095(7) -0.048(6) 0.036(5) 0.001(6)
F5_11 0.087(6) 0.129(9) 0.090(7) -0.019(6) 0.034(5) 0.060(6)
F6_11 0.133(9) 0.172(10) 0.111(7) 0.030(7) 0.087(7) 0.049(7)
C4_11 0.042(3) 0.082(5) 0.067(4) 0.022(3) 0.013(3) 0.009(3)
F7_11 0.036(4) 0.093(6) 0.104(8) 0.017(5) 0.020(4) 0.005(4)
F8_11 0.048(5) 0.098(8) 0.085(6) 0.044(6) 0.015(4) 0.011(6)
F9_11 0.107(8) 0.105(7) 0.117(7) 0.025(5) 0.029(6) 0.053(6)
O1_7 0.0357(19) 0.055(3) 0.056(3) 0.012(2) -0.0006(18) -0.0076(17)
C1_7 0.031(2) 0.065(3) 0.047(2) 0.005(2) 0.0032(18) -0.0003(19)
C2_7 0.054(3) 0.091(4) 0.065(3) -0.007(3) 0.010(3) 0.010(3)
F1_7 0.076(4) 0.103(6) 0.091(5) -0.029(4) 0.019(4) 0.000(4)
F2_7 0.078(4) 0.166(7) 0.083(4) 0.003(5) 0.039(4) 0.002(5)
F3_7 0.058(3) 0.112(6) 0.086(5) 0.000(4) 0.016(3) 0.032(3)
C3_7 0.042(3) 0.080(4) 0.060(4) 0.006(3) 0.002(2) -0.012(3)
F4_7 0.073(5) 0.109(5) 0.069(4) 0.019(4) 0.002(3) -0.050(4)
F5_7 0.036(2) 0.107(7) 0.068(3) 0.003(3) -0.0014(19) -0.017(3)
F6_7 0.067(4) 0.081(4) 0.077(4) -0.014(3) 0.005(3) -0.003(3)
C4_7 0.051(3) 0.081(4) 0.054(3) 0.010(3) 0.012(2) -0.002(3)
F7_7 0.076(2) 0.088(6) 0.043(4) 0.006(3) 0.008(2) 0.004(4)
F8_7 0.091(5) 0.106(5) 0.112(6) 0.038(4) 0.067(5) 0.024(4)
F9_7 0.072(4) 0.078(4) 0.089(5) 0.032(3) 0.009(3) -0.009(3)
O1_10 0.0357(19) 0.055(3) 0.056(3) 0.012(2) -0.0006(18) -0.0076(17)
C1_10 0.031(2) 0.065(3) 0.047(2) 0.005(2) 0.0032(18) -0.0003(19)
C2_10 0.042(3) 0.080(4) 0.060(4) 0.006(3) 0.002(2) -0.012(3)
F1_10 0.052(6) 0.119(10) 0.075(6) 0.019(6) 0.014(5) -0.014(6)
F2_10 0.036(2) 0.107(7) 0.068(3) 0.003(3) -0.0014(19) -0.017(3)
F3_10 0.051(6) 0.080(6) 0.108(10) -0.020(6) -0.001(7) -0.018(5)
C3_10 0.051(3) 0.081(4) 0.054(3) 0.010(3) 0.012(2) -0.002(3)
F4_10 0.056(5) 0.118(9) 0.052(6) 0.002(6) 0.015(4) -0.020(6)
F5_10 0.066(7) 0.123(7) 0.077(7) -0.033(6) 0.017(6) -0.003(6)
F6_10 0.076(2) 0.088(6) 0.043(4) 0.006(3) 0.008(2) 0.004(4)
C4_10 0.054(3) 0.091(4) 0.065(3) -0.007(3) 0.010(3) 0.010(3)
F7_10 0.067(6) 0.076(6) 0.103(9) 0.005(6) 0.004(6) 0.013(5)
F8_10 0.058(3) 0.112(6) 0.086(5) 0.000(4) 0.016(3) 0.032(3)
F9_10 0.096(9) 0.101(9) 0.066(5) -0.015(5) 0.022(5) 0.017(7)
 
_geom_special_details
;
 All esds (except the esd in the dihedral angle between two l.s. planes)
 are estimated using the full covariance matrix.  The cell esds are taken
 into account individually in the estimation of esds in distances, angles
 and torsion angles; correlations between esds in cell parameters are only
 used when they are defined by crystal symmetry.  An approximate (isotropic)
 treatment of cell esds is used for estimating esds involving l.s. planes.
;
 
loop_
 _geom_bond_atom_site_label_1
 _geom_bond_atom_site_label_2
 _geom_bond_distance
 _geom_bond_site_symmetry_2
 _geom_bond_publ_flag
Ga1 N1_2 2.026(4) . ?
Ga1 N1_2 2.026(4) 2_655 ?
Ga1 N2_1 2.058(4) . ?
Ga1 N2_1 2.059(4) 2_655 ?
Ga1 N1_1 2.082(4) 2_655 ?
Ga1 N1_1 2.082(4) . ?
Al1 O1_6 1.690(8) . ?
Al1 O1_4 1.696(4) . ?
Al1 O1_7 1.707(8) . ?
Al1 O1_5 1.708(11) . ?
Al1 O1_10 1.708(12) . ?
Al1 O1_9 1.714(11) . ?
Al1 O1_8 1.720(12) . ?
Al1 O1_11 1.734(8) . ?
N1_1 C1_1 1.347(6) . ?
N1_1 C5_1 1.360(6) . ?
N2_1 C10_1 1.347(6) . ?
N2_1 C6_1 1.348(6) . ?
C1_1 C2_1 1.378(7) . ?
C1_1 H1_1 0.9500 . ?
C2_1 C3_1 1.381(8) . ?
C2_1 H2_1 0.9500 . ?
C3_1 C4_1 1.373(8) . ?
C3_1 H3_1 0.9500 . ?
C4_1 C5_1 1.378(7) . ?
C4_1 H4_1 0.9500 . ?
C5_1 C6_1 1.486(7) . ?
C6_1 C7_1 1.377(7) . ?
C7_1 C8_1 1.378(8) . ?
C7_1 H7_1 0.9500 . ?
C8_1 C9_1 1.372(8) . ?
C8_1 H8_1 0.9500 . ?
C9_1 C10_1 1.371(7) . ?
C9_1 H9_1 0.9500 . ?
C10_1 H10_1 0.9500 . ?
N1_2 C1_2 1.352(7) . ?
N1_2 C5_2 1.355(7) . ?
C1_2 C2_2 1.378(8) . ?
C1_2 H1_2 0.9500 . ?
C2_2 C3_2 1.366(10) . ?
C2_2 H2_2 0.9500 . ?
C3_2 C4_2 1.374(10) . ?
C3_2 H3_2 0.9500 . ?
C4_2 C5_2 1.372(8) . ?
C4_2 H4_2 0.9500 . ?
C5_2 C5_2 1.492(12) 2_655 ?
C1_3 F1_3 1.260(17) . ?
C1_3 C2_3 1.358(13) . ?
C1_3 C6_3 1.362(12) . ?
C2_3 C3_3 1.357(14) . ?
C2_3 H2_3 0.9500 . ?
C3_3 C4_3 1.371(13) . ?
C3_3 H3_3 0.9500 . ?
C4_3 C5_3 1.348(13) . ?
C4_3 H4_3 0.9500 . ?
C5_3 F3_3 1.262(17) . ?
C5_3 C6_3 1.367(12) . ?
C6_3 F2_3 1.254(19) . ?
C1_12 F1_12 1.257(19) . ?
C1_12 C2_12 1.355(13) . ?
C1_12 C6_12 1.365(13) . ?
C2_12 F2_12 1.25(2) . ?
C2_12 C3_12 1.360(14) . ?
C3_12 C4_12 1.354(14) . ?
C3_12 H3_12 0.9500 . ?
C4_12 C5_12 1.359(14) . ?
C4_12 H4_12 0.9500 . ?
C5_12 C6_12 1.360(13) . ?
C5_12 H5_12 0.9500 . ?
C6_12 F6_12 1.257(18) . ?
O1_4 C1_4 1.315(6) . ?
C1_4 C3_4 1.518(8) . ?
C1_4 C4_4 1.549(8) . ?
C1_4 C2_4 1.550(8) . ?
C2_4 F1_4 1.295(8) . ?
C2_4 F3_4 1.311(7) . ?
C2_4 F2_4 1.332(7) . ?
C3_4 F4_4 1.320(9) . ?
C3_4 F6_4 1.328(9) . ?
C3_4 F5_4 1.328(10) . ?
C4_4 F8_4 1.303(7) . ?
C4_4 F7_4 1.318(7) . ?
C4_4 F9_4 1.328(8) . ?
O1_5 C1_5 1.352(12) . ?
C1_5 C3_5 1.535(12) . ?
C1_5 C2_5 1.543(12) . ?
C1_5 C4_5 1.545(13) . ?
C2_5 F1_5 1.334(13) . ?
C2_5 F3_5 1.339(12) . ?
C2_5 F2_5 1.366(13) . ?
C3_5 F5_5 1.333(13) . ?
C3_5 F4_5 1.338(12) . ?
C3_5 F6_5 1.351(13) . ?
C4_5 F8_5 1.328(13) . ?
C4_5 F7_5 1.341(13) . ?
C4_5 F9_5 1.364(13) . ?
O1_8 C1_8 1.349(12) . ?
C1_8 C4_8 1.534(13) . ?
C1_8 C2_8 1.543(13) . ?
C1_8 C3_8 1.565(13) . ?
C2_8 F3_8 1.349(13) . ?
C2_8 F1_8 1.352(13) . ?
C2_8 F2_8 1.364(13) . ?
C3_8 F6_8 1.327(13) . ?
C3_8 F4_8 1.337(13) . ?
C3_8 F5_8 1.337(13) . ?
C4_8 F8_8 1.341(13) . ?
C4_8 F7_8 1.346(13) . ?
C4_8 F9_8 1.360(13) . ?
O1_9 C1_9 1.353(12) . ?
C1_9 C3_9 1.536(13) . ?
C1_9 C2_9 1.540(13) . ?
C1_9 C4_9 1.555(13) . ?
C2_9 F2_9 1.339(13) . ?
C2_9 F1_9 1.352(13) . ?
C2_9 F3_9 1.363(13) . ?
C3_9 F4_9 1.322(13) . ?
C3_9 F6_9 1.348(13) . ?
C3_9 F5_9 1.368(13) . ?
C4_9 F7_9 1.332(13) . ?
C4_9 F9_9 1.342(13) . ?
C4_9 F8_9 1.360(13) . ?
O1_6 C1_6 1.336(10) . ?
C1_6 C2_6 1.534(11) . ?
C1_6 C3_6 1.535(11) . ?
C1_6 C4_6 1.539(12) . ?
C2_6 F2_6 1.314(11) . ?
C2_6 F3_6 1.332(11) . ?
C2_6 F1_6 1.335(11) . ?
C3_6 F6_6 1.333(11) . ?
C3_6 F5_6 1.341(11) . ?
C3_6 F4_6 1.352(11) . ?
C4_6 F9_6 1.314(12) . ?
C4_6 F7_6 1.332(11) . ?
C4_6 F8_6 1.350(12) . ?
O1_11 C1_11 1.355(10) . ?
C1_11 C4_11 1.529(11) . ?
C1_11 C3_11 1.550(12) . ?
C1_11 C2_11 1.553(12) . ?
C2_11 F3_11 1.333(12) . ?
C2_11 F1_11 1.336(12) . ?
C2_11 F2_11 1.338(12) . ?
C3_11 F4_11 1.325(12) . ?
C3_11 F6_11 1.335(12) . ?
C3_11 F5_11 1.336(12) . ?
C4_11 F8_11 1.310(11) . ?
C4_11 F7_11 1.328(11) . ?
C4_11 F9_11 1.357(12) . ?
O1_7 C1_7 1.348(9) . ?
C1_7 C2_7 1.534(10) . ?
C1_7 C4_7 1.537(10) . ?
C1_7 C3_7 1.554(10) . ?
C2_7 F2_7 1.341(10) . ?
C2_7 F1_7 1.344(10) . ?
C2_7 F3_7 1.347(10) . ?
C3_7 F6_7 1.321(10) . ?
C3_7 F5_7 1.329(11) . ?
C3_7 F4_7 1.329(10) . ?
C4_7 F8_7 1.318(10) . ?
C4_7 F7_7 1.328(10) . ?
C4_7 F9_7 1.343(10) . ?
O1_10 C1_10 1.345(12) . ?
C1_10 C3_10 1.539(13) . ?
C1_10 C4_10 1.541(13) . ?
C1_10 C2_10 1.545(13) . ?
C2_10 F1_10 1.331(13) . ?
C2_10 F2_10 1.334(13) . ?
C2_10 F3_10 1.340(13) . ?
C3_10 F5_10 1.330(13) . ?
C3_10 F4_10 1.336(13) . ?
C3_10 F6_10 1.339(13) . ?
C4_10 F7_10 1.330(13) . ?
C4_10 F8_10 1.331(13) . ?
C4_10 F9_10 1.337(13) . ?
 
loop_
 _geom_angle_atom_site_label_1
 _geom_angle_atom_site_label_2
 _geom_angle_atom_site_label_3
 _geom_angle
 _geom_angle_site_symmetry_1
 _geom_angle_site_symmetry_3
 _geom_angle_publ_flag
N1_2 Ga1 N1_2 81.0(2) . 2_655 ?
N1_2 Ga1 N2_1 95.28(16) . . ?
N1_2 Ga1 N2_1 95.23(16) 2_655 . ?
N1_2 Ga1 N2_1 95.23(16) . 2_655 ?
N1_2 Ga1 N2_1 95.28(16) 2_655 2_655 ?
N2_1 Ga1 N2_1 166.2(2) . 2_655 ?
N1_2 Ga1 N1_1 95.82(16) . 2_655 ?
N1_2 Ga1 N1_1 173.10(16) 2_655 2_655 ?
N2_1 Ga1 N1_1 91.14(15) . 2_655 ?
N2_1 Ga1 N1_1 78.87(15) 2_655 2_655 ?
N1_2 Ga1 N1_1 173.10(16) . . ?
N1_2 Ga1 N1_1 95.82(16) 2_655 . ?
N2_1 Ga1 N1_1 78.87(15) . . ?
N2_1 Ga1 N1_1 91.14(15) 2_655 . ?
N1_1 Ga1 N1_1 88.0(2) 2_655 . ?
O1_6 Al1 O1_4 98.6(4) . . ?
O1_6 Al1 O1_7 116.6(8) . . ?
O1_4 Al1 O1_7 108.2(7) . . ?
O1_6 Al1 O1_5 114.0(11) . . ?
O1_4 Al1 O1_5 109.5(12) . . ?
O1_7 Al1 O1_5 109.2(11) . . ?
O1_4 Al1 O1_10 112.1(13) . . ?
O1_4 Al1 O1_9 109.4(13) . . ?
O1_4 Al1 O1_8 114.6(11) . . ?
O1_10 Al1 O1_8 107.8(14) . . ?
O1_4 Al1 O1_11 116.4(4) . . ?
O1_10 Al1 O1_11 104.4(14) . . ?
O1_8 Al1 O1_11 100.4(13) . . ?
C1_1 N1_1 C5_1 118.5(4) . . ?
C1_1 N1_1 Ga1 126.6(3) . . ?
C5_1 N1_1 Ga1 114.3(3) . . ?
C10_1 N2_1 C6_1 119.2(4) . . ?
C10_1 N2_1 Ga1 125.3(4) . . ?
C6_1 N2_1 Ga1 115.3(3) . . ?
N1_1 C1_1 C2_1 122.6(5) . . ?
N1_1 C1_1 H1_1 118.7 . . ?
C2_1 C1_1 H1_1 118.7 . . ?
C1_1 C2_1 C3_1 118.2(5) . . ?
C1_1 C2_1 H2_1 120.9 . . ?
C3_1 C2_1 H2_1 120.9 . . ?
C4_1 C3_1 C2_1 120.0(5) . . ?
C4_1 C3_1 H3_1 120.0 . . ?
C2_1 C3_1 H3_1 120.0 . . ?
C3_1 C4_1 C5_1 119.3(5) . . ?
C3_1 C4_1 H4_1 120.3 . . ?
C5_1 C4_1 H4_1 120.3 . . ?
N1_1 C5_1 C4_1 121.3(4) . . ?
N1_1 C5_1 C6_1 114.8(4) . . ?
C4_1 C5_1 C6_1 124.0(4) . . ?
N2_1 C6_1 C7_1 121.1(5) . . ?
N2_1 C6_1 C5_1 115.2(4) . . ?
C7_1 C6_1 C5_1 123.7(5) . . ?
C6_1 C7_1 C8_1 119.3(5) . . ?
C6_1 C7_1 H7_1 120.3 . . ?
C8_1 C7_1 H7_1 120.4 . . ?
C9_1 C8_1 C7_1 119.4(5) . . ?
C9_1 C8_1 H8_1 120.3 . . ?
C7_1 C8_1 H8_1 120.3 . . ?
C10_1 C9_1 C8_1 119.1(5) . . ?
C10_1 C9_1 H9_1 120.4 . . ?
C8_1 C9_1 H9_1 120.4 . . ?
N2_1 C10_1 C9_1 121.8(5) . . ?
N2_1 C10_1 H10_1 119.1 . . ?
C9_1 C10_1 H10_1 119.1 . . ?
C1_2 N1_2 C5_2 118.8(5) . . ?
C1_2 N1_2 Ga1 126.4(4) . . ?
C5_2 N1_2 Ga1 114.6(4) . . ?
N1_2 C1_2 C2_2 121.6(6) . . ?
N1_2 C1_2 H1_2 119.2 . . ?
C2_2 C1_2 H1_2 119.2 . . ?
C3_2 C2_2 C1_2 119.4(6) . . ?
C3_2 C2_2 H2_2 120.3 . . ?
C1_2 C2_2 H2_2 120.3 . . ?
C2_2 C3_2 C4_2 119.1(6) . . ?
C2_2 C3_2 H3_2 120.4 . . ?
C4_2 C3_2 H3_2 120.4 . . ?
C5_2 C4_2 C3_2 120.1(7) . . ?
C5_2 C4_2 H4_2 119.9 . . ?
C3_2 C4_2 H4_2 119.9 . . ?
N1_2 C5_2 C4_2 120.9(6) . . ?
N1_2 C5_2 C5_2 114.8(3) . 2_655 ?
C4_2 C5_2 C5_2 124.3(4) . 2_655 ?
F1_3 C1_3 C2_3 118.8(11) . . ?
F1_3 C1_3 C6_3 120.2(11) . . ?
C2_3 C1_3 C6_3 121.0(9) . . ?
C3_3 C2_3 C1_3 120.1(10) . . ?
C3_3 C2_3 H2_3 120.0 . . ?
C1_3 C2_3 H2_3 120.0 . . ?
C2_3 C3_3 C4_3 119.0(10) . . ?
C2_3 C3_3 H3_3 120.5 . . ?
C4_3 C3_3 H3_3 120.5 . . ?
C5_3 C4_3 C3_3 120.9(10) . . ?
C5_3 C4_3 H4_3 119.6 . . ?
C3_3 C4_3 H4_3 119.6 . . ?
F3_3 C5_3 C4_3 121.5(11) . . ?
F3_3 C5_3 C6_3 118.3(10) . . ?
C4_3 C5_3 C6_3 120.2(9) . . ?
F2_3 C6_3 C1_3 121.2(12) . . ?
F2_3 C6_3 C5_3 119.9(12) . . ?
C1_3 C6_3 C5_3 118.9(8) . . ?
F1_12 C1_12 C2_12 120.6(12) . . ?
F1_12 C1_12 C6_12 119.5(12) . . ?
C2_12 C1_12 C6_12 119.9(9) . . ?
F2_12 C2_12 C1_12 121(2) . . ?
F2_12 C2_12 C3_12 118(3) . . ?
C1_12 C2_12 C3_12 120.4(11) . . ?
C4_12 C3_12 C2_12 119.8(11) . . ?
C4_12 C3_12 H3_12 120.1 . . ?
C2_12 C3_12 H3_12 120.1 . . ?
C3_12 C4_12 C5_12 120.1(11) . . ?
C3_12 C4_12 H4_12 120.0 . . ?
C5_12 C4_12 H4_12 120.0 . . ?
C4_12 C5_12 C6_12 120.3(11) . . ?
C4_12 C5_12 H5_12 119.8 . . ?
C6_12 C5_12 H5_12 119.8 . . ?
F6_12 C6_12 C5_12 121.1(12) . . ?
F6_12 C6_12 C1_12 119.4(12) . . ?
C5_12 C6_12 C1_12 119.5(9) . . ?
C1_4 O1_4 Al1 159.4(4) . . ?
O1_4 C1_4 C3_4 111.4(6) . . ?
O1_4 C1_4 C4_4 108.7(5) . . ?
C3_4 C1_4 C4_4 107.7(5) . . ?
O1_4 C1_4 C2_4 109.8(4) . . ?
C3_4 C1_4 C2_4 110.7(6) . . ?
C4_4 C1_4 C2_4 108.5(5) . . ?
F1_4 C2_4 F3_4 110.1(7) . . ?
F1_4 C2_4 F2_4 106.1(6) . . ?
F3_4 C2_4 F2_4 107.6(6) . . ?
F1_4 C2_4 C1_4 112.0(5) . . ?
F3_4 C2_4 C1_4 111.5(6) . . ?
F2_4 C2_4 C1_4 109.2(6) . . ?
F4_4 C3_4 F6_4 108.4(8) . . ?
F4_4 C3_4 F5_4 108.8(9) . . ?
F6_4 C3_4 F5_4 108.6(7) . . ?
F4_4 C3_4 C1_4 108.6(6) . . ?
F6_4 C3_4 C1_4 111.1(7) . . ?
F5_4 C3_4 C1_4 111.3(7) . . ?
F8_4 C4_4 F7_4 106.2(6) . . ?
F8_4 C4_4 F9_4 108.6(7) . . ?
F7_4 C4_4 F9_4 107.6(7) . . ?
F8_4 C4_4 C1_4 111.7(6) . . ?
F7_4 C4_4 C1_4 113.6(6) . . ?
F9_4 C4_4 C1_4 109.0(5) . . ?
C1_5 O1_5 Al1 147.9(19) . . ?
O1_5 C1_5 C3_5 112.5(13) . . ?
O1_5 C1_5 C2_5 109.1(14) . . ?
C3_5 C1_5 C2_5 107.7(11) . . ?
O1_5 C1_5 C4_5 107.5(15) . . ?
C3_5 C1_5 C4_5 110.5(11) . . ?
C2_5 C1_5 C4_5 109.6(10) . . ?
F1_5 C2_5 F3_5 108.1(14) . . ?
F1_5 C2_5 F2_5 108.5(14) . . ?
F3_5 C2_5 F2_5 112.7(14) . . ?
F1_5 C2_5 C1_5 114.6(16) . . ?
F3_5 C2_5 C1_5 107.2(11) . . ?
F2_5 C2_5 C1_5 105.9(13) . . ?
F5_5 C3_5 F4_5 110.6(16) . . ?
F5_5 C3_5 F6_5 108.9(17) . . ?
F4_5 C3_5 F6_5 106.7(13) . . ?
F5_5 C3_5 C1_5 108.2(16) . . ?
F4_5 C3_5 C1_5 111.8(14) . . ?
F6_5 C3_5 C1_5 110.6(12) . . ?
F8_5 C4_5 F7_5 105.2(13) . . ?
F8_5 C4_5 F9_5 111.3(15) . . ?
F7_5 C4_5 F9_5 112.7(15) . . ?
F8_5 C4_5 C1_5 112.2(12) . . ?
F7_5 C4_5 C1_5 111.5(12) . . ?
F9_5 C4_5 C1_5 104.0(15) . . ?
C1_8 O1_8 Al1 149(2) . . ?
O1_8 C1_8 C4_8 111.8(14) . . ?
O1_8 C1_8 C2_8 111.0(15) . . ?
C4_8 C1_8 C2_8 111.2(12) . . ?
O1_8 C1_8 C3_8 108.8(16) . . ?
C4_8 C1_8 C3_8 106.6(12) . . ?
C2_8 C1_8 C3_8 107.3(10) . . ?
F3_8 C2_8 F1_8 116.6(16) . . ?
F3_8 C2_8 F2_8 107.1(15) . . ?
F1_8 C2_8 F2_8 105.0(15) . . ?
F3_8 C2_8 C1_8 106.3(15) . . ?
F1_8 C2_8 C1_8 110.2(14) . . ?
F2_8 C2_8 C1_8 111.8(19) . . ?
F6_8 C3_8 F4_8 112.3(16) . . ?
F6_8 C3_8 F5_8 113.4(15) . . ?
F4_8 C3_8 F5_8 106.6(13) . . ?
F6_8 C3_8 C1_8 102.5(15) . . ?
F4_8 C3_8 C1_8 113.4(13) . . ?
F5_8 C3_8 C1_8 108.7(13) . . ?
F8_8 C4_8 F7_8 103.0(17) . . ?
F8_8 C4_8 F9_8 104.7(16) . . ?
F7_8 C4_8 F9_8 108.8(15) . . ?
F8_8 C4_8 C1_8 120.1(19) . . ?
F7_8 C4_8 C1_8 109.1(13) . . ?
F9_8 C4_8 C1_8 110.6(13) . . ?
C1_9 O1_9 Al1 149(2) . . ?
O1_9 C1_9 C3_9 109.2(15) . . ?
O1_9 C1_9 C2_9 111.3(14) . . ?
C3_9 C1_9 C2_9 109.7(12) . . ?
O1_9 C1_9 C4_9 109.7(16) . . ?
C3_9 C1_9 C4_9 107.2(11) . . ?
C2_9 C1_9 C4_9 109.6(12) . . ?
F2_9 C2_9 F1_9 104.2(16) . . ?
F2_9 C2_9 F3_9 110.5(17) . . ?
F1_9 C2_9 F3_9 114.2(15) . . ?
F2_9 C2_9 C1_9 114(2) . . ?
F1_9 C2_9 C1_9 107.4(14) . . ?
F3_9 C2_9 C1_9 107.1(14) . . ?
F4_9 C3_9 F6_9 112.4(15) . . ?
F4_9 C3_9 F5_9 111.4(15) . . ?
F6_9 C3_9 F5_9 105.4(14) . . ?
F4_9 C3_9 C1_9 107.6(13) . . ?
F6_9 C3_9 C1_9 111.1(14) . . ?
F5_9 C3_9 C1_9 109.0(14) . . ?
F7_9 C4_9 F9_9 110.1(15) . . ?
F7_9 C4_9 F8_9 105.5(14) . . ?
F9_9 C4_9 F8_9 111.5(15) . . ?
F7_9 C4_9 C1_9 111.0(14) . . ?
F9_9 C4_9 C1_9 108.0(13) . . ?
F8_9 C4_9 C1_9 110.7(13) . . ?
C1_6 O1_6 Al1 157.1(9) . . ?
O1_6 C1_6 C2_6 106.7(9) . . ?
O1_6 C1_6 C3_6 110.0(10) . . ?
C2_6 C1_6 C3_6 110.0(9) . . ?
O1_6 C1_6 C4_6 110.0(9) . . ?
C2_6 C1_6 C4_6 110.0(9) . . ?
C3_6 C1_6 C4_6 110.1(9) . . ?
F2_6 C2_6 F3_6 105.4(11) . . ?
F2_6 C2_6 F1_6 118.7(11) . . ?
F3_6 C2_6 F1_6 102.9(10) . . ?
F2_6 C2_6 C1_6 110.0(11) . . ?
F3_6 C2_6 C1_6 110.1(10) . . ?
F1_6 C2_6 C1_6 109.2(9) . . ?
F6_6 C3_6 F5_6 107.5(10) . . ?
F6_6 C3_6 F4_6 107.5(11) . . ?
F5_6 C3_6 F4_6 110.4(10) . . ?
F6_6 C3_6 C1_6 111.8(10) . . ?
F5_6 C3_6 C1_6 110.5(9) . . ?
F4_6 C3_6 C1_6 109.1(9) . . ?
F9_6 C4_6 F7_6 106.6(11) . . ?
F9_6 C4_6 F8_6 109.5(13) . . ?
F7_6 C4_6 F8_6 105.4(11) . . ?
F9_6 C4_6 C1_6 113.3(10) . . ?
F7_6 C4_6 C1_6 115.1(10) . . ?
F8_6 C4_6 C1_6 106.6(10) . . ?
C1_11 O1_11 Al1 147.1(10) . . ?
O1_11 C1_11 C4_11 113.2(10) . . ?
O1_11 C1_11 C3_11 107.9(10) . . ?
C4_11 C1_11 C3_11 107.7(9) . . ?
O1_11 C1_11 C2_11 110.6(10) . . ?
C4_11 C1_11 C2_11 108.3(9) . . ?
C3_11 C1_11 C2_11 109.0(9) . . ?
F3_11 C2_11 F1_11 110.5(11) . . ?
F3_11 C2_11 F2_11 106.6(11) . . ?
F1_11 C2_11 F2_11 107.2(11) . . ?
F3_11 C2_11 C1_11 108.3(10) . . ?
F1_11 C2_11 C1_11 110.4(10) . . ?
F2_11 C2_11 C1_11 113.8(11) . . ?
F4_11 C3_11 F6_11 113.1(13) . . ?
F4_11 C3_11 F5_11 110.1(12) . . ?
F6_11 C3_11 F5_11 104.8(11) . . ?
F4_11 C3_11 C1_11 109.2(10) . . ?
F6_11 C3_11 C1_11 110.5(10) . . ?
F5_11 C3_11 C1_11 109.0(11) . . ?
F8_11 C4_11 F7_11 105.4(11) . . ?
F8_11 C4_11 F9_11 100.7(11) . . ?
F7_11 C4_11 F9_11 107.1(11) . . ?
F8_11 C4_11 C1_11 119.1(11) . . ?
F7_11 C4_11 C1_11 113.2(10) . . ?
F9_11 C4_11 C1_11 110.0(10) . . ?
C1_7 O1_7 Al1 150.5(12) . . ?
O1_7 C1_7 C2_7 111.4(10) . . ?
O1_7 C1_7 C4_7 110.3(10) . . ?
C2_7 C1_7 C4_7 109.5(8) . . ?
O1_7 C1_7 C3_7 107.2(9) . . ?
C2_7 C1_7 C3_7 109.9(7) . . ?
C4_7 C1_7 C3_7 108.5(7) . . ?
F2_7 C2_7 F1_7 107.9(9) . . ?
F2_7 C2_7 F3_7 108.6(9) . . ?
F1_7 C2_7 F3_7 105.5(10) . . ?
F2_7 C2_7 C1_7 110.5(9) . . ?
F1_7 C2_7 C1_7 111.6(8) . . ?
F3_7 C2_7 C1_7 112.5(10) . . ?
F6_7 C3_7 F5_7 107.1(10) . . ?
F6_7 C3_7 F4_7 107.0(9) . . ?
F5_7 C3_7 F4_7 106.0(9) . . ?
F6_7 C3_7 C1_7 110.8(8) . . ?
F5_7 C3_7 C1_7 115.4(11) . . ?
F4_7 C3_7 C1_7 110.2(8) . . ?
F8_7 C4_7 F7_7 106.7(9) . . ?
F8_7 C4_7 F9_7 105.2(9) . . ?
F7_7 C4_7 F9_7 108.8(8) . . ?
F8_7 C4_7 C1_7 110.3(8) . . ?
F7_7 C4_7 C1_7 114.4(9) . . ?
F9_7 C4_7 C1_7 110.9(8) . . ?
C1_10 O1_10 Al1 150(2) . . ?
O1_10 C1_10 C3_10 111.3(17) . . ?
O1_10 C1_10 C4_10 109.9(16) . . ?
C3_10 C1_10 C4_10 109.8(12) . . ?
O1_10 C1_10 C2_10 108.6(14) . . ?
C3_10 C1_10 C2_10 108.7(11) . . ?
C4_10 C1_10 C2_10 108.5(11) . . ?
F1_10 C2_10 F2_10 109.9(16) . . ?
F1_10 C2_10 F3_10 107.4(14) . . ?
F2_10 C2_10 F3_10 109.2(18) . . ?
F1_10 C2_10 C1_10 110.7(13) . . ?
F2_10 C2_10 C1_10 108.7(19) . . ?
F3_10 C2_10 C1_10 110.8(13) . . ?
F5_10 C3_10 F4_10 106.7(13) . . ?
F5_10 C3_10 F6_10 110.0(14) . . ?
F4_10 C3_10 F6_10 107.6(15) . . ?
F5_10 C3_10 C1_10 111.4(13) . . ?
F4_10 C3_10 C1_10 110.4(13) . . ?
F6_10 C3_10 C1_10 110.5(15) . . ?
F7_10 C4_10 F8_10 112.1(16) . . ?
F7_10 C4_10 F9_10 109.9(14) . . ?
F8_10 C4_10 F9_10 105.6(15) . . ?
F7_10 C4_10 C1_10 109.5(13) . . ?
F8_10 C4_10 C1_10 111.4(18) . . ?
F9_10 C4_10 C1_10 108.2(13) . . ?
 
loop_
 _geom_torsion_atom_site_label_1
 _geom_torsion_atom_site_label_2
 _geom_torsion_atom_site_label_3
 _geom_torsion_atom_site_label_4
 _geom_torsion
 _geom_torsion_site_symmetry_1
 _geom_torsion_site_symmetry_2
 _geom_torsion_site_symmetry_3
 _geom_torsion_site_symmetry_4
 _geom_torsion_publ_flag
C5_1 N1_1 C1_1 C2_1 0.1(7) . . . . ?
Ga1 N1_1 C1_1 C2_1 -170.7(4) . . . . ?
N1_1 C1_1 C2_1 C3_1 1.1(8) . . . . ?
C1_1 C2_1 C3_1 C4_1 -1.5(8) . . . . ?
C2_1 C3_1 C4_1 C5_1 0.6(8) . . . . ?
C1_1 N1_1 C5_1 C4_1 -1.0(7) . . . . ?
Ga1 N1_1 C5_1 C4_1 170.9(4) . . . . ?
C1_1 N1_1 C5_1 C6_1 178.6(4) . . . . ?
Ga1 N1_1 C5_1 C6_1 -9.5(5) . . . . ?
C3_1 C4_1 C5_1 N1_1 0.6(8) . . . . ?
C3_1 C4_1 C5_1 C6_1 -178.9(5) . . . . ?
C10_1 N2_1 C6_1 C7_1 3.3(7) . . . . ?
Ga1 N2_1 C6_1 C7_1 -171.8(4) . . . . ?
C10_1 N2_1 C6_1 C5_1 -176.1(4) . . . . ?
Ga1 N2_1 C6_1 C5_1 8.7(5) . . . . ?
N1_1 C5_1 C6_1 N2_1 0.7(6) . . . . ?
C4_1 C5_1 C6_1 N2_1 -179.8(4) . . . . ?
N1_1 C5_1 C6_1 C7_1 -178.8(4) . . . . ?
C4_1 C5_1 C6_1 C7_1 0.7(8) . . . . ?
N2_1 C6_1 C7_1 C8_1 -2.9(8) . . . . ?
C5_1 C6_1 C7_1 C8_1 176.5(5) . . . . ?
C6_1 C7_1 C8_1 C9_1 0.6(8) . . . . ?
C7_1 C8_1 C9_1 C10_1 1.2(8) . . . . ?
C6_1 N2_1 C10_1 C9_1 -1.5(7) . . . . ?
Ga1 N2_1 C10_1 C9_1 173.1(4) . . . . ?
C8_1 C9_1 C10_1 N2_1 -0.8(8) . . . . ?
C5_2 N1_2 C1_2 C2_2 -3.3(8) . . . . ?
Ga1 N1_2 C1_2 C2_2 -179.0(4) . . . . ?
N1_2 C1_2 C2_2 C3_2 3.8(9) . . . . ?
C1_2 C2_2 C3_2 C4_2 -1.9(11) . . . . ?
C2_2 C3_2 C4_2 C5_2 -0.4(11) . . . . ?
C1_2 N1_2 C5_2 C4_2 0.9(8) . . . . ?
Ga1 N1_2 C5_2 C4_2 177.1(5) . . . . ?
C1_2 N1_2 C5_2 C5_2 -179.4(6) . . . 2_655 ?
Ga1 N1_2 C5_2 C5_2 -3.2(8) . . . 2_655 ?
C3_2 C4_2 C5_2 N1_2 0.9(10) . . . . ?
C3_2 C4_2 C5_2 C5_2 -178.8(7) . . . 2_655 ?
F1_3 C1_3 C2_3 C3_3 -180.0(3) . . . . ?
C6_3 C1_3 C2_3 C3_3 -0.1(3) . . . . ?
C1_3 C2_3 C3_3 C4_3 0.1(3) . . . . ?
C2_3 C3_3 C4_3 C5_3 -0.1(7) . . . . ?
C3_3 C4_3 C5_3 F3_3 -179.6(6) . . . . ?
C3_3 C4_3 C5_3 C6_3 0.0(10) . . . . ?
F1_3 C1_3 C6_3 F2_3 -0.3(9) . . . . ?
C2_3 C1_3 C6_3 F2_3 179.8(5) . . . . ?
F1_3 C1_3 C6_3 C5_3 180.0(6) . . . . ?
C2_3 C1_3 C6_3 C5_3 0.1(7) . . . . ?
F3_3 C5_3 C6_3 F2_3 -0.1(10) . . . . ?
C4_3 C5_3 C6_3 F2_3 -179.8(7) . . . . ?
F3_3 C5_3 C6_3 C1_3 179.6(6) . . . . ?
C4_3 C5_3 C6_3 C1_3 0.0(10) . . . . ?
F1_12 C1_12 C2_12 F2_12 0.1(5) . . . . ?
C6_12 C1_12 C2_12 F2_12 -180.0(5) . . . . ?
F1_12 C1_12 C2_12 C3_12 -179.9(4) . . . . ?
C6_12 C1_12 C2_12 C3_12 0.0(3) . . . . ?
F2_12 C2_12 C3_12 C4_12 179.9(5) . . . . ?
C1_12 C2_12 C3_12 C4_12 0.0(3) . . . . ?
C2_12 C3_12 C4_12 C5_12 0.2(7) . . . . ?
C3_12 C4_12 C5_12 C6_12 -0.4(10) . . . . ?
C4_12 C5_12 C6_12 F6_12 -179.7(7) . . . . ?
C4_12 C5_12 C6_12 C1_12 0.3(10) . . . . ?
F1_12 C1_12 C6_12 F6_12 -0.1(8) . . . . ?
C2_12 C1_12 C6_12 F6_12 179.9(5) . . . . ?
F1_12 C1_12 C6_12 C5_12 179.8(6) . . . . ?
C2_12 C1_12 C6_12 C5_12 -0.2(7) . . . . ?
O1_6 Al1 O1_4 C1_4 -126.3(15) . . . . ?
O1_7 Al1 O1_4 C1_4 -4.6(16) . . . . ?
O1_5 Al1 O1_4 C1_4 114.3(17) . . . . ?
O1_10 Al1 O1_4 C1_4 -6.5(19) . . . . ?
O1_9 Al1 O1_4 C1_4 115.1(18) . . . . ?
O1_8 Al1 O1_4 C1_4 116.9(18) . . . . ?
O1_11 Al1 O1_4 C1_4 -126.5(15) . . . . ?
Al1 O1_4 C1_4 C3_4 -93.6(14) . . . . ?
Al1 O1_4 C1_4 C4_4 147.9(13) . . . . ?
Al1 O1_4 C1_4 C2_4 29.3(16) . . . . ?
O1_4 C1_4 C2_4 F1_4 37.6(7) . . . . ?
C3_4 C1_4 C2_4 F1_4 160.9(6) . . . . ?
C4_4 C1_4 C2_4 F1_4 -81.1(6) . . . . ?
O1_4 C1_4 C2_4 F3_4 161.6(7) . . . . ?
C3_4 C1_4 C2_4 F3_4 -75.1(8) . . . . ?
C4_4 C1_4 C2_4 F3_4 42.9(8) . . . . ?
O1_4 C1_4 C2_4 F2_4 -79.6(7) . . . . ?
C3_4 C1_4 C2_4 F2_4 43.7(7) . . . . ?
C4_4 C1_4 C2_4 F2_4 161.7(5) . . . . ?
O1_4 C1_4 C3_4 F4_4 45.9(10) . . . . ?
C4_4 C1_4 C3_4 F4_4 165.0(8) . . . . ?
C2_4 C1_4 C3_4 F4_4 -76.5(9) . . . . ?
O1_4 C1_4 C3_4 F6_4 -73.3(8) . . . . ?
C4_4 C1_4 C3_4 F6_4 45.8(8) . . . . ?
C2_4 C1_4 C3_4 F6_4 164.3(6) . . . . ?
O1_4 C1_4 C3_4 F5_4 165.6(6) . . . . ?
C4_4 C1_4 C3_4 F5_4 -75.3(8) . . . . ?
C2_4 C1_4 C3_4 F5_4 43.2(8) . . . . ?
O1_4 C1_4 C4_4 F8_4 43.6(7) . . . . ?
C3_4 C1_4 C4_4 F8_4 -77.1(7) . . . . ?
C2_4 C1_4 C4_4 F8_4 163.0(6) . . . . ?
O1_4 C1_4 C4_4 F7_4 163.7(6) . . . . ?
C3_4 C1_4 C4_4 F7_4 42.9(8) . . . . ?
C2_4 C1_4 C4_4 F7_4 -76.9(7) . . . . ?
O1_4 C1_4 C4_4 F9_4 -76.4(7) . . . . ?
C3_4 C1_4 C4_4 F9_4 162.9(7) . . . . ?
C2_4 C1_4 C4_4 F9_4 43.0(8) . . . . ?
O1_6 Al1 O1_5 C1_5 -27(5) . . . . ?
O1_4 Al1 O1_5 C1_5 83(4) . . . . ?
O1_7 Al1 O1_5 C1_5 -159(4) . . . . ?
Al1 O1_5 C1_5 C3_5 -24(5) . . . . ?
Al1 O1_5 C1_5 C2_5 -144(4) . . . . ?
Al1 O1_5 C1_5 C4_5 97(4) . . . . ?
O1_5 C1_5 C2_5 F1_5 -41(2) . . . . ?
C3_5 C1_5 C2_5 F1_5 -163.1(14) . . . . ?
C4_5 C1_5 C2_5 F1_5 76.7(16) . . . . ?
O1_5 C1_5 C2_5 F3_5 -160.6(17) . . . . ?
C3_5 C1_5 C2_5 F3_5 77.0(15) . . . . ?
C4_5 C1_5 C2_5 F3_5 -43.2(16) . . . . ?
O1_5 C1_5 C2_5 F2_5 78.9(18) . . . . ?
C3_5 C1_5 C2_5 F2_5 -43.5(14) . . . . ?
C4_5 C1_5 C2_5 F2_5 -163.7(12) . . . . ?
O1_5 C1_5 C3_5 F5_5 -163(2) . . . . ?
C2_5 C1_5 C3_5 F5_5 -42.5(18) . . . . ?
C4_5 C1_5 C3_5 F5_5 77.1(18) . . . . ?
O1_5 C1_5 C3_5 F4_5 -41(2) . . . . ?
C2_5 C1_5 C3_5 F4_5 79.5(15) . . . . ?
C4_5 C1_5 C3_5 F4_5 -160.8(13) . . . . ?
O1_5 C1_5 C3_5 F6_5 78(2) . . . . ?
C2_5 C1_5 C3_5 F6_5 -161.8(13) . . . . ?
C4_5 C1_5 C3_5 F6_5 -42.1(16) . . . . ?
O1_5 C1_5 C4_5 F8_5 -41.8(17) . . . . ?
C3_5 C1_5 C4_5 F8_5 81.3(13) . . . . ?
C2_5 C1_5 C4_5 F8_5 -160.3(12) . . . . ?
O1_5 C1_5 C4_5 F7_5 -159.6(16) . . . . ?
C3_5 C1_5 C4_5 F7_5 -36.6(16) . . . . ?
C2_5 C1_5 C4_5 F7_5 81.9(16) . . . . ?
O1_5 C1_5 C4_5 F9_5 78.6(18) . . . . ?
C3_5 C1_5 C4_5 F9_5 -158.3(14) . . . . ?
C2_5 C1_5 C4_5 F9_5 -39.9(16) . . . . ?
O1_4 Al1 O1_8 C1_8 38(5) . . . . ?
O1_10 Al1 O1_8 C1_8 163(5) . . . . ?
O1_11 Al1 O1_8 C1_8 -88(5) . . . . ?
Al1 O1_8 C1_8 C4_8 14(5) . . . . ?
Al1 O1_8 C1_8 C2_8 138(5) . . . . ?
Al1 O1_8 C1_8 C3_8 -104(5) . . . . ?
O1_8 C1_8 C2_8 F3_8 -77(2) . . . . ?
C4_8 C1_8 C2_8 F3_8 48.0(17) . . . . ?
C3_8 C1_8 C2_8 F3_8 164.1(14) . . . . ?
O1_8 C1_8 C2_8 F1_8 155.7(18) . . . . ?
C4_8 C1_8 C2_8 F1_8 -79.2(16) . . . . ?
C3_8 C1_8 C2_8 F1_8 36.9(17) . . . . ?
O1_8 C1_8 C2_8 F2_8 39(2) . . . . ?
C4_8 C1_8 C2_8 F2_8 164.4(15) . . . . ?
C3_8 C1_8 C2_8 F2_8 -79.4(17) . . . . ?
O1_8 C1_8 C3_8 F6_8 -76.6(18) . . . . ?
C4_8 C1_8 C3_8 F6_8 162.7(14) . . . . ?
C2_8 C1_8 C3_8 F6_8 43.5(16) . . . . ?
O1_8 C1_8 C3_8 F4_8 162.2(18) . . . . ?
C4_8 C1_8 C3_8 F4_8 41.4(17) . . . . ?
C2_8 C1_8 C3_8 F4_8 -77.7(17) . . . . ?
O1_8 C1_8 C3_8 F5_8 43.7(19) . . . . ?
C4_8 C1_8 C3_8 F5_8 -77.0(15) . . . . ?
C2_8 C1_8 C3_8 F5_8 163.9(13) . . . . ?
O1_8 C1_8 C4_8 F8_8 161(2) . . . . ?
C2_8 C1_8 C4_8 F8_8 36(2) . . . . ?
C3_8 C1_8 C4_8 F8_8 -80(2) . . . . ?
O1_8 C1_8 C4_8 F7_8 -81(2) . . . . ?
C2_8 C1_8 C4_8 F7_8 154.7(14) . . . . ?
C3_8 C1_8 C4_8 F7_8 38.2(15) . . . . ?
O1_8 C1_8 C4_8 F9_8 39(2) . . . . ?
C2_8 C1_8 C4_8 F9_8 -85.6(17) . . . . ?
C3_8 C1_8 C4_8 F9_8 157.8(15) . . . . ?
O1_4 Al1 O1_9 C1_9 63(5) . . . . ?
Al1 O1_9 C1_9 C3_9 136(5) . . . . ?
Al1 O1_9 C1_9 C2_9 14(6) . . . . ?
Al1 O1_9 C1_9 C4_9 -107(5) . . . . ?
O1_9 C1_9 C2_9 F2_9 -159(2) . . . . ?
C3_9 C1_9 C2_9 F2_9 79.8(19) . . . . ?
C4_9 C1_9 C2_9 F2_9 -38(2) . . . . ?
O1_9 C1_9 C2_9 F1_9 -45(2) . . . . ?
C3_9 C1_9 C2_9 F1_9 -165.5(14) . . . . ?
C4_9 C1_9 C2_9 F1_9 77.0(16) . . . . ?
O1_9 C1_9 C2_9 F3_9 78(2) . . . . ?
C3_9 C1_9 C2_9 F3_9 -42.5(17) . . . . ?
C4_9 C1_9 C2_9 F3_9 -160.0(14) . . . . ?
O1_9 C1_9 C3_9 F4_9 72.2(18) . . . . ?
C2_9 C1_9 C3_9 F4_9 -165.6(13) . . . . ?
C4_9 C1_9 C3_9 F4_9 -46.6(16) . . . . ?
O1_9 C1_9 C3_9 F6_9 -164(2) . . . . ?
C2_9 C1_9 C3_9 F6_9 -42.1(19) . . . . ?
C4_9 C1_9 C3_9 F6_9 76.9(18) . . . . ?
O1_9 C1_9 C3_9 F5_9 -49(2) . . . . ?
C2_9 C1_9 C3_9 F5_9 73.6(16) . . . . ?
C4_9 C1_9 C3_9 F5_9 -167.5(14) . . . . ?
O1_9 C1_9 C4_9 F7_9 -44.2(19) . . . . ?
C3_9 C1_9 C4_9 F7_9 74.2(16) . . . . ?
C2_9 C1_9 C4_9 F7_9 -166.7(15) . . . . ?
O1_9 C1_9 C4_9 F9_9 76.5(18) . . . . ?
C3_9 C1_9 C4_9 F9_9 -165.0(13) . . . . ?
C2_9 C1_9 C4_9 F9_9 -46.0(15) . . . . ?
O1_9 C1_9 C4_9 F8_9 -161.1(17) . . . . ?
C3_9 C1_9 C4_9 F8_9 -42.6(17) . . . . ?
C2_9 C1_9 C4_9 F8_9 76.4(16) . . . . ?
O1_4 Al1 O1_6 C1_6 134(3) . . . . ?
O1_7 Al1 O1_6 C1_6 18(3) . . . . ?
O1_5 Al1 O1_6 C1_6 -111(3) . . . . ?
Al1 O1_6 C1_6 C2_6 -177(2) . . . . ?
Al1 O1_6 C1_6 C3_6 -58(3) . . . . ?
Al1 O1_6 C1_6 C4_6 64(3) . . . . ?
O1_6 C1_6 C2_6 F2_6 170.2(12) . . . . ?
C3_6 C1_6 C2_6 F2_6 50.9(13) . . . . ?
C4_6 C1_6 C2_6 F2_6 -70.6(13) . . . . ?
O1_6 C1_6 C2_6 F3_6 -74.0(12) . . . . ?
C3_6 C1_6 C2_6 F3_6 166.7(9) . . . . ?
C4_6 C1_6 C2_6 F3_6 45.2(12) . . . . ?
O1_6 C1_6 C2_6 F1_6 38.3(13) . . . . ?
C3_6 C1_6 C2_6 F1_6 -81.0(12) . . . . ?
C4_6 C1_6 C2_6 F1_6 157.5(10) . . . . ?
O1_6 C1_6 C3_6 F6_6 49.3(13) . . . . ?
C2_6 C1_6 C3_6 F6_6 166.6(10) . . . . ?
C4_6 C1_6 C3_6 F6_6 -72.0(12) . . . . ?
O1_6 C1_6 C3_6 F5_6 169.0(10) . . . . ?
C2_6 C1_6 C3_6 F5_6 -73.7(12) . . . . ?
C4_6 C1_6 C3_6 F5_6 47.7(12) . . . . ?
O1_6 C1_6 C3_6 F4_6 -69.4(12) . . . . ?
C2_6 C1_6 C3_6 F4_6 47.9(12) . . . . ?
C4_6 C1_6 C3_6 F4_6 169.3(10) . . . . ?
O1_6 C1_6 C4_6 F9_6 43.3(15) . . . . ?
C2_6 C1_6 C4_6 F9_6 -73.9(13) . . . . ?
C3_6 C1_6 C4_6 F9_6 164.7(11) . . . . ?
O1_6 C1_6 C4_6 F7_6 166.4(12) . . . . ?
C2_6 C1_6 C4_6 F7_6 49.1(14) . . . . ?
C3_6 C1_6 C4_6 F7_6 -72.3(13) . . . . ?
O1_6 C1_6 C4_6 F8_6 -77.2(14) . . . . ?
C2_6 C1_6 C4_6 F8_6 165.6(11) . . . . ?
C3_6 C1_6 C4_6 F8_6 44.2(13) . . . . ?
O1_4 Al1 O1_11 C1_11 46.5(18) . . . . ?
O1_10 Al1 O1_11 C1_11 -77.6(19) . . . . ?
O1_8 Al1 O1_11 C1_11 170.8(19) . . . . ?
Al1 O1_11 C1_11 C4_11 -80.3(19) . . . . ?
Al1 O1_11 C1_11 C3_11 160.6(13) . . . . ?
Al1 O1_11 C1_11 C2_11 41(2) . . . . ?
O1_11 C1_11 C2_11 F3_11 69.5(13) . . . . ?
C4_11 C1_11 C2_11 F3_11 -165.9(10) . . . . ?
C3_11 C1_11 C2_11 F3_11 -49.0(12) . . . . ?
O1_11 C1_11 C2_11 F1_11 -51.5(14) . . . . ?
C4_11 C1_11 C2_11 F1_11 73.0(12) . . . . ?
C3_11 C1_11 C2_11 F1_11 -170.1(10) . . . . ?
O1_11 C1_11 C2_11 F2_11 -172.2(12) . . . . ?
C4_11 C1_11 C2_11 F2_11 -47.6(14) . . . . ?
C3_11 C1_11 C2_11 F2_11 69.3(14) . . . . ?
O1_11 C1_11 C3_11 F4_11 67.2(14) . . . . ?
C4_11 C1_11 C3_11 F4_11 -55.3(13) . . . . ?
C2_11 C1_11 C3_11 F4_11 -172.6(11) . . . . ?
O1_11 C1_11 C3_11 F6_11 -167.8(11) . . . . ?
C4_11 C1_11 C3_11 F6_11 69.7(13) . . . . ?
C2_11 C1_11 C3_11 F6_11 -47.5(13) . . . . ?
O1_11 C1_11 C3_11 F5_11 -53.1(14) . . . . ?
C4_11 C1_11 C3_11 F5_11 -175.6(12) . . . . ?
C2_11 C1_11 C3_11 F5_11 67.1(13) . . . . ?
O1_11 C1_11 C4_11 F8_11 -171.0(13) . . . . ?
C3_11 C1_11 C4_11 F8_11 -51.8(15) . . . . ?
C2_11 C1_11 C4_11 F8_11 66.0(14) . . . . ?
O1_11 C1_11 C4_11 F7_11 -46.2(15) . . . . ?
C3_11 C1_11 C4_11 F7_11 73.0(13) . . . . ?
C2_11 C1_11 C4_11 F7_11 -169.2(11) . . . . ?
O1_11 C1_11 C4_11 F9_11 73.5(14) . . . . ?
C3_11 C1_11 C4_11 F9_11 -167.2(11) . . . . ?
C2_11 C1_11 C4_11 F9_11 -49.5(13) . . . . ?
O1_6 Al1 O1_7 C1_7 -117(3) . . . . ?
O1_4 Al1 O1_7 C1_7 133(3) . . . . ?
O1_5 Al1 O1_7 C1_7 14(4) . . . . ?
Al1 O1_7 C1_7 C2_7 61(3) . . . . ?
Al1 O1_7 C1_7 C4_7 -61(3) . . . . ?
Al1 O1_7 C1_7 C3_7 -179(3) . . . . ?
O1_7 C1_7 C2_7 F2_7 74.5(12) . . . . ?
C4_7 C1_7 C2_7 F2_7 -163.2(8) . . . . ?
C3_7 C1_7 C2_7 F2_7 -44.1(10) . . . . ?
O1_7 C1_7 C2_7 F1_7 -45.5(13) . . . . ?
C4_7 C1_7 C2_7 F1_7 76.7(10) . . . . ?
C3_7 C1_7 C2_7 F1_7 -164.2(9) . . . . ?
O1_7 C1_7 C2_7 F3_7 -164.0(11) . . . . ?
C4_7 C1_7 C2_7 F3_7 -41.7(11) . . . . ?
C3_7 C1_7 C2_7 F3_7 77.4(11) . . . . ?
O1_7 C1_7 C3_7 F6_7 71.9(12) . . . . ?
C2_7 C1_7 C3_7 F6_7 -166.9(8) . . . . ?
C4_7 C1_7 C3_7 F6_7 -47.2(10) . . . . ?
O1_7 C1_7 C3_7 F5_7 -166.3(13) . . . . ?
C2_7 C1_7 C3_7 F5_7 -45.0(13) . . . . ?
C4_7 C1_7 C3_7 F5_7 74.6(12) . . . . ?
O1_7 C1_7 C3_7 F4_7 -46.4(14) . . . . ?
C2_7 C1_7 C3_7 F4_7 74.9(11) . . . . ?
C4_7 C1_7 C3_7 F4_7 -165.5(9) . . . . ?
O1_7 C1_7 C4_7 F8_7 -37.3(13) . . . . ?
C2_7 C1_7 C4_7 F8_7 -160.2(9) . . . . ?
C3_7 C1_7 C4_7 F8_7 79.8(10) . . . . ?
O1_7 C1_7 C4_7 F7_7 -157.5(11) . . . . ?
C2_7 C1_7 C4_7 F7_7 79.6(10) . . . . ?
C3_7 C1_7 C4_7 F7_7 -40.4(11) . . . . ?
O1_7 C1_7 C4_7 F9_7 79.0(12) . . . . ?
C2_7 C1_7 C4_7 F9_7 -44.0(10) . . . . ?
C3_7 C1_7 C4_7 F9_7 -163.9(8) . . . . ?
O1_4 Al1 O1_10 C1_10 123(5) . . . . ?
O1_8 Al1 O1_10 C1_10 -4(6) . . . . ?
O1_11 Al1 O1_10 C1_10 -110(6) . . . . ?
Al1 O1_10 C1_10 C3_10 -65(6) . . . . ?
Al1 O1_10 C1_10 C4_10 57(6) . . . . ?
Al1 O1_10 C1_10 C2_10 175(5) . . . . ?
O1_10 C1_10 C2_10 F1_10 -73(2) . . . . ?
C3_10 C1_10 C2_10 F1_10 165.7(13) . . . . ?
C4_10 C1_10 C2_10 F1_10 46.3(16) . . . . ?
O1_10 C1_10 C2_10 F2_10 166(2) . . . . ?
C3_10 C1_10 C2_10 F2_10 45(2) . . . . ?
C4_10 C1_10 C2_10 F2_10 -74.6(19) . . . . ?
O1_10 C1_10 C2_10 F3_10 46(2) . . . . ?
C3_10 C1_10 C2_10 F3_10 -75.2(16) . . . . ?
C4_10 C1_10 C2_10 F3_10 165.4(14) . . . . ?
O1_10 C1_10 C3_10 F5_10 -73.5(19) . . . . ?
C4_10 C1_10 C3_10 F5_10 164.6(12) . . . . ?
C2_10 C1_10 C3_10 F5_10 46.1(16) . . . . ?
O1_10 C1_10 C3_10 F4_10 45(2) . . . . ?
C4_10 C1_10 C3_10 F4_10 -76.9(15) . . . . ?
C2_10 C1_10 C3_10 F4_10 164.5(14) . . . . ?
O1_10 C1_10 C3_10 F6_10 163.9(17) . . . . ?
C4_10 C1_10 C3_10 F6_10 42.0(16) . . . . ?
C2_10 C1_10 C3_10 F6_10 -76.6(16) . . . . ?
O1_10 C1_10 C4_10 F7_10 -80.8(19) . . . . ?
C3_10 C1_10 C4_10 F7_10 42.0(15) . . . . ?
C2_10 C1_10 C4_10 F7_10 160.6(13) . . . . ?
O1_10 C1_10 C4_10 F8_10 154.6(19) . . . . ?
C3_10 C1_10 C4_10 F8_10 -82.6(16) . . . . ?
C2_10 C1_10 C4_10 F8_10 36.1(18) . . . . ?
O1_10 C1_10 C4_10 F9_10 39(2) . . . . ?
C3_10 C1_10 C4_10 F9_10 161.7(13) . . . . ?
C2_10 C1_10 C4_10 F9_10 -79.6(15) . . . . ?
 
_refine_diff_density_max    0.744
_refine_diff_density_min   -0.688
_refine_diff_density_rms    0.082

_shelx_res_file
;

    C2c_a.res created by SHELXL-2014/7


TITL C2c_a.res in C2/c
REM Old TITL C2c in C2/c
REM SHELXT solution in C2/c
REM R1 0.340,  Rweak 0.029,  Alpha 0.103,  Orientation as input
REM Formula found by SHELXT:  C114 N18 O26 F12 Al2 Ga
CELL  0.71073  25.1999  15.4651  24.7917   90.000  112.931   90.000
ZERR    4.000   0.0016   0.0016   0.0021    0.000    0.007    0.000
LATT  7
SYMM -X, Y, 1/2-Z
SFAC  C  H  N  O  F  AL  GA
UNIT 272 108 24 32 295 8 4
TEMP -123.140
L.S. 10
SIZE 0.2 0.13 0.06
BOND $H
CONF
ACTA
LIST 4 ! automatically inserted. Change 6 to 4 for CHECKCIF!!
BOND $H
FMAP 2
PLAN 30

REM SIMU
REM RIGU

WGHT    0.083900   69.548508
FVAR       0.14944   0.65231
GA1   7    0.500000    0.245427    0.250000    10.50000    0.02963    0.03367 =
         0.04379    0.00000    0.01392    0.00000
AL1   6    0.374999    0.741668    0.377488    11.00000    0.02688    0.03311 =
         0.03625    0.00092    0.01017   -0.00027
RESI 1 BIPY
N1    3    0.538275    0.148599    0.311191    11.00000    0.03109    0.03515 =
         0.04305    0.00096    0.01255    0.00150
N2    3    0.439701    0.229401    0.286185    11.00000    0.02973    0.03704 =
         0.04613   -0.00282    0.01385    0.00165
C1    1    0.589963    0.111623    0.322828    11.00000    0.03628    0.04808 =
         0.04690    0.00282    0.01604    0.00531
AFIX  43
H1    2    0.614600    0.136016    0.306035    11.00000   -1.20000
AFIX   0
C2    1    0.608530    0.039827    0.358121    11.00000    0.04181    0.04534 =
         0.05439    0.00506    0.01273    0.01004
AFIX  43
H2    2    0.645490    0.015624    0.366182    11.00000   -1.20000
AFIX   0
C3    1    0.571953    0.004013    0.381454    11.00000    0.05456    0.03838 =
         0.05643    0.00587    0.01382    0.00385
AFIX  43
H3    2    0.583279   -0.046301    0.405197    11.00000   -1.20000
AFIX   0
C4    1    0.519231    0.041070    0.370361    11.00000    0.04544    0.04043 =
         0.05454    0.00335    0.01861   -0.00706
AFIX  43
H4    2    0.494082    0.016981    0.386635    11.00000   -1.20000
AFIX   0
C5    1    0.503145    0.113574    0.335377    11.00000    0.03706    0.03160 =
         0.03704   -0.00568    0.01137   -0.00615
C6    1    0.447670    0.159915    0.321312    11.00000    0.03453    0.03484 =
         0.03562   -0.00794    0.01164   -0.00623
C7    1    0.406714    0.135679    0.342349    11.00000    0.04347    0.04862 =
         0.05024   -0.00053    0.01977   -0.00583
AFIX  43
H7    2    0.411985    0.085054    0.365572    11.00000   -1.20000
AFIX   0
C8    1    0.358020    0.185635    0.329356    11.00000    0.03715    0.06496 =
         0.05511   -0.00658    0.02149   -0.00699
AFIX  43
H8    2    0.329574    0.170075    0.343879    11.00000   -1.20000
AFIX   0
C9    1    0.350953    0.258050    0.295264    11.00000    0.03308    0.05662 =
         0.05456   -0.01179    0.01839    0.00242
AFIX  43
H9    2    0.317960    0.293742    0.286524    11.00000   -1.20000
AFIX   0
C10   1    0.392139    0.278199    0.273986    11.00000    0.03713    0.04200 =
         0.05362   -0.00404    0.01817    0.00439
AFIX  43
H10   2    0.387002    0.327935    0.249982    11.00000   -1.20000
AFIX   0
RESI 0
RESI 2 BIPY
N1    3    0.458728    0.345051    0.197300    11.00000    0.04062    0.03908 =
         0.04815    0.00295    0.01815    0.00434
C1    1    0.418099    0.338915    0.142339    11.00000    0.04730    0.05629 =
         0.05100    0.00882    0.01869    0.00745
AFIX  43
H1    2    0.406317    0.283331    0.125653    11.00000   -1.20000
AFIX   0
C2    1    0.393349    0.411369    0.109917    11.00000    0.05507    0.07354 =
         0.06455    0.02402    0.01952    0.01427
AFIX  43
H2    2    0.363238    0.405708    0.072275    11.00000   -1.20000
AFIX   0
C3    1    0.412525    0.491396    0.132422    11.00000    0.07274    0.05878 =
         0.09924    0.03627    0.02597    0.01198
AFIX  43
H3    2    0.396721    0.541941    0.110183    11.00000   -1.20000
AFIX   0
C4    1    0.454982    0.497788    0.187664    11.00000    0.07381    0.04148 =
         0.10610    0.01810    0.02689    0.00518
AFIX  43
H4    2    0.468870    0.553038    0.203725    11.00000   -1.20000
AFIX   0
C5    1    0.477361    0.424504    0.219680    11.00000    0.04970    0.04260 =
         0.07124    0.00598    0.02840    0.00206
RESI 0

SADI_DFB C1 C2 C2 C3 C3 C4 C4 C5 C5 C6 C6 C1
SADI_DFB C1 C3 C1 C5 C2 C4 C2 C6 C3 C5 C3 C1 C4 C6
SADI F1_3 C1_3 F2_3 C6_3 F3_3 C5_3 F1_12 C1_12 F2_12 C2_12 F6_12 C6_12
SADI F1_3 C2_3 F1_3 C6_3 F2_3 C1_3 F2_3 C5_3 F3_3 C6_3 F3_3 C4_3 =
 F1_12 C2_12 F1_12 C6_12 F2_12 C1_12 F2_3 C5_12 F6_12 C1_12 F6_12 C5_12
FLAT 0.01 C1_3 > F3_3
SIMU C1_3 > F3_3
RIGU C1_3 > F3_3
FLAT 0.01 C1_12 > F6_12
SIMU C1_12 > F6_12
RIGU C1_12 > F6_12

EADP C4_3 C3_12

RESI 3 DFB
PART -1
C1    1    0.275703    0.323051    0.524089    20.50000    0.08750
C2    1    0.241543    0.282335    0.547044    20.50000    0.13464
AFIX  43
H2    2    0.233533    0.308964    0.577579    20.50000   -1.20000
AFIX   0
C3    1    0.218824    0.203658    0.526438    20.50000    0.11988
AFIX  43
H3    2    0.194838    0.174890    0.542278    20.50000   -1.20000
AFIX   0
C4    1    0.230997    0.166299    0.482422    20.50000    0.11282
AFIX  43
H4    2    0.215306    0.111199    0.467767    20.50000   -1.20000
AFIX   0
C5    1    0.264950    0.206747    0.459666    20.50000    0.06465
C6    1    0.287846    0.286043    0.480377    20.50000    0.07288
F1    5    0.296260    0.396033    0.544013    20.40000    0.09609
F2    5    0.319251    0.323512    0.458916    20.10000    0.19160
F3    5    0.276196    0.173308    0.418909    20.40000    0.09821
PART 0
RESI 0
RESI 12 DFB
PART -2
C1    1    0.216639    0.313618    0.475856   -20.50000    0.07034
C2    1    0.194609    0.233052    0.461024   -20.50000    0.08775
C3    1    0.228472    0.162322    0.481932   -20.50000    0.11282
AFIX  43
H3    2    0.212834    0.105973    0.471440   -20.50000   -1.20000
AFIX   0
C4    1    0.284575    0.172492    0.517769   -20.50000    0.09041
AFIX  43
H4    2    0.308376    0.123198    0.532335   -20.50000   -1.20000
AFIX   0
C5    1    0.306868    0.253088    0.532921   -20.50000    0.09046
AFIX  43
H5    2    0.346186    0.259939    0.558256   -20.50000   -1.20000
AFIX   0
C6    1    0.273186    0.323990    0.512005   -20.50000    0.04630
F1    5    0.185438    0.379172    0.456642   -20.40000    0.10639
F2    5    0.142885    0.221697    0.427916   -20.10000    0.16755
F6    5    0.293235    0.398992    0.525445   -20.34000    0.05690
PART 0
RESI 0
rem The end of the DSR entry

rem rem dsr put 12-Difluorobenz with F1 C1 C2 on Q3 Q1 Q2 part -2 occ 11 =
rem resi FB

SADI_CCF3 O1 C1
SADI_CCF3 0.04 O1 C2 O1 C3 O1 C4
SADI_CCF3 0.02 C1 C2 C1 C3 C1 C4
SADI_CCF3 0.04 C2 C3 C3 C4 C2 C4
SADI_CCF3 0.1 F1 C1 F2 C1 F3 C1 F4 C1 F5 C1 F6 C1 F7 C1 F8 C1 F9 C1
SADI_CCF3 0.02 F1 C2 F2 C2 F3 C2 F4 C3 F5 C3 F6 C3 F7 C4 F8 C4 F9 C4
SADI_CCF3 0.04 F1 F2 F2 F3 F3 F1 F4 F5 F5 F6 F6 F4 F7 F8 F8 F9 F9 F7
SIMU_CCF3 O1 > F9
RIGU_CCF3 O1 > F9

SADI Al1_0 O1_4 Al1_0 O1_5 Al1_0 O1_6 Al1_0 O1_7 Al1_0 O1_8 Al1_0 O1_9 =
 AL1_0 O1_10 AL1_0 O1_11
SADI Al1_0 C1_4 Al1_0 C1_5 Al1_0 C1_6 Al1_0 C1_7 Al1_0 C1_8 Al1_0 C1_9 =
 AL1_0 C1_10 AL1_0 C1_11

EADP O1_5 O1_8 O1_9
EADP C1_5 C1_8 C1_9
EADP C2_5 C3_8 C4_9
EADP C3_5 C4_8 C2_9
EADP C4_5 C2_8 C3_9

EADP O1_6 O1_11
EADP C1_6 C1_11
EADP C2_6 C4_11
EADP C3_6 C2_11
EADP C4_6 C3_11

EADP O1_7 O1_10
EADP C1_7 C1_10
EADP C2_7 C4_10
EADP C3_7 C2_10
EADP C4_7 C3_10

EADP F7_7 F6_10
EADP F2_10 F5_7
EADP F2_9 F8_8 F5_5
EADP F1_5 F6_8
EADP F3_7 F8_10

REM SUMP 1 0.0001 1 2 1 3 1 4

RESI 4 CCF3
O1    4    0.330878    0.816198    0.388481    11.00000    0.04333    0.07343 =
         0.13175   -0.05638    0.03845   -0.01006
C1    1    0.314083    0.880493    0.412808    11.00000    0.05307    0.04505 =
         0.05565   -0.00610    0.02862    0.00589
C2    1    0.365317    0.942551    0.443543    11.00000    0.07864    0.04750 =
         0.08741   -0.01946    0.01588    0.00516
F1    5    0.397685    0.951331    0.414188    11.00000    0.07282    0.09773 =
         0.14817    0.02885    0.02914   -0.02189
F2    5    0.398890    0.909323    0.495145    11.00000    0.09625    0.15296 =
         0.07404   -0.03577    0.00175    0.03008
F3    5    0.347626    1.018435    0.453324    11.00000    0.10818    0.07637 =
         0.27032   -0.08583   -0.00331    0.01608
C3    1    0.289288    0.847752    0.455834    11.00000    0.09823    0.17606 =
         0.12248    0.05450    0.07833    0.03912
F4    5    0.323965    0.787741    0.489046    11.00000    0.14337    0.29950 =
         0.23894    0.20265    0.12106    0.07046
F5    5    0.284723    0.911102    0.489956    11.00000    0.16158    0.33354 =
         0.12451   -0.01279    0.10168    0.05477
F6    5    0.237583    0.812930    0.428077    11.00000    0.08775    0.16405 =
         0.25219    0.08765    0.11138    0.02273
C4    1    0.265998    0.931311    0.364256    11.00000    0.06275    0.08903 =
         0.07797    0.00637    0.01706    0.00421
F7    5    0.236119    0.982589    0.384352    11.00000    0.07761    0.08987 =
         0.15780   -0.00988    0.02262    0.03422
F8    5    0.228790    0.879653    0.326929    11.00000    0.05649    0.16570 =
         0.10277   -0.04598    0.01047   -0.00222
F9    5    0.289743    0.980214    0.335660    11.00000    0.09318    0.21823 =
         0.14625    0.11002    0.02088    0.00745
RESI 0
rem The end of the DSR entry

rem rem dsr put OC(CF3)3 with O1 C1 C2 on Q8 C1_4 Q42 part 2 occ -81 resi =
rem CCF3

rem rem dsr put OC(CF3)3 with O1 C1 C2 on Q7 C1_4 Q87 part 2 occ -71 resi =
rem CCF3

RESI 5 CCF3
PART 1 10.357
O1    4    0.353322    0.640342    0.387367    10.35700    0.03651    0.03894 =
         0.05203    0.00877   -0.00175   -0.00863
C1    1    0.317544    0.572792    0.364566    10.35700    0.04124    0.04044 =
         0.05728    0.00322    0.00198   -0.00889
C2    1    0.301176    0.532021    0.412801    10.35700    0.06874    0.07639 =
         0.07143    0.00257    0.01638   -0.02334
F1    5    0.344538    0.526235    0.465125    10.35700    0.08188    0.07472 =
         0.06669    0.00311    0.01254   -0.01672
F2    5    0.259659    0.584346    0.417772    10.35700    0.10477    0.11492 =
         0.12854    0.00850    0.05334   -0.00999
F3    5    0.281978    0.451965    0.395139    10.35700    0.12406    0.07558 =
         0.07784    0.00460    0.01694   -0.05303
C3    1    0.261481    0.599785    0.314122    10.35700    0.04416    0.05927 =
         0.06645   -0.00001   -0.00028   -0.01267
F4    5    0.241135    0.674606    0.325390    10.35700    0.05405    0.06462 =
         0.06641    0.00083   -0.00330    0.00806
F5    5    0.222989    0.536660    0.305506    10.35700    0.04562    0.07043 =
         0.07194    0.01069   -0.00863   -0.01962
F6    5    0.270527    0.611719    0.264394    10.35700    0.04492    0.05856 =
         0.05292    0.01759   -0.00717   -0.00003
C4    1    0.350542    0.505987    0.343129    10.35700    0.06420    0.05623 =
         0.09941   -0.00560    0.01834   -0.00615
F7    5    0.314428    0.451665    0.303616    10.35700    0.09121    0.04107 =
         0.10408   -0.02303    0.00726    0.00113
F8    5    0.380950    0.543031    0.316140    10.35700    0.08447    0.04959 =
         0.08782   -0.01506    0.02394   -0.00087
F9    5    0.385481    0.465005    0.393046    10.35700    0.08804    0.05414 =
         0.10269   -0.00468    0.01673    0.03625
PART 0
RESI 0
rem the following was inserted by DSR:
RESI 8 CCF3
PART 2 10.3138
O1    4    0.356392    0.636047    0.383101    10.31380    0.03651    0.03894 =
         0.05203    0.00877   -0.00175   -0.00863
C1    1    0.315253    0.575374    0.373564    10.31380    0.04124    0.04044 =
         0.05728    0.00322    0.00198   -0.00889
C2    1    0.332178    0.490149    0.352051    10.31380    0.06420    0.05623 =
         0.09941   -0.00560    0.01834   -0.00615
F1    5    0.304844    0.422617    0.364610    10.31380    0.07590    0.03977 =
         0.11036   -0.01329    0.03482   -0.01182
F2    5    0.389442    0.472574    0.380451    10.31380    0.06290    0.06302 =
         0.12210   -0.00054    0.02539    0.00392
F3    5    0.322395    0.502353    0.295076    10.31380    0.10359    0.13259 =
         0.08826    0.00093    0.03035    0.00197
C3    1    0.309139    0.555411    0.432749    10.31380    0.06874    0.07639 =
         0.07143    0.00257    0.01638   -0.02334
F4    5    0.259803    0.515651    0.425830    10.31380    0.06945    0.08124 =
         0.04308    0.00714    0.01811   -0.02026
F5    5    0.309632    0.630068    0.460137    10.31380    0.09711    0.06414 =
         0.06664    0.00076    0.03383   -0.01792
F6    5    0.354858    0.506204    0.460510    10.31380    0.08188    0.07472 =
         0.06669    0.00311    0.01254   -0.01672
C4    1    0.256119    0.607179    0.330945    10.31380    0.04416    0.05927 =
         0.06645   -0.00001   -0.00028   -0.01267
F7    5    0.232506    0.656970    0.360273    10.31380    0.06397    0.08375 =
         0.10120    0.00166    0.01513    0.00145
F8    5    0.214189    0.550138    0.303355    10.31380    0.04562    0.07043 =
         0.07194    0.01069   -0.00863   -0.01962
F9    5    0.261479    0.654829    0.287214    10.31380    0.05699    0.07946 =
         0.07527    0.02334   -0.00239   -0.00882
PART 0
RESI 0

rem the following was inserted by DSR:
RESI 9 CCF3
PART 3 10.3292
O1    4    0.352564    0.640044    0.386501    10.32920    0.03651    0.03894 =
         0.05203    0.00877   -0.00175   -0.00863
C1    1    0.311394    0.578169    0.369157    10.32920    0.04124    0.04044 =
         0.05728    0.00322    0.00198   -0.00889
C2    1    0.264981    0.598410    0.308199    10.32920    0.04416    0.05927 =
         0.06645   -0.00001   -0.00028   -0.01267
F1    5    0.251537    0.683130    0.307583    10.32920    0.04306    0.05351 =
         0.04932    0.01289    0.00303   -0.00380
F2    5    0.215005    0.557465    0.297001    10.32920    0.04562    0.07043 =
         0.07194    0.01069   -0.00863   -0.01962
F3    5    0.287205    0.576103    0.268028    10.32920    0.08944    0.12170 =
         0.05306   -0.01331    0.00021    0.01176
C3    1    0.339494    0.490549    0.367722    10.32920    0.06420    0.05623 =
         0.09941   -0.00560    0.01834   -0.00615
F4    5    0.368594    0.466320    0.422543    10.32920    0.08380    0.05971 =
         0.11159    0.00868    0.02177   -0.00047
F5    5    0.375003    0.499725    0.338090    10.32920    0.08036    0.09564 =
         0.13987   -0.01128    0.05135    0.00228
F6    5    0.299671    0.431752    0.337032    10.32920    0.07531    0.05957 =
         0.14589   -0.03743    0.02782   -0.01487
C4    1    0.282865    0.570508    0.414407    10.32920    0.06874    0.07639 =
         0.07143    0.00257    0.01638   -0.02334
F7    5    0.322468    0.571456    0.468977    10.32920    0.09193    0.13029 =
         0.06184    0.01807    0.01366   -0.03507
F8    5    0.255130    0.493512    0.408598    10.32920    0.04799    0.09248 =
         0.07359    0.00845    0.01209   -0.02431
F9    5    0.246564    0.637379    0.406115    10.32920    0.07899    0.10675 =
         0.08146    0.00372    0.03435   -0.00106
PART 0
RESI 0
rem The end of the DSR entry

rem rem dsr put OC(CF3)3 with O1 C1 C2 C3 on O1_5 C1_5 Q63 Q58 part 3 occ =
rem 41 resi CCF3

rem The end of the DSR entry

rem rem dsr put OC(CF3)3 with O1 C1 C2 C3 C4 on O1_5 C1_5 Q51 Q57 Q47 part =
rem 2 occ -21 resi CCF3

RESI 6 CCF3
PART 1 10.51075
O1    4    0.362576    0.765420    0.307066    10.51075    0.02448    0.06613 =
         0.04366    0.01110    0.01253    0.00721
C1    1    0.375543    0.782090    0.260750    10.51075    0.03292    0.06729 =
         0.04385    0.01182    0.01960    0.00901
C2    1    0.318502    0.801798    0.209417    10.51075    0.04189    0.08229 =
         0.06660    0.02183    0.01344    0.00861
F1    5    0.284646    0.847371    0.229006    10.51075    0.03834    0.10735 =
         0.13322    0.00226    0.02844    0.01666
F2    5    0.328668    0.831930    0.164790    10.51075    0.06650    0.12801 =
         0.05862    0.04436    0.00534   -0.00485
F3    5    0.288701    0.729152    0.190228    10.51075    0.06258    0.11420 =
         0.06705    0.00313    0.00896   -0.01732
C3    1    0.415763    0.860702    0.273305    10.51075    0.05481    0.08993 =
         0.06511    0.01628    0.02261   -0.01100
F4    5    0.386088    0.932509    0.275522    10.51075    0.09553    0.07697 =
         0.14559   -0.01684    0.05053    0.00078
F5    5    0.437261    0.868862    0.231853    10.51075    0.05301    0.09834 =
         0.07724    0.02180    0.03068   -0.00865
F6    5    0.460205    0.853615    0.324699    10.51075    0.06103    0.10597 =
         0.06555    0.00268    0.00947   -0.03174
C4    1    0.404476    0.702661    0.246397    10.51075    0.07181    0.09913 =
         0.07710    0.00270    0.03712    0.02681
F7    5    0.408208    0.704776    0.194293    10.51075    0.15802    0.09224 =
         0.11015   -0.02770    0.09118    0.00278
F8    5    0.459423    0.701644    0.286003    10.51075    0.09166    0.13979 =
         0.12850   -0.00503    0.03970    0.05669
F9    5    0.379193    0.629350    0.248915    10.51075    0.15296    0.07025 =
         0.20628   -0.00061    0.11371    0.01438
PART 0
RESI 0

rem the following was inserted by DSR:
RESI 11 CCF3
PART 2 10.48925
O1    4    0.377260    0.740014    0.308491    10.48925    0.02448    0.06613 =
         0.04366    0.01110    0.01253    0.00721
C1    1    0.381631    0.786342    0.264018    10.48925    0.03292    0.06729 =
         0.04385    0.01182    0.01960    0.00901
C2    1    0.427449    0.858887    0.288177    10.48925    0.05481    0.08993 =
         0.06511    0.01628    0.02261   -0.01100
F1    5    0.417305    0.905611    0.328499    10.48925    0.11414    0.07722 =
         0.10770   -0.00778    0.04905   -0.03643
F2    5    0.429018    0.913856    0.247157    10.48925    0.09470    0.15445 =
         0.09025    0.04985    0.01906   -0.05054
F3    5    0.479290    0.822080    0.311355    10.48925    0.05127    0.15003 =
         0.06930    0.01190    0.01796   -0.00542
C3    1    0.400551    0.723891    0.225931    10.48925    0.07181    0.09913 =
         0.07710    0.00270    0.03712    0.02681
F4    5    0.358505    0.668004    0.199614    10.48925    0.10670    0.14134 =
         0.09478   -0.04805    0.03638    0.00077
F5    5    0.448052    0.681928    0.260306    10.48925    0.08737    0.12916 =
         0.09011   -0.01947    0.03351    0.05950
F6    5    0.416520    0.768284    0.188561    10.48925    0.13262    0.17214 =
         0.11147    0.02960    0.08674    0.04915
C4    1    0.324750    0.827986    0.224332    10.48925    0.04189    0.08229 =
         0.06660    0.02183    0.01344    0.00861
F7    5    0.280261    0.774132    0.209220    10.48925    0.03575    0.09292 =
         0.10351    0.01676    0.02050    0.00510
F8    5    0.321242    0.864823    0.175453    10.48925    0.04797    0.09760 =
         0.08513    0.04365    0.01515    0.01146
F9    5    0.312479    0.895939    0.252134    10.48925    0.10725    0.10464 =
         0.11729    0.02477    0.02919    0.05293
PART 0
RESI 0
rem The end of the DSR entry

rem rem dsr put OC(CF3)3 with O1 C1 C3 C4 on Q26 C1_6 Q19 Q22 part 3 occ 91 =
rem resi CCf3

rem The end of the DSR entry

rem rem dsr put OC(CF3)3 with O1 C1 C2 C3 on Q21 C1_6 Q68 Q73 part 2 occ =
rem -61 resi CCF3

RESI 7 CCF3
PART 1 10.64577
O1    4    0.443264    0.759182    0.427743    10.64577    0.03568    0.05463 =
         0.05645    0.01180   -0.00063   -0.00765
C1    1    0.493042    0.729209    0.468284    10.64577    0.03132    0.06510 =
         0.04664    0.00527    0.00316   -0.00034
C2    1    0.521761    0.663681    0.441770    10.64577    0.05443    0.09055 =
         0.06493   -0.00711    0.00967    0.01002
F1    5    0.483621    0.605960    0.407531    10.64577    0.07635    0.10298 =
         0.09117   -0.02876    0.01865   -0.00016
F2    5    0.545671    0.704199    0.408954    10.64577    0.07830    0.16580 =
         0.08324    0.00317    0.03947    0.00192
F3    5    0.562701    0.616626    0.482883    10.64577    0.05806    0.11242 =
         0.08623    0.00035    0.01647    0.03191
C3    1    0.533290    0.808404    0.492545    10.64577    0.04175    0.08028 =
         0.05963    0.00594    0.00228   -0.01231
F4    5    0.532910    0.858222    0.448700    10.64577    0.07305    0.10929 =
         0.06859    0.01919    0.00183   -0.05028
F5    5    0.588275    0.789675    0.523682    10.64577    0.03612    0.10664 =
         0.06753    0.00329   -0.00140   -0.01705
F6    5    0.515280    0.856560    0.526084    10.64577    0.06714    0.08082 =
         0.07714   -0.01396    0.00475   -0.00291
C4    1    0.482186    0.686747    0.519087    10.64577    0.05086    0.08056 =
         0.05417    0.01024    0.01218   -0.00150
F7    5    0.528273    0.682877    0.568988    10.64577    0.07580    0.08796 =
         0.04265    0.00630    0.00763    0.00427
F8    5    0.442525    0.729908    0.530249    10.64577    0.09136    0.10636 =
         0.11160    0.03820    0.06651    0.02393
F9    5    0.460671    0.606687    0.504601    10.64577    0.07172    0.07836 =
         0.08934    0.03168    0.00856   -0.00865
PART 0
RESI 0

rem the following was inserted by DSR:
RESI 10 CCF3
PART 2 10.35423
O1    4    0.445157    0.755476    0.424255    10.35423    0.03568    0.05463 =
         0.05645    0.01180   -0.00063   -0.00765
C1    1    0.493889    0.724703    0.465752    10.35423    0.03132    0.06510 =
         0.04664    0.00527    0.00316   -0.00034
C2    1    0.541530    0.793888    0.478764    10.35423    0.04175    0.08028 =
         0.05963    0.00594    0.00228   -0.01231
F1    5    0.559469    0.798939    0.434971    10.35423    0.05155    0.11894 =
         0.07504    0.01911    0.01362   -0.01448
F2    5    0.585450    0.772787    0.528251    10.35423    0.03612    0.10664 =
         0.06753    0.00329   -0.00140   -0.01705
F3    5    0.521704    0.872120    0.484866    10.35423    0.05095    0.08037 =
         0.10757   -0.01956   -0.00110   -0.01838
C3    1    0.485591    0.704649    0.522774    10.35423    0.05086    0.08056 =
         0.05417    0.01024    0.01218   -0.00150
F4    5    0.436069    0.662499    0.511100    10.35423    0.05629    0.11799 =
         0.05210    0.00152    0.01495   -0.01980
F5    5    0.482861    0.776706    0.550881    10.35423    0.06572    0.12292 =
         0.07694   -0.03337    0.01668   -0.00333
F6    5    0.528294    0.654079    0.557735    10.35423    0.07580    0.08796 =
         0.04265    0.00630    0.00763    0.00427
C4    1    0.513249    0.642451    0.443406    10.35423    0.05443    0.09055 =
         0.06493   -0.00711    0.00967    0.01002
F7    5    0.483157    0.575042    0.449314    10.35423    0.06737    0.07607 =
         0.10294    0.00521    0.00430    0.01340
F8    5    0.569798    0.630085    0.470394    10.35423    0.05806    0.11242 =
         0.08623    0.00035    0.01647    0.03191
F9    5    0.503549    0.654007    0.386880    10.35423    0.09585    0.10057 =
         0.06613   -0.01511    0.02200    0.01746
PART 0
RESI 0
rem The end of the DSR entry

rem rem dsr put OC(CF3)3 with O1 C1 C2 on Q16 C1_7 Q26 part 2 occ -61 resi =
rem CCF3

rem rem dsr put OC(CF3)3 with O1 C1 C2 C3 on O1_7 C1_7 Q2 Q40 part 2 occ =
rem -51 resi CCF3

rem The end of the DSR entry

rem rem dsr put OC(CF3)3 with O1 C1 C2 on O1_7 Q80 Q38 part 2 occ -51 resi =
rem CCF3

HKLF 4

REM  C2c_a.res in C2/c
REM R1 =  0.0752 for    5787 Fo > 4sig(Fo)  and  0.1021 for all    7923 data
REM   1101 parameters refined using  10335 restraints

END

WGHT      0.0839     69.5334

REM Highest difference peak  0.744,  deepest hole -0.688,  1-sigma level  0.082
Q1    1   0.3194  0.5828  0.2585  11.00000  0.05    0.74
Q2    1   0.3223  0.8258  0.5111  11.00000  0.05    0.70
Q3    1   0.3178  0.7552  0.4705  11.00000  0.05    0.69
Q4    1   0.2928  0.9317  0.3191  11.00000  0.05    0.65
Q5    1   0.3284  0.9085  0.2167  11.00000  0.05    0.64
Q6    1   0.3337  0.4991  0.4048  11.00000  0.05    0.64
Q7    1   0.3348  0.9896  0.4774  11.00000  0.05    0.63
Q8    1   0.4249  0.6427  0.2881  11.00000  0.05    0.63
Q9    1   0.2957  0.9527  0.4862  11.00000  0.05    0.61
Q10   1   0.3430  1.0171  0.4204  11.00000  0.05    0.60
Q11   1   0.2738  0.8575  0.4922  11.00000  0.05    0.51
Q12   1   0.3425  0.7931  0.4199  11.00000  0.05    0.44
Q13   1   0.2382  0.5964  0.3737  11.00000  0.05    0.43
Q14   1   0.2496  0.8361  0.4609  11.00000  0.05    0.43
Q15   1   0.4383  0.7948  0.2677  11.00000  0.05    0.43
Q16   1   0.2193  0.8145  0.3859  11.00000  0.05    0.42
Q17   1   0.3241  0.6603  0.1993  11.00000  0.05    0.40
Q18   1   0.3535  0.7966  0.3106  11.00000  0.05    0.39
Q19   1   0.3626  0.6981  0.1786  11.00000  0.05    0.37
Q20   1   0.4645  0.5729  0.4697  11.00000  0.05    0.37
Q21   1   0.5524  0.7572  0.4092  11.00000  0.05    0.36
Q22   1   0.3905  0.9622  0.4399  11.00000  0.05    0.35
Q23   1   0.2756  0.2621  0.4595  11.00000  0.05    0.34
Q24   1   0.2684  0.3117  0.5459  11.00000  0.05    0.33
Q25   1   0.4793  0.8208  0.5340  11.00000  0.05    0.33
Q26   1   0.3891  0.9275  0.3893  11.00000  0.05    0.32
Q27   1   0.2882  0.5244  0.2765  11.00000  0.05    0.32
Q28   1   0.2920  0.8386  0.2610  11.00000  0.05    0.30
Q29   1   0.4809  0.7405  0.5612  11.00000  0.05    0.30
Q30   1   0.4429  0.8117  0.2192  11.00000  0.05    0.30
;
_shelx_res_checksum   77286

_shelx_hkl_file
;
   2   0   0  428.26    8.80
   2   0   0  436.86    8.20
   2   0   0  429.16    8.70
   2   0   0  424.56    8.50
   2   0   0  419.86    8.80
   2   0   0  427.46    8.60
  -2   0   0  419.56    8.80
  -2   0   0  418.96    8.80
  -2   0   0  447.66    8.30
  -2   0   0  418.16    8.40
  -2   0   0  432.96    8.50
  -2   0   0  428.36    8.60
  -2   0   0  426.76    8.70
  -2   0   0  425.86    8.60
   4   0   0 2977.10   53.29
   4   0   0 2933.61   53.19
   4   0   0 2967.80   53.39
   4   0   0 2994.80   53.19
  -4   0   0 2933.31   53.49
  -4   0   0 2981.70   53.59
  -4   0   0 2995.20   52.39
   4   0   0 2908.71   53.39
   4   0   0 2981.90   52.19
  -4   0   0 2958.20   53.29
  -4   0   0 2970.30   53.19
   4   0   0 2929.21   53.09
   4   0   0 2905.41   53.49
   4   0   0 2990.50   53.59
  -4   0   0 2983.10   52.79
  -4   0   0 2994.10   53.39
  -4   0   0 3021.10   53.09
  -4   0   0 2959.40   52.69
   6   0   0  696.33   14.60
  -6   0   0  720.73   16.40
   6   0   0  706.63   15.90
   6   0   0  702.23   15.70
   6   0   0  708.23   16.40
   6   0   0  698.63   16.00
   6   0   0  708.53   16.30
  -6   0   0  690.03   16.00
  -6   0   0  698.33   15.80
  -6   0   0  695.93   16.00
  -6   0   0  696.53   15.60
   6   0   0  671.33   15.80
  -6   0   0  696.33   16.40
  -6   0   0  705.13   14.90
  -6   0   0  704.63   15.30
   6   0   0  693.13   15.60
  -8   0   0  714.63   16.40
  -8   0   0  702.13   15.60
   8   0   0  689.73   16.90
  -8   0   0  701.53   16.70
  -8   0   0  697.73   17.40
  -8   0   0  690.63   17.50
   8   0   0  707.23   16.80
  -8   0   0  672.93   16.20
   8   0   0  717.43   17.50
   8   0   0  698.23   16.60
   8   0   0  698.13   15.30
   8   0   0  699.53   17.60
  -8   0   0  708.43   17.30
  -8   0   0  691.13   16.80
  -8   0   0  687.73   17.00
   8   0   0  700.73   17.20
   8   0   0  683.23   16.80
 -10   0   0   58.79    6.30
 -10   0   0   62.29    5.10
 -10   0   0   60.19    5.70
  10   0   0   55.39    4.80
  10   0   0   63.89    5.70
 -10   0   0   62.69    5.70
  10   0   0   56.09    5.80
 -10   0   0   68.09    6.40
 -10   0   0   56.39    5.60
  10   0   0   59.09    5.60
 -10   0   0   59.09    6.00
  10   0   0   59.19    5.70
  10   0   0   62.49    5.70
  10   0   0   57.69    5.80
 -10   0   0   50.19    5.10
 -10   0   0   60.39    5.40
  12   0   0   23.80    4.40
 -12   0   0   23.80    4.80
 -12   0   0   26.20    4.60
 -12   0   0   26.50    4.70
 -12   0   0   20.40    4.10
 -12   0   0   19.00    4.10
 -12   0   0   27.40    4.40
 -12   0   0   27.80    4.30
  12   0   0   25.80    5.20
  12   0   0   30.10    5.10
  12   0   0   16.50    4.00
  12   0   0   29.70    4.70
  12   0   0   19.50    3.90
 -12   0   0   17.40    4.20
  12   0   0   21.20    4.10
  14   0   0   19.00    4.60
 -14   0   0   16.10    4.40
  14   0   0   11.60    3.30
  14   0   0   19.50    4.40
 -14   0   0   15.70    4.10
 -14   0   0   19.00    4.20
  14   0   0   16.80    4.30
 -14   0   0   14.40    3.70
  14   0   0   18.60    4.30
 -14   0   0   19.50    4.40
 -14   0   0   15.70    4.50
 -14   0   0   18.80    4.90
  14   0   0    7.10    6.00
 -14   0   0   10.60    4.20
  14   0   0   17.60    4.40
 -16   0   0   39.80    6.10
 -16   0   0   29.20    5.90
  16   0   0   39.30    6.50
  16   0   0   37.80    6.40
 -16   0   0   32.20    6.00
  16   0   0   31.80    6.40
 -16   0   0   33.60    5.80
 -16   0   0   36.50    5.70
  16   0   0   47.90    5.70
 -16   0   0   37.40    5.30
 -16   0   0   37.00    5.80
  16   0   0   30.00    5.70
 -18   0   0  161.48   10.50
 -18   0   0  145.79    9.60
 -18   0   0  127.59    9.90
 -18   0   0  135.49   10.80
  18   0   0  148.49   13.00
  18   0   0  125.69    8.70
 -18   0   0  114.39    8.50
 -18   0   0  135.09   10.20
  18   0   0  134.29    9.90
 -18   0   0  158.08   10.70
 -20   0   0    5.90    5.20
  20   0   0    0.10    3.90
  20   0   0   -0.90    4.90
 -20   0   0    8.90    5.10
 -20   0   0    5.80    4.80
 -20   0   0    6.20    5.40
 -20   0   0    6.90    4.30
  20   0   0    8.40    5.10
 -20   0   0    0.40    5.50
  22   0   0  108.19    9.50
 -22   0   0   88.29   10.10
 -22   0   0  100.69   11.60
 -22   0   0   95.29    9.30
 -22   0   0  123.49   11.40
 -24   0   0    9.40    5.40
 -24   0   0   12.70    6.80
  24   0   0   10.70    5.90
 -24   0   0   16.10    6.70
 -24   0   0   19.90    7.80
 -26   0   0    2.90    7.00
 -26   0   0   -1.90    6.30
 -26   0   0    7.70    5.50
 -26   0   0   -4.80    6.20
  26   0   0    4.40    5.90
   1  -1   0   40.10    1.40
   1  -1   0   40.20    1.20
   1  -1   0   40.10    1.20
  -1  -1   0   38.00    1.50
  -1  -1   0   38.50    1.60
  -1  -1   0   37.30    1.60
  -1  -1   0   38.50    1.30
   1  -1   0   39.40    1.40
   1  -1   0   41.50    1.10
   1   1   0   38.20    1.60
   1   1   0   37.20    1.50
  -1   1   0   38.50    1.10
  -1   1   0   38.20    1.60
  -1   1   0   38.80    1.20
  -1   1   0   39.20    1.40
   1   1   0   38.90    1.50
   1   1   0   42.20    1.30
  -1   1   0   42.30    1.50
  -1   1   0   39.80    1.40
   1   1   0   41.30    1.60
  -1   1   0   39.50    1.20
  -3  -1   0    9.50    1.60
  -3  -1   0    6.10    1.50
  -3  -1   0    7.50    1.10
   3  -1   0    7.30    1.30
  -3  -1   0    5.60    1.40
  -3  -1   0    7.50    1.50
  -3  -1   0    6.20    1.10
   3  -1   0    5.20    1.20
  -3  -1   0    6.00    1.30
   3  -1   0    5.80    1.40
   3  -1   0    5.80    1.40
   3  -1   0    6.30    1.30
   3  -1   0    5.40    1.40
   3  -1   0    8.40    1.40
   3  -1   0    6.70    1.10
  -3   1   0    5.00    1.30
   3   1   0    8.10    1.60
  -3   1   0    5.70    1.30
   3   1   0    5.50    1.30
  -3   1   0    8.00    1.30
   3   1   0    6.90    1.30
  -3   1   0    7.00    1.10
  -3   1   0    5.10    1.50
   3   1   0    7.10    1.60
   3   1   0    7.20    1.50
  -3   1   0    5.40    1.40
   3   1   0    7.30    1.10
  -3   1   0    7.80    1.30
  -3   1   0    6.30    1.50
  -5  -1   0  371.26    9.80
   5  -1   0  362.36    9.80
  -5  -1   0  363.46    9.50
   5  -1   0  345.07    9.30
   5  -1   0  364.86    9.20
   5  -1   0  361.36    9.60
  -5  -1   0  348.17    9.30
  -5  -1   0  357.06    9.20
  -5  -1   0  361.66    8.60
   5  -1   0  354.96    9.20
  -5  -1   0  366.26    8.50
   5  -1   0  362.56    8.40
  -5  -1   0  360.06    9.70
  -5  -1   0  359.36    8.60
  -5  -1   0  356.06    9.70
   5  -1   0  364.46    9.10
  -5   1   0  378.16    9.10
  -5   1   0  362.06    9.60
   5   1   0  358.66    9.70
   5   1   0  365.96    9.30
  -5   1   0  355.66    9.60
  -5   1   0  366.26    8.40
   5   1   0  364.06    9.30
   5   1   0  356.36    8.20
   5   1   0  369.26    9.70
  -5   1   0  378.96    9.40
  -5   1   0  371.86    9.80
  -5   1   0  356.06    9.00
  -5   1   0  350.46    9.30
   5   1   0  356.96    9.80
  -5   1   0  358.86    9.00
   5   1   0  363.06    9.80
   5   1   0  378.26    9.80
  -7  -1   0  184.88    6.20
  -7  -1   0  167.98    7.10
  -7  -1   0  182.68    7.00
   7  -1   0  169.58    5.90
  -7  -1   0  192.68    7.40
  -7  -1   0  181.18    6.10
  -7  -1   0  175.08    6.90
   7  -1   0  185.38    7.40
   7  -1   0  182.08    6.60
   7  -1   0  176.78    6.70
   7  -1   0  184.88    7.00
   7  -1   0  175.78    6.70
  -7  -1   0  182.48    7.20
   7  -1   0  184.98    7.20
   7  -1   0  190.88    6.90
  -7  -1   0  175.58    6.60
   7   1   0  171.38    6.70
  -7   1   0  177.58    6.70
   7   1   0  178.18    7.20
  -7   1   0  182.28    6.80
  -7   1   0  186.88    6.60
  -7   1   0  176.08    7.10
  -7   1   0  177.38    6.60
  -7   1   0  190.08    7.00
   7   1   0  185.58    7.30
   7   1   0  179.98    6.70
   7   1   0  182.18    5.80
  -7   1   0  172.98    7.10
  -7   1   0  188.58    7.40
   7   1   0  188.58    7.20
  -7   1   0  190.38    6.10
   7   1   0  176.38    7.30
   7   1   0  184.58    7.10
  -9  -1   0    9.10    2.90
  -9  -1   0    9.60    3.10
  -9  -1   0    9.40    2.70
   9  -1   0    7.90    3.00
   9  -1   0    6.10    2.80
   9  -1   0    5.10    2.60
   9  -1   0   11.90    2.70
   9  -1   0    5.50    2.80
  -9  -1   0    7.60    2.60
  -9  -1   0   10.40    3.10
   9  -1   0    4.60    2.60
  -9  -1   0    6.60    2.90
   9  -1   0    9.30    3.10
   9  -1   0    9.10    3.20
  -9  -1   0   11.70    3.50
  -9  -1   0    7.30    2.90
   9   1   0   11.40    2.60
   9   1   0    6.10    2.80
  -9   1   0   12.00    3.30
  -9   1   0   10.50    2.70
  -9   1   0    8.80    3.00
   9   1   0   11.70    3.40
  -9   1   0    9.00    3.10
  -9   1   0   14.00    3.50
  -9   1   0    7.10    3.00
  -9   1   0    8.80    2.80
   9   1   0   14.10    3.50
   9   1   0    8.70    2.80
  -9   1   0    7.60    2.80
   9   1   0    8.30    2.90
  -9   1   0    7.60    3.20
   9   1   0    8.20    2.90
 -11  -1   0  542.55   16.30
 -11  -1   0  556.84   14.80
  11  -1   0  529.95   16.70
  11  -1   0  540.25   15.80
 -11  -1   0  537.85   16.40
  11  -1   0  557.94   15.80
  11  -1   0  537.55   14.20
  11  -1   0  559.74   15.70
 -11  -1   0  524.05   16.40
 -11  -1   0  549.05   15.80
 -11  -1   0  562.94   16.30
  11  -1   0  532.15   16.00
  11  -1   0  550.84   16.40
 -11  -1   0  535.75   15.40
  11  -1   0  527.25   15.60
 -11  -1   0  530.35   14.40
 -11   1   0  539.55   15.40
 -11   1   0  554.64   15.70
  11   1   0  528.85   15.70
  11   1   0  541.35   15.80
 -11   1   0  549.95   16.40
 -11   1   0  534.35   16.60
 -11   1   0  537.85   15.30
 -11   1   0  515.95   16.20
  11   1   0  563.44   17.00
  11   1   0  541.65   16.10
 -11   1   0  542.35   14.20
 -11   1   0  566.64   16.20
 -11   1   0  540.35   15.60
  11   1   0  552.44   13.90
  11   1   0  537.35   16.40
  11   1   0  541.95   16.50
 -13  -1   0    7.60    4.00
  13  -1   0    8.40    3.70
  13  -1   0   11.10    3.50
 -13  -1   0   10.80    4.50
 -13  -1   0    6.40    3.70
  13  -1   0    5.90    3.70
  13  -1   0    4.20    3.20
  13  -1   0    8.30    3.70
  13  -1   0    6.50    3.80
 -13  -1   0    7.10    3.80
  13  -1   0    5.10    3.30
 -13  -1   0    3.20    3.30
 -13  -1   0    3.50    3.70
  13  -1   0    2.30    3.80
 -13  -1   0    9.50    3.50
 -13  -1   0    2.30    3.20
  13   1   0    5.20    3.60
 -13   1   0    9.00    4.20
 -13   1   0    6.40    3.80
 -13   1   0    4.90    3.00
 -13   1   0   10.10    3.80
 -13   1   0    7.40    3.70
  13   1   0    6.20    3.70
  13   1   0   10.30    4.00
 -13   1   0   14.20    4.20
  13   1   0    9.20    3.30
 -13   1   0    1.50    3.30
  13   1   0    5.50    3.40
  13   1   0    5.70    3.90
 -13   1   0   12.80    3.80
 -13   1   0   12.80    4.20
 -15  -1   0   -0.80    3.30
 -15  -1   0    6.40    3.90
  15  -1   0    4.60    4.00
  15  -1   0    3.60    3.20
 -15  -1   0   -2.20    3.20
  15  -1   0    7.20    3.50
  15  -1   0    6.30    4.80
 -15  -1   0    3.30    3.20
  15  -1   0    1.30    3.30
  15  -1   0   -3.10    3.00
 -15  -1   0    1.20    3.40
 -15  -1   0    6.60    4.00
 -15  -1   0   -3.20    3.50
 -15   1   0    2.00    3.00
 -15   1   0    3.40    3.50
  15   1   0   -0.40    3.30
 -15   1   0   -0.50    3.20
  15   1   0   -0.50    3.60
  15   1   0    1.80    3.30
 -15   1   0    0.10    3.30
 -15   1   0    2.00    3.80
  15   1   0    3.40    3.20
 -15   1   0    1.60    3.20
  15   1   0    3.50    3.30
 -15   1   0   -2.30    3.60
  17  -1   0   58.89    7.70
 -17  -1   0   70.29    8.40
  17  -1   0   65.89    7.80
  17  -1   0   81.39    7.50
 -17  -1   0   52.89    7.10
 -17  -1   0   80.79    8.40
 -17  -1   0   70.49    8.00
  17  -1   0   61.29    8.30
 -17  -1   0   61.19    7.80
 -17  -1   0   83.59    8.10
 -17  -1   0   69.39    7.20
  17   1   0   58.79    7.70
  17   1   0   77.19    8.40
  17   1   0   69.19    8.70
 -17   1   0   66.49    7.60
  17   1   0   67.59    8.70
 -17   1   0   47.50    7.60
 -17   1   0   60.69    7.20
 -17   1   0   66.39    7.80
 -17   1   0   66.79    7.50
 -17   1   0   80.29    8.40
 -17   1   0   67.99    6.70
  17   1   0   59.79    6.40
  19  -1   0   73.29    8.40
 -19  -1   0   76.09    8.90
 -19  -1   0   64.39    8.60
  19  -1   0   67.09    7.40
 -19  -1   0   61.19    8.10
 -19  -1   0   61.59    8.30
 -19  -1   0   87.69    8.30
 -19  -1   0   81.99    8.70
  19  -1   0   71.69    9.70
 -19   1   0   70.89    7.50
  19   1   0   68.09    9.60
 -19   1   0   91.69    9.30
 -19   1   0   76.39   10.00
 -19   1   0   76.99    8.80
  19   1   0   74.09    7.40
  19   1   0   70.49    8.80
 -19   1   0   94.19    9.50
 -19   1   0   67.99    8.50
 -21  -1   0   26.80    6.40
 -21  -1   0   30.40    7.10
  21  -1   0   18.30    5.70
 -21  -1   0   19.20    5.20
 -21  -1   0   19.10    7.00
 -21   1   0   26.90    7.40
  21   1   0   27.80    7.20
  21   1   0   29.60    6.80
  21   1   0   19.40    5.40
 -21   1   0   17.20    6.10
 -21   1   0    8.70    5.20
 -21   1   0   16.70    6.60
 -21   1   0   20.10    5.20
 -23  -1   0   36.10    8.00
 -23  -1   0   39.80    8.80
  23  -1   0   26.30    6.50
 -23  -1   0   41.90    7.10
 -23  -1   0   41.40    7.70
 -23   1   0   39.20    6.70
  23   1   0   39.70    6.80
 -23   1   0   29.30    8.00
 -23   1   0   34.70    8.00
 -23   1   0   42.10    8.10
 -25  -1   0    4.80    6.90
  25  -1   0   14.70    6.40
 -25  -1   0    7.60    5.90
 -25  -1   0   23.30    8.20
 -25  -1   0   10.20    5.60
 -25   1   0    6.90    6.60
 -25   1   0   13.40    5.80
  25   1   0    2.20    5.20
 -25   1   0   25.20    7.60
 -25   1   0    9.50    7.90
  27  -1   0   -9.00    5.50
 -27  -1   0    2.60    6.20
 -27  -1   0    9.70    7.10
 -27  -1   0    8.20    7.90
 -27  -1   0    0.00    5.30
 -27   1   0   -7.60    5.10
 -27   1   0   14.10    7.20
 -27   1   0   -1.80    6.50
  27   1   0    2.70    5.90
 -27   1   0    1.20    7.00
   0  -2   0 4596.24   77.89
   0  -2   0 4557.34   78.79
   0  -2   0 4466.85   79.19
   0  -2   0 4507.45   78.29
   0   2   0 4563.94   78.89
   0   2   0 4392.66   78.19
   0   2   0 4645.94   79.29
   0   2   0 4513.95   78.69
   0   2   0 4503.65   78.99
   2  -2   0 6098.69  103.79
  -2  -2   0 6072.49  104.49
  -2  -2   0 6023.00  104.19
   2  -2   0 5969.30  104.59
   2  -2   0 5934.21  104.79
   2  -2   0 6025.30  104.49
   2  -2   0 6154.68  104.09
  -2  -2   0 5895.51  104.99
  -2  -2   0 5879.51  104.29
   2   2   0 6027.10  103.49
  -2   2   0 6012.80  105.59
  -2   2   0 6067.29  104.09
  -2   2   0 5994.30  105.09
  -2   2   0 5922.11  104.49
   2   2   0 6085.69  104.89
  -2   2   0 6113.29  104.49
  -2   2   0 5980.70  104.49
   2   2   0 5922.41  105.39
   2   2   0 6037.40  104.39
   2   2   0 6043.30  104.39
  -2   2   0 6132.59  104.69
   2   2   0 5983.50  104.39
  -4  -2   0  740.83   15.70
  -4  -2   0  747.13   14.20
  -4  -2   0  725.53   15.90
   4  -2   0  732.83   14.80
  -4  -2   0  733.63   16.00
   4  -2   0  732.83   14.00
   4  -2   0  754.72   15.80
  -4  -2   0  722.03   15.20
   4  -2   0  733.23   14.70
   4  -2   0  749.82   15.50
  -4  -2   0  725.63   13.90
   4  -2   0  732.03   15.00
   4  -2   0  739.13   15.00
  -4  -2   0  735.23   15.80
   4   2   0  757.52   13.40
   4   2   0  726.23   15.90
  -4   2   0  751.82   14.70
  -4   2   0  733.73   15.20
  -4   2   0  717.43   15.60
   4   2   0  738.03   15.80
   4   2   0  757.32   15.00
   4   2   0  730.63   15.90
  -4   2   0  735.93   13.50
   4   2   0  763.12   15.30
  -4   2   0  730.53   15.00
  -4   2   0  725.83   15.60
  -4   2   0  741.13   16.00
  -6  -2   0  268.67    8.30
  -6  -2   0  295.97    8.50
  -6  -2   0  270.07    8.70
   6  -2   0  264.77    7.90
  -6  -2   0  282.27    7.10
  -6  -2   0  288.07    8.50
   6  -2   0  273.47    7.10
   6  -2   0  281.27    8.20
  -6  -2   0  276.77    7.40
   6  -2   0  293.07    8.90
   6  -2   0  283.27    8.30
   6  -2   0  301.87    8.80
   6  -2   0  280.37    7.90
  -6  -2   0  282.67    8.90
  -6  -2   0  279.17    8.90
   6   2   0  263.87    8.70
  -6   2   0  281.57    8.80
  -6   2   0  269.07    8.70
   6   2   0  286.67    8.80
   6   2   0  265.87    8.70
   6   2   0  275.67    8.90
  -6   2   0  278.17    7.90
   6   2   0  280.07    6.80
  -6   2   0  277.57    8.80
  -6   2   0  286.37    7.90
  -6   2   0  265.57    6.80
   6   2   0  280.27    8.10
   6   2   0  287.87    8.30
  -6   2   0  284.97    8.10
  -6   2   0  276.17    8.20
  -8  -2   0    3.20    2.60
   8  -2   0   -2.10    1.80
  -8  -2   0    6.00    2.20
   8  -2   0    6.30    2.50
  -8  -2   0    1.60    2.50
   8  -2   0    3.60    2.60
  -8  -2   0    1.80    2.20
  -8  -2   0    5.90    2.70
   8  -2   0    2.80    2.30
  -8  -2   0    0.80    2.20
   8  -2   0    0.00    2.00
  -8  -2   0    2.50    1.90
   8  -2   0    3.90    2.00
  -8  -2   0    2.90    2.10
   8  -2   0    3.40    2.30
  -8  -2   0    2.10    2.60
   8   2   0    5.30    2.00
   8   2   0    2.10    2.20
  -8   2   0    2.30    2.20
  -8   2   0    4.60    2.30
   8   2   0    2.00    2.40
  -8   2   0    1.90    2.20
  -8   2   0    1.50    1.80
  -8   2   0    0.50    2.20
   8   2   0   -0.10    2.30
  -8   2   0    4.70    2.70
   8   2   0    0.20    2.10
   8   2   0    5.50    2.60
  -8   2   0    1.30    2.20
  -8   2   0    2.40    2.50
   8   2   0   -1.20    2.20
 -10  -2   0  193.98    7.80
 -10  -2   0  194.48    9.30
  10  -2   0  177.08    8.80
  10  -2   0  188.08    8.40
 -10  -2   0  189.68    9.30
 -10  -2   0  173.38    7.20
  10  -2   0  184.08    8.50
 -10  -2   0  175.08    9.10
  10  -2   0  185.28    8.20
 -10  -2   0  179.68    8.80
  10  -2   0  176.28    8.30
 -10  -2   0  190.78    8.70
 -10  -2   0  183.98    9.10
  10  -2   0  162.88    9.00
  10  -2   0  180.28    7.60
  10  -2   0  185.08    8.70
 -10   2   0  202.58    8.50
  10   2   0  181.58    9.00
  10   2   0  196.38    9.50
 -10   2   0  179.78    9.10
 -10   2   0  184.98    8.70
 -10   2   0  189.68    9.20
 -10   2   0  184.48    8.40
  10   2   0  178.48    7.00
 -10   2   0  178.68    7.10
  10   2   0  189.48    9.30
  10   2   0  198.68    8.70
  10   2   0  205.48    9.30
  10   2   0  190.68    8.50
 -10   2   0  186.98    8.40
 -10   2   0  187.58    8.90
 -12  -2   0   -0.10    2.80
  12  -2   0    1.00    3.00
 -12  -2   0    4.70    3.00
  12  -2   0    7.60    3.30
 -12  -2   0    4.90    3.90
  12  -2   0   -0.40    2.90
  12  -2   0   -2.40    3.10
  12  -2   0    3.30    3.20
 -12  -2   0    0.20    3.20
 -12  -2   0    4.60    4.00
  12  -2   0    2.10    2.90
 -12  -2   0   -1.80    2.80
  12  -2   0    1.70    3.30
 -12  -2   0    0.90    3.50
 -12  -2   0    4.20    3.50
  12  -2   0   -3.30    3.20
  12   2   0    3.60    3.10
 -12   2   0    0.20    3.00
  12   2   0    0.10    2.90
 -12   2   0   -2.80    3.20
  12   2   0   -0.40    3.30
 -12   2   0   -2.00    3.40
  12   2   0    5.40    2.90
 -12   2   0    2.50    3.50
  12   2   0   -1.50    3.20
 -12   2   0    2.60    3.10
 -12   2   0    2.90    2.70
 -12   2   0    5.80    3.70
  12   2   0    3.80    3.30
 -12   2   0    2.00    3.10
  14  -2   0  131.29    8.20
 -14  -2   0  148.89    7.90
  14  -2   0  153.48    8.90
 -14  -2   0  142.69    9.30
 -14  -2   0  134.49    7.70
 -14  -2   0  134.99    9.10
 -14  -2   0  157.78    9.00
  14  -2   0  156.08    9.10
  14  -2   0  145.59    8.90
 -14  -2   0  150.48    9.00
 -14  -2   0  160.48    9.50
  14  -2   0  150.48    9.90
  14  -2   0  146.79    8.00
  14  -2   0  159.78    9.30
  14   2   0  144.59    9.10
 -14   2   0  144.89    7.30
  14   2   0  137.79   10.20
 -14   2   0  146.39    9.00
  14   2   0  161.38   10.00
 -14   2   0  135.89    8.40
 -14   2   0  139.69    8.40
  14   2   0  148.99    8.90
  14   2   0  155.98    9.80
 -14   2   0  142.59    8.50
 -14   2   0  154.38    9.00
 -14   2   0  151.18    9.80
  14   2   0  159.68    7.50
 -14   2   0  145.89    9.60
 -16  -2   0  370.86   13.20
  16  -2   0  362.26   14.00
 -16  -2   0  373.96   15.10
 -16  -2   0  355.46   14.60
  16  -2   0  376.36   18.40
 -16  -2   0  363.36   13.00
 -16  -2   0  358.46   14.40
 -16  -2   0  342.27   14.80
  16  -2   0  368.16   12.90
  16  -2   0  340.47   14.40
  16  -2   0  398.36   16.30
 -16  -2   0  345.17   15.00
 -16   2   0  357.46   13.70
 -16   2   0  357.66   15.60
 -16   2   0  352.26   15.30
 -16   2   0  353.46   13.90
 -16   2   0  365.16   14.60
  16   2   0  363.26   15.40
  16   2   0  347.47   14.30
  16   2   0  390.66   16.00
 -16   2   0  353.46   14.30
  16   2   0  350.46   15.10
 -16   2   0  358.46   14.00
 -16   2   0  343.57   12.00
  16   2   0  363.76   11.90
  18  -2   0   90.19    8.10
 -18  -2   0   93.49    8.50
 -18  -2   0   81.09    8.90
 -18  -2   0   98.59    9.50
  18  -2   0   55.79    9.40
  18  -2   0  110.89   11.40
 -18  -2   0   76.49    8.50
 -18  -2   0  105.09   10.50
  18  -2   0  101.79    9.10
 -18  -2   0   95.79    8.40
 -18   2   0  101.19    7.60
 -18   2   0   94.79    9.70
  18   2   0   91.99    7.50
 -18   2   0   83.19    8.80
 -18   2   0   84.59    9.00
 -18   2   0   89.49    9.30
  18   2   0  106.69   10.20
 -18   2   0   86.19    8.20
  18   2   0   73.29    9.10
 -18   2   0   62.19    8.60
  20  -2   0    9.00    8.60
  20  -2   0   -0.10    4.50
 -20  -2   0    9.80    6.00
 -20  -2   0   -0.80    4.40
 -20  -2   0    8.30    5.20
 -20  -2   0   12.70    4.90
 -20  -2   0   -0.80    4.90
 -20  -2   0    5.30    5.40
 -20   2   0    6.80    4.20
 -20   2   0   -1.00    4.00
  20   2   0   18.10    6.80
  20   2   0    9.30    5.60
 -20   2   0   10.50    6.00
  20   2   0    7.60    4.70
 -20   2   0    1.40    5.40
 -20   2   0    3.10    5.00
 -22  -2   0  119.29   10.70
 -22  -2   0  120.09   13.20
 -22  -2   0   81.49   10.30
  22  -2   0  126.99   10.50
 -22  -2   0   91.19    9.10
 -22   2   0   86.89   10.10
  22   2   0  113.79   12.90
 -22   2   0  104.79    9.00
  22   2   0  112.89    9.20
 -22   2   0  114.09   12.30
 -22   2   0  114.59   11.80
  22   2   0   95.09   10.90
 -24  -2   0  124.29   11.70
 -24  -2   0   95.59   10.10
 -24  -2   0   90.79   12.50
  24  -2   0   96.49   10.30
 -24  -2   0  103.89   12.30
 -24   2   0   90.59   11.60
  24   2   0  105.89    9.30
 -24   2   0  101.39    9.70
 -24   2   0  106.19   11.80
 -24   2   0   85.69   11.80
  26  -2   0    1.40    5.70
 -26  -2   0    8.80    7.20
 -26  -2   0   -3.40    4.50
 -26  -2   0   -9.40    5.20
 -26  -2   0    0.30    5.80
 -26   2   0   -0.30    4.80
 -26   2   0   -5.40    5.60
  26   2   0    3.40    5.70
 -26   2   0   -2.40    5.90
 -26   2   0    4.10    7.30
  -1  -3   0  190.78    5.10
  -1  -3   0  174.68    4.30
   1  -3   0  182.78    4.60
   1  -3   0  189.78    4.80
   1  -3   0  191.58    4.40
  -1  -3   0  183.48    5.10
   1  -3   0  192.98    4.30
   1  -3   0  192.78    4.40
  -1  -3   0  177.08    4.80
   1   3   0  188.38    5.10
  -1   3   0  189.28    5.50
   1   3   0  189.38    5.70
   1   3   0  188.08    4.60
  -1   3   0  185.08    5.40
  -1   3   0  188.38    4.70
  -1   3   0  180.18    4.70
   1   3   0  178.58    5.00
  -1   3   0  182.08    3.70
  -1   3   0  187.68    4.40
   1   3   0  186.28    4.80
  -3  -3   0  792.42   16.00
  -3  -3   0  770.92   16.40
   3  -3   0  771.22   15.00
  -3  -3   0  759.12   15.20
   3  -3   0  774.82   15.90
   3  -3   0  776.62   15.50
   3  -3   0  754.52   14.70
  -3  -3   0  776.82   16.30
   3  -3   0  779.92   15.00
  -3  -3   0  784.92   14.40
   3  -3   0  769.02   14.60
  -3   3   0  756.12   15.90
  -3   3   0  775.52   14.60
   3   3   0  761.72   16.30
  -3   3   0  806.02   14.80
   3   3   0  771.12   15.20
  -3   3   0  780.72   15.70
   3   3   0  758.42   16.30
  -3   3   0  772.72   15.90
   3   3   0  774.22   16.30
   3   3   0  780.92   15.90
  -3   3   0  777.52   16.60
  -3   3   0  783.92   14.80
   3   3   0  768.72   14.70
  -5  -3   0  346.37    9.60
   5  -3   0  339.57    7.50
   5  -3   0  327.07    8.60
  -5  -3   0  335.17    7.30
  -5  -3   0  327.37    9.70
  -5  -3   0  356.16    9.90
   5  -3   0  331.97    9.10
  -5  -3   0  349.67    9.60
  -5  -3   0  337.57    9.00
   5  -3   0  348.27    8.70
   5  -3   0  342.47    8.40
  -5  -3   0  344.17    7.70
   5  -3   0  345.07    8.30
   5   3   0  333.37    9.70
   5   3   0  337.07    8.40
  -5   3   0  338.97    8.20
  -5   3   0  340.77    9.00
  -5   3   0  326.77    9.80
   5   3   0  325.87    9.40
   5   3   0  346.67    8.90
  -5   3   0  351.16    8.60
  -5   3   0  327.37    9.30
   5   3   0  345.87    9.80
  -5   3   0  342.67    8.20
  -5   3   0  333.57    9.40
  -7  -3   0    3.90    2.60
  -7  -3   0    4.80    2.20
   7  -3   0    0.70    1.90
   7  -3   0    3.20    2.00
  -7  -3   0    2.70    1.80
  -7  -3   0    0.90    1.50
   7  -3   0    4.50    2.00
  -7  -3   0    2.00    2.40
   7  -3   0    2.10    2.20
  -7  -3   0    1.50    2.30
   7  -3   0   -0.50    1.60
   7  -3   0    1.50    2.40
  -7  -3   0    0.80    2.20
   7  -3   0    4.10    2.10
  -7  -3   0    2.20    2.30
  -7   3   0    2.30    2.30
   7   3   0   -1.20    2.20
   7   3   0    2.60    1.30
  -7   3   0    0.20    2.30
  -7   3   0    1.80    2.20
   7   3   0    0.40    2.30
  -7   3   0   -1.30    1.40
  -7   3   0    5.30    1.40
   7   3   0    1.80    1.80
  -7   3   0   -0.10    1.80
   7   3   0    1.40    2.20
   7   3   0   -1.80    1.80
  -7   3   0    1.30    2.40
  -7   3   0    0.60    1.90
  -9  -3   0  603.54   16.10
  -9  -3   0  585.64   14.40
  -9  -3   0  609.04   16.90
   9  -3   0  589.04   15.50
  -9  -3   0  597.84   16.10
  -9  -3   0  597.44   16.10
   9  -3   0  602.14   15.80
   9  -3   0  623.04   14.30
  -9  -3   0  565.24   16.30
  -9  -3   0  590.04   16.80
   9  -3   0  593.94   15.10
   9  -3   0  586.64   16.10
   9  -3   0  603.74   16.80
  -9  -3   0  597.14   13.80
  -9  -3   0  591.64   14.60
   9  -3   0  608.74   15.30
  -9   3   0  606.04   14.90
   9   3   0  614.64   13.00
  -9   3   0  630.04   15.70
  -9   3   0  602.94   15.10
  -9   3   0  597.24   16.70
  -9   3   0  609.24   16.60
   9   3   0  593.34   16.90
   9   3   0  606.44   16.80
  -9   3   0  579.94   16.40
   9   3   0  562.54   16.30
  -9   3   0  609.34   15.60
   9   3   0  606.74   15.40
  -9   3   0  602.84   13.20
   9   3   0  601.14   15.90
   9   3   0  588.84   16.70
 -11  -3   0  247.58   12.30
  11  -3   0  240.78    8.90
  11  -3   0  229.88    9.50
  11  -3   0  245.48    9.60
 -11  -3   0  247.18   11.10
 -11  -3   0  243.28   10.60
 -11  -3   0  249.48    8.40
 -11  -3   0  254.97   10.90
  11  -3   0  251.07   11.00
  11  -3   0  218.28    9.30
 -11  -3   0  250.07   10.40
 -11  -3   0  227.68   10.20
  11  -3   0  248.48   10.00
  11  -3   0  222.18   10.10
 -11  -3   0  256.97    9.30
  11  -3   0  219.68    9.80
  11   3   0  247.48   11.10
 -11   3   0  245.58   10.80
 -11   3   0  251.37    8.00
  11   3   0  237.68   10.60
  11   3   0  247.38   10.60
 -11   3   0  233.18    9.20
  11   3   0  246.78   10.20
 -11   3   0  232.68   10.40
 -11   3   0  238.08    9.80
 -11   3   0  234.68   10.80
 -11   3   0  241.08    9.60
  11   3   0  218.68   10.60
  11   3   0  233.78    7.70
 -11   3   0  251.37    9.90
  13  -3   0   51.89    5.70
  13  -3   0   44.10    5.70
  13  -3   0   44.80    5.40
  13  -3   0   47.70    6.30
 -13  -3   0   39.00    5.70
 -13  -3   0   54.69    6.80
 -13  -3   0   42.20    5.70
 -13  -3   0   47.00    5.00
  13  -3   0   41.70    4.90
 -13  -3   0   42.70    6.00
 -13  -3   0   40.80    5.10
 -13  -3   0   51.29    6.60
  13  -3   0   47.30    5.80
  13  -3   0   51.79    6.10
 -13   3   0   49.70    6.60
 -13   3   0   39.30    5.50
  13   3   0   38.60    5.70
  13   3   0   47.70    4.50
 -13   3   0   39.50    5.10
 -13   3   0   44.00    5.20
  13   3   0   36.90    5.70
  13   3   0   32.30    5.10
 -13   3   0   45.10    6.20
  13   3   0   48.40    6.40
  13   3   0   38.90    5.80
 -13   3   0   44.90    4.50
 -13   3   0   49.60    6.20
 -13   3   0   45.30    6.00
  15  -3   0   91.39    7.20
  15  -3   0   97.39    8.70
  15  -3   0   85.79    7.60
 -15  -3   0   84.19    7.20
  15  -3   0   72.69    7.10
 -15  -3   0   71.39    7.80
 -15  -3   0   90.39    8.90
  15  -3   0   84.69    6.80
 -15  -3   0   69.69    7.50
 -15  -3   0   93.09    8.50
 -15  -3   0   85.99    8.10
  15  -3   0   83.99    9.10
 -15  -3   0   70.69    6.40
  15  -3   0   67.49    7.40
 -15   3   0   74.69    7.20
  15   3   0   90.39    8.80
  15   3   0   84.99    8.70
 -15   3   0   68.99    5.70
 -15   3   0   88.59    8.00
 -15   3   0   70.49    7.90
 -15   3   0   83.99    7.70
 -15   3   0   87.79    9.20
 -15   3   0   86.89    8.50
  15   3   0   65.49    7.00
  15   3   0   70.39    5.70
 -15   3   0   79.59    7.60
  15   3   0   66.69    7.30
 -17  -3   0   32.30    6.50
 -17  -3   0   41.80    6.40
 -17  -3   0   40.00    6.90
  17  -3   0   24.20    6.40
 -17  -3   0   29.30    6.10
 -17  -3   0   34.80    5.40
 -17  -3   0   37.40    6.50
 -17  -3   0   44.60    7.20
  17  -3   0   38.00    5.60
  17  -3   0   39.70    6.20
 -17   3   0   40.80    6.40
 -17   3   0   40.60    7.00
  17   3   0   35.20    5.00
 -17   3   0   34.60    5.00
  17   3   0   25.80    6.20
 -17   3   0   31.80    5.40
 -17   3   0   29.50    6.50
 -17   3   0   37.30    6.00
 -17   3   0   44.00    6.80
 -17   3   0   42.10    7.10
  17   3   0   48.80    7.70
  19  -3   0   14.20    5.20
 -19  -3   0   15.00    5.60
  19  -3   0    8.60    7.60
 -19  -3   0   19.60    5.70
 -19  -3   0    5.70    4.40
 -19  -3   0   12.40    6.00
 -19  -3   0   13.90    5.90
 -19  -3   0    4.30    4.80
 -19   3   0   16.60    5.40
 -19   3   0    1.40    5.20
  19   3   0   10.30    4.30
 -19   3   0    9.40    5.50
  19   3   0    6.80    5.70
  19   3   0   13.40    5.60
 -19   3   0    8.10    4.00
 -19   3   0   10.80    5.60
 -21  -3   0    3.30    4.60
 -21  -3   0    8.00    5.70
 -21  -3   0    1.90    5.60
 -21  -3   0   15.60    7.00
  21  -3   0    8.00    5.30
 -21  -3   0    8.00    4.90
 -21   3   0    4.90    6.40
  21   3   0   -2.90    5.50
 -21   3   0    6.10    4.20
 -21   3   0   10.00    5.90
  21   3   0    8.20    5.90
  21   3   0    4.60    4.50
 -21   3   0    4.40    4.70
 -21   3   0    7.10    6.00
 -23  -3   0   42.70    7.20
 -23  -3   0   57.49    8.30
 -23  -3   0   53.39   10.70
  23  -3   0   52.39    8.20
 -23  -3   0   36.60    8.30
  23   3   0   36.20    7.80
 -23   3   0   45.00    8.70
 -23   3   0   40.00    9.20
  23   3   0   49.99    6.80
 -23   3   0   49.40    8.90
  23   3   0   55.59   10.70
 -23   3   0   60.09    7.20
  25  -3   0    4.50    6.30
 -25  -3   0    2.10    4.70
 -25  -3   0   -1.60    7.10
 -25  -3   0    3.10    6.10
 -25   3   0   -2.80    4.50
 -25   3   0   -2.50    6.40
 -25   3   0    9.00    6.50
  25   3   0   -1.90    5.00
 -25   3   0   -1.90    6.10
 -27  -3   0   15.90    8.60
 -27  -3   0    2.60    7.30
  27  -3   0    0.40    7.00
 -27  -3   0    1.50    5.20
 -27   3   0   10.30    5.50
 -27   3   0    2.40    7.10
  27   3   0   -4.70    5.20
 -27   3   0   21.60    8.20
 -27   3   0    9.10    7.10
   0  -4   0   34.90    2.50
   0  -4   0   34.20    2.30
   0  -4   0   30.20    2.40
   0  -4   0   31.30    2.10
   0  -4   0   39.50    2.40
   0   4   0   34.10    2.30
   0   4   0   37.30    2.30
   0   4   0   40.60    3.50
   0   4   0   32.20    2.60
   0   4   0   35.10    2.40
   2  -4   0    0.70    1.50
  -2  -4   0    3.40    1.70
   2  -4   0    2.90    1.10
  -2  -4   0    3.30    1.40
  -2  -4   0    2.50    1.70
   2  -4   0    1.60    1.10
  -2  -4   0   -0.80    1.30
   2  -4   0    2.10    1.20
   2  -4   0    0.60    1.30
  -2   4   0    2.90    1.10
   2   4   0    0.70    1.00
   2   4   0   -0.10    1.00
   2   4   0    0.50    1.40
  -2   4   0    2.00    1.80
   2   4   0    3.70    1.70
  -2   4   0    3.30    1.50
  -2   4   0    1.30    1.10
  -2   4   0    2.50    0.90
  -2   4   0    3.30    1.80
   2   4   0    2.80    1.60
   2   4   0    1.80    1.00
  -2   4   0    2.00    1.40
   2   4   0    1.10    1.80
   4  -4   0 2435.86   43.50
   4  -4   0 2384.96   42.90
  -4  -4   0 2347.57   42.00
   4  -4   0 2397.66   43.30
   4  -4   0 2423.26   44.00
  -4  -4   0 2402.86   45.30
   4  -4   0 2379.66   42.80
  -4  -4   0 2430.46   43.80
  -4  -4   0 2382.96   44.60
  -4  -4   0 2384.46   45.20
  -4   4   0 2407.16   44.40
   4   4   0 2393.96   45.10
  -4   4   0 2413.66   45.60
   4   4   0 2395.36   44.50
   4   4   0 2436.96   42.90
  -4   4   0 2416.46   44.50
  -4   4   0 2477.15   43.20
  -4   4   0 2402.86   43.00
   4   4   0 2402.86   45.10
   4   4   0 2409.06   43.70
  -4   4   0 2412.56   42.70
  -4   4   0 2390.56   44.70
  -6  -4   0   57.49    4.90
   6  -4   0   48.40    3.40
  -6  -4   0   49.10    3.00
  -6  -4   0   54.29    4.40
  -6  -4   0   49.00    2.50
  -6  -4   0   53.89    4.90
   6  -4   0   56.99    4.20
   6  -4   0   52.69    3.00
  -6  -4   0   46.00    3.90
  -6  -4   0   50.99    4.80
   6  -4   0   46.70    3.60
   6  -4   0   54.49    3.40
   6  -4   0   52.09    3.80
  -6   4   0   56.09    3.60
  -6   4   0   67.29    3.60
   6   4   0   51.39    4.60
   6   4   0   48.10    4.00
   6   4   0   52.69    4.60
  -6   4   0   46.90    4.60
  -6   4   0   62.89    4.30
   6   4   0   48.80    3.40
  -6   4   0   57.09    3.40
  -6   4   0   54.09    4.50
  -6   4   0   62.69    4.60
   6   4   0   46.80    4.40
   8  -4   0  996.70   21.30
   8  -4   0  993.50   21.90
  -8  -4   0  988.00   22.30
  -8  -4   0 1031.70   19.70
   8  -4   0  999.30   22.00
   8  -4   0 1006.40   20.20
   8  -4   0  959.00   21.10
  -8  -4   0 1022.20   23.60
   8  -4   0  987.90   23.10
  -8  -4   0  993.10   23.10
  -8  -4   0  990.90   23.10
  -8  -4   0  998.40   20.60
  -8  -4   0 1063.99   24.00
   8  -4   0 1003.90   22.50
  -8  -4   0  963.60   22.30
  -8   4   0  974.30   21.00
  -8   4   0 1002.20   21.50
  -8   4   0  987.20   22.10
   8   4   0  977.60   22.30
   8   4   0 1004.00   23.30
  -8   4   0  971.90   20.80
  -8   4   0  964.00   22.80
  -8   4   0  977.90   23.50
   8   4   0  970.00   21.30
   8   4   0 1003.80   23.50
   8   4   0  997.40   23.50
  -8   4   0 1001.70   23.20
  10  -4   0   26.10    4.20
  10  -4   0   24.50    4.20
  10  -4   0   25.70    4.00
  10  -4   0   28.10    4.30
 -10  -4   0   26.00    3.20
 -10  -4   0   28.70    4.80
 -10  -4   0   21.80    4.60
 -10  -4   0   25.60    5.00
 -10  -4   0   19.80    4.30
  10  -4   0   27.60    3.90
 -10  -4   0   19.20    3.60
 -10  -4   0   27.70    4.00
  10  -4   0   23.80    4.40
 -10  -4   0   24.70    4.90
 -10   4   0   22.40    4.00
  10   4   0   23.00    4.70
  10   4   0   27.50    2.40
 -10   4   0   23.20    4.80
  10   4   0   32.60    5.20
 -10   4   0   26.30    2.50
  10   4   0   20.90    4.10
  10   4   0   28.50    5.00
 -10   4   0   20.70    4.40
  10   4   0   22.20    4.20
 -10   4   0   28.20    4.00
  10   4   0   26.20    2.40
 -10   4   0   23.60    3.60
 -10   4   0   21.10    4.50
 -10   4   0   34.40    5.60
  12  -4   0    5.60    3.20
 -12  -4   0    5.00    3.80
 -12  -4   0   10.10    4.10
  12  -4   0   12.20    3.60
  12  -4   0   12.00    4.20
 -12  -4   0    3.40    2.40
  12  -4   0    2.50    3.20
 -12  -4   0    6.10    3.90
  12  -4   0    4.10    3.40
 -12  -4   0    7.70    3.70
  12  -4   0    1.80    2.90
 -12  -4   0    2.50    3.00
 -12  -4   0    5.80    4.10
  12   4   0    9.70    4.10
  12   4   0    2.50    3.10
 -12   4   0    4.70    3.50
 -12   4   0   -2.20    3.40
 -12   4   0    6.70    3.80
 -12   4   0    4.40    3.00
  12   4   0   15.10    4.30
  12   4   0    8.20    3.80
 -12   4   0    3.90    2.80
  12   4   0    6.20    2.30
 -12   4   0    7.40    4.00
  12   4   0    5.70    3.60
 -12   4   0    5.60    2.20
 -12   4   0    6.20    3.20
 -14  -4   0  330.37   13.90
  14  -4   0  323.37   12.80
 -14  -4   0  348.87   11.00
 -14  -4   0  338.07   13.50
 -14  -4   0  319.67   13.80
  14  -4   0  337.47   13.10
  14  -4   0  332.17   12.50
 -14  -4   0  304.67   13.00
  14  -4   0  333.97   14.20
 -14  -4   0  343.97   12.10
  14  -4   0  325.17   11.60
  14  -4   0  329.37   12.30
 -14  -4   0  341.07   13.80
  14   4   0  340.67   13.40
  14   4   0  339.87   13.90
 -14   4   0  328.77    9.60
  14   4   0  338.57   14.30
 -14   4   0  344.37   12.80
 -14   4   0  337.17   11.80
  14   4   0  324.77    9.20
 -14   4   0  332.17   12.20
 -14   4   0  332.97   13.90
  14   4   0  339.27   14.40
 -14   4   0  332.57   12.70
 -14   4   0  320.37   13.80
 -14   4   0  330.77   14.20
  16  -4   0  231.88   11.70
 -16  -4   0  240.28   12.30
  16  -4   0  230.48   10.60
  16  -4   0  249.68   11.70
  16  -4   0  250.67   12.10
 -16  -4   0  251.47   10.00
 -16  -4   0  264.97   13.20
 -16  -4   0  239.08   12.80
 -16  -4   0  219.88   12.40
  16  -4   0  230.28   11.70
  16  -4   0  239.18   13.00
 -16  -4   0  237.88   10.90
 -16  -4   0  237.68   12.20
 -16   4   0  228.98   11.50
  16   4   0  242.28    8.60
 -16   4   0  237.68   12.60
 -16   4   0  231.28   10.70
 -16   4   0  237.48   13.10
 -16   4   0  231.58    8.60
  16   4   0  252.77   13.50
  16   4   0  252.27   12.50
 -16   4   0  237.28   11.50
 -16   4   0  231.98   12.80
  16   4   0  218.28   16.10
 -16   4   0  229.48   11.10
  18  -4   0  242.58   11.80
 -18  -4   0  256.77   14.00
 -18  -4   0  248.18   13.20
 -18  -4   0  238.28   11.90
 -18  -4   0  260.07   11.20
  18  -4   0  258.27   13.30
 -18  -4   0  248.48   13.60
 -18  -4   0  243.08   13.80
 -18   4   0  266.57   14.90
  18   4   0  256.87    9.50
 -18   4   0  244.98   12.60
 -18   4   0  239.48    9.40
 -18   4   0  246.48   14.10
 -18   4   0  261.87   14.00
 -18   4   0  251.27   12.80
  18   4   0  254.07   14.70
  18   4   0  256.97   13.80
 -18   4   0  267.67   12.60
 -20  -4   0   24.00    5.90
 -20  -4   0   21.90    6.80
  20  -4   0   37.60    6.80
 -20  -4   0   31.00    7.20
 -20  -4   0   44.60    8.20
 -20  -4   0   34.00    6.20
  20   4   0   28.70    7.60
  20   4   0   29.10    5.00
 -20   4   0   38.90    6.60
  20   4   0   41.60    7.90
 -20   4   0   30.70    7.20
 -20   4   0   27.60    6.80
 -20   4   0   30.20    4.80
 -20   4   0   36.00    7.80
  22  -4   0    0.40    5.30
 -22  -4   0    0.70    5.30
 -22  -4   0    3.50    4.80
 -22  -4   0   -4.10    5.40
 -22  -4   0    5.80    6.40
 -22  -4   0    2.80    4.70
 -22   4   0   -1.20    3.40
  22   4   0    2.30    6.00
  22   4   0    1.20    4.10
 -22   4   0    3.90    6.00
  22   4   0    2.10    5.30
 -22   4   0   -0.90    5.80
 -22   4   0   -3.30    5.40
 -22   4   0    6.70    5.20
 -24  -4   0   63.79   10.90
 -24  -4   0   77.29    9.30
  24  -4   0   77.39   10.30
 -24  -4   0   58.99    9.50
  24   4   0   63.49   10.70
  24   4   0   70.99    6.90
 -24   4   0   85.39    7.50
 -24   4   0   80.09   11.30
 -24   4   0   73.49   10.10
 -24   4   0   92.69   12.40
  24   4   0   97.39   12.00
  26  -4   0    6.60    6.70
 -26  -4   0   -8.50    6.70
 -26  -4   0   -5.60    4.80
 -26  -4   0   -5.30    6.10
 -26   4   0    7.40    4.40
 -26   4   0    1.60    6.20
  26   4   0   -4.00    5.40
 -26   4   0   11.90    7.40
 -26   4   0    0.70    6.40
  -1  -5   0  141.79    4.70
   1  -5   0  144.39    4.70
  -1  -5   0  152.48    5.20
   1  -5   0  150.98    4.40
   1  -5   0  156.48    4.60
  -1  -5   0  149.09    4.40
   1  -5   0  160.28    4.60
  -1  -5   0  149.59    5.10
   1  -5   0  149.69    4.60
  -1  -5   0  148.99    4.20
   1   5   0  147.89    5.00
  -1   5   0  155.58    3.70
   1   5   0  146.79    4.80
   1   5   0  151.38    4.70
   1   5   0  153.98    3.60
   1   5   0  154.58    3.70
   1   5   0  156.58    6.20
  -1   5   0  146.99    4.70
  -1   5   0  156.48    5.70
   1   5   0  149.49    5.00
  -1   5   0  149.69    4.60
  -1   5   0  145.19    6.00
  -1   5   0  150.88    3.70
  -3  -5   0  153.68    5.50
   3  -5   0  155.48    4.60
  -3  -5   0  145.29    5.90
   3  -5   0  146.79    4.20
  -3  -5   0  149.79    4.90
   3  -5   0  144.79    4.30
   3  -5   0  146.49    4.90
  -3  -5   0  149.59    5.90
  -3   5   0  151.48    4.30
  -3   5   0  155.68    6.20
  -3   5   0  149.19    4.80
   3   5   0  149.09    5.80
  -3   5   0  138.79    6.10
   3   5   0  151.08    5.40
  -3   5   0  146.69    5.30
   3   5   0  154.58    6.50
   3   5   0  152.68    4.50
   3   5   0  150.08    5.80
  -3   5   0  144.79    5.30
  -3   5   0  154.68    4.50
   3   5   0  154.48    4.70
  -5  -5   0  920.31   20.20
  -5  -5   0  861.11   20.00
   5  -5   0  871.51   18.50
   5  -5   0  900.61   18.00
   5  -5   0  880.21   17.30
   5  -5   0  858.01   17.40
   5  -5   0  877.11   18.10
  -5  -5   0  863.21   16.20
  -5  -5   0  853.31   19.30
  -5  -5   0  871.41   18.60
  -5   5   0  898.51   20.70
   5   5   0  868.61   19.30
   5   5   0  869.51   17.10
  -5   5   0  859.41   19.40
  -5   5   0  872.61   17.50
   5   5   0  883.71   19.90
  -5   5   0  884.01   19.20
  -5   5   0  853.61   19.10
   5   5   0  872.61   19.90
   5   5   0  881.11   18.50
  -5   5   0  886.21   17.80
  -5   5   0  874.21   17.10
  -7  -5   0    5.70    2.30
   7  -5   0    9.40    3.30
  -7  -5   0    8.60    1.80
   7  -5   0    6.50    2.90
   7  -5   0    8.40    3.00
  -7  -5   0    3.00    3.20
  -7  -5   0    3.30    2.90
  -7  -5   0    8.70    3.70
  -7  -5   0    8.40    3.40
   7  -5   0    9.20    2.50
   7  -5   0    8.40    2.80
   7  -5   0    6.20    2.50
  -7  -5   0    5.30    3.50
   7  -5   0    6.40    2.30
  -7   5   0    2.40    2.30
  -7   5   0    3.60    2.20
  -7   5   0    3.00    3.10
  -7   5   0    3.60    3.30
   7   5   0    6.10    3.20
   7   5   0    3.70    3.00
  -7   5   0    5.40    2.40
  -7   5   0    6.60    3.30
   7   5   0    8.10    2.40
   7   5   0    5.60    2.70
   7   5   0    5.80    3.30
  -7   5   0    3.60    3.50
  -9  -5   0  193.08    6.00
  -9  -5   0  195.18    8.90
  -9  -5   0  201.68    9.50
  -9  -5   0  192.58    9.60
  -9  -5   0  184.28    8.50
   9  -5   0  193.98    9.10
   9  -5   0  186.38    7.50
   9  -5   0  205.18    7.80
  -9  -5   0  187.68    7.10
  -9  -5   0  197.68    9.50
   9  -5   0  190.98    7.00
   9  -5   0  191.08    8.20
   9  -5   0  191.18    8.10
  -9   5   0  194.28    7.20
  -9   5   0  190.28    9.40
  -9   5   0  205.58    8.70
   9   5   0  191.48    9.00
  -9   5   0  210.58    9.10
  -9   5   0  194.98    7.80
   9   5   0  194.98    8.60
  -9   5   0  201.88    9.40
   9   5   0  208.18    9.90
  -9   5   0  196.68    7.40
   9   5   0  181.98    9.30
 -11  -5   0   64.79    5.60
  11  -5   0   62.29    6.10
 -11  -5   0   58.89    5.10
 -11  -5   0   64.59    6.50
 -11  -5   0   73.49    6.80
  11  -5   0   58.39    5.20
  11  -5   0   59.89    5.80
  11  -5   0   66.49    6.00
 -11  -5   0   66.89    7.10
 -11  -5   0   50.79    6.10
 -11  -5   0   70.39    4.30
 -11  -5   0   73.69    7.20
  11  -5   0   68.09    5.80
  11  -5   0   65.79    6.60
 -11   5   0   71.19    7.60
  11   5   0   61.89    6.70
  11   5   0   64.99    6.70
 -11   5   0   54.79    5.20
  11   5   0   61.49    6.40
 -11   5   0   54.89    4.80
 -11   5   0   65.99    6.90
  11   5   0   64.69    6.40
 -11   5   0   66.59    5.80
 -11   5   0   50.99    5.80
 -11   5   0   65.69    6.90
  11   5   0   66.59    6.90
  13  -5   0   44.20    5.80
  13  -5   0   43.50    6.60
 -13  -5   0   48.30    6.20
 -13  -5   0   37.50    4.10
  13  -5   0   33.00    5.00
 -13  -5   0   33.30    5.50
 -13  -5   0   26.50    5.70
  13  -5   0   31.60    5.00
 -13  -5   0   38.80    6.30
  13  -5   0   35.80    5.00
  13  -5   0   34.00    4.60
 -13  -5   0   26.40    4.50
 -13  -5   0   33.50    5.70
 -13   5   0   33.90    4.70
  13   5   0   31.70    5.50
  13   5   0   25.50    5.50
 -13   5   0   33.90    4.30
 -13   5   0   27.60    4.80
 -13   5   0   35.60    5.80
 -13   5   0   25.90    4.40
 -13   5   0   32.50    5.70
 -13   5   0   26.50    5.80
  13   5   0   29.70    5.20
  13   5   0   33.20    5.70
  15  -5   0   27.20    4.70
 -15  -5   0   22.40    5.70
 -15  -5   0   23.10    6.10
 -15  -5   0   21.80    6.10
  15  -5   0   27.60    5.40
 -15  -5   0   21.70    5.30
  15  -5   0   22.80    5.10
 -15  -5   0   13.00    4.90
  15  -5   0   18.40    4.40
  15  -5   0   22.60    5.00
 -15  -5   0   21.80    4.70
  15  -5   0   16.80    5.20
 -15  -5   0   22.80    3.90
 -15   5   0   30.40    6.10
 -15   5   0   18.20    4.90
 -15   5   0   29.00    5.10
 -15   5   0   18.40    5.40
  15   5   0   25.20    5.50
 -15   5   0   18.00    5.50
  15   5   0   22.00    5.10
 -15   5   0   22.50    4.70
  15   5   0   23.40    5.80
 -15   5   0   19.20    2.50
 -15   5   0   27.30    5.40
 -17  -5   0    3.20    4.40
 -17  -5   0    8.60    5.30
  17  -5   0    3.40    4.00
 -17  -5   0    4.50    3.50
  17  -5   0    8.00    5.00
 -17  -5   0    1.90    5.10
 -17  -5   0   -2.50    4.20
  17  -5   0    9.40    4.60
 -17  -5   0    5.50    4.20
 -17   5   0    7.30    5.00
 -17   5   0   10.50    4.20
  17   5   0    5.40    2.60
 -17   5   0    5.10    2.40
 -17   5   0    0.80    4.70
 -17   5   0    7.20    5.00
  17   5   0    4.50    4.50
 -17   5   0    9.10    5.30
 -17   5   0    7.80    4.10
  17   5   0    6.40    5.00
 -19  -5   0    2.80    4.90
 -19  -5   0    3.60    5.80
 -19  -5   0    0.50    4.30
 -19  -5   0    5.40    5.90
 -19  -5   0    5.10    3.90
  19  -5   0    1.60    4.60
 -19  -5   0    3.00    5.30
 -19   5   0   -3.80    4.40
 -19   5   0   -0.40    3.60
 -19   5   0   -0.20    5.30
  19   5   0    5.10    5.60
 -19   5   0   -0.80    4.50
 -19   5   0   -1.30    2.50
  19   5   0    0.50    2.80
 -19   5   0    1.60    5.40
  19   5   0    8.80    5.60
 -19   5   0    3.40    4.20
 -21  -5   0   21.10    6.30
 -21  -5   0   21.70    7.20
 -21  -5   0   22.60    6.60
  21  -5   0   22.20    6.60
 -21  -5   0   35.10    8.00
  21   5   0   19.60    6.90
  21   5   0   29.90    8.00
  21   5   0   28.10    3.90
 -21   5   0   28.00    4.00
 -21   5   0   28.00    7.90
 -21   5   0   14.30    6.20
 -21   5   0   21.00    7.30
 -21   5   0   25.90    6.30
  23  -5   0    0.20    6.10
 -23  -5   0    6.50    5.90
 -23  -5   0    6.70    6.40
 -23  -5   0   11.20    5.80
 -23  -5   0    1.50    6.90
  23   5   0    2.10    5.80
 -23   5   0    4.10    6.80
  23   5   0    6.30    6.50
 -23   5   0   12.30    6.20
 -23   5   0    1.20    6.20
 -23   5   0    3.20    3.10
 -25  -5   0    8.00    5.80
  25  -5   0   16.20    7.70
 -25  -5   0    4.00    6.40
 -25  -5   0   37.20    9.70
 -25   5   0   22.70    7.60
  25   5   0   11.70    8.00
 -25   5   0   13.20    7.50
  25   5   0   16.60    7.50
 -25   5   0   22.90    8.60
   0  -6   0   93.39    4.10
   0  -6   0   57.99    3.40
   0  -6   0   76.89    3.70
   0  -6   0   99.09    4.20
   0  -6   0   82.09    3.60
   0   6   0   93.69    2.90
   0   6   0   93.79    4.50
   0   6   0   65.69    3.60
   0   6   0   79.89    2.70
   0   6   0   64.29    3.60
   2  -6   0  196.08    5.40
   2  -6   0  202.08    5.70
   2  -6   0  202.08    5.40
  -2  -6   0  193.08    5.70
  -2  -6   0  185.28    6.20
  -2  -6   0  190.88    6.80
   2  -6   0  192.48    5.80
  -2  -6   0  195.68    6.90
   2  -6   0  194.78    5.60
  -2   6   0  197.58    7.70
  -2   6   0  196.38    5.30
   2   6   0  201.78    5.20
   2   6   0  197.48    5.80
   2   6   0  192.98    7.80
   2   6   0  203.48    6.70
  -2   6   0  191.28    6.10
  -2   6   0  184.28    7.30
   2   6   0  189.88    5.30
   2   6   0  187.98    6.50
   2   6   0  201.18    6.20
  -2   6   0  190.28    5.00
  -2   6   0  192.28    6.10
  -4  -6   0  169.18    7.10
   4  -6   0  170.38    5.00
  -4  -6   0  157.78    6.50
  -4  -6   0  156.58    4.60
   4  -6   0  171.68    5.50
  -4  -6   0  159.68    7.20
   4  -6   0  175.58    5.20
  -4  -6   0  169.88    6.20
   4  -6   0  168.28    5.80
   4  -6   0  169.48    6.00
  -4   6   0  162.58    6.50
   4   6   0  178.38    7.80
  -4   6   0  166.98    6.50
  -4   6   0  168.48    5.40
   4   6   0  161.18    6.90
  -4   6   0  162.08    5.90
  -4   6   0  168.48    5.30
   4   6   0  159.88    6.40
  -4   6   0  166.68    7.50
  -4   6   0  166.68    7.40
   4   6   0  168.58    5.80
   4   6   0  166.58    7.00
   4   6   0  162.18    5.60
  -6  -6   0  103.09    5.70
   6  -6   0   98.89    4.50
  -6  -6   0  110.39    6.90
  -6  -6   0   83.59    3.30
   6  -6   0   59.29    4.90
   6  -6   0   90.49    4.30
   6  -6   0  106.69    5.10
  -6   6   0   72.69    4.00
   6   6   0   64.89    3.90
   6   6   0  110.09    6.60
   6   6   0   97.49    5.50
  -6   6   0   69.99    6.10
  -6   6   0   72.49    4.30
   6   6   0  112.89    6.70
  -6   6   0  105.29    7.00
  -6   6   0  107.39    6.30
  -6   6   0  101.69    6.30
   6   6   0  112.69    6.20
  -8  -6   0  269.17   10.90
  -8  -6   0  239.68    9.40
   8  -6   0  247.88    8.10
   8  -6   0  245.78    8.90
   8  -6   0  244.88    7.90
  -8  -6   0  252.57   10.70
   8  -6   0  252.57    9.90
   8  -6   0  244.48    8.60
   8  -6   0  237.68    7.20
  -8  -6   0  234.68    7.40
  -8  -6   0  258.87   10.60
  -8  -6   0  247.28    6.10
   8   6   0  227.08   10.10
  -8   6   0  254.57    9.80
   8   6   0  247.48    9.80
  -8   6   0  253.97    7.70
  -8   6   0  255.17   10.00
   8   6   0  260.57   10.40
  -8   6   0  249.58   10.10
  -8   6   0  250.07   10.80
  -8   6   0  240.78    8.00
   8   6   0  240.78    9.30
 -10  -6   0 2334.87   42.50
  10  -6   0 2334.17   44.00
  10  -6   0 2340.37   46.40
  10  -6   0 2239.58   44.80
 -10  -6   0 2307.17   44.50
  10  -6   0 2370.56   46.00
  10  -6   0 2308.77   47.90
 -10  -6   0 2272.07   48.40
 -10  -6   0 2339.77   47.20
 -10  -6   0 2395.46   48.90
 -10  -6   0 2372.06   48.90
  10  -6   0 2357.06   45.30
 -10  -6   0 2311.27   46.80
 -10   6   0 2227.18   48.80
  10   6   0 2339.87   48.60
 -10   6   0 2437.46   48.20
  10   6   0 2344.77   48.70
 -10   6   0 2332.77   44.20
 -10   6   0 2355.66   46.90
  10   6   0 2326.77   47.20
 -10   6   0 2356.26   45.30
  10   6   0 2290.87   47.80
 -10   6   0 2375.06   48.20
 -10   6   0 2307.57   44.40
 -12  -6   0   49.00    6.60
  12  -6   0   31.80    4.60
 -12  -6   0   44.10    5.00
  12  -6   0   45.80    6.10
 -12  -6   0   45.60    3.70
  12  -6   0   45.30    5.30
 -12  -6   0   40.40    5.60
 -12  -6   0   37.80    4.90
 -12  -6   0   36.50    6.10
  12  -6   0   36.80    4.90
 -12  -6   0   45.10    6.00
  12  -6   0   32.30    4.50
 -12  -6   0   31.00    5.60
  12  -6   0   40.30    4.60
 -12   6   0   41.20    4.60
 -12   6   0   42.30    5.80
 -12   6   0   40.40    4.80
 -12   6   0   39.10    5.80
 -12   6   0   28.80    5.60
 -12   6   0   44.70    6.40
 -12   6   0   44.00    4.60
  12   6   0   46.80    6.20
  12   6   0   49.60    6.60
  12   6   0   41.10    6.00
  12   6   0   43.10    5.60
  14  -6   0  274.97   11.10
 -14  -6   0  264.07   10.80
 -14  -6   0  272.87   12.40
  14  -6   0  288.27   12.10
  14  -6   0  266.17   11.60
 -14  -6   0  265.97   12.80
  14  -6   0  272.07   10.60
 -14  -6   0  257.67   12.30
 -14  -6   0  259.67   13.20
  14  -6   0  261.27   10.80
 -14  -6   0  271.57    8.90
 -14  -6   0  267.37   13.20
  14  -6   0  255.17   12.70
 -14   6   0  291.07   13.50
  14   6   0  262.77   12.30
 -14   6   0  259.47   12.50
 -14   6   0  259.67   11.80
  14   6   0  280.77   13.10
 -14   6   0  263.37   13.20
  14   6   0  253.77   13.00
 -14   6   0  272.37   11.10
 -14   6   0  276.57   10.50
 -16  -6   0  414.26   16.60
  16  -6   0  440.66   15.30
  16  -6   0  429.56   15.30
  16  -6   0  405.06   15.60
 -16  -6   0  422.46   16.50
 -16  -6   0  406.56   14.70
 -16  -6   0  422.96   12.60
 -16  -6   0  412.36   17.30
 -16  -6   0  412.96   17.00
  16  -6   0  436.36   14.70
 -16   6   0  428.76   15.80
 -16   6   0  417.56   17.00
 -16   6   0  428.46   15.10
  16   6   0  394.86   16.40
  16   6   0  420.96   17.40
 -16   6   0  408.66   17.30
 -16   6   0  431.66   14.50
 -16   6   0  403.36   17.30
 -18  -6   0  118.09    9.50
 -18  -6   0  124.09   11.80
 -18  -6   0  116.49   11.20
 -18  -6   0   95.99   10.40
  18  -6   0  125.59    9.80
 -18  -6   0  118.89   11.30
  18  -6   0  124.49   10.00
  18   6   0  101.49   10.20
  18   6   0  115.29   11.90
 -18   6   0  122.89   12.50
 -18   6   0  114.89   10.50
 -18   6   0  108.79   11.00
 -18   6   0  124.99   10.30
 -18   6   0  126.99   12.10
 -18   6   0  139.39    9.40
 -20  -6   0   17.40    6.10
  20  -6   0   28.00    6.80
 -20  -6   0   12.70    6.70
 -20  -6   0   13.20    6.60
 -20  -6   0   13.80    5.40
 -20   6   0   22.70    7.10
  20   6   0   20.10    6.80
 -20   6   0   15.80    6.20
  20   6   0   18.90    6.30
 -20   6   0   22.50    7.20
 -20   6   0   22.80    7.30
 -20   6   0   15.30    5.00
 -22  -6   0   31.80    8.40
 -22  -6   0   37.10    8.10
  22  -6   0   39.10    8.20
 -22  -6   0   27.60    6.70
 -22  -6   0   21.70    7.50
 -22   6   0   32.70    7.40
 -22   6   0   36.30   10.00
  22   6   0   38.50    8.30
 -22   6   0   20.50    7.50
  22   6   0   28.70    8.00
 -22   6   0   30.80    8.30
 -24  -6   0   -3.50    6.60
 -24  -6   0    5.90    7.00
 -24  -6   0    2.00    5.10
  24  -6   0    6.30    7.00
 -24  -6   0    2.90    7.80
  24   6   0   12.90    7.20
 -24   6   0   -0.50    5.90
  24   6   0    1.10    6.20
 -24   6   0   14.50    7.50
 -24   6   0    6.10    6.30
 -26  -6   0   10.70    5.90
 -26  -6   0    1.10    7.70
  26  -6   0   -1.90    7.30
 -26  -6   0    8.40    7.50
 -26   6   0    2.00    6.30
 -26   6   0   17.50    8.20
  26   6   0   11.20    7.70
  26   6   0    3.70    7.80
 -26   6   0   -0.30    6.50
  -1  -7   0    8.50    2.60
  -1  -7   0    4.90    2.60
  -1  -7   0    9.40    2.50
   1  -7   0   10.00    2.30
  -1  -7   0    1.20    2.10
   1  -7   0    6.90    2.20
   1  -7   0    6.80    2.10
   1   7   0    7.70    2.40
   1   7   0    4.70    1.60
  -1   7   0    0.90    2.20
   1   7   0    5.10    3.20
   1   7   0    9.60    2.50
  -1   7   0    6.80    3.50
  -1   7   0    2.60    2.70
   1   7   0    4.00    2.30
  -1   7   0    5.90    1.80
   1   7   0    7.50    1.70
   1   7   0    5.00    2.40
  -1   7   0    5.80    1.60
  -3  -7   0  100.59    5.10
   3  -7   0  100.99    4.40
   3  -7   0  109.49    4.50
  -3  -7   0  107.69    6.10
  -3  -7   0  112.89    6.00
   3  -7   0  107.19    4.20
   3  -7   0   99.89    4.10
   3  -7   0  107.59    4.40
  -3   7   0   96.39    4.50
  -3   7   0   99.29    6.50
  -3   7   0  120.29    7.10
  -3   7   0  105.49    4.10
   3   7   0  104.99    7.00
  -3   7   0  108.09    4.60
   3   7   0   99.59    4.50
  -3   7   0   95.29    5.00
   3   7   0  105.89    4.40
  -3   7   0  107.89    5.40
   3   7   0  111.09    5.80
   3   7   0  105.59    5.40
   3   7   0  113.89    4.60
   3   7   0  100.79    5.70
   5  -7   0  838.22   17.20
  -5  -7   0  865.71   19.00
   5  -7   0  887.01   18.50
   5  -7   0  846.82   17.40
  -5  -7   0  854.41   20.80
  -5  -7   0  883.91   20.80
  -5  -7   0  861.81   16.60
   5  -7   0  874.41   18.00
  -5   7   0  857.61   20.90
   5   7   0  852.61   20.30
  -5   7   0  876.91   18.00
  -5   7   0  847.32   20.00
   5   7   0  879.21   18.90
   5   7   0  873.61   21.70
   5   7   0  869.61   19.50
  -5   7   0  885.11   17.60
  -5   7   0  888.21   19.60
  -5   7   0  824.42   19.40
  -5   7   0  863.61   21.40
   5   7   0  876.61   20.50
  -7  -7   0   35.20    4.20
   7  -7   0   58.19    4.50
  -7  -7   0   38.00    5.00
   7  -7   0   44.00    3.60
   7  -7   0   24.50    3.60
  -7  -7   0   36.80    2.40
   7  -7   0   45.50    3.60
  -7  -7   0   47.50    5.40
   7   7   0   47.10    4.70
   7   7   0   64.49    5.00
  -7   7   0   24.70    3.10
  -7   7   0   39.80    4.80
   7   7   0   45.20    5.20
  -7   7   0   29.70    4.80
  -7   7   0   21.60    2.80
   7   7   0   41.30    5.10
  -7   7   0   49.80    5.20
   9  -7   0    1.10    2.70
   9  -7   0    3.70    2.50
   9  -7   0    4.60    2.30
  -9  -7   0    6.20    4.10
  -9  -7   0    3.00    1.50
  -9  -7   0    3.50    3.50
   9  -7   0    5.20    2.30
  -9  -7   0    5.00    3.20
   9  -7   0    1.90    3.00
   9  -7   0    3.30    2.30
  -9  -7   0    4.70    2.40
  -9  -7   0   -0.70    3.30
  -9   7   0    1.30    3.40
  -9   7   0    2.70    2.10
   9   7   0    7.80    3.60
   9   7   0    6.20    3.30
  -9   7   0    0.30    3.00
   9   7   0    7.50    3.70
  -9   7   0    5.70    3.40
   9   7   0    3.10    2.70
  -9   7   0    3.40    3.80
  -9   7   0    3.90    2.30
 -11  -7   0   37.40    4.40
  11  -7   0   38.10    5.50
 -11  -7   0   32.80    4.20
 -11  -7   0   41.00    6.30
  11  -7   0   46.10    5.60
 -11  -7   0   33.80    5.60
 -11  -7   0   40.10    3.00
  11  -7   0   44.10    4.80
 -11  -7   0   46.70    5.70
  11  -7   0   44.30    4.60
 -11  -7   0   39.50    5.40
  11  -7   0   30.90    4.20
 -11  -7   0   31.90    5.90
  11  -7   0   40.50    4.90
  11   7   0   36.70    5.70
  11   7   0   39.50    5.90
 -11   7   0   32.30    3.80
 -11   7   0   29.80    4.90
  11   7   0   41.80    5.50
 -11   7   0   37.90    6.30
 -11   7   0   33.70    4.20
 -11   7   0   33.70    5.60
  11   7   0   32.80    5.00
 -11   7   0   34.30    5.70
 -11   7   0   32.40    3.80
  11   7   0   41.60    5.80
  13  -7   0  319.87   11.70
 -13  -7   0  313.77   14.00
 -13  -7   0  332.77    9.10
 -13  -7   0  344.17   14.80
 -13  -7   0  338.77   11.80
  13  -7   0  332.67   13.90
 -13  -7   0  351.96   13.60
 -13  -7   0  333.27   14.40
 -13  -7   0  309.27   13.30
  13  -7   0  337.67   11.30
  13  -7   0  320.87   12.70
  13  -7   0  333.47   11.70
  13  -7   0  320.87   12.30
  13   7   0  339.87   14.10
  13   7   0  327.37   13.40
 -13   7   0  346.97   15.00
 -13   7   0  339.97   13.10
 -13   7   0  343.77   11.80
 -13   7   0  332.97   14.30
  13   7   0  342.07   14.40
 -13   7   0  327.47   13.80
 -13   7   0  324.17   10.90
 -15  -7   0    0.00    4.40
 -15  -7   0    0.80    4.90
  15  -7   0    1.30    3.90
  15  -7   0   11.60    4.30
 -15  -7   0    3.40    4.30
 -15  -7   0    1.30    3.90
 -15  -7   0    5.10    4.90
  15  -7   0    3.50    3.30
  15  -7   0    0.20    3.80
 -15  -7   0    0.90    4.50
 -15   7   0    5.80    5.10
  15   7   0    2.60    4.40
 -15   7   0    6.00    4.80
 -15   7   0   -1.40    3.10
  15   7   0    5.90    4.50
 -15   7   0    3.10    4.50
 -15   7   0    4.30    4.80
 -15   7   0    6.40    3.70
  17  -7   0   14.00    5.20
 -17  -7   0   -4.50    5.20
  17  -7   0   -0.10    4.30
 -17  -7   0   11.80    5.50
 -17  -7   0    5.30    4.40
  17  -7   0    3.30    4.60
 -17  -7   0    5.80    5.30
 -17  -7   0   12.00    5.90
  17  -7   0    7.50    4.40
 -17   7   0    5.60    3.60
 -17   7   0    5.00    5.20
  17   7   0    0.90    5.00
  17   7   0    1.30    4.60
 -17   7   0    8.80    6.00
 -17   7   0    3.60    4.20
 -17   7   0    2.70    5.50
 -17   7   0    4.60    5.00
 -19  -7   0   -0.90    5.10
  19  -7   0   -2.50    4.60
 -19  -7   0    5.30    5.60
 -19  -7   0    4.70    5.00
 -19  -7   0    1.60    5.20
 -19   7   0    4.40    4.00
 -19   7   0   -0.20    3.60
  19   7   0   -4.30    4.80
  19   7   0    0.80    4.80
 -19   7   0    7.80    6.20
 -19   7   0    3.70    5.70
 -19   7   0   -0.10    5.00
 -19   7   0   -3.20    5.10
 -21  -7   0   12.70    6.80
 -21  -7   0   11.90    6.80
 -21  -7   0   10.40    5.80
  21  -7   0    8.90    6.10
 -21  -7   0   10.10    6.20
 -21   7   0   19.60    7.70
  21   7   0   18.30    6.90
 -21   7   0    8.00    6.80
 -21   7   0   11.00    6.90
 -21   7   0   13.50    6.30
  21   7   0    4.00    5.70
 -23  -7   0   -1.20    5.70
 -23  -7   0    5.80    7.20
 -23  -7   0   -3.20    5.10
  23  -7   0    2.10    6.50
 -23  -7   0    1.90    6.30
 -23   7   0   -2.10    5.50
  23   7   0   -0.90    5.80
  23   7   0   -7.20    5.00
 -23   7   0    5.80    5.80
 -23   7   0   -1.00    6.00
 -25  -7   0   -2.70    5.50
 -25  -7   0    8.50    7.70
 -25  -7   0   -3.80    6.50
  25  -7   0   -5.40    6.90
  25   7   0   -2.50    9.10
 -25   7   0    8.40    7.40
 -25   7   0    8.70    6.80
 -25   7   0    6.90    6.50
  25   7   0    1.20    6.30
   0  -8   0 1060.39   21.30
   0  -8   0 1051.99   21.20
   0  -8   0 1075.49   22.10
   0  -8   0 1107.69   22.00
   0   8   0 1061.99   24.90
   0   8   0 1067.79   21.60
   0   8   0 1057.69   20.60
   0   8   0 1066.39   22.90
   0   8   0 1063.69   21.50
   0   8   0 1032.00   20.60
  -2  -8   0  740.53   15.80
  -2  -8   0  759.22   17.30
   2  -8   0  699.93   15.00
   2  -8   0  698.63   15.50
  -2  -8   0  773.72   17.50
   2  -8   0  712.93   15.10
   2  -8   0  722.03   15.50
  -2   8   0  690.53   16.00
  -2   8   0  739.13   16.10
  -2   8   0  702.73   18.70
   2   8   0  771.12   17.00
  -2   8   0  673.33   17.70
   2   8   0  737.63   15.40
   2   8   0  712.83   16.00
  -2   8   0  671.23   15.20
  -2   8   0  690.23   14.90
   2   8   0  768.92   15.30
   2   8   0  756.52   19.50
   2   8   0  773.52   16.80
   2   8   0  792.22   16.30
  -4  -8   0   -1.50    2.60
   4  -8   0    3.10    1.90
   4  -8   0    3.00    1.80
  -4  -8   0    1.20    2.50
  -4  -8   0    0.30    2.50
   4  -8   0    1.90    1.90
   4  -8   0   -0.10    1.90
   4  -8   0    3.80    1.90
  -4   8   0    2.60    2.00
   4   8   0    4.90    2.30
   4   8   0    3.30    3.40
  -4   8   0    2.60    3.40
   4   8   0    1.30    2.10
  -4   8   0    3.80    2.60
  -4   8   0    4.40    2.10
   4   8   0    0.80    2.50
   4   8   0   -0.30    2.50
   4   8   0    2.30    2.40
  -4   8   0    5.20    2.60
  -4   8   0    1.00    3.20
  -4   8   0    0.60    1.80
  -6  -8   0   40.20    2.80
  -6  -8   0   39.70    5.20
  -6  -8   0   41.20    5.10
  -6  -8   0   42.40    4.50
   6  -8   0   35.20    3.20
   6  -8   0   41.70    4.10
   6  -8   0   39.10    3.20
   6  -8   0   39.40    3.60
  -6   8   0   49.00    6.10
  -6   8   0   42.30    3.80
   6   8   0   40.20    4.80
   6   8   0   46.10    4.80
   6   8   0   36.90    5.40
   6   8   0   45.20    4.40
  -6   8   0   36.10    5.10
   6   8   0   49.70    5.50
  -6   8   0   51.79    3.90
  -6   8   0   44.10    4.80
  -6   8   0   36.70    4.70
  -8  -8   0  134.69    8.40
  -8  -8   0  143.89    9.10
   8  -8   0  121.89    6.60
   8  -8   0  130.99    5.50
   8  -8   0  128.99    5.00
  -8  -8   0  137.39    7.40
   8  -8   0  140.69    5.80
  -8  -8   0  131.59    5.50
  -8  -8   0  145.79    8.50
   8  -8   0  135.19    6.20
  -8   8   0  147.49    8.80
   8   8   0  146.69    8.30
   8   8   0  133.59    7.40
  -8   8   0  122.19    5.60
   8   8   0  142.89    7.30
  -8   8   0  131.49    7.50
  -8   8   0  118.69    5.00
  -8   8   0  128.79    7.90
  -8   8   0  129.69    7.70
   8   8   0  133.69    8.10
  10  -8   0    3.20    2.80
  10  -8   0    3.20    2.40
  10  -8   0    6.90    2.70
  10  -8   0    6.10    2.80
  10  -8   0    2.20    2.80
 -10  -8   0    3.40    4.10
 -10  -8   0    4.80    2.50
 -10  -8   0    1.40    3.30
 -10  -8   0    1.50    3.50
 -10  -8   0    6.00    4.00
  10  -8   0    3.90    3.30
 -10   8   0    2.70    3.70
  10   8   0    2.60    3.00
 -10   8   0    6.50    2.30
 -10   8   0    1.80    3.40
  10   8   0    1.70    3.60
  10   8   0   -1.20    3.10
 -10   8   0    6.70    3.90
  10   8   0    2.00    3.40
 -10   8   0    5.40    2.50
 -10   8   0    9.80    4.30
  12  -8   0   51.09    5.20
  12  -8   0   43.60    5.70
 -12  -8   0   45.20    5.00
  12  -8   0   60.59    6.10
 -12  -8   0   53.09    7.20
  12  -8   0   59.19    7.20
 -12  -8   0   52.99    7.40
  12  -8   0   51.99    5.40
  12  -8   0   51.69    5.40
 -12  -8   0   58.09    6.60
 -12  -8   0   60.29    5.60
 -12  -8   0   45.70    6.80
 -12  -8   0   51.29    6.60
 -12   8   0   55.09    6.90
 -12   8   0   60.19    4.90
  12   8   0   59.49    6.70
 -12   8   0   62.99    7.30
  12   8   0   51.39    6.90
 -12   8   0   69.89    7.70
 -12   8   0   58.29    8.10
  12   8   0   52.19    6.80
 -12   8   0   61.69    5.50
 -14  -8   0  284.67   14.30
  14  -8   0  295.67   11.40
 -14  -8   0  289.77   13.50
  14  -8   0  310.37   11.50
  14  -8   0  289.87   11.40
  14  -8   0  310.47   12.50
 -14  -8   0  340.07   15.40
 -14  -8   0  304.87   13.40
 -14  -8   0  291.67   14.50
 -14  -8   0  306.17   11.80
 -14   8   0  299.67   14.20
 -14   8   0  293.57   14.00
 -14   8   0  310.77   13.60
  14   8   0  296.07   13.50
  14   8   0  314.17   14.10
 -14   8   0  300.27   10.70
 -14   8   0  283.97   11.20
 -14   8   0  306.97   15.00
 -16  -8   0  274.27   14.70
  16  -8   0  285.17   13.00
 -16  -8   0  305.67   15.70
  16  -8   0  273.77   12.30
 -16  -8   0  295.37   12.70
  16  -8   0  291.77   12.40
 -16  -8   0  315.67   14.50
 -16  -8   0  285.77   14.30
  16  -8   0  303.37   12.40
  16   8   0  295.17   14.60
 -16   8   0  280.37   11.80
 -16   8   0  282.77   11.20
  16   8   0  282.47   14.20
 -16   8   0  278.27   14.80
 -16   8   0  267.27   15.00
 -16   8   0  327.17   15.20
 -16   8   0  275.67   13.50
 -18  -8   0   32.30    6.40
  18  -8   0   30.30    6.20
  18  -8   0   28.60    6.40
 -18  -8   0   21.40    7.60
 -18  -8   0   38.20    7.80
 -18  -8   0   23.50    6.70
  18   8   0   26.10    6.80
 -18   8   0   22.20    7.10
 -18   8   0   18.20    6.60
  18   8   0   29.60    6.90
 -18   8   0   25.70    7.70
 -18   8   0   17.00    6.20
 -20  -8   0   35.10    7.00
 -20  -8   0   53.99    9.20
 -20  -8   0   25.90    7.50
 -20  -8   0   42.90    8.30
  20  -8   0   36.60    7.60
 -20   8   0   34.40    8.20
 -20   8   0   28.10    8.00
  20   8   0   43.60    8.60
  20   8   0   30.80    7.90
 -20   8   0   45.50    8.30
 -20   8   0   42.10    7.70
 -22  -8   0   40.90    9.00
 -22  -8   0   36.50    7.90
 -22  -8   0   27.00    7.20
  22  -8   0   27.80    7.80
 -22  -8   0   36.60    8.70
 -22   8   0   27.30    7.40
  22   8   0   29.00    9.10
 -22   8   0   10.70    7.40
 -22   8   0   25.60    8.10
 -22   8   0   34.80    9.30
  22   8   0   17.20    7.10
 -24  -8   0   39.00    9.40
  24  -8   0   56.19   10.10
 -24  -8   0   32.90    7.80
 -24  -8   0   31.90    9.00
 -24   8   0   55.99    9.20
 -24   8   0   52.29   10.60
  24   8   0   34.00    8.60
 -24   8   0   45.10    9.60
   1  -9   0   11.40    2.40
  -1  -9   0   12.30    3.00
   1  -9   0    9.00    2.70
   1  -9   0   10.50    2.70
   1  -9   0   11.10    2.70
  -1  -9   0   15.90    3.20
  -1  -9   0   10.20    2.70
  -1   9   0    3.90    3.10
  -1   9   0    9.30    3.90
  -1   9   0   10.40    2.20
   1   9   0   10.80    2.60
   1   9   0   17.30    3.00
   1   9   0   11.60    2.20
  -1   9   0    9.50    2.10
   1   9   0   13.80    3.00
  -1   9   0    6.40    2.50
   1   9   0   13.80    2.30
   1   9   0   11.90    4.00
   3  -9   0  122.59    4.90
   3  -9   0  126.59    5.20
  -3  -9   0  125.79    6.60
  -3  -9   0  132.19    7.00
  -3  -9   0  113.69    6.00
   3  -9   0  129.59    5.20
   3  -9   0  122.79    5.00
   3  -9   0  118.19    4.70
  -3   9   0  128.69    5.80
  -3   9   0  123.79    5.40
   3   9   0  113.69    5.20
  -3   9   0  124.99    7.90
   3   9   0  129.69    6.40
  -3   9   0  114.79    7.20
  -3   9   0  123.49    6.20
   3   9   0  118.39    5.80
   3   9   0  124.39    6.50
   3   9   0  122.89    5.20
   3   9   0  123.79    8.30
   3   9   0  113.09    5.20
  -3   9   0  120.69    4.90
  -5  -9   0   15.20    2.20
   5  -9   0   18.60    2.40
   5  -9   0   12.60    2.40
   5  -9   0   13.20    2.90
   5  -9   0   18.00    2.50
   5  -9   0   14.20    2.60
  -5  -9   0   16.50    3.40
  -5  -9   0   14.10    3.60
   5  -9   0   16.60    2.40
  -5  -9   0   16.50    3.90
  -5   9   0    8.80    3.10
  -5   9   0   13.70    3.10
  -5   9   0   15.30    2.70
  -5   9   0   16.90    4.40
   5   9   0   15.30    3.10
   5   9   0   15.70    3.20
   5   9   0   15.10    3.60
   5   9   0   17.70    3.10
   5   9   0   11.70    3.40
   5   9   0   16.40    4.40
  -5   9   0   11.10    2.70
  -5   9   0    6.50    3.50
  -5   9   0   13.80    2.60
   7  -9   0   10.00    3.00
  -7  -9   0    9.40    3.30
   7  -9   0    7.20    2.10
  -7  -9   0    8.20    3.50
   7  -9   0    8.30    2.20
   7  -9   0    6.90    2.40
  -7  -9   0    3.30    3.50
  -7   9   0    6.50    3.40
  -7   9   0    7.60    2.60
   7   9   0    8.50    3.40
  -7   9   0    5.60    3.90
   7   9   0    6.80    2.90
   7   9   0   10.40    3.60
   7   9   0    7.70    3.20
  -7   9   0    8.90    2.60
  -7   9   0    4.70    3.00
  -7   9   0    0.30    3.70
  -9  -9   0   96.39    7.10
   9  -9   0   96.69    5.20
  -9  -9   0   78.09    8.10
   9  -9   0   95.79    5.80
   9  -9   0   92.79    5.00
   9  -9   0   92.59    6.50
   9  -9   0   96.79    5.10
   9  -9   0   93.89    7.10
  -9  -9   0  112.09    8.00
  -9  -9   0  111.49    8.30
   9   9   0   88.29    7.00
  -9   9   0  100.09    9.20
   9   9   0   98.69    7.70
  -9   9   0   97.29    5.40
  -9   9   0  104.19    7.20
   9   9   0   92.39    6.80
   9   9   0   90.39    7.90
  -9   9   0  108.69    8.20
  -9   9   0  102.09    7.70
 -11  -9   0  294.47   11.50
  11  -9   0  277.07    9.70
  11  -9   0  298.07   15.10
 -11  -9   0  271.77   13.10
 -11  -9   0  271.37   11.90
 -11  -9   0  289.57   13.40
  11  -9   0  284.47    9.50
  11  -9   0  271.97   10.30
  11  -9   0  263.17    9.30
 -11  -9   0  286.27   13.70
  11   9   0  275.97   11.70
 -11   9   0  293.57   12.30
  11   9   0  271.47   12.00
 -11   9   0  288.87   12.70
 -11   9   0  260.27    8.60
  11   9   0  279.97   12.70
 -11   9   0  277.07    9.40
 -11   9   0  299.67   14.20
 -11   9   0  274.77   12.20
  13  -9   0   37.90    5.50
 -13  -9   0   20.90    5.40
 -13  -9   0   28.30    6.50
  13  -9   0   31.60    5.10
  13  -9   0   32.50    4.60
 -13  -9   0   29.60    6.50
 -13  -9   0   42.20    6.70
  13  -9   0   36.00    5.10
 -13  -9   0   30.50    5.50
 -13  -9   0   42.80    7.00
  13   9   0   32.50    6.10
 -13   9   0   32.30    4.50
 -13   9   0   29.40    6.40
  13   9   0   25.10    6.00
 -13   9   0   47.20    6.80
  13   9   0   21.20    5.60
 -13   9   0   31.10    4.20
 -13   9   0   38.50    7.20
 -13   9   0   33.10    6.20
 -15  -9   0  106.79   10.10
 -15  -9   0  135.09   10.10
 -15  -9   0  116.89    8.60
  15  -9   0  110.19    8.60
 -15  -9   0  112.89   11.70
  15  -9   0  113.19    8.80
 -15  -9   0  125.99   11.80
 -15   9   0  123.99   11.00
  15   9   0  121.89    9.80
  15   9   0  100.49    9.60
 -15   9   0  115.59   10.70
 -15   9   0  116.89   11.90
 -15   9   0  100.49    9.70
 -17  -9   0   -0.60    5.00
 -17  -9   0   -1.20    4.70
 -17  -9   0    9.60    6.20
  17  -9   0   11.50    5.30
 -17  -9   0   -3.40    4.20
 -17   9   0   -6.60    4.20
  17   9   0    6.80    5.10
 -17   9   0   -5.60    4.70
 -17   9   0    8.00    5.20
  17   9   0    8.80    5.30
 -17   9   0    5.40    5.60
 -19  -9   0   -5.30    5.80
 -19  -9   0    1.60    5.10
  19  -9   0    2.90    5.60
 -19  -9   0    6.10    5.90
 -19  -9   0   10.60    6.10
 -19   9   0    3.30    5.60
 -19   9   0   -3.90    5.40
  19   9   0    2.30    5.70
 -19   9   0    3.60    5.40
 -19   9   0    9.10    6.70
  19   9   0    9.30    5.60
 -21  -9   0    6.50    7.00
 -21  -9   0   -3.20    5.30
 -21  -9   0    0.60    5.90
  21  -9   0    6.40    6.30
 -21  -9   0   -5.40    6.10
 -21   9   0   -2.10    5.60
 -21   9   0    4.20    6.00
 -21   9   0    4.00    6.20
  21   9   0    0.40    5.70
 -21   9   0    3.70    6.50
  21   9   0   -3.10    5.60
 -23  -9   0   10.00    6.40
  23  -9   0    4.20    6.90
 -23  -9   0   -3.90    6.20
 -23  -9   0    2.30    6.80
  23   9   0   -2.00    5.80
 -23   9   0    3.30    6.30
 -23   9   0    7.70    7.20
 -23   9   0   -5.70    5.50
   0 -10   0  467.45   11.90
   0 -10   0  488.65   12.40
   0 -10   0  493.05   13.10
   0 -10   0  498.75   12.90
   0  10   0  491.75   13.80
   0  10   0  504.65   12.50
   0  10   0  501.85   16.30
   0  10   0  498.55   11.90
   0  10   0  491.15   11.80
   2 -10   0  204.08    7.70
   2 -10   0  210.18    6.70
   2 -10   0  207.18    6.60
   2 -10   0  221.08    7.20
   2 -10   0  206.38    7.20
  -2 -10   0  206.58    8.50
  -2 -10   0  212.88    8.40
  -2 -10   0  200.38    7.80
  -2 -10   0  211.78    7.60
  -2  10   0  208.98    7.70
   2  10   0  212.28    8.00
   2  10   0  216.88    8.00
   2  10   0  211.88    7.00
   2  10   0  222.88    7.80
   2  10   0  202.08    7.10
  -2  10   0  200.88   10.10
  -2  10   0  189.08    8.80
  -2  10   0  212.98    6.90
  -2  10   0  208.08    7.00
   2  10   0  229.68   10.80
   2  10   0  205.08    7.60
  -4 -10   0   -0.40    2.60
  -4 -10   0    4.40    3.10
   4 -10   0    0.30    1.90
   4 -10   0   -1.80    1.80
  -4 -10   0    3.00    3.00
   4 -10   0    0.50    2.00
   4 -10   0    2.40    2.00
   4 -10   0    2.10    1.90
   4  10   0    2.90    2.60
  -4  10   0    3.10    2.20
   4  10   0    3.90    2.50
  -4  10   0   -2.30    3.20
  -4  10   0   -1.10    2.20
  -4  10   0    4.00    2.80
   4  10   0   -0.30    2.30
   4  10   0   -0.60    2.50
  -4  10   0    6.30    3.90
   4  10   0    7.80    4.10
   4  10   0   -2.50    2.10
  -4  10   0   -1.20    2.00
   6 -10   0  153.78    5.40
   6 -10   0  158.98    6.00
  -6 -10   0  152.58    5.10
  -6 -10   0  153.08    8.70
  -6 -10   0  171.78    8.00
   6 -10   0  152.88    6.20
   6 -10   0  150.38    6.90
   6 -10   0  160.58    5.70
  -6 -10   0  150.18    8.40
   6 -10   0  151.08    5.60
  -6  10   0  157.28    6.60
  -6  10   0  151.48    7.40
   6  10   0  153.58    9.30
  -6  10   0  154.78    5.90
  -6  10   0  164.88    9.60
  -6  10   0  155.38    9.30
   6  10   0  159.28    7.40
   6  10   0  175.68    7.80
  -6  10   0  154.88    8.00
   6  10   0  160.98    8.20
   6  10   0  166.38    8.60
   8 -10   0  206.38    7.80
   8 -10   0  215.58    8.80
  -8 -10   0  195.48   10.50
   8 -10   0  198.78    7.70
   8 -10   0  192.98    6.90
  -8 -10   0  204.18    9.50
  -8 -10   0  194.88   10.30
   8  10   0  200.08   10.10
  -8  10   0  197.78    7.10
  -8  10   0  207.38   11.30
  -8  10   0  214.38    9.50
   8  10   0  206.78    9.10
   8  10   0  193.98    9.20
   8  10   0  204.78   10.30
  -8  10   0  224.58   10.10
  -8  10   0  191.88   10.40
 -10 -10   0   71.69    7.90
  10 -10   0   92.19    6.10
 -10 -10   0   68.99    7.90
  10 -10   0   76.49    5.20
 -10 -10   0   58.29    8.10
 -10 -10   0   71.69    7.10
  10  10   0   63.69    7.40
 -10  10   0   94.19    9.80
 -10  10   0   79.89    5.60
  10  10   0   76.89    7.10
  10  10   0   86.79    7.80
 -10  10   0   76.59    7.70
 -10  10   0   77.09    7.20
 -10  10   0   78.39    8.30
  12 -10   0  138.69    8.00
 -12 -10   0  111.09   10.70
 -12 -10   0  121.89    9.40
 -12 -10   0  128.29    8.90
 -12 -10   0  125.79   10.20
 -12 -10   0  124.99   11.20
  12  10   0  120.69   10.50
 -12  10   0  123.89    9.60
  12  10   0  127.59    9.30
  12  10   0  128.59    8.90
 -12  10   0  129.39    9.60
 -12  10   0  126.09   10.80
 -12  10   0  121.19   11.30
 -14 -10   0   61.29    7.60
 -14 -10   0   68.19    8.40
 -14 -10   0   64.99    9.60
 -14 -10   0   59.99    8.40
 -14  10   0   58.59    9.10
  14  10   0   59.79    7.90
  14  10   0   56.49    7.40
 -14  10   0   52.49    7.80
 -14  10   0   68.99    8.50
 -14  10   0   74.99    9.00
 -16 -10   0   29.60    6.60
 -16 -10   0   33.60    6.80
 -16 -10   0   57.49    9.10
  16  10   0   43.00    7.30
  16  10   0   41.90    7.60
 -16  10   0   35.60    7.70
 -16  10   0   48.70    9.00
 -16  10   0   39.80    7.50
 -16  10   0   29.80    7.10
 -18 -10   0   45.20    8.10
 -18 -10   0   31.00    8.10
  18 -10   0   55.39   12.60
 -18 -10   0   64.89    9.10
  18  10   0   40.90    7.70
  18  10   0   30.10    7.50
 -18  10   0   44.00    7.90
 -18  10   0   56.49    8.80
 -18  10   0   42.50    8.80
 -18  10   0   54.59    9.50
 -20 -10   0   -4.80    5.60
 -20 -10   0   -3.00    6.00
 -20 -10   0  -10.60    5.30
  20 -10   0    3.20    5.90
  20  10   0  -11.00    5.40
 -20  10   0   -3.20    5.50
  20  10   0    3.90    5.80
 -20  10   0   12.10    6.50
 -20  10   0   -0.80    6.40
 -20  10   0    2.20    5.70
 -22 -10   0   10.90    6.60
 -22 -10   0   14.00    7.10
  22 -10   0   14.10    7.20
 -22 -10   0   20.40    8.50
 -22  10   0   15.20    7.40
 -22  10   0    7.30    6.70
  22  10   0    4.80    6.50
 -22  10   0   10.30    6.90
   1 -11   0  123.49    6.30
   1 -11   0  136.89    6.50
  -1 -11   0  124.19    6.00
   1 -11   0  129.49    5.70
  -1 -11   0  137.99    7.00
   1 -11   0  132.59    6.30
  -1 -11   0  121.89    6.30
  -1 -11   0  125.99    6.70
  -1  11   0  131.69    5.80
   1  11   0  122.69    6.10
  -1  11   0  124.59    5.70
   1  11   0  126.69    5.90
  -1  11   0  119.19    6.30
   1  11   0  132.49    9.10
   1  11   0  123.39    6.40
  -1  11   0  137.39    7.70
  -1  11   0  121.89    8.90
   1  11   0  127.09    6.70
   1  11   0  129.09    5.90
   3 -11   0  300.47    8.70
   3 -11   0  281.57    8.00
  -3 -11   0  269.97    9.80
  -3 -11   0  263.77    9.80
  -3 -11   0  276.37   10.60
   3 -11   0  292.97    8.70
   3 -11   0  300.17   10.00
  -3 -11   0  303.87   11.00
   3 -11   0  289.27    8.30
   3 -11   0  283.47    8.00
   3  11   0  264.27    8.80
   3  11   0  276.97    9.90
  -3  11   0  292.57   11.60
  -3  11   0  272.47   12.50
  -3  11   0  280.47    9.80
   3  11   0  279.47    9.50
  -3  11   0  275.17    8.60
   3  11   0  282.07    9.40
   3  11   0  296.27   13.30
   3  11   0  283.37   10.10
   5 -11   0   87.79    4.90
  -5 -11   0   90.59    6.90
   5 -11   0   87.39    4.50
  -5 -11   0   82.79    7.20
   5 -11   0   88.09    5.90
  -5 -11   0   94.79    4.70
   5 -11   0   88.39    4.90
  -5 -11   0   86.79    7.40
   5 -11   0   89.29    4.60
   5  11   0   89.09    6.60
  -5  11   0   99.09    8.70
  -5  11   0   82.69    5.90
   5  11   0   84.49    8.80
  -5  11   0   88.89    5.40
   5  11   0   93.89    6.00
   5  11   0   92.69    6.20
   5  11   0   91.29    6.90
  -5  11   0   96.89    6.70
  -5  11   0  101.39    9.10
  -7 -11   0   68.09    7.20
   7 -11   0   55.49    4.10
   7 -11   0   51.29    4.40
  -7 -11   0   58.29    6.10
   7 -11   0   63.29    4.10
  -7 -11   0   53.89    6.50
   7 -11   0   65.39    4.50
   7 -11   0   60.49    5.50
  -7  11   0   65.89    5.60
   7  11   0   64.89    6.20
   7  11   0   59.39    5.90
   7  11   0   66.49    6.70
  -7  11   0   63.09    7.80
  -7  11   0   67.49    6.60
   7  11   0   62.39    6.60
  -7  11   0   63.39    8.00
  -7  11   0   60.39    5.80
  -9 -11   0   25.70    5.60
  -9 -11   0   15.10    5.70
  -9 -11   0   18.50    5.40
   9 -11   0   20.30    5.80
  -9 -11   0   18.80    4.70
   9  11   0   26.00    4.90
   9  11   0   21.00    4.50
  -9  11   0   22.30    4.90
  -9  11   0   22.40    4.80
  -9  11   0   25.10    5.70
   9  11   0   18.20    4.90
  -9  11   0   17.40    5.80
 -11 -11   0   13.20    6.20
 -11 -11   0    7.40    4.80
 -11 -11   0   11.10    4.60
 -11 -11   0   11.80    5.40
 -11 -11   0   13.10    4.40
  11  11   0    8.30    4.50
 -11  11   0   17.50    5.10
 -11  11   0   12.20    6.10
  11  11   0    7.80    4.20
  11  11   0    7.50    4.50
 -11  11   0    7.40    5.40
 -11  11   0   15.50    4.70
 -13 -11   0   -6.30    4.30
 -13 -11   0   -3.00    3.90
 -13 -11   0    2.00    4.40
 -13 -11   0    1.30    5.60
  13  11   0    0.30    4.20
 -13  11   0    2.70    5.20
 -13  11   0    8.20    5.00
 -13  11   0    7.20    4.90
 -13  11   0    0.80    5.20
  13  11   0   -1.20    4.20
 -15 -11   0   22.40    6.20
 -15 -11   0   26.50    6.10
 -15 -11   0   34.70    8.20
  15  11   0    9.70    5.40
 -15  11   0   30.20    7.40
  15  11   0   25.30    6.30
 -15  11   0   18.40    5.90
 -15  11   0   19.30    6.30
 -15  11   0   22.00    6.40
 -17 -11   0    6.50    5.40
 -17 -11   0    4.30    5.50
 -17 -11   0   -2.30    5.60
  17  11   0    0.00    4.90
 -17  11   0    3.80    5.80
 -17  11   0    8.20    5.60
  17  11   0   -2.00    5.20
 -17  11   0    4.50    6.30
 -17  11   0    3.20    5.80
 -19 -11   0   17.90    9.00
 -19 -11   0    0.70    6.70
 -19  11   0    3.30    6.40
 -19  11   0    2.20    6.10
 -19  11   0   19.40    8.60
 -19  11   0    4.00    6.20
  19  11   0    0.70    5.40
 -21 -11   0    4.90    7.40
 -21  11   0   15.70    8.10
  21  11   0   16.50    6.70
 -21  11   0    6.90    6.40
 -21  11   0   23.70    7.90
   0 -12   0  177.88    7.80
   0 -12   0  185.78    8.10
   0 -12   0  166.68    7.60
   0 -12   0  179.08    6.90
   0  12   0  175.08    7.60
   0  12   0  171.48    7.10
   0  12   0  174.38    8.50
   0  12   0  164.08   10.70
   2 -12   0   34.20    3.50
   2 -12   0   36.50    4.60
  -2 -12   0   32.70    4.80
   2 -12   0   42.20    4.30
  -2 -12   0   36.40    4.30
   2 -12   0   46.60    4.30
   2 -12   0   30.50    3.50
  -2 -12   0   40.50    5.20
  -2 -12   0   44.10    4.90
   2  12   0   38.40    4.60
  -2  12   0   29.50    3.80
   2  12   0   42.40    4.50
   2  12   0   42.30    4.80
  -2  12   0   50.59    6.20
  -2  12   0   32.80    4.50
   2  12   0   31.00    6.40
   2  12   0   43.30    4.50
  -2  12   0   37.10    6.60
  -4 -12   0   76.89    6.70
  -4 -12   0   64.39    5.80
   4 -12   0   72.09    6.20
  -4 -12   0   69.39    6.80
  -4 -12   0   66.59    6.20
   4 -12   0   70.39    7.20
   4 -12   0   66.39    5.30
   4  12   0   73.19    5.80
   4  12   0   73.19    6.00
  -4  12   0   77.89    5.20
  -4  12   0   63.59    7.90
  -4  12   0   60.69    5.90
   4  12   0   68.59    8.60
   4  12   0   60.59    5.80
  -4  12   0   85.19    8.50
   4  12   0   63.69    6.10
  -6 -12   0   24.80    5.20
  -6 -12   0   32.20    5.40
  -6 -12   0   37.20    5.50
   6  12   0   33.40    4.90
   6  12   0   34.30    4.90
   6  12   0   27.20    6.60
  -6  12   0   32.50    4.60
  -6  12   0   39.50    7.20
   6  12   0   36.70    5.30
  -6  12   0   38.30    6.90
   6  12   0   32.90    5.40
  -6  12   0   43.00    4.80
  -6  12   0   36.70    5.40
  -8 -12   0   20.40    5.30
  -8 -12   0   24.80    5.20
  -8 -12   0   29.60    5.80
  -8  12   0   28.00    6.40
  -8  12   0   24.30    5.10
   8  12   0   28.30    5.40
   8  12   0   19.40    4.70
  -8  12   0   21.00    4.60
  -8  12   0   23.10    4.30
  -8  12   0   17.10    5.80
   8  12   0   25.60    4.70
 -10 -12   0   35.60    6.60
 -10 -12   0   27.90    6.40
 -10 -12   0   19.40    6.50
 -10 -12   0   23.10    5.40
  10  12   0   20.90    5.30
  10  12   0   30.60    5.70
 -10  12   0   36.50    6.40
 -10  12   0   33.10    7.40
 -10  12   0   27.20    6.40
  10  12   0   28.30    5.60
 -10  12   0   44.20    6.10
 -12 -12   0   29.00    6.10
 -12 -12   0   25.50    6.90
 -12 -12   0   25.50    6.40
  12  12   0   28.00    5.80
 -12  12   0   37.20    6.40
 -12  12   0   32.90    6.00
  12  12   0   26.00    5.70
 -12  12   0   18.80    6.30
 -12  12   0   27.30    7.30
 -14 -12   0    3.60    6.20
 -14 -12   0   11.10    5.60
 -14 -12   0   13.90    6.50
 -14  12   0    5.50    5.50
 -14  12   0   23.90    7.60
 -14  12   0   21.00    6.20
 -14  12   0    8.30    5.20
  14  12   0    6.50    5.30
  14  12   0    5.30    4.70
 -16 -12   0   52.69    9.70
 -16 -12   0   61.79   10.60
  16  12   0   42.40    7.60
 -16  12   0   56.49    8.60
 -16  12   0   40.00    8.70
 -16  12   0   49.90    9.10
  16  12   0   46.80    8.20
 -16  12   0   47.60    8.40
 -18 -12   0   -3.20    6.20
 -18  12   0   18.80    7.00
  18  12   0   10.30    5.60
 -18  12   0    8.70    6.50
 -18  12   0    1.90    6.90
 -20 -12   0    4.40    7.10
 -20  12   0    2.90    6.50
  20  12   0    5.90    6.00
 -20  12   0    1.20    6.50
 -20  12   0    1.40    6.10
  -1 -13   0   14.00    4.00
  -1 -13   0   20.70    4.20
   1 -13   0   23.50    4.30
   1  13   0   22.80    3.90
   1  13   0   23.50    6.50
   1  13   0   21.60    3.90
  -1  13   0   18.00    3.80
  -1  13   0   23.60    6.40
  -1  13   0   19.80    4.70
  -1  13   0   21.20    3.80
   3 -13   0   43.10    5.30
  -3 -13   0   46.40    5.90
  -3 -13   0   46.00    5.60
   3  13   0   46.10    5.00
  -3  13   0   45.60    5.20
   3  13   0   33.30    6.70
  -3  13   0   42.00    4.70
   3  13   0   36.60    4.90
  -3  13   0   55.79    7.20
  -3  13   0   45.40    7.50
   5 -13   0   -0.10    3.50
  -5 -13   0   -1.30    3.50
  -5 -13   0    1.30    3.10
  -5 -13   0   -6.80    3.30
  -5 -13   0   -0.50    3.80
   5  13   0   -1.90    3.00
   5  13   0   -2.80    3.00
  -5  13   0   -3.30    2.80
  -5  13   0   -0.50    3.60
  -5  13   0   -5.40    4.50
   5  13   0    1.60    4.90
  -5  13   0    4.80    4.60
  -7 -13   0   42.50    6.40
  -7 -13   0   58.79    7.30
  -7 -13   0   50.09    6.50
   7  13   0   60.49    9.00
   7  13   0   62.79    6.30
  -7  13   0   51.59    6.30
   7  13   0   57.59    6.40
  -7  13   0   47.90    7.70
  -7  13   0   39.80    5.20
  -7  13   0   45.70    7.70
  -9 -13   0    6.50    4.90
  -9 -13   0    0.30    3.90
  -9 -13   0   11.20    5.20
  -9  13   0   -9.70    4.10
   9  13   0    8.70    4.30
  -9  13   0    5.70    4.10
   9  13   0   -4.80    3.80
  -9  13   0    2.20    5.00
 -11 -13   0   32.70    6.90
 -11 -13   0   28.90    7.00
 -11 -13   0   22.70    7.30
 -11 -13   0   39.30    6.80
 -11  13   0   23.00    6.00
  11  13   0   26.90    5.80
 -11  13   0   31.10    7.60
 -11  13   0   42.10    7.80
  11  13   0   22.70    5.50
 -13 -13   0   23.90    7.40
 -13 -13   0   15.10    5.90
 -13 -13   0   23.10    7.00
  13  13   0   18.70    5.90
 -13  13   0   14.40    6.50
 -13  13   0   19.40    6.30
 -13  13   0   24.00    7.10
 -13  13   0   14.00    6.10
  13  13   0   25.70    5.90
 -15 -13   0   -2.10    5.90
 -15  13   0    6.80    6.00
 -15  13   0   -5.30    5.40
 -15  13   0   -5.50    4.40
  15  13   0   -1.50    4.60
 -15  13   0    6.90    6.40
 -17 -13   0    9.40    7.30
  17  13   0   -0.90    5.10
 -17  13   0    5.20    5.80
 -17  13   0   12.10    6.50
 -17  13   0    1.50    6.10
 -19 -13   0   -1.70    6.40
 -19  13   0   18.00    7.30
 -19  13   0    2.40    6.50
 -19  13   0   14.70    7.30
  19  13   0    5.20    5.80
   0 -14   0   24.50    4.70
   0  14   0   22.80    4.10
   0  14   0   22.50    4.20
   0  14   0   29.20    7.20
   2 -14   0    4.10    3.50
  -2 -14   0   -1.40    3.80
   2  14   0    4.60    3.40
  -2  14   0    8.10    3.60
   2  14   0    0.00    4.80
  -2  14   0    2.10    3.00
   2  14   0    5.30    3.20
  -2  14   0   10.50    4.30
  -2  14   0    6.00    5.70
   4 -14   0    7.70    4.00
  -4 -14   0    8.50    4.20
  -4  14   0    8.50    5.50
  -4  14   0   10.20    4.00
  -4  14   0   16.10    5.40
   4  14   0   13.20    6.10
   4  14   0   15.90    3.90
  -4  14   0    7.90    3.50
   4  14   0    9.40    3.70
  -6 -14   0   26.80    5.70
   6 -14   0   31.20    5.30
   6  14   0   29.60    5.30
   6  14   0   34.40    7.90
  -6  14   0   38.60    7.10
  -6  14   0   40.40    5.20
   6  14   0   34.80    5.10
  -6  14   0   36.50    5.60
  -6  14   0   30.90    7.20
  -8 -14   0  155.48   10.30
  -8 -14   0  161.58   12.20
  -8  14   0  166.18   11.90
   8  14   0  147.59    9.40
  -8  14   0  152.48   11.80
  -8  14   0  154.98    8.70
  -8  14   0  137.19    9.50
   8  14   0  139.99    8.90
 -10 -14   0   16.10    7.20
 -10 -14   0   15.10    5.40
 -10 -14   0   10.30    5.70
  10  14   0   18.20    5.40
 -10  14   0   23.00    5.70
 -10  14   0   13.40    6.90
 -10  14   0   14.50    6.50
  10  14   0   16.70    5.20
 -12 -14   0    5.60    6.50
 -12 -14   0   -3.00    5.30
 -12  14   0    3.30    5.60
 -12  14   0   15.40    6.50
  12  14   0   28.60    6.40
  12  14   0   -2.70    4.30
 -12  14   0   18.70    6.20
 -14 -14   0    7.90    7.30
 -14  14   0   10.30    6.70
  14  14   0   18.60    5.90
 -14  14   0   28.10    8.30
 -16 -14   0   68.99   11.20
 -16  14   0   68.79   10.90
  16  14   0   60.59    8.90
 -16  14   0   57.59    9.50
 -18 -14   0   32.40    9.30
  -1 -15   0    6.50    4.20
   1 -15   0    5.50    3.90
   1  15   0    0.30    3.20
   1  15   0    0.40    3.50
  -1  15   0    4.00    3.50
   1  15   0    3.40    5.40
  -1  15   0    0.50    3.10
  -1  15   0    6.70    5.80
   3 -15   0   25.80    5.10
  -3 -15   0   21.00    5.20
  -3  15   0   13.60    6.30
   3  15   0   15.00    4.10
  -3  15   0   19.00    4.20
  -3  15   0   18.40    3.90
   3  15   0   27.10    7.30
   3  15   0   26.20    4.50
   5 -15   0   25.20    5.20
  -5 -15   0   27.70    5.70
  -5  15   0   36.20    5.50
   5  15   0   21.80    6.90
  -5  15   0   37.20    6.80
   5  15   0   27.00    5.20
  -5  15   0   21.50    4.60
   5  15   0   29.10    4.70
  -5  15   0   30.50    7.60
   7 -15   0    8.20    4.30
  -7 -15   0    0.10    4.60
   7  15   0    9.30    4.60
  -7  15   0    3.80    5.40
  -7  15   0    7.50    4.00
  -7  15   0    7.10    4.30
   7  15   0   -0.20    3.50
  -7  15   0    4.40    6.00
  -9  15   0   25.50    5.80
  -9  15   0   26.20    7.60
   9  15   0   26.60    5.80
  -9  15   0   31.30    7.50
   9  15   0   15.60    4.90
 -11 -15   0    5.80    6.20
 -11  15   0    9.90    6.60
 -11  15   0   16.30    6.70
  11  15   0    8.80    5.00
 -13 -15   0    1.00    6.00
 -13  15   0   14.10    6.60
  13  15   0    7.10    5.30
 -13  15   0   15.00    6.90
 -15 -15   0   10.30    7.30
  15  15   0   19.60    6.30
 -15  15   0   11.50    7.40
 -15  15   0   11.90    7.00
   0 -16   0   64.39   11.20
   0  16   0   88.19    7.00
   0  16   0   62.59   10.00
   0  16   0   77.69    6.60
  -2  16   0    3.60    6.20
   2  16   0    7.50    3.80
  -2  16   0    5.00    3.50
   2  16   0    4.90    6.20
  -2  16   0    7.10    3.80
   2  16   0    6.50    3.40
   4  16   0    1.80    4.00
  -4  16   0   -2.50    5.60
   4  16   0   -0.60    3.30
  -4  16   0    1.00    3.50
  -4  16   0    7.80    3.90
   4  16   0    0.30    5.40
   6  16   0   50.69    9.40
  -6  16   0   54.59    8.60
   6  16   0   44.70    6.30
  -6  16   0   42.20    8.80
  -6  16   0   36.30    5.40
  -8  16   0   19.30    6.60
   8  16   0   15.00    5.00
  -8  16   0   13.00    7.00
  -8  16   0    6.10    4.30
 -10 -16   0    8.60    7.20
  10  16   0    9.90    5.30
 -10  16   0    9.30    7.10
 -10  16   0   21.00    7.80
 -12 -16   0   14.80    7.70
  12  16   0   13.50    5.80
 -12  16   0    5.20    6.70
 -12  16   0    6.40    6.80
  -1  17   0    6.30    6.10
   1  17   0    2.10    3.90
   1  17   0   -1.70    6.20
  -1  17   0    6.80    3.90
  -3  17   0    0.00    6.10
   3  17   0    3.70    4.10
  -3  17   0    0.70    3.60
   3  17   0   -5.70    5.40
  -5  17   0   16.10    4.70
   5  17   0    3.80    6.50
   5  17   0   13.50    4.90
  -5  17   0   11.30    6.50
   7  17   0    3.80    4.50
  -7  17   0   12.00    7.00
  -7  17   0    6.50    4.40
  -9  17   0    8.90    6.40
   9  17   0    6.60    5.00
  -9  17   0   15.20    7.20
   0  18   0   -3.20    5.70
   0  18   0    9.80    4.50
   2  18   0    0.20    4.00
   2  18   0   14.20    7.30
  -2  18   0    3.40    4.00
  -2  18   0   -1.10    6.30
  -4  18   0   -4.40    3.60
   4  18   0    6.20    4.50
   4  18   0   -1.10    6.00
  -4  18   0   -1.80    6.30
   6  18   0   15.40    7.90
  28   0  -1   -2.50    6.20
 -28   0   1   -0.70    7.10
 -28   0   1   -8.00    5.10
 -28   0   1    5.60    6.00
 -28   0   1    2.80    6.50
 -26   0   1    2.00    5.90
 -26   0   1   -0.30    4.70
 -26   0   1   -5.30    5.80
 -26   0   1   -4.90    6.00
  26   0  -1   -1.20    5.40
 -24   0   1    2.80    5.90
 -24   0   1    3.30    4.60
 -24   0   1  -10.50    5.70
 -24   0   1    5.70    5.60
  24   0  -1   -4.50    4.70
 -22   0   1   -4.30    5.40
 -22   0   1   -0.20    4.20
  22   0  -1   -7.30    4.10
 -22   0   1    1.20    5.10
 -22   0   1   -0.70    4.50
 -20   0   1   -0.40    4.30
 -20   0   1   -3.70    4.50
 -20   0   1   -6.50    3.40
  20   0  -1    5.70    4.60
  20   0  -1    7.30    5.50
 -20   0   1   -3.00    4.10
 -20   0   1   -1.00    4.90
 -20   0   1    1.50    4.50
  20   0  -1   -4.90    3.70
 -18   0   1   -0.30    3.80
 -18   0   1   -2.30    4.30
 -18   0   1    2.80    4.70
 -18   0   1   -3.40    3.60
  18   0  -1    1.80    4.60
  18   0  -1   -0.80    3.60
 -18   0   1    6.60    3.60
 -18   0   1    1.00    4.00
  18   0  -1   -2.00    3.60
 -18   0   1    5.90    4.40
 -16   0   1    0.90    3.90
  16   0  -1    2.70    3.90
  16   0  -1   -2.50    3.00
 -16   0   1    3.20    3.50
 -16   0   1   -3.90    3.50
 -16   0   1    5.30    3.60
 -16   0   1    1.50    3.00
 -16   0   1    2.80    3.40
 -16   0   1    0.00    3.30
  16   0  -1    5.50    3.60
 -16   0   1   -0.10    3.40
  16   0  -1   -2.50    3.00
  16   0  -1    8.00    4.00
  14   0  -1   -2.70    3.00
  14   0  -1   -1.70    3.00
 -14   0   1    3.50    3.90
 -14   0   1    3.80    3.20
 -14   0   1    0.20    3.20
  14   0  -1   -0.40    3.20
  14   0  -1   -5.30    2.50
 -14   0   1   -1.00    2.90
  14   0  -1    1.50    3.60
 -14   0   1    0.80    3.30
  14   0  -1   -1.60    3.00
  14   0  -1    2.10    3.80
 -14   0   1   -2.30    2.90
 -14   0   1    1.80    3.50
  14   0  -1    2.00    3.20
 -14   0   1   -3.80    2.80
  12   0  -1   -0.80    2.90
  12   0  -1   -1.50    2.80
  12   0  -1   -0.60    3.00
 -12   0   1    1.20    3.50
 -12   0   1   -1.00    3.20
 -12   0   1   -1.90    3.10
  12   0  -1    2.20    3.30
 -12   0   1   -1.50    2.60
  12   0  -1   -3.40    3.20
 -12   0   1   -2.40    3.40
 -12   0   1   -4.00    2.70
 -12   0   1    2.10    3.40
  12   0  -1    0.00    3.00
 -12   0   1   -2.10    3.00
  12   0  -1    2.80    3.70
  12   0  -1    2.10    3.00
  10   0  -1   -1.60    2.80
 -10   0   1   -0.90    2.60
 -10   0   1    1.20    2.80
 -10   0   1   -0.40    2.70
  10   0  -1   -1.80    2.50
 -10   0   1   -2.70    2.50
  10   0  -1   -1.20    2.30
  10   0  -1    0.20    2.80
  10   0  -1    2.20    2.70
  10   0  -1    1.30    3.00
  10   0  -1    0.50    2.70
  10   0  -1    1.90    2.50
 -10   0   1   -5.00    2.00
 -10   0   1    2.30    2.60
 -10   0   1   -1.40    2.60
 -10   0   1    0.20    2.50
   8   0  -1    3.20    2.60
  -8   0   1    0.50    2.00
  -8   0   1   -0.20    2.10
   8   0  -1    2.70    1.80
   8   0  -1    1.40    2.20
   8   0  -1   -2.50    1.70
   8   0  -1   -0.80    1.90
   8   0  -1    0.00    2.00
  -8   0   1    1.00    2.00
  -8   0   1   -1.90    2.00
   8   0  -1    1.10    1.80
  -8   0   1    1.40    2.10
  -8   0   1    1.30    1.70
  -8   0   1   -1.40    1.90
  -8   0   1    0.70    2.10
   8   0  -1   -0.20    2.10
   6   0  -1    5.30    1.90
   6   0  -1    3.60    1.90
   6   0  -1    4.20    2.00
  -6   0   1    9.80    2.30
  -6   0   1    3.80    1.90
   6   0  -1    2.50    1.60
  -6   0   1    0.00    1.80
   6   0  -1    2.20    1.80
   4   0  -1   -0.40    1.30
   4   0  -1    0.30    1.30
  -4   0   1    0.60    1.20
   4   0  -1   -0.70    1.20
   4   0  -1    1.40    1.50
  -4   0   1    2.40    1.40
   4   0  -1    0.40    1.10
  -4   0   1    1.60    1.40
   4   0  -1   -1.00    1.20
  -4   0   1    0.70    1.30
  -4   0   1    0.80    1.10
  -4   0   1    0.10    1.20
   4   0  -1    1.70    1.50
   4   0  -1   -0.40    1.30
  -4   0   1    0.00    1.30
  -4   0   1   -1.80    1.30
  -2   0   1   -0.50    0.50
  -2   0   1    0.70    0.50
   2   0  -1    0.50    0.60
  -2   0   1    0.30    0.60
   2   0  -1    0.40    0.60
   2   0  -1   -0.20    0.50
   2   0  -1    0.50    0.40
   2   0  -1   -0.50    0.50
  -2   0   1   -0.40    0.50
   2   0  -1    0.00    0.50
  -2   0   1   -0.40    0.40
  -2   0   1    0.20    0.50
  -2   0   1   -0.60    0.50
  -2   0   1    0.20    0.50
   0   0   1    0.00    0.20
   0   0  -1    0.20    0.30
   0   0   1    0.00    0.20
   2   0   1   -1.00    0.60
  -2   0  -1    0.40    0.80
  -2   0  -1   -0.70    0.70
   2   0   1    0.00    0.70
   2   0   1   -1.10    0.70
  -2   0  -1    0.40    0.70
  -2   0  -1   -0.60    0.80
  -2   0  -1   -0.10    0.80
  -2   0  -1    0.30    0.80
   2   0   1   -0.40    0.70
  -2   0  -1    0.60    0.90
   2   0   1    0.00    0.60
  -4   0  -1    0.20    1.60
   4   0   1    0.80    1.30
   4   0   1    2.10    1.60
  -4   0  -1    1.60    1.70
   4   0   1   -0.20    1.60
  -4   0  -1    2.30    1.50
   4   0   1    0.90    1.80
   4   0   1   -0.60    1.50
  -4   0  -1    1.30    1.70
  -4   0  -1   -3.10    1.70
   4   0   1   -1.50    1.40
   4   0   1   -0.50    1.60
  -4   0  -1   -2.10    1.40
  -4   0  -1    0.40    1.60
  -4   0  -1    1.90    1.90
   6   0   1    1.40    1.90
  -6   0  -1    0.50    1.80
  -6   0  -1    0.70    1.70
   6   0   1    1.00    1.80
   6   0   1    1.60    2.00
  -6   0  -1   -0.60    1.90
   6   0   1    2.70    1.90
   6   0   1    0.10    1.80
  -6   0  -1    3.50    2.10
  -6   0  -1    2.60    1.60
  -6   0  -1   -1.10    1.70
   6   0   1   -2.80    1.70
  -6   0  -1    1.60    2.00
  -6   0  -1   -0.20    1.80
  -6   0  -1    1.10    1.70
  -6   0  -1   -0.20    1.70
   8   0   1    1.00    2.10
  -8   0  -1   -1.70    1.90
  -8   0  -1   -0.10    2.40
  -8   0  -1   -0.20    1.90
   8   0   1   -0.30    2.10
  -8   0  -1   -0.50    2.10
  -8   0  -1    0.10    2.30
   8   0   1    2.80    2.00
   8   0   1    1.20    2.40
   8   0   1   -2.50    1.90
  -8   0  -1    2.30    2.10
  -8   0  -1    3.70    2.30
  -8   0  -1   -1.40    2.30
   8   0   1    1.00    2.30
  -8   0  -1   -3.80    2.00
   8   0   1   -1.30    2.10
 -10   0  -1    6.30    3.00
  10   0   1    4.70    3.20
 -10   0  -1    3.10    3.80
  10   0   1   13.20    3.90
 -10   0  -1    5.30    3.80
  10   0   1    3.40    3.60
  10   0   1    5.90    3.40
 -10   0  -1    7.20    3.40
  10   0   1    3.20    3.00
  10   0   1    5.90    3.30
  10   0   1    6.10    3.30
 -10   0  -1    6.00    3.20
 -10   0  -1    1.10    3.40
 -10   0  -1    7.10    3.40
 -10   0  -1    5.50    3.40
 -10   0  -1    2.70    3.20
 -12   0  -1   -1.00    2.70
 -12   0  -1    1.70    3.60
 -12   0  -1   -4.30    3.40
 -12   0  -1    1.10    3.00
  12   0   1    1.60    3.00
  12   0   1   -1.20    3.00
  12   0   1   -2.80    3.20
  12   0   1   -1.40    3.50
 -12   0  -1   -4.70    3.00
  12   0   1    0.00    3.00
 -12   0  -1   -1.50    2.80
 -12   0  -1   -3.50    3.20
  12   0   1   -0.10    3.10
  12   0   1   -5.20    2.60
 -12   0  -1   -2.80    3.50
  14   0   1    0.50    3.10
 -14   0  -1   -3.00    3.20
  14   0   1    3.10    3.80
  14   0   1   -0.80    3.10
 -14   0  -1   -3.60    3.10
  14   0   1   -0.30    3.10
 -14   0  -1   -0.20    3.40
  14   0   1   -1.30    3.10
 -14   0  -1   -0.10    2.80
 -14   0  -1    5.10    4.00
 -14   0  -1   -4.50    2.90
 -14   0  -1   -0.40    3.10
 -14   0  -1   -4.10    3.60
  14   0   1   -1.30    2.80
 -16   0  -1    1.30    3.70
  16   0   1    4.40    4.30
  16   0   1   -0.90    3.20
  16   0   1    4.30    3.80
  16   0   1   -0.50    3.40
 -16   0  -1    7.40    4.20
 -16   0  -1   -6.70    3.10
  16   0   1    1.80    4.20
 -16   0  -1   -6.00    3.60
 -16   0  -1   -0.80    3.10
 -16   0  -1   -3.20    3.50
 -16   0  -1    0.20    4.10
 -18   0  -1    0.60    4.90
 -18   0  -1   -0.40    3.80
 -18   0  -1    3.80    4.20
  18   0   1    5.70    4.20
  18   0   1    1.10    4.10
 -18   0  -1    5.90    5.20
 -18   0  -1   -2.30    3.80
 -18   0  -1   -2.10    3.80
  18   0   1   -0.50    4.70
 -20   0  -1    0.90    4.30
  20   0   1    1.40    5.70
 -20   0  -1    7.00    5.00
  20   0   1    0.10    4.10
 -20   0  -1   -1.70    5.50
  20   0   1    4.60    5.00
 -20   0  -1   -7.10    4.50
 -20   0  -1   -2.60    4.30
 -22   0  -1    2.40    6.30
  22   0   1    2.00    4.60
 -22   0  -1   -6.90    4.70
 -22   0  -1   -4.20    4.80
 -22   0  -1    1.00    4.30
 -24   0  -1   -5.40    4.90
 -24   0  -1   12.00    6.90
 -24   0  -1   -3.60    4.60
 -24   0  -1    4.10    6.60
  24   0   1   -3.40    5.10
  26   0   1    4.30    6.10
 -26   0  -1   -2.80    5.00
 -26   0  -1   -3.40    5.90
 -26   0  -1    2.80    6.40
 -26   0  -1   -0.60    6.40
 -27  -1   1   97.69   13.60
 -27  -1   1   93.99   12.00
 -27  -1   1   93.49   11.50
 -27  -1   1   80.99    9.90
  27  -1  -1   85.49   10.10
 -27   1   1   84.89    9.60
 -27   1   1   94.29   12.10
  27   1  -1   97.09   10.10
 -27   1   1   60.29   10.10
 -27   1   1  103.89   13.60
 -25  -1   1   50.09    9.10
 -25  -1   1   39.40    9.50
 -25  -1   1   46.10    8.50
 -25  -1   1   63.49    8.30
  25  -1  -1   55.39    8.20
  25   1  -1   44.00    7.50
 -25   1   1   62.19    9.80
 -25   1   1   49.50    9.10
 -25   1   1   58.99    8.10
 -25   1   1   41.00    9.40
 -23  -1   1    6.70    5.80
  23  -1  -1   -0.80    4.70
 -23  -1   1    2.70    4.40
 -23  -1   1   -7.50    4.30
 -23  -1   1    0.60    6.10
  23   1  -1    1.30    4.90
 -23   1   1   -3.70    5.10
 -23   1   1   -7.90    3.50
 -23   1   1   -3.40    5.70
 -23   1   1    0.30    5.80
 -21  -1   1  263.47   14.30
 -21  -1   1  274.37   13.10
 -21  -1   1  309.37   21.30
 -21  -1   1  279.97   13.70
 -21  -1   1  290.37   15.30
  21  -1  -1  290.07   13.40
 -21  -1   1  310.97   16.50
  21  -1  -1  310.57   19.00
 -21   1   1  290.47   16.00
 -21   1   1  285.07   14.40
 -21   1   1  283.87   12.40
 -21   1   1  297.67   14.70
  21   1  -1  264.97   16.10
 -21   1   1  297.67   15.00
  21   1  -1  305.17   13.00
  21   1  -1  327.77   15.70
  19  -1  -1  441.16   17.00
  19  -1  -1  448.96   19.10
 -19  -1   1  442.36   17.60
 -19  -1   1  423.26   16.90
 -19  -1   1  470.65   15.70
  19  -1  -1  436.26   15.40
 -19  -1   1  439.96   17.30
 -19  -1   1  444.76   18.40
 -19  -1   1  444.66   16.30
  19   1  -1  466.45   17.70
 -19   1   1  448.66   17.40
 -19   1   1  475.55   17.50
  19   1  -1  472.95   19.50
  19   1  -1  423.96   14.80
 -19   1   1  475.15   18.90
 -19   1   1  464.95   17.20
 -19   1   1  432.86   14.80
 -19   1   1  455.15   17.00
 -17  -1   1   25.40    6.00
 -17  -1   1   32.70    6.00
 -17  -1   1   27.50    5.60
 -17  -1   1   39.30    6.30
  17  -1  -1   34.70    6.20
  17  -1  -1   38.30    5.60
  17  -1  -1   35.40    6.70
 -17  -1   1   47.80    6.40
  17  -1  -1   44.70    6.20
 -17  -1   1   43.20    6.80
 -17  -1   1   33.70    5.50
  17  -1  -1   41.60    6.90
 -17   1   1   34.40    6.30
 -17   1   1   26.50    5.60
 -17   1   1   47.90    7.50
  17   1  -1   40.00    5.30
 -17   1   1   36.20    6.70
 -17   1   1   30.10    5.60
  17   1  -1   38.50    7.10
 -17   1   1   33.30    6.10
  17   1  -1   35.00    6.50
 -17   1   1   30.60    5.90
  17   1  -1   38.20    6.20
 -17   1   1   41.00    5.40
  17   1  -1   32.50    6.10
  15  -1  -1  230.88   12.10
 -15  -1   1  234.58   11.10
 -15  -1   1  228.78   10.50
  15  -1  -1  211.18    9.40
 -15  -1   1  236.48   11.90
 -15  -1   1  230.08    9.90
  15  -1  -1  220.78   10.90
 -15  -1   1  216.88   11.30
  15  -1  -1  258.17   11.50
 -15  -1   1  243.08   11.40
 -15  -1   1  223.78   10.00
  15  -1  -1  243.98   11.60
 -15  -1   1  205.58   11.10
  15  -1  -1  227.78   10.50
  15  -1  -1  237.58   11.30
 -15   1   1  243.18   10.90
  15   1  -1  241.88   11.70
 -15   1   1  227.58    9.40
  15   1  -1  252.47   11.30
 -15   1   1  250.37   11.90
 -15   1   1  233.28   11.00
 -15   1   1  235.18   10.60
 -15   1   1  248.18   11.20
  15   1  -1  221.98    9.40
 -15   1   1  230.08   11.70
  15   1  -1  212.88   11.10
 -15   1   1  208.88   10.80
  15   1  -1  221.88   11.90
 -13  -1   1  467.75   13.90
 -13  -1   1  492.55   15.50
 -13  -1   1  490.25   14.40
 -13  -1   1  462.35   14.80
 -13  -1   1  469.35   15.60
  13  -1  -1  505.95   15.60
  13  -1  -1  483.65   15.00
  13  -1  -1  499.65   16.30
  13  -1  -1  503.05   16.10
 -13  -1   1  489.95   15.90
  13  -1  -1  479.65   15.30
  13  -1  -1  480.55   15.70
 -13  -1   1  502.45   16.00
  13  -1  -1  473.35   16.30
  13  -1  -1  471.45   13.70
 -13  -1   1  464.65   16.00
 -13   1   1  488.45   16.20
  13   1  -1  476.65   16.00
  13   1  -1  476.65   16.00
 -13   1   1  471.65   15.50
 -13   1   1  485.15   16.10
  13   1  -1  497.55   13.60
 -13   1   1  472.15   15.00
 -13   1   1  493.75   14.90
 -13   1   1  503.75   15.20
  13   1  -1  487.85   16.20
  13   1  -1  481.65   15.80
  13   1  -1  501.65   15.60
  13   1  -1  500.05   15.50
 -13   1   1  486.85   13.50
 -13   1   1  490.75   15.40
  13   1  -1  510.85   16.70
  11  -1  -1  122.89    7.80
 -11  -1   1  116.89    7.70
  11  -1  -1  111.59    6.40
  11  -1  -1  118.09    7.70
 -11  -1   1  116.89    6.30
 -11  -1   1  113.19    7.00
  11  -1  -1  107.39    6.70
  11  -1  -1  117.59    7.50
  11  -1  -1  118.99    7.40
  11  -1  -1  129.69    8.10
 -11  -1   1  107.79    6.40
  11  -1  -1  115.89    7.20
 -11  -1   1  132.59    7.90
 -11  -1   1  123.09    7.90
 -11  -1   1  129.29    7.50
 -11  -1   1  117.49    7.70
  11   1  -1  115.29    7.20
 -11   1   1  107.69    7.40
  11   1  -1   98.69    7.10
 -11   1   1  111.69    6.20
 -11   1   1  113.49    7.70
  11   1  -1  108.49    7.60
  11   1  -1  128.59    7.90
  11   1  -1  125.19    7.50
 -11   1   1  105.69    7.10
 -11   1   1  101.59    7.60
 -11   1   1  107.79    6.90
  11   1  -1  110.59    7.60
  11   1  -1  115.59    8.00
  11   1  -1  119.49    6.40
 -11   1   1  125.99    7.20
 -11   1   1  105.19    7.00
 -11   1   1  114.09    7.40
  -9  -1   1  969.20   22.60
  -9  -1   1  962.10   22.90
  -9  -1   1  986.70   20.90
   9  -1  -1  989.90   20.50
  -9  -1   1 1002.60   21.00
  -9  -1   1  986.00   21.60
   9  -1  -1  952.60   21.60
  -9  -1   1  961.20   22.40
   9  -1  -1  989.10   23.00
  -9  -1   1  958.20   22.10
   9  -1  -1  980.60   22.10
  -9  -1   1  992.20   22.50
   9  -1  -1  965.30   22.00
   9  -1  -1  981.50   22.40
   9  -1  -1 1001.80   22.10
   9  -1  -1  980.80   22.70
   9   1  -1  990.10   22.80
   9   1  -1  979.70   22.40
  -9   1   1  972.40   21.70
  -9   1   1  989.70   22.70
  -9   1   1  994.20   22.30
   9   1  -1  980.00   23.00
   9   1  -1  972.40   22.00
  -9   1   1  961.10   20.30
  -9   1   1  982.60   23.00
  -9   1   1  989.70   22.80
  -9   1   1  957.90   21.90
   9   1  -1  999.70   22.20
  -9   1   1  946.21   21.80
  -9   1   1  980.00   21.40
   9   1  -1  970.90   20.40
   9   1  -1  962.60   22.60
   9   1  -1  946.41   22.80
   7  -1  -1    1.00    2.00
   7  -1  -1    4.30    2.00
   7  -1  -1    1.40    2.00
   7  -1  -1   -1.90    1.60
  -7  -1   1    2.60    1.70
  -7  -1   1    0.90    2.00
  -7  -1   1    1.50    2.00
  -7  -1   1    1.30    1.90
  -7  -1   1    2.20    2.10
  -7  -1   1    2.20    2.00
  -7  -1   1    3.50    1.80
   7  -1  -1    0.80    1.80
  -7  -1   1    0.70    2.00
   7  -1  -1    1.30    1.70
   7  -1  -1    2.40    2.00
   7   1  -1    2.90    2.10
  -7   1   1    2.50    2.10
   7   1  -1    1.70    2.00
  -7   1   1    0.40    1.90
   7   1  -1    1.40    2.10
  -7   1   1    1.50    2.10
  -7   1   1    0.50    1.90
  -7   1   1    2.10    1.50
   7   1  -1    2.10    1.80
   7   1  -1    3.50    2.30
   7   1  -1    0.20    1.80
   7   1  -1    2.80    2.20
  -7   1   1    0.30    2.00
  -7   1   1    3.10    2.00
  -7   1   1    3.70    1.90
   7   1  -1    4.20    2.10
  -7   1   1    3.70    2.20
   5  -1  -1    2.50    1.80
  -5  -1   1    2.20    1.70
  -5  -1   1    2.00    1.50
   5  -1  -1    3.70    1.50
  -5  -1   1    7.70    1.70
  -5  -1   1    2.60    1.80
   5  -1  -1    3.40    1.70
   5  -1  -1    3.40    2.10
  -5  -1   1    5.70    2.20
  -5  -1   1    4.80    2.00
  -5  -1   1    2.70    1.80
   5  -1  -1    5.10    1.80
   5  -1  -1    0.90    1.70
  -5  -1   1    3.20    2.00
   5  -1  -1    4.70    1.90
   5   1  -1    5.90    2.10
  -5   1   1    3.40    2.00
   5   1  -1    3.50    2.20
  -5   1   1    3.10    1.80
  -5   1   1    2.10    1.40
  -5   1   1    8.60    2.10
   5   1  -1    3.60    1.90
   5   1  -1    3.70    2.00
   5   1  -1    3.00    2.10
  -5   1   1    2.40    1.80
  -5   1   1    5.10    2.10
   5   1  -1    3.50    1.60
  -5   1   1    3.60    1.80
  -5   1   1    2.60    1.90
   5   1  -1    4.60    1.90
   5   1  -1    6.10    2.10
  -5   1   1    3.50    1.70
  -3  -1   1 3491.25   60.49
  -3  -1   1 3399.36   60.79
  -3  -1   1 3466.75   59.89
   3  -1  -1 3462.85   60.79
  -3  -1   1 3439.26   60.99
   3  -1  -1 3432.36   59.39
  -3  -1   1 3426.56   60.39
  -3  -1   1 3513.95   60.09
   3  -1  -1 3538.15   60.69
  -3  -1   1 3405.26   60.59
   3  -1  -1 3377.46   60.69
   3  -1  -1 3504.85   60.39
  -3  -1   1 3424.46   60.79
   3  -1  -1 3451.25   60.49
   3  -1  -1 3428.76   60.19
   3  -1  -1 3453.55   60.39
   3   1  -1 3482.45   60.89
  -3   1   1 3373.56   60.29
  -3   1   1 3527.55   60.19
  -3   1   1 3469.35   60.79
  -3   1   1 3358.96   59.19
  -3   1   1 3443.76   60.79
   3   1  -1 3440.36   60.89
   3   1  -1 3506.45   60.59
   3   1  -1 3483.65   60.39
  -3   1   1 3431.76   60.79
   3   1  -1 3395.76   60.89
  -3   1   1 3438.86   60.49
   3   1  -1 3446.16   60.89
   3   1  -1 3396.46   60.59
   3   1  -1 3543.75   59.89
  -1  -1   1  360.26    6.90
   1  -1  -1  355.36    6.90
  -1  -1   1  350.86    6.80
   1  -1  -1  349.96    6.90
  -1  -1   1  369.46    7.10
   1  -1  -1  360.46    7.10
  -1  -1   1  355.36    7.20
  -1  -1   1  356.46    6.70
  -1   1   1  367.36    7.10
   1   1  -1  355.16    6.90
  -1   1   1  358.96    6.90
   1   1  -1  368.96    7.00
   1   1  -1  355.06    6.90
  -1   1   1  355.66    6.90
   1   1  -1  366.06    6.60
   1   1  -1  363.46    7.20
   1   1  -1  352.76    7.00
  -1   1   1  347.57    6.80
  -1  -1  -1 3155.38   55.49
   1  -1   1 3160.78   55.29
  -1  -1  -1 3163.88   55.49
  -1  -1  -1 3260.17   55.39
   1  -1   1 3224.98   54.69
   1  -1   1 3217.48   54.59
  -1  -1  -1 3130.89   54.99
   1  -1   1 3175.08   54.69
   1  -1   1 3139.99   55.09
  -1  -1  -1 3112.99   54.89
  -1  -1  -1 3204.58   55.09
  -1  -1  -1 3255.97   55.09
  -1   1  -1 3168.18   54.69
  -1   1  -1 3136.79   55.19
  -1   1  -1 3271.87   54.89
   1   1   1 3136.99   54.79
   1   1   1 3090.19   55.49
   1   1   1 3164.78   55.09
  -1   1  -1 3201.78   54.59
   1   1   1 3205.28   55.09
  -1   1  -1 3162.68   55.49
  -1   1  -1 3129.89   55.29
   1   1   1 3208.68   55.09
   1   1   1 3172.48   55.49
  -1   1  -1 3198.48   55.19
  -3  -1  -1 4714.23   83.19
  -3  -1  -1 4753.32   82.19
  -3  -1  -1 4790.22   81.89
  -3  -1  -1 4713.93   83.39
   3  -1   1 4714.23   83.09
   3  -1   1 4763.32   82.49
  -3  -1  -1 4830.72   83.09
   3  -1   1 4731.73   82.79
  -3  -1  -1 4688.53   83.29
   3  -1   1 4768.02   82.09
   3  -1   1 4784.02   82.69
   3  -1   1 4693.03   83.09
  -3  -1  -1 4770.32   82.79
  -3  -1  -1 4748.62   83.19
   3   1   1 4835.32   82.69
  -3   1  -1 4769.82   83.19
   3   1   1 4736.13   83.39
   3   1   1 4855.71   82.49
  -3   1  -1 4598.44   82.49
  -3   1  -1 4639.54   83.19
  -3   1  -1 4758.72   82.49
  -3   1  -1 4774.72   82.19
   3   1   1 4683.93   83.29
  -3   1  -1 4680.43   83.19
  -3   1  -1 4736.83   82.29
   3   1   1 4697.33   83.19
   3   1   1 4646.44   82.59
  -3   1  -1 4778.32   82.69
   5  -1   1  479.65   11.70
  -5  -1  -1  459.95   10.50
  -5  -1  -1  445.96   11.60
  -5  -1  -1  458.95   11.10
   5  -1   1  467.95   11.10
   5  -1   1  468.45   11.80
  -5  -1  -1  475.95   11.30
   5  -1   1  444.16   10.90
   5  -1   1  459.45   10.30
  -5  -1  -1  462.65   10.30
  -5  -1  -1  462.05   11.80
   5  -1   1  460.65   11.00
   5  -1   1  456.05   11.10
  -5  -1  -1  448.36   11.60
   5  -1   1  454.35   11.20
  -5  -1  -1  452.85   11.50
   5   1   1  468.75   11.20
  -5   1  -1  454.75   11.00
  -5   1  -1  454.55   11.70
   5   1   1  442.36   11.50
  -5   1  -1  440.56   10.90
  -5   1  -1  464.95   11.20
   5   1   1  473.95   11.80
  -5   1  -1  448.36   11.50
   5   1   1  464.05   11.70
  -5   1  -1  463.15   11.30
  -5   1  -1  451.25   10.40
  -5   1  -1  434.06   10.90
   5   1   1  455.55   11.60
   5   1   1  461.45    9.90
   5   1   1  470.15   11.20
   7  -1   1  663.33   15.90
  -7  -1  -1  687.63   16.70
   7  -1   1  684.73   16.40
   7  -1   1  699.23   16.20
   7  -1   1  706.73   17.20
  -7  -1  -1  680.63   17.00
   7  -1   1  671.93   16.20
  -7  -1  -1  695.13   16.90
  -7  -1  -1  668.33   16.10
  -7  -1  -1  683.13   16.90
   7  -1   1  688.33   16.70
  -7  -1  -1  696.73   15.20
  -7  -1  -1  685.23   15.40
   7  -1   1  678.13   16.10
  -7  -1  -1  696.03   16.70
   7  -1   1  696.83   15.10
  -7  -1  -1  691.83   16.30
  -7   1  -1  678.43   16.80
   7   1   1  687.53   16.80
   7   1   1  701.03   17.10
  -7   1  -1  679.03   16.90
   7   1   1  686.13   16.20
  -7   1  -1  699.33   16.40
  -7   1  -1  671.33   15.90
  -7   1  -1  712.03   16.20
   7   1   1  706.53   16.30
  -7   1  -1  682.63   15.20
  -7   1  -1  695.03   16.40
  -7   1  -1  691.93   16.00
   7   1   1  687.13   14.60
   7   1   1  667.73   16.60
   7   1   1  714.93   17.10
  -9  -1  -1    6.20    3.10
   9  -1   1    5.30    2.90
  -9  -1  -1   -1.50    2.70
   9  -1   1    4.50    2.80
  -9  -1  -1    2.00    2.70
  -9  -1  -1    3.80    3.10
   9  -1   1    1.20    2.70
  -9  -1  -1    5.30    2.60
  -9  -1  -1    3.20    2.80
  -9  -1  -1    4.80    2.60
   9  -1   1    2.90    2.90
   9  -1   1    0.80    2.50
   9  -1   1    4.00    2.70
  -9  -1  -1    3.40    2.90
  -9  -1  -1    1.50    2.50
  -9  -1  -1    0.80    3.20
   9  -1   1    4.20    2.60
   9   1   1    0.00    2.20
   9   1   1   -0.10    2.60
   9   1   1    2.80    3.00
   9   1   1    2.50    2.70
   9   1   1    1.20    3.00
  -9   1  -1    4.40    2.90
  -9   1  -1    2.00    2.70
   9   1   1    0.70    2.70
  -9   1  -1    5.50    3.10
  -9   1  -1    1.90    2.40
   9   1   1    2.80    2.60
  -9   1  -1    2.30    2.70
  -9   1  -1    2.20    2.80
  -9   1  -1    3.60    2.70
  -9   1  -1    1.90    2.80
 -11  -1  -1  312.47   11.60
  11  -1   1  313.97   11.40
  11  -1   1  306.37   10.20
 -11  -1  -1  312.87   10.60
 -11  -1  -1  313.17   12.20
 -11  -1  -1  312.07   12.00
  11  -1   1  302.57   11.80
  11  -1   1  301.47   12.30
  11  -1   1  315.47   11.40
 -11  -1  -1  290.57   11.80
  11  -1   1  301.07   11.60
 -11  -1  -1  297.47   10.60
  11  -1   1  296.77   11.00
 -11  -1  -1  305.77   11.30
 -11  -1  -1  294.77   11.80
  11   1   1  304.17   12.00
  11   1   1  308.57   11.80
 -11   1  -1  299.17   10.10
 -11   1  -1  307.27   11.30
 -11   1  -1  304.97   12.40
 -11   1  -1  304.97   11.20
 -11   1  -1  307.37   11.70
 -11   1  -1  297.97   11.10
 -11   1  -1  314.17   11.50
  11   1   1  294.47   11.20
  11   1   1  300.27   11.30
 -11   1  -1  295.67   12.20
  11   1   1  326.07   12.30
  11   1   1  291.17   12.10
  11   1   1  305.57    9.70
 -13  -1  -1  288.57   12.30
 -13  -1  -1  288.27   11.70
  13  -1   1  295.47   11.80
  13  -1   1  286.97   12.10
 -13  -1  -1  281.47   11.50
 -13  -1  -1  265.27   10.70
  13  -1   1  283.07   10.30
  13  -1   1  287.37   12.80
  13  -1   1  290.47   11.60
  13  -1   1  293.07   12.20
 -13  -1  -1  286.57   12.10
 -13  -1  -1  288.57   10.70
 -13  -1  -1  294.47   12.70
  13  -1   1  296.47   11.80
 -13  -1  -1  279.37   12.20
 -13   1  -1  284.77   11.50
 -13   1  -1  274.17   12.30
 -13   1  -1  285.67   10.50
 -13   1  -1  274.87   11.30
 -13   1  -1  283.67   11.50
 -13   1  -1  284.97   11.90
  13   1   1  283.87   12.40
 -13   1  -1  277.57   12.60
  13   1   1  289.77   11.80
 -13   1  -1  289.17   11.70
  13   1   1  294.27   12.40
  13   1   1  282.17    9.80
  13   1   1  298.17   13.00
  13   1   1  275.47   11.70
  15  -1   1  171.78   11.00
 -15  -1  -1  189.28    9.20
 -15  -1  -1  183.28    9.40
 -15  -1  -1  163.48   10.40
  15  -1   1  189.58   11.50
 -15  -1  -1  159.58    9.80
  15  -1   1  169.78    8.70
  15  -1   1  167.78    9.60
 -15  -1  -1  174.38   10.30
 -15  -1  -1  164.08   10.20
  15  -1   1  170.88   10.20
 -15  -1  -1  179.78   10.10
 -15   1  -1  192.28   10.50
  15   1   1  176.28   10.00
 -15   1  -1  166.88    9.70
 -15   1  -1  172.88    9.70
  15   1   1  175.68   10.40
 -15   1  -1  180.88    9.90
 -15   1  -1  159.28    9.40
 -15   1  -1  167.98    8.70
  15   1   1  177.58   10.60
 -15   1  -1  178.38   10.90
  15   1   1  177.78    8.50
  15   1   1  190.88   11.30
 -15   1  -1  187.48   10.80
 -17  -1  -1   34.10    6.00
  17  -1   1   49.90    8.20
 -17  -1  -1   34.60    6.20
 -17  -1  -1   29.80    6.10
 -17  -1  -1   26.60    6.30
  17  -1   1   33.50    6.30
  17  -1   1   34.60    6.20
  17  -1   1   37.10    5.80
 -17  -1  -1   48.10    7.50
 -17  -1  -1   38.20    5.90
 -17  -1  -1   36.10    6.60
 -17   1  -1   33.60    5.50
 -17   1  -1   35.30    6.30
  17   1   1   34.20    6.20
  17   1   1   42.40    7.90
 -17   1  -1   24.50    6.50
 -17   1  -1   32.60    6.00
 -17   1  -1   33.00    6.00
  17   1   1   36.20    5.40
 -17   1  -1   22.20    5.60
 -17   1  -1   35.00    6.20
  17   1   1   37.80    7.20
 -19  -1  -1   46.10    7.50
 -19  -1  -1   61.79    7.50
 -19  -1  -1   70.09    8.40
  19  -1   1   55.39    7.10
  19  -1   1   40.50    8.00
 -19  -1  -1   47.40    7.80
 -19  -1  -1   46.60    8.30
 -19  -1  -1   65.79    9.00
  19  -1   1   41.90    7.10
 -19   1  -1   51.69    6.70
  19   1   1   48.30    6.50
 -19   1  -1   71.79   10.70
  19   1   1   52.49    9.00
 -19   1  -1   44.20    7.80
 -19   1  -1   47.90    7.30
  19   1   1   57.09    8.50
 -19   1  -1   34.90    7.40
 -19   1  -1   38.40    7.40
  21  -1   1  157.08   10.60
 -21  -1  -1  155.98   11.50
 -21  -1  -1  127.59   11.70
 -21  -1  -1  157.18   10.60
 -21  -1  -1  163.08   14.40
 -21   1  -1  161.28   14.10
 -21   1  -1  164.58   11.80
  21   1   1  179.78   12.70
  21   1   1  172.68   14.00
 -21   1  -1  166.38   12.10
 -21   1  -1  152.28   10.00
  21   1   1  152.88   10.10
 -21   1  -1  160.38   11.90
 -23  -1  -1    1.20    4.40
 -23  -1  -1    5.90    6.40
 -23  -1  -1    4.80    6.10
  23  -1   1    2.20    5.00
 -23  -1  -1   -1.90    5.00
 -23   1  -1   -0.50    5.40
  23   1   1    4.80    5.10
 -23   1  -1   -8.60    5.10
 -23   1  -1    1.10    4.50
 -23   1  -1   -6.00    5.70
 -25  -1  -1   -7.80    4.10
 -25  -1  -1    5.80    6.80
 -25  -1  -1   -3.60    5.80
 -25  -1  -1    0.30    5.80
  25  -1   1    5.60    5.80
 -25   1  -1    3.00    5.90
  25   1   1   -4.20    5.10
 -25   1  -1   -2.10    6.30
 -25   1  -1   -2.80    5.70
 -25   1  -1    4.40    5.20
  27  -1   1    7.50    7.00
 -27  -1  -1   16.60    7.00
 -27  -1  -1   12.70    7.60
 -27  -1  -1    2.60    6.50
 -27  -1  -1   21.60    8.80
  27   1   1   13.10    6.70
 -27   1  -1   18.40    7.90
 -27   1  -1   15.90    7.80
 -27   1  -1    9.20    8.20
 -27   1  -1   20.20    6.70
 -26  -2   1   -5.50    5.20
 -26  -2   1    9.30    6.80
 -26  -2   1    0.20    5.10
 -26  -2   1    5.00    7.00
  26  -2  -1    2.90    5.80
 -26   2   1    2.20    4.80
 -26   2   1    8.60    7.10
 -26   2   1   -4.50    5.70
  26   2  -1   -9.70    5.20
 -26   2   1   -1.10    6.10
  24  -2  -1   -4.80    5.10
 -24  -2   1    5.70    6.00
 -24  -2   1    1.80    4.70
 -24  -2   1    2.60    6.10
 -24  -2   1    4.00    5.00
 -24   2   1   -2.60    4.10
 -24   2   1   12.30    7.00
 -24   2   1   -2.40    5.40
  24   2  -1    1.90    5.20
 -24   2   1   -2.60    5.60
 -22  -2   1    4.20    4.80
 -22  -2   1   -1.90    4.00
 -22  -2   1    1.70    5.50
  22  -2  -1    8.90    5.10
 -22  -2   1   -3.80    5.60
 -22   2   1    5.50    5.80
 -22   2   1    2.80    4.10
 -22   2   1    8.00    5.10
 -22   2   1    6.70    5.40
  22   2  -1   -0.90    5.60
 -22   2   1    0.50    5.90
  22   2  -1    3.00    4.90
  22   2  -1    1.60    5.20
 -20  -2   1  263.57   14.20
 -20  -2   1  269.27   14.20
  20  -2  -1  297.77   16.90
 -20  -2   1  243.58   12.20
 -20  -2   1  268.37   14.90
  20  -2  -1  240.48   12.40
 -20  -2   1  257.07   12.40
 -20  -2   1  261.67   13.90
  20   2  -1  259.87   11.50
 -20   2   1  265.07   13.60
 -20   2   1  260.27   13.40
  20   2  -1  259.37   14.00
 -20   2   1  247.88   13.90
 -20   2   1  269.17   11.40
  20   2  -1  296.77   16.20
 -20   2   1  247.58   14.90
 -18  -2   1   39.30    7.20
  18  -2  -1   27.40    5.70
 -18  -2   1   35.80    6.50
  18  -2  -1   37.10    7.10
 -18  -2   1   31.80    6.20
  18  -2  -1   34.30    6.80
 -18  -2   1   36.50    5.80
 -18  -2   1   35.30    6.90
 -18  -2   1   36.90    6.20
  18  -2  -1   34.20    6.00
  18  -2  -1   40.00    6.00
 -18   2   1   33.60    5.20
 -18   2   1   36.20    6.90
 -18   2   1   35.70    6.20
 -18   2   1   27.80    6.40
  18   2  -1   38.20    7.10
  18   2  -1   30.20    6.20
  18   2  -1   25.70    4.90
 -18   2   1   29.20    6.20
 -18   2   1   28.70    5.30
 -18   2   1   42.50    6.70
  16  -2  -1    5.60    3.60
  16  -2  -1    1.30    3.70
 -16  -2   1   -0.10    3.30
 -16  -2   1    0.00    3.60
 -16  -2   1   -1.10    3.20
  16  -2  -1    3.40    3.60
 -16  -2   1    0.70    3.40
 -16  -2   1   -0.20    3.90
  16  -2  -1    3.10    3.60
 -16  -2   1   -2.60    3.50
  16  -2  -1    3.40    4.10
  16  -2  -1    2.50    3.50
 -16  -2   1   -2.60    3.40
 -16   2   1   -3.40    3.10
  16   2  -1    2.90    3.90
  16   2  -1   -0.80    3.30
 -16   2   1    2.60    3.00
  16   2  -1    0.60    3.20
 -16   2   1    3.30    3.60
  16   2  -1    3.80    3.70
 -16   2   1    1.10    3.60
 -16   2   1    1.10    3.90
 -16   2   1    2.30    3.40
  16   2  -1    3.90    4.10
 -16   2   1   -0.30    4.00
  14  -2  -1   -0.10    3.20
 -14  -2   1    2.80    3.60
  14  -2  -1   -0.70    3.20
 -14  -2   1    1.00    3.00
  14  -2  -1    0.70    2.80
  14  -2  -1    6.20    3.80
 -14  -2   1    2.30    3.60
 -14  -2   1   -1.60    2.90
  14  -2  -1    1.90    3.10
  14  -2  -1    2.10    3.30
 -14  -2   1    5.60    3.90
  14  -2  -1    1.10    3.70
 -14  -2   1    0.40    3.20
 -14  -2   1    4.50    3.20
  14   2  -1    0.40    3.40
  14   2  -1    0.60    3.40
 -14   2   1   -2.90    3.40
  14   2  -1   -2.00    3.00
  14   2  -1    4.50    3.10
  14   2  -1    0.20    3.10
 -14   2   1    3.30    3.40
 -14   2   1   -2.80    2.90
 -14   2   1    6.60    3.70
 -14   2   1   -1.60    2.40
 -14   2   1   -3.40    3.30
 -14   2   1    7.80    3.80
  14   2  -1    5.50    3.50
 -14   2   1    0.20    3.60
 -12  -2   1   63.19    6.50
  12  -2  -1   57.39    6.30
  12  -2  -1   63.39    6.80
  12  -2  -1   57.79    6.20
 -12  -2   1   61.09    6.80
  12  -2  -1   59.09    5.90
  12  -2  -1   56.99    6.20
  12  -2  -1   64.29    6.60
 -12  -2   1   67.59    5.60
 -12  -2   1   67.09    6.70
  12  -2  -1   93.49    6.20
 -12  -2   1   65.89    5.90
 -12  -2   1   54.69    6.10
 -12  -2   1   61.79    6.50
 -12  -2   1   57.39    6.50
  12  -2  -1   65.59    6.00
  12   2  -1   57.09    7.10
  12   2  -1   66.49    5.30
  12   2  -1   52.19    6.00
 -12   2   1   55.29    6.00
  12   2  -1   57.49    5.90
 -12   2   1   62.89    6.50
 -12   2   1   63.79    7.00
  12   2  -1   62.89    6.70
 -12   2   1   68.69    5.30
 -12   2   1   64.49    6.80
 -12   2   1   54.09    5.60
 -12   2   1   74.89    6.70
  12   2  -1   64.09    6.70
 -12   2   1   76.59    6.80
  12   2  -1   59.29    6.00
 -12   2   1   51.49    6.00
  10  -2  -1  163.78    7.80
  10  -2  -1  182.78    8.20
 -10  -2   1  184.48    8.90
 -10  -2   1  170.38    8.60
 -10  -2   1  167.78    8.30
  10  -2  -1  177.68    8.40
  10  -2  -1  178.58    8.10
 -10  -2   1  179.68    7.50
  10  -2  -1  177.28    8.50
 -10  -2   1  183.88    7.00
 -10  -2   1  173.18    8.40
  10  -2  -1  177.38    8.80
  10  -2  -1  183.58    7.80
 -10  -2   1  172.78    8.70
 -10  -2   1  165.68    8.00
  10  -2  -1  174.08    7.10
  10   2  -1  174.28    8.70
 -10   2   1  167.18    7.80
  10   2  -1  177.48    8.80
  10   2  -1  177.68    6.90
 -10   2   1  176.38    8.40
  10   2  -1  181.98    8.20
 -10   2   1  182.98    8.60
 -10   2   1  167.48    8.60
 -10   2   1  179.98    7.80
  10   2  -1  179.38    8.10
 -10   2   1  189.18    8.30
  10   2  -1  171.38    8.80
  10   2  -1  179.38    8.90
 -10   2   1  181.98    6.60
 -10   2   1  167.18    8.50
  10   2  -1  174.48    8.60
 -10   2   1  178.58    7.80
  -8  -2   1   73.69    5.10
  -8  -2   1   77.69    5.30
   8  -2  -1   89.29    5.10
   8  -2  -1   88.99    5.60
  -8  -2   1   80.69    5.00
   8  -2  -1   84.89    4.30
  -8  -2   1   82.79    5.60
  -8  -2   1   82.09    5.30
  -8  -2   1   92.49    4.20
  -8  -2   1   89.59    5.60
   8  -2  -1   85.99    5.00
   8  -2  -1   84.29    4.90
   8  -2  -1   99.09    5.60
  -8  -2   1   85.49    4.70
   8  -2  -1   82.29    5.20
   8   2  -1   83.09    5.50
   8   2  -1   84.19    5.60
  -8   2   1   88.69    5.70
  -8   2   1   78.69    5.50
   8   2  -1   81.49    5.00
  -8   2   1   87.39    5.40
  -8   2   1   88.19    5.50
  -8   2   1   85.79    4.80
  -8   2   1   78.29    4.80
   8   2  -1   88.49    4.20
   8   2  -1   96.89    5.80
  -8   2   1   85.39    3.90
  -8   2   1   81.29    5.00
  -8   2   1   84.09    4.80
   8   2  -1   87.39    5.20
   8   2  -1   81.69    5.40
   8   2  -1   79.29    5.60
   6  -2  -1   37.60    2.70
  -6  -2   1   44.50    3.70
   6  -2  -1   45.10    4.20
   6  -2  -1   41.00    3.40
   6  -2  -1   50.99    3.90
  -6  -2   1   37.90    2.50
  -6  -2   1   47.10    3.70
   6  -2  -1   40.50    3.30
  -6  -2   1   40.70    3.20
  -6  -2   1   41.90    4.00
  -6  -2   1   52.19    4.10
  -6  -2   1   44.80    4.00
   6  -2  -1   45.90    3.60
   6  -2  -1   42.60    3.70
  -6  -2   1   46.40    4.00
   6   2  -1   41.80    3.00
   6   2  -1   36.60    3.60
  -6   2   1   37.80    3.50
  -6   2   1   39.20    3.20
   6   2  -1   43.40    3.50
  -6   2   1   38.90    3.80
   6   2  -1   41.80    3.90
   6   2  -1   45.70    4.30
  -6   2   1   42.80    3.40
  -6   2   1   30.30    2.50
  -6   2   1   41.00    3.70
   6   2  -1   38.70    3.30
   6   2  -1   33.40    3.50
  -6   2   1   47.10    3.50
  -6   2   1   38.50    2.20
  -6   2   1   39.60    3.70
  -4  -2   1   20.80    2.60
  -4  -2   1   22.30    1.70
   4  -2  -1   17.30    2.10
  -4  -2   1   17.30    2.40
   4  -2  -1   22.00    2.40
   4  -2  -1   20.20    2.30
   4  -2  -1   20.20    2.10
   4  -2  -1   21.80    2.30
   4  -2  -1   26.10    1.70
  -4  -2   1   21.70    2.00
   4  -2  -1   16.90    2.10
  -4  -2   1   23.90    2.40
  -4  -2   1   23.50    2.80
   4  -2  -1   18.40    2.70
  -4  -2   1   19.20    2.50
  -4  -2   1   21.30    2.40
  -4   2   1   19.00    2.40
   4   2  -1   21.90    2.30
   4   2  -1   19.60    2.30
  -4   2   1   19.90    2.50
  -4   2   1   17.00    2.00
   4   2  -1   25.80    1.90
  -4   2   1   18.70    2.30
  -4   2   1   17.00    2.10
   4   2  -1   21.10    2.60
  -4   2   1   16.90    2.60
  -4   2   1   16.80    2.30
  -4   2   1   22.20    2.00
   4   2  -1   22.70    2.60
   4   2  -1   15.30    2.50
   4   2  -1   22.60    2.70
   2  -2  -1  310.27    6.40
  -2  -2   1  306.97    6.00
   2  -2  -1  309.27    6.50
  -2  -2   1  298.57    7.10
   2  -2  -1  310.47    6.60
  -2  -2   1  288.77    6.80
   2  -2  -1  309.17    6.50
  -2  -2   1  300.37    7.00
   2  -2  -1  302.27    6.40
   2  -2  -1  300.27    6.90
  -2  -2   1  303.17    6.80
   2   2  -1  301.47    7.00
   2   2  -1  316.17    6.70
   2   2  -1  302.87    7.00
  -2   2   1  301.97    6.50
  -2   2   1  305.67    6.50
   2   2  -1  316.47    6.80
  -2   2   1  311.27    6.50
   2   2  -1  298.27    7.00
  -2   2   1  299.27    6.80
   2   2  -1  302.07    6.90
   2   2  -1  303.27    7.10
  -2   2   1  306.87    7.00
  -2   2   1  304.77    7.30
   0  -2   1   24.90    1.10
   0  -2   1   28.30    1.70
   0  -2   1   28.90    1.70
   0  -2  -1   31.90    1.80
   0  -2  -1   25.40    1.70
   0  -2  -1   28.60    1.80
   0   2  -1   27.90    1.70
   0   2  -1   27.90    1.40
   0   2  -1   27.30    1.10
   0   2  -1   27.50    1.90
   0   2   1   28.30    1.80
   0   2   1   28.70    1.80
   0   2  -1   26.20    1.70
   0   2   1   30.30    1.90
   0   2   1   28.90    1.70
  -2  -2  -1   -0.80    1.40
  -2  -2  -1   -0.50    1.10
  -2  -2  -1    1.80    1.00
   2  -2   1    0.80    1.10
  -2  -2  -1    2.20    1.60
  -2  -2  -1    1.50    1.10
  -2  -2  -1    1.30    1.30
   2  -2   1    0.00    1.10
   2  -2   1    1.00    1.00
   2  -2   1    1.40    0.80
   2  -2   1    2.20    0.90
   2  -2   1   -0.40    1.20
  -2   2  -1    1.50    1.30
   2   2   1    1.90    0.90
   2   2   1   -1.20    1.10
   2   2   1    1.60    1.40
   2   2   1    1.50    0.80
   2   2   1    0.80    1.40
  -2   2  -1    0.60    0.90
  -2   2  -1    0.90    0.90
  -2   2  -1    0.40    1.30
  -2   2  -1    0.20    1.20
  -2   2  -1   -0.40    0.40
  -2   2  -1    3.70    1.70
  -2   2  -1    1.40    1.00
  -2   2  -1    1.20    0.70
   4  -2   1  548.25   11.60
  -4  -2  -1  546.65   12.50
  -4  -2  -1  532.25   12.00
   4  -2   1  533.25   12.00
   4  -2   1  544.85   11.20
  -4  -2  -1  537.75   10.80
  -4  -2  -1  556.54   13.00
  -4  -2  -1  537.85   13.00
   4  -2   1  568.14   11.60
   4  -2   1  539.85   12.40
  -4  -2  -1  546.65   12.60
   4  -2   1  538.85   11.80
  -4  -2  -1  535.45   11.10
   4   2   1  527.65   12.80
   4   2   1  530.85   12.50
  -4   2  -1  536.85   12.60
  -4   2  -1  553.24   12.80
  -4   2  -1  528.05   11.70
  -4   2  -1  545.55   11.80
   4   2   1  540.45   12.90
  -4   2  -1  533.95   12.10
   4   2   1  566.04   11.80
  -4   2  -1  541.35   11.10
  -4   2  -1  538.05   11.50
   4   2   1  561.34   12.00
  -4   2  -1  550.24   12.60
  -6  -2  -1    1.10    2.00
  -6  -2  -1   -0.20    1.70
   6  -2   1   -2.00    1.50
  -6  -2  -1    1.00    1.90
  -6  -2  -1   -0.70    1.90
   6  -2   1    0.70    1.60
  -6  -2  -1   -1.20    1.60
   6  -2   1    0.40    1.50
   6  -2   1    3.50    1.90
   6  -2   1    0.80    1.80
   6  -2   1   -1.00    1.90
  -6  -2  -1    1.90    1.60
   6  -2   1    1.00    1.70
  -6  -2  -1   -1.30    1.40
   6   2   1   -0.20    2.00
  -6   2  -1   -0.30    1.80
   6   2   1    1.50    1.30
   6   2   1    0.50    1.80
  -6   2  -1    2.60    2.00
  -6   2  -1    1.20    1.40
   6   2   1   -0.20    1.60
   6   2   1   -2.00    1.80
  -6   2  -1    3.00    2.20
   6   2   1    1.80    1.80
  -6   2  -1    0.70    1.70
  -6   2  -1    2.70    2.10
   6   2   1   -1.90    1.60
  -6   2  -1    1.30    1.70
  -6   2  -1    2.60    1.80
  -8  -2  -1 3160.18   59.69
   8  -2   1 3161.48   59.49
  -8  -2  -1 3283.07   60.79
  -8  -2  -1 3197.08   58.09
   8  -2   1 3153.48   57.99
   8  -2   1 3119.89   59.09
   8  -2   1 3154.18   59.59
  -8  -2  -1 3152.38   60.49
  -8  -2  -1 3199.78   60.79
   8  -2   1 3169.78   59.19
   8  -2   1 3154.58   60.19
  -8  -2  -1 3192.68   59.89
  -8  -2  -1 3182.58   58.19
   8  -2   1 3172.08   59.69
  -8  -2  -1 3170.08   60.29
   8  -2   1 3315.57   61.09
  -8   2  -1 3176.78   59.49
  -8   2  -1 3178.18   59.39
   8   2   1 3150.58   60.49
  -8   2  -1 3166.28   57.89
   8   2   1 3162.58   60.69
  -8   2  -1 3199.78   60.29
  -8   2  -1 3148.98   59.09
   8   2   1 3166.78   56.89
  -8   2  -1 3156.38   60.49
  -8   2  -1 3210.88   59.09
   8   2   1 3242.68   59.89
  -8   2  -1 3104.79   60.59
   8   2   1 3227.78   60.79
   8   2   1 3167.28   59.29
   8   2   1 3208.48   60.59
 -10  -2  -1   36.80    5.10
  10  -2   1   32.70    4.60
 -10  -2  -1   31.70    4.90
 -10  -2  -1   36.40    4.90
  10  -2   1   44.20    4.80
  10  -2   1   43.20    5.10
  10  -2   1   30.60    4.40
 -10  -2  -1   30.80    5.00
  10  -2   1   34.70    4.70
 -10  -2  -1   25.00    4.90
 -10  -2  -1   40.40    4.50
  10  -2   1   41.90    4.90
  10  -2   1   24.50    4.30
  10  -2   1   31.80    5.00
 -10  -2  -1   33.40    5.20
 -10  -2  -1   39.00    4.60
 -10  -2  -1   36.90    4.40
  10   2   1   38.20    5.00
 -10   2  -1   39.60    5.20
 -10   2  -1   40.90    5.70
  10   2   1   34.90    5.30
 -10   2  -1   30.40    4.50
 -10   2  -1   41.30    5.10
 -10   2  -1   36.80    4.30
  10   2   1   36.20    5.50
  10   2   1   34.50    5.10
  10   2   1   33.10    3.80
 -10   2  -1   26.50    4.80
  10   2   1   49.20    5.40
 -10   2  -1   32.10    5.10
  10   2   1   43.90    5.00
 -10   2  -1   35.30    4.80
  12  -2   1    4.80    3.30
 -12  -2  -1   -0.70    3.30
 -12  -2  -1   -0.30    2.80
 -12  -2  -1    6.40    3.40
  12  -2   1   -0.30    2.90
  12  -2   1   -3.60    2.70
 -12  -2  -1   -0.20    3.20
  12  -2   1    0.80    3.60
 -12  -2  -1    2.20    3.60
  12  -2   1   -1.40    2.70
 -12  -2  -1   -1.70    3.60
  12  -2   1    0.10    2.90
  12  -2   1    3.80    3.10
 -12  -2  -1   -2.00    2.90
 -12   2  -1    0.50    3.00
  12   2   1    5.90    3.50
 -12   2  -1   -2.00    2.70
  12   2   1    5.60    4.00
  12   2   1    3.10    2.70
 -12   2  -1    4.70    3.70
 -12   2  -1   -2.70    3.40
 -12   2  -1   -0.50    3.20
 -12   2  -1    1.30    3.60
 -12   2  -1   -1.80    2.60
  12   2   1   -4.50    2.90
  12   2   1    8.30    3.50
 -12   2  -1    0.30    3.00
  12   2   1    2.60    3.40
 -14  -2  -1  223.68   10.90
  14  -2   1  209.08   10.50
 -14  -2  -1  227.88    9.80
 -14  -2  -1  223.88   11.40
 -14  -2  -1  230.78   11.50
  14  -2   1  233.28    9.70
 -14  -2  -1  215.48   10.60
 -14  -2  -1  229.78    9.90
  14  -2   1  216.98   10.70
 -14  -2  -1  228.98   11.60
  14  -2   1  237.98   12.00
  14  -2   1  221.78   10.60
  14  -2   1  222.28   10.50
 -14   2  -1  229.38   10.80
 -14   2  -1  227.08   10.60
 -14   2  -1  211.78   10.10
  14   2   1  219.38   11.80
  14   2   1  220.08   11.20
 -14   2  -1  230.68   11.00
  14   2   1  225.78    8.70
 -14   2  -1  229.48    9.30
 -14   2  -1  241.58   10.70
 -14   2  -1  209.78   11.30
  14   2   1  213.38   11.30
 -14   2  -1  223.48   11.80
  14   2   1  222.58   10.80
 -16  -2  -1   16.40    4.70
 -16  -2  -1   18.60    5.10
  16  -2   1   21.30    5.70
  16  -2   1   18.40    4.80
  16  -2   1   13.70    4.60
 -16  -2  -1   20.30    5.10
 -16  -2  -1   17.60    5.20
 -16  -2  -1   16.50    4.40
 -16  -2  -1   12.50    5.30
  16  -2   1   14.30    4.50
 -16  -2  -1   24.50    5.90
 -16   2  -1   17.70    5.10
  16   2   1   16.20    5.00
  16   2   1   17.30    4.00
 -16   2  -1   19.10    5.10
  16   2   1   21.30    6.10
 -16   2  -1   20.00    5.80
  16   2   1   14.60    5.10
 -16   2  -1   20.00    5.40
 -16   2  -1   14.60    4.30
 -16   2  -1   19.80    4.50
 -16   2  -1   13.20    5.60
  16   2   1   26.70    5.80
 -16   2  -1   21.60    5.10
 -18  -2  -1    2.10    4.80
  18  -2   1    1.50    4.10
 -18  -2  -1   -2.00    3.80
 -18  -2  -1   -2.00    4.10
 -18  -2  -1    4.70    5.00
 -18  -2  -1   -1.60    3.90
  18  -2   1    2.30    5.10
 -18  -2  -1    2.80    4.30
  18  -2   1    3.00    4.50
 -18   2  -1   -2.50    3.70
  18   2   1    7.10    4.80
 -18   2  -1   -7.90    3.90
 -18   2  -1    5.40    4.90
  18   2   1   -5.50    3.40
  18   2   1    8.00    5.40
 -18   2  -1    4.40    5.10
 -18   2  -1    8.00    3.90
 -18   2  -1    0.80    3.90
 -18   2  -1    1.20    4.80
 -18   2  -1    1.70    4.30
 -20  -2  -1   46.90    8.20
 -20  -2  -1   41.70    6.60
 -20  -2  -1   31.30    6.40
 -20  -2  -1   40.70    8.30
  20  -2   1   32.90    6.30
 -20  -2  -1   29.90    7.10
 -20  -2  -1   42.90    7.80
 -20   2  -1   37.80    7.60
  20   2   1   48.80    8.40
 -20   2  -1   43.90    6.40
  20   2   1   35.00    8.00
  20   2   1   44.90    6.30
 -20   2  -1   47.70    7.80
 -20   2  -1   28.20    7.60
 -20   2  -1   32.90    6.80
 -22  -2  -1   18.60    5.80
  22  -2   1   24.40    6.10
 -22  -2  -1   30.50    7.40
 -22  -2  -1   20.20    7.00
 -22  -2  -1   16.80    7.80
 -22   2  -1   27.00    7.50
 -22   2  -1   29.90    8.60
  22   2   1   19.90    7.40
  22   2   1   14.90    5.70
 -22   2  -1   26.10    5.80
  22   2   1   29.20    7.50
 -22   2  -1   24.70    7.40
 -24  -2  -1    3.80    6.70
  24  -2   1    7.80    5.80
 -24  -2  -1    4.30    5.50
 -24  -2  -1    9.00    7.30
 -24  -2  -1    8.60    5.10
 -24   2  -1   -2.50    5.90
 -24   2  -1    7.20    6.80
 -24   2  -1    4.30    5.00
  24   2   1   -2.90    4.90
 -24   2  -1   -4.10    5.90
  26  -2   1    0.70    5.90
 -26  -2  -1   -1.00    6.60
 -26  -2  -1    5.60    5.40
 -26  -2  -1   -3.20    7.20
 -26  -2  -1    1.20    5.80
  26   2   1   -0.80    5.40
 -26   2  -1   -1.20    6.10
 -26   2  -1   -1.80    6.20
 -26   2  -1    3.20    5.40
 -26   2  -1   -9.00    6.60
  27  -3  -1   79.99   10.90
 -27  -3   1   68.69   12.00
 -27  -3   1   59.79    8.80
 -27  -3   1   37.20    9.00
 -27   3   1   63.09   10.80
  27   3  -1   49.80    7.80
 -27   3   1   48.90    9.40
 -27   3   1   72.99    7.80
 -27   3   1   42.70    9.90
 -25  -3   1   52.79   10.50
 -25  -3   1   31.60    8.30
 -25  -3   1   36.80    7.30
  25  -3  -1   48.10    8.50
 -25   3   1   33.80    8.00
 -25   3   1   46.60    6.70
 -25   3   1   26.00    8.80
 -25   3   1   27.40    8.10
  25   3  -1   35.80    6.90
  23  -3  -1   46.20    8.20
 -23  -3   1   56.49   10.10
 -23  -3   1   40.60    8.30
 -23  -3   1   62.99    8.60
 -23  -3   1   60.99    8.00
 -23   3   1   45.60    8.70
 -23   3   1   53.09    9.40
 -23   3   1   65.99    7.00
  23   3  -1   61.39    7.40
  23   3  -1   67.89   10.40
  23   3  -1   67.39    9.80
 -23   3   1   66.19    9.20
  21  -3  -1  172.48   11.20
 -21  -3   1  178.58   10.60
 -21  -3   1  182.18   11.10
 -21  -3   1  161.28   11.80
 -21  -3   1  166.48   12.40
 -21  -3   1  180.08   13.70
 -21   3   1  178.98   11.80
 -21   3   1  143.09   11.30
  21   3  -1  163.98    9.70
  21   3  -1  173.18   13.60
  21   3  -1  177.28   12.60
 -21   3   1  167.48   14.70
 -21   3   1  166.28    9.00
 -21   3   1  163.78   12.10
 -19  -3   1  324.77   13.90
  19  -3  -1  334.57   18.50
 -19  -3   1  352.16   15.90
  19  -3  -1  331.97   13.80
 -19  -3   1  353.46   16.00
 -19  -3   1  348.47   13.60
  19  -3  -1  313.57   15.00
 -19  -3   1  347.37   15.30
 -19  -3   1  357.86   16.80
 -19   3   1  361.56   16.80
  19   3  -1  365.76   16.00
 -19   3   1  327.67   14.60
  19   3  -1  333.07   16.90
 -19   3   1  317.37   15.20
 -19   3   1  327.27   14.70
  19   3  -1  382.66   12.70
 -19   3   1  353.26   12.00
 -19   3   1  354.46   15.90
  17  -3  -1  444.86   16.90
  17  -3  -1  471.95   18.50
 -17  -3   1  488.95   17.70
 -17  -3   1  447.36   16.90
  17  -3  -1  449.26   16.80
  17  -3  -1  461.35   15.10
 -17  -3   1  488.75   18.00
 -17  -3   1  478.35   18.00
 -17  -3   1  471.95   15.70
  17  -3  -1  461.95   16.90
 -17  -3   1  440.06   16.40
 -17  -3   1  459.75   14.80
  17   3  -1  474.85   18.60
 -17   3   1  460.25   16.80
 -17   3   1  451.75   15.70
 -17   3   1  477.45   16.50
 -17   3   1  448.56   17.70
 -17   3   1  441.76   16.00
 -17   3   1  485.05   13.60
 -17   3   1  451.95   17.10
  17   3  -1  453.75   17.10
  17   3  -1  461.25   13.70
  15  -3  -1    4.90    3.60
  15  -3  -1    5.20    4.00
 -15  -3   1    3.30    3.30
  15  -3  -1    0.50    3.40
  15  -3  -1    4.60    3.30
 -15  -3   1    3.00    3.70
 -15  -3   1    0.50    3.20
  15  -3  -1    4.80    3.40
  15  -3  -1   -0.90    3.00
  15  -3  -1    2.50    3.00
 -15  -3   1   -0.20    2.80
 -15  -3   1    1.10    3.70
 -15  -3   1    2.00    4.00
 -15  -3   1    0.10    3.40
 -15   3   1   -2.30    3.10
  15   3  -1    1.20    3.30
  15   3  -1    1.30    3.50
  15   3  -1    3.90    3.90
 -15   3   1   -0.80    3.50
 -15   3   1    1.00    2.50
 -15   3   1   -2.70    3.10
 -15   3   1   -3.20    3.40
  15   3  -1   -0.80    2.90
  15   3  -1    3.00    3.60
 -15   3   1   -2.10    3.00
 -15   3   1    3.90    3.20
 -15   3   1   -1.70    3.50
 -13  -3   1   29.90    5.00
 -13  -3   1   42.60    5.10
  13  -3  -1   41.50    5.50
 -13  -3   1   42.00    5.90
 -13  -3   1   43.10    6.10
  13  -3  -1   42.20    6.50
  13  -3  -1   38.80    5.70
  13  -3  -1   36.40    4.70
 -13  -3   1   40.60    5.90
 -13  -3   1   40.10    5.80
 -13  -3   1   27.50    3.90
  13  -3  -1   38.30    5.20
  13  -3  -1   42.30    4.90
  13  -3  -1   34.10    5.00
  13   3  -1   35.90    5.80
 -13   3   1   28.60    5.30
 -13   3   1   39.50    4.90
  13   3  -1   38.90    5.50
  13   3  -1   40.40    6.00
  13   3  -1   41.00    4.40
 -13   3   1   29.90    5.00
 -13   3   1   46.90    4.20
  13   3  -1   42.40    6.20
 -13   3   1   31.60    4.80
 -13   3   1   33.40    5.20
  13   3  -1   34.90    5.30
 -13   3   1   40.10    5.20
 -13   3   1   41.70    5.80
 -11  -3   1  127.69    5.90
  11  -3  -1  133.79    7.50
 -11  -3   1  130.19    7.60
 -11  -3   1  124.99    7.90
  11  -3  -1  119.99    7.20
  11  -3  -1  139.39    8.40
 -11  -3   1  125.69    7.70
 -11  -3   1  116.39    7.80
  11  -3  -1  119.49    7.60
  11  -3  -1  127.69    6.50
 -11  -3   1  127.19    6.80
 -11  -3   1  125.49    8.00
  11  -3  -1  117.09    7.70
  11  -3  -1  113.99    7.10
 -11  -3   1  125.39    8.30
 -11   3   1  116.89    7.30
 -11   3   1  131.49    6.90
 -11   3   1  128.29    7.30
 -11   3   1  125.19    5.40
  11   3  -1  127.19    8.20
  11   3  -1  151.38    8.00
  11   3  -1  122.49    8.00
  11   3  -1  124.59    8.20
 -11   3   1  119.59    8.00
  11   3  -1  134.59    6.20
  11   3  -1  127.59    8.40
 -11   3   1  135.29    8.40
 -11   3   1  117.89    7.00
 -11   3   1  130.39    7.90
   9  -3  -1    1.50    2.60
   9  -3  -1    2.30    2.90
  -9  -3   1    3.10    3.20
   9  -3  -1    1.40    2.10
  -9  -3   1   -0.60    1.80
  -9  -3   1    4.00    2.70
  -9  -3   1    0.20    2.30
   9  -3  -1   -1.20    2.50
  -9  -3   1    0.00    2.60
  -9  -3   1    1.50    2.90
   9  -3  -1   -1.50    2.30
  -9  -3   1    2.90    2.90
   9  -3  -1    0.70    2.60
  -9  -3   1    3.40    2.80
   9  -3  -1   -1.40    2.50
  -9   3   1   -3.90    2.20
  -9   3   1   -1.10    2.60
   9   3  -1   -0.80    2.40
  -9   3   1    2.40    3.10
  -9   3   1   -2.00    2.10
   9   3  -1    3.90    2.30
  -9   3   1    1.90    2.50
  -9   3   1    1.40    3.00
  -9   3   1   -1.40    1.60
   9   3  -1    4.50    2.70
   9   3  -1   -0.30    2.70
  -9   3   1   -3.00    2.60
   9   3  -1    0.20    2.70
   9   3  -1    2.20    2.70
  -7  -3   1  814.22   19.30
  -7  -3   1  823.02   19.30
  -7  -3   1  832.42   19.40
   7  -3  -1  824.52   16.40
   7  -3  -1  815.62   18.90
   7  -3  -1  854.11   18.70
  -7  -3   1  825.02   16.20
   7  -3  -1  829.42   17.90
   7  -3  -1  813.52   17.80
  -7  -3   1  808.62   18.70
  -7  -3   1  822.22   18.60
  -7  -3   1  824.92   18.40
   7  -3  -1  843.02   18.00
   7  -3  -1  830.22   18.30
  -7  -3   1  850.11   17.40
  -7   3   1  844.22   18.10
  -7   3   1  820.02   17.20
   7   3  -1  800.62   15.90
   7   3  -1  823.92   19.30
  -7   3   1  852.21   18.10
   7   3  -1  821.22   18.00
  -7   3   1  825.02   19.00
  -7   3   1  821.92   18.90
   7   3  -1  816.52   18.50
  -7   3   1  831.42   19.30
  -7   3   1  844.12   17.70
   7   3  -1  823.72   19.30
   7   3  -1  800.52   19.20
  -5  -3   1   -0.40    1.60
  -5  -3   1    1.70    1.90
   5  -3  -1    1.00    1.50
  -5  -3   1    1.90    2.00
   5  -3  -1    1.00    1.40
  -5  -3   1    4.60    2.20
   5  -3  -1    2.80    1.80
  -5  -3   1    1.80    1.50
  -5  -3   1    3.80    1.50
  -5  -3   1    0.80    0.90
   5  -3  -1    4.70    1.50
  -5  -3   1    3.70    1.90
   5  -3  -1    0.70    1.50
   5  -3  -1    2.00    1.60
  -5  -3   1   -0.50    1.70
   5   3  -1    3.60    2.00
  -5   3   1    2.50    2.00
  -5   3   1    2.30    1.50
  -5   3   1    1.50    1.80
  -5   3   1    3.80    1.80
  -5   3   1    1.00    1.50
   5   3  -1    0.90    1.90
   5   3  -1    0.20    1.70
  -5   3   1    2.90    1.30
   5   3  -1    1.50    1.50
  -5   3   1    3.80    2.00
   5   3  -1    2.80    1.60
   3  -3  -1  202.58    6.00
   3  -3  -1  207.58    5.40
  -3  -3   1  201.28    6.20
  -3  -3   1  196.28    6.10
   3  -3  -1  198.68    5.30
   3  -3  -1  204.68    5.30
   3  -3  -1  197.38    4.80
  -3  -3   1  196.48    6.00
   3  -3  -1  202.78    5.20
  -3  -3   1  202.98    5.70
  -3   3   1  200.88    5.60
  -3   3   1  199.48    5.30
   3   3  -1  208.78    6.00
  -3   3   1  204.38    5.10
   3   3  -1  199.78    6.10
   3   3  -1  197.18    6.20
  -3   3   1  204.08    6.00
  -3   3   1  199.28    6.40
  -3   3   1  213.48    6.00
   3   3  -1  206.48    5.60
   3   3  -1  197.38    6.10
   3   3  -1  206.18    5.40
  -3   3   1  195.58    4.30
  -1  -3   1 2209.48   39.40
  -1  -3   1 2207.88   39.50
   1  -3  -1 2220.18   38.80
   1  -3  -1 2218.18   39.60
  -1  -3   1 2215.88   40.00
  -1  -3   1 2208.38   39.60
   1  -3  -1 2360.96   39.90
   1  -3  -1 2296.97   39.90
  -1  -3   1 2267.67   38.60
   1  -3  -1 2298.47   39.70
   1   3  -1 2183.78   39.40
  -1   3   1 2276.47   39.80
  -1   3   1 2252.07   38.90
   1   3  -1 2204.98   39.40
  -1   3   1 2222.78   40.50
   1   3  -1 2196.98   40.70
  -1   3   1 2281.47   39.70
   1   3  -1 2173.08   39.40
   1   3  -1 2209.08   39.30
  -1   3   1 2237.58   40.40
   1   3  -1 2187.68   39.50
   1   3  -1 2240.98   39.90
  -1  -3  -1 2488.55   44.80
  -1  -3  -1 2470.75   44.70
   1  -3   1 2485.55   44.10
  -1  -3  -1 2447.35   43.70
   1  -3   1 2506.75   43.80
   1   3   1 2446.26   44.60
  -1   3  -1 2475.55   43.70
  -1   3  -1 2558.94   44.30
   1   3   1 2492.65   44.60
  -1   3  -1 2465.35   43.70
   1   3   1 2474.55   43.70
   1   3   1 2516.95   43.80
   1   3   1 2536.85   45.20
  -1   3  -1 2428.76   44.90
  -1   3  -1 2502.95   44.90
  -3  -3  -1    2.70    1.30
  -3  -3  -1   -0.30    1.20
  -3  -3  -1    1.10    1.80
   3  -3   1    1.90    1.10
  -3  -3  -1    1.10    1.40
  -3  -3  -1    1.40    1.90
   3  -3   1    0.60    1.20
   3  -3   1    0.20    1.50
   3  -3   1    0.40    1.40
   3  -3   1    1.70    1.10
   3  -3   1    0.30    1.50
  -3   3  -1    1.50    1.70
  -3   3  -1    0.00    1.50
  -3   3  -1   -1.80    1.10
  -3   3  -1    2.90    1.40
   3   3   1    2.90    1.60
  -3   3  -1    1.80    1.20
   3   3   1    2.50    1.90
   3   3   1    0.60    1.00
  -3   3  -1    1.50    1.00
  -3   3  -1    0.90    1.90
   3   3   1    0.10    1.70
   3   3   1    1.80    1.10
  -3   3  -1    2.50    1.80
   5  -3   1 1106.29   21.70
  -5  -3  -1 1096.19   23.30
   5  -3   1 1086.59   21.90
   5  -3   1 1081.29   22.40
   5  -3   1 1083.79   21.10
  -5  -3  -1 1102.29   23.00
  -5  -3  -1 1112.99   23.40
  -5  -3  -1 1070.99   22.00
   5  -3   1 1091.69   21.30
  -5  -3  -1 1082.19   20.60
  -5  -3  -1 1095.19   20.30
  -5  -3  -1 1081.79   22.70
   5  -3   1 1075.29   20.70
  -5   3  -1 1121.99   21.60
  -5   3  -1 1061.09   22.80
  -5   3  -1 1114.89   21.20
   5   3   1 1080.89   23.30
  -5   3  -1 1077.99   22.30
  -5   3  -1 1076.79   23.20
   5   3   1 1081.69   21.30
  -5   3  -1 1091.69   20.10
   5   3   1 1070.79   22.70
   5   3   1 1101.49   23.20
   5   3   1 1093.89   22.80
  -5   3  -1 1114.09   22.80
   5   3   1 1110.09   22.00
  -7  -3  -1  199.28    7.80
  -7  -3  -1  202.18    6.20
   7  -3   1  200.38    7.30
   7  -3   1  183.68    6.80
  -7  -3  -1  188.08    8.10
  -7  -3  -1  193.88    8.10
   7  -3   1  184.98    6.30
  -7  -3  -1  185.18    6.20
  -7  -3  -1  211.58    7.90
   7  -3   1  185.78    7.10
   7  -3   1  202.08    7.70
  -7  -3  -1  209.98    7.60
   7  -3   1  173.38    6.50
   7  -3   1  196.38    8.10
  -7   3  -1  181.58    7.00
  -7   3  -1  188.38    6.70
   7   3   1  190.98    7.70
   7   3   1  214.68    8.20
  -7   3  -1  187.58    7.90
   7   3   1  194.58    8.30
   7   3   1  196.88    6.90
  -7   3  -1  188.78    7.30
  -7   3  -1  190.78    5.80
   7   3   1  196.68    8.00
  -7   3  -1  191.68    7.80
   7   3   1  190.68    7.20
  -7   3  -1  187.08    7.90
  -7   3  -1  190.98    6.80
  -9  -3  -1  318.57   11.80
   9  -3   1  289.57   10.90
   9  -3   1  302.77   11.50
  -9  -3  -1  302.37   11.10
   9  -3   1  287.47    9.90
   9  -3   1  289.47   10.30
  -9  -3  -1  298.87   11.00
   9  -3   1  306.37   10.10
  -9  -3  -1  301.77   10.70
   9  -3   1  290.07   10.40
   9  -3   1  300.67    9.50
  -9  -3  -1  293.07    9.00
  -9  -3  -1  323.17   11.20
  -9  -3  -1  281.97    9.40
  -9  -3  -1  308.27   11.60
  -9   3  -1  338.97    9.00
  -9   3  -1  307.27   10.40
   9   3   1  324.37   10.40
   9   3   1  308.97   11.50
   9   3   1  312.57   11.70
  -9   3  -1  311.47   10.60
  -9   3  -1  275.57   11.00
   9   3   1  296.27   10.60
   9   3   1  317.57    7.90
   9   3   1  301.37   11.20
  -9   3  -1  288.17   11.40
  -9   3  -1  317.57   10.20
  -9   3  -1  298.97   11.40
   9   3   1  289.47   11.20
  -9   3  -1  298.67    9.90
 -11  -3  -1  751.72   18.50
 -11  -3  -1  762.62   21.10
  11  -3   1  770.72   19.90
  11  -3   1  738.23   19.60
 -11  -3  -1  749.92   17.90
 -11  -3  -1  733.73   20.00
  11  -3   1  736.93   19.30
 -11  -3  -1  783.02   21.10
 -11  -3  -1  759.12   18.40
  11  -3   1  725.93   20.20
 -11  -3  -1  805.32   20.40
  11  -3   1  753.82   18.10
  11  -3   1  764.92   19.30
 -11  -3  -1  786.02   20.60
  11  -3   1  800.02   21.40
  11  -3   1  750.72   19.20
 -11   3  -1  752.62   20.70
  11   3   1  719.83   20.40
 -11   3  -1  778.12   19.70
  11   3   1  766.42   21.10
 -11   3  -1  759.32   20.60
 -11   3  -1  752.02   18.90
 -11   3  -1  734.93   18.90
  11   3   1  764.72   16.30
 -11   3  -1  755.82   17.40
 -11   3  -1  733.33   20.90
  11   3   1  763.42   21.00
  11   3   1  727.93   20.50
 -11   3  -1  762.32   19.60
  11   3   1  746.73   19.90
  13  -3   1 1053.29   26.20
 -13  -3  -1 1034.50   24.60
 -13  -3  -1 1046.10   26.30
 -13  -3  -1 1082.89   27.50
  13  -3   1 1058.99   25.60
 -13  -3  -1 1057.79   27.00
 -13  -3  -1 1040.50   27.40
  13  -3   1 1075.49   27.80
 -13  -3  -1  999.40   26.00
  13  -3   1 1034.40   25.60
  13  -3   1 1035.80   24.00
 -13  -3  -1 1023.80   23.90
  13  -3   1 1091.79   26.30
  13   3   1 1073.49   26.60
  13   3   1 1049.20   22.00
 -13   3  -1 1069.69   27.40
  13   3   1 1054.89   27.40
  13   3   1  967.50   26.70
 -13   3  -1 1068.59   25.90
 -13   3  -1 1061.99   23.30
 -13   3  -1 1053.29   25.40
 -13   3  -1 1054.39   25.90
 -13   3  -1 1040.00   26.80
  13   3   1 1042.80   27.40
 -13   3  -1 1032.70   24.90
  13   3   1 1101.09   27.40
 -13   3  -1 1055.69   27.60
  15  -3   1  304.57   11.80
  15  -3   1  299.87   12.50
 -15  -3  -1  323.07   14.20
  15  -3   1  321.27   13.30
 -15  -3  -1  303.77   13.10
 -15  -3  -1  318.77   14.10
 -15  -3  -1  341.97   13.80
 -15  -3  -1  309.87   11.60
 -15  -3  -1  314.67   12.10
  15  -3   1  332.47   13.60
  15  -3   1  298.87   12.50
  15  -3   1  335.47   14.80
 -15  -3  -1  327.37   14.10
 -15   3  -1  318.47   11.00
  15   3   1  326.07   14.60
  15   3   1  314.97   10.10
  15   3   1  334.57   14.50
  15   3   1  286.57   13.40
  15   3   1  298.77   13.30
 -15   3  -1  320.27   12.50
 -15   3  -1  317.07   14.40
 -15   3  -1  316.47   14.30
 -15   3  -1  317.07   13.70
 -15   3  -1  320.07   13.10
 -15   3  -1  313.47   12.70
 -15   3  -1  328.47   13.40
 -17  -3  -1    2.50    3.90
 -17  -3  -1    7.00    4.60
  17  -3   1    3.30    4.00
 -17  -3  -1    3.50    4.40
 -17  -3  -1    8.80    5.10
 -17  -3  -1    6.40    5.40
  17  -3   1    1.10    4.60
 -17  -3  -1    2.80    3.90
  17  -3   1   -0.10    4.00
  17   3   1    7.30    3.70
 -17   3  -1    7.30    4.90
 -17   3  -1    2.10    3.90
 -17   3  -1    9.30    4.40
  17   3   1    4.60    4.40
 -17   3  -1    2.10    4.10
 -17   3  -1   -1.60    4.60
 -17   3  -1    2.90    3.50
 -17   3  -1    2.50    4.40
  17   3   1   -0.50    4.30
 -17   3  -1    3.90    4.50
 -19  -3  -1   15.40    5.20
 -19  -3  -1   19.20    6.30
  19  -3   1   16.40    5.30
 -19  -3  -1   11.40    5.00
 -19  -3  -1   18.90    6.30
 -19  -3  -1   31.70    7.50
 -19  -3  -1    5.70    5.20
 -19   3  -1    8.20    5.80
  19   3   1   18.10    6.30
 -19   3  -1    8.10    5.90
 -19   3  -1   20.20    7.00
 -19   3  -1   14.30    5.30
  19   3   1   11.40    5.90
 -19   3  -1   16.60    4.60
 -19   3  -1   13.50    6.20
  19   3   1   14.00    4.60
 -21  -3  -1   89.19    9.50
 -21  -3  -1   88.39    9.70
  21  -3   1   88.59    9.60
 -21  -3  -1   90.69   11.10
 -21  -3  -1   76.89   10.00
 -21  -3  -1   86.29   10.00
 -21   3  -1   78.49    9.80
 -21   3  -1   82.89   10.30
  21   3   1   68.99   10.00
  21   3   1   72.59    7.30
  21   3   1   82.99   10.70
 -21   3  -1   81.49    7.80
 -21   3  -1   78.69    9.20
 -21   3  -1   66.59   10.30
 -23  -3  -1   -2.80    6.10
  23  -3   1    2.80    5.50
 -23  -3  -1    2.90    6.30
 -23  -3  -1    5.10    5.10
 -23  -3  -1    1.20    4.60
 -23   3  -1  -14.40    4.90
 -23   3  -1    0.90    5.80
 -23   3  -1   -0.30    4.40
  23   3   1   -3.10    6.30
  23   3   1    5.40    6.20
 -23   3  -1    8.60    6.30
  23   3   1   -4.00    4.40
 -25  -3  -1    0.50    5.30
 -25  -3  -1    7.10    6.80
 -25  -3  -1   -2.70    6.80
  25  -3   1   -3.50    6.00
 -25   3  -1   -0.60    5.90
  25   3   1   -0.70    4.80
 -25   3  -1    5.10    7.00
 -25   3  -1   -5.60    5.70
 -25   3  -1    6.90    5.00
 -26  -4   1    0.30    4.60
 -26  -4   1    4.20    6.40
  26  -4  -1   -4.00    6.20
 -26  -4   1    5.10    7.50
 -26   4   1   -2.20    3.30
 -26   4   1   11.80    7.50
  26   4  -1   -9.60    4.30
 -26   4   1    1.80    6.30
 -26   4   1    3.20    6.30
 -24  -4   1    9.30    5.50
  24  -4  -1    8.50    6.40
 -24  -4   1   10.20    6.70
 -24  -4   1   17.50    8.40
 -24   4   1    1.30    6.60
 -24   4   1    8.50    6.30
 -24   4   1   16.50    7.20
  24   4  -1    4.20    6.70
  24   4  -1    2.20    5.30
 -24   4   1    9.00    4.10
  24   4  -1   -0.60    4.60
 -22  -4   1    9.90    6.20
 -22  -4   1    0.00    4.50
 -22  -4   1   -4.70    4.60
 -22  -4   1   -5.20    5.60
 -22  -4   1   -3.00    4.10
  22  -4  -1    2.50    5.30
 -22   4   1   -5.90    4.80
 -22   4   1    4.30    4.60
 -22   4   1   -3.20    3.10
 -22   4   1   -0.30    5.00
  22   4  -1   -2.50    4.80
  22   4  -1   -3.10    4.30
 -22   4   1   -1.70    5.30
  22   4  -1   -7.10    5.20
 -20  -4   1   75.89    8.70
  20  -4  -1  114.89   10.10
 -20  -4   1  100.29   10.20
 -20  -4   1   83.69   10.20
 -20  -4   1   87.69    8.30
 -20  -4   1   84.29    9.40
 -20   4   1  102.79   10.30
  20   4  -1  100.49   10.50
 -20   4   1   95.39   10.60
 -20   4   1   96.69   11.20
  20   4  -1   91.29    7.40
 -20   4   1   73.09    8.50
 -20   4   1   86.59    6.40
  20   4  -1   95.09   10.80
  18  -4  -1   12.50    4.80
 -18  -4   1    1.70    4.70
 -18  -4   1    4.30    4.90
 -18  -4   1    2.60    4.40
  18  -4  -1    6.00    4.60
  18  -4  -1    1.50    5.10
 -18  -4   1    6.30    3.80
  18  -4  -1    0.60    4.60
 -18  -4   1    3.70    4.10
 -18  -4   1    5.60    4.30
  18   4  -1   12.40    5.30
 -18   4   1    3.30    3.10
 -18   4   1    7.40    5.40
 -18   4   1    5.70    4.20
  18   4  -1   -2.20    4.40
  18   4  -1   -1.90    3.60
 -18   4   1   14.50    4.90
 -18   4   1    2.50    4.50
 -18   4   1    6.60    5.10
 -18   4   1    5.00    4.90
 -16  -4   1   10.70    3.80
  16  -4  -1   13.40    4.30
  16  -4  -1    8.70    4.40
 -16  -4   1   11.10    5.00
 -16  -4   1   16.50    5.10
 -16  -4   1    7.70    4.00
 -16  -4   1    5.60    4.40
  16  -4  -1   11.10    4.30
 -16  -4   1   12.30    5.30
 -16  -4   1   10.60    4.80
  16  -4  -1   13.10    4.70
  16  -4  -1   19.50    5.40
  16  -4  -1   11.50    4.20
  16   4  -1    6.30    4.70
  16   4  -1    7.00    4.70
 -16   4   1   13.10    3.70
 -16   4   1   15.20    4.50
 -16   4   1   16.30    4.60
 -16   4   1    9.10    4.40
  16   4  -1   13.70    4.80
 -16   4   1    8.60    2.80
 -16   4   1    9.10    4.40
  16   4  -1   10.10    5.20
 -16   4   1   12.80    5.00
 -16   4   1    9.60    4.60
  16   4  -1    9.40    3.40
 -14  -4   1   25.50    5.30
  14  -4  -1   15.80    4.40
  14  -4  -1   25.70    4.50
 -14  -4   1   23.00    4.80
  14  -4  -1   24.00    4.80
  14  -4  -1   19.30    4.10
 -14  -4   1   24.60    5.20
 -14  -4   1   15.40    4.10
  14  -4  -1   28.70    5.20
 -14  -4   1   22.90    4.90
 -14  -4   1   20.70    4.80
  14  -4  -1   15.60    4.60
 -14  -4   1   18.80    3.60
  14   4  -1   22.20    4.70
 -14   4   1   21.60    5.30
  14   4  -1   22.40    4.80
 -14   4   1   17.80    3.70
 -14   4   1   19.10    4.70
  14   4  -1   29.50    5.70
  14   4  -1   22.20    3.50
 -14   4   1   14.90    4.40
 -14   4   1   18.60    4.40
  14   4  -1   25.80    5.40
 -14   4   1   19.40    2.90
 -14   4   1   26.20    4.90
 -14   4   1   15.40    3.90
 -12  -4   1    2.00    3.30
  12  -4  -1   12.50    4.30
  12  -4  -1    4.80    3.10
  12  -4  -1   15.60    3.90
  12  -4  -1    8.50    3.10
 -12  -4   1    7.60    2.60
 -12  -4   1   12.60    3.50
 -12  -4   1    7.90    3.50
 -12  -4   1   10.40    4.50
  12  -4  -1   12.80    3.80
  12  -4  -1   10.40    3.50
 -12  -4   1   14.70    4.30
 -12  -4   1   13.20    4.20
 -12   4   1   12.00    1.90
 -12   4   1    8.10    3.20
  12   4  -1    1.80    3.60
 -12   4   1   11.90    3.80
 -12   4   1    3.50    3.90
 -12   4   1    9.70    2.10
 -12   4   1   13.50    3.60
 -12   4   1   10.10    4.00
  12   4  -1   10.90    4.20
 -12   4   1    8.70    4.10
  12   4  -1    6.80    2.60
 -12   4   1   10.90    3.00
  12   4  -1    7.60    3.90
  12   4  -1    4.50    3.30
  12   4  -1   11.10    4.10
 -10  -4   1  160.78    8.90
 -10  -4   1  153.38    5.70
  10  -4  -1  157.88    8.00
  10  -4  -1  163.38    7.70
 -10  -4   1  158.38    7.90
  10  -4  -1  162.88    7.50
  10  -4  -1  139.49    8.00
 -10  -4   1  151.28    7.10
  10  -4  -1  158.08    6.70
 -10  -4   1  150.78    8.60
 -10  -4   1  165.28    8.30
 -10  -4   1  160.88    8.40
  10  -4  -1  149.79    7.40
 -10   4   1  152.88    8.50
  10   4  -1  151.18    8.40
 -10   4   1  155.68    8.40
  10   4  -1  150.88    8.90
 -10   4   1  148.69    8.20
  10   4  -1  151.88    5.40
 -10   4   1  145.09    7.50
  10   4  -1  144.89    7.90
  10   4  -1  151.88    8.50
 -10   4   1  149.19    7.20
 -10   4   1  152.48    7.70
  -8  -4   1 1454.25   31.00
  -8  -4   1 1416.86   28.30
   8  -4  -1 1447.46   29.30
   8  -4  -1 1402.36   29.30
   8  -4  -1 1426.16   28.90
   8  -4  -1 1450.25   27.30
  -8  -4   1 1445.46   30.10
  -8  -4   1 1408.36   30.80
   8  -4  -1 1443.56   30.50
   8  -4  -1 1420.76   28.80
  -8  -4   1 1455.35   29.70
  -8  -4   1 1454.65   31.10
  -8  -4   1 1448.76   26.70
  -8  -4   1 1439.96   30.60
  -8  -4   1 1447.66   28.50
   8  -4  -1 1440.16   29.90
  -8   4   1 1448.06   29.10
   8   4  -1 1422.06   31.00
   8   4  -1 1422.66   30.80
   8   4  -1 1431.56   29.00
  -8   4   1 1450.45   28.70
   8   4  -1 1453.55   31.00
  -8   4   1 1453.25   30.50
  -8   4   1 1452.25   29.50
   8   4  -1 1490.75   30.20
  -8   4   1 1429.86   28.10
  -8   4   1 1471.95   30.70
  -8   4   1 1418.76   31.10
   6  -4  -1  127.59    5.40
  -6  -4   1  119.89    5.50
   6  -4  -1  126.09    4.90
   6  -4  -1  117.09    4.70
  -6  -4   1  121.39    3.20
  -6  -4   1  122.69    5.30
  -6  -4   1  129.29    6.20
  -6  -4   1  107.69    5.80
   6  -4  -1  116.19    4.70
   6  -4  -1  123.39    5.70
   6  -4  -1  119.19    5.10
  -6  -4   1  118.09    6.00
  -6  -4   1  123.59    4.40
  -6  -4   1  126.69    5.90
   6   4  -1  114.39    5.80
   6   4  -1  112.09    6.00
   6   4  -1  118.49    5.40
  -6   4   1  117.19    6.10
  -6   4   1  118.89    5.60
  -6   4   1  124.79    4.20
   6   4  -1  122.29    6.00
  -6   4   1  118.69    4.90
   6   4  -1  121.69    4.90
  -6   4   1  121.79    4.70
  -6   4   1  108.49    5.20
  -6   4   1  115.79    5.60
   4  -4  -1 1005.80   19.10
  -4  -4   1 1026.80   21.10
  -4  -4   1 1012.00   20.20
   4  -4  -1 1018.50   19.40
  -4  -4   1  990.80   20.90
   4  -4  -1  996.30   19.70
   4  -4  -1 1018.60   19.30
   4  -4  -1 1007.20   19.70
  -4  -4   1 1018.70   20.90
   4   4  -1  989.20   20.80
  -4   4   1 1018.20   19.20
  -4   4   1  984.80   20.10
   4   4  -1 1016.80   20.20
  -4   4   1 1012.00   21.60
   4   4  -1 1029.50   19.50
  -4   4   1 1022.20   19.50
   4   4  -1  994.30   20.70
   4   4  -1  976.50   20.90
  -4   4   1 1010.00   20.60
  -4   4   1 1015.60   20.70
   4   4  -1  994.20   21.20
  -4   4   1 1017.80   18.70
   2  -4  -1  196.18    4.80
  -2  -4   1  187.78    5.60
   2  -4  -1  194.38    5.10
  -2  -4   1  193.98    5.80
   2  -4  -1  185.48    5.60
   2  -4  -1  193.38    5.20
  -2  -4   1  199.98    5.50
   2  -4  -1  199.18    5.30
  -2  -4   1  185.88    5.70
  -2   4   1  187.78    4.90
   2   4  -1  176.18    6.20
   2   4  -1  187.38    5.70
   2   4  -1  182.18    5.60
  -2   4   1  187.18    5.50
  -2   4   1  189.98    5.20
  -2   4   1  199.08    6.20
  -2   4   1  196.98    6.30
   2   4  -1  192.98    4.70
   2   4  -1  183.98    5.10
   2   4  -1  188.18    5.50
   2   4  -1  189.98    4.80
   0  -4   1  175.28    4.50
   0  -4   1  181.48    4.40
   0  -4  -1  183.98    5.10
   0  -4  -1  179.88    5.40
   0  -4  -1  178.28    5.30
   0  -4   1  174.58    5.10
   0  -4   1  183.68    4.40
   0  -4  -1  172.58    4.40
   0  -4   1  168.78    4.90
   0  -4  -1  179.28    5.40
   0  -4   1  179.68    4.30
   0   4   1  174.18    5.20
   0   4  -1  173.78    4.60
   0   4   1  184.58    5.30
   0   4  -1  180.78    5.40
   0   4   1  173.98    4.40
   0   4  -1  173.68    6.00
   0   4  -1  180.88    5.20
   0   4   1  168.98    5.20
   0   4  -1  171.08    4.30
   0   4  -1  185.88    4.30
   0   4   1  176.98    5.90
   0   4  -1  174.58    4.30
   2  -4   1 1117.89   21.20
  -2  -4  -1 1094.09   22.10
  -2  -4  -1 1104.79   20.00
  -2  -4  -1 1081.09   21.00
  -2  -4  -1 1122.39   22.20
   2  -4   1 1073.39   19.80
   2  -4   1 1100.89   21.10
   2   4   1 1102.19   22.00
   2   4   1 1112.99   22.00
  -2   4  -1 1098.09   19.70
  -2   4  -1 1070.09   22.30
   2   4   1 1111.59   21.00
  -2   4  -1 1077.09   21.00
   2   4   1 1102.59   22.50
  -2   4  -1 1091.19   22.20
  -2   4  -1 1135.09   20.70
  -2   4  -1 1099.89   21.40
  -4  -4  -1  185.28    4.90
  -4  -4  -1  184.48    5.70
   4  -4   1  178.08    5.20
   4  -4   1  180.68    4.60
  -4  -4  -1  181.38    6.90
  -4  -4  -1  192.38    7.00
  -4  -4  -1  176.68    6.20
   4  -4   1  177.88    4.80
   4  -4   1  175.08    6.00
   4  -4   1  178.28    4.90
   4  -4   1  190.28    5.90
  -4   4  -1  173.08    6.90
   4   4   1  183.68    6.80
  -4   4  -1  186.88    6.50
  -4   4  -1  177.78    5.10
  -4   4  -1  177.18    4.70
   4   4   1  181.48    6.20
   4   4   1  190.08    4.70
   4   4   1  190.18    5.50
  -4   4  -1  176.08    6.20
  -4   4  -1  179.18    5.50
   4   4   1  182.28    6.80
  -4   4  -1  176.38    6.40
  -6  -4  -1  703.03   14.10
   6  -4   1  685.93   14.40
   6  -4   1  695.93   14.70
   6  -4   1  708.43   16.30
  -6  -4  -1  688.03   17.30
   6  -4   1  682.23   14.90
   6  -4   1  707.03   15.80
   6  -4   1  695.33   15.40
  -6  -4  -1  670.43   16.50
  -6  -4  -1  701.83   17.40
  -6  -4  -1  681.53   13.80
  -6  -4  -1  676.93   15.90
  -6  -4  -1  695.63   17.10
  -6   4  -1  689.53   16.80
  -6   4  -1  693.23   17.40
  -6   4  -1  688.33   16.60
  -6   4  -1  705.73   15.20
   6   4   1  688.63   17.20
  -6   4  -1  689.93   16.30
   6   4   1  689.53   14.80
  -6   4  -1  701.23   14.70
  -6   4  -1  685.23   15.00
   6   4   1  695.93   15.80
   6   4   1  687.73   17.10
   6   4   1  671.53   16.50
  -8  -4  -1  283.87   10.10
  -8  -4  -1  313.07   11.50
  -8  -4  -1  274.07    8.50
  -8  -4  -1  284.67   10.70
   8  -4   1  279.57   10.20
   8  -4   1  295.77   10.00
   8  -4   1  299.57    8.80
   8  -4   1  306.27   11.00
   8  -4   1  281.27    9.10
   8  -4   1  296.47    9.80
  -8  -4  -1  300.47    8.20
   8  -4   1  292.27    9.20
  -8  -4  -1  302.97   11.40
  -8  -4  -1  279.37   10.40
  -8   4  -1  275.57    7.00
  -8   4  -1  298.67    9.60
  -8   4  -1  290.57    9.10
  -8   4  -1  279.07   10.50
  -8   4  -1  285.57    9.00
  -8   4  -1  284.37   11.00
   8   4   1  296.07   10.10
  -8   4  -1  302.77   11.00
   8   4   1  292.57   11.00
   8   4   1  329.77   11.70
  -8   4  -1  286.77   10.10
   8   4   1  295.37    9.10
   8   4   1  310.77   11.00
 -10  -4  -1    7.00    3.80
 -10  -4  -1    7.40    3.00
  10  -4   1    4.60    3.30
 -10  -4  -1    8.80    4.20
  10  -4   1    3.30    3.10
 -10  -4  -1    8.90    3.90
 -10  -4  -1    3.80    3.60
 -10  -4  -1    8.40    2.70
  10  -4   1    1.00    3.40
 -10  -4  -1    1.20    3.30
  10  -4   1    7.00    3.10
  10  -4   1   11.80    3.40
  10  -4   1    6.80    3.00
 -10   4  -1   10.40    4.10
 -10   4  -1    4.80    3.80
 -10   4  -1    8.00    4.00
 -10   4  -1    4.70    3.70
  10   4   1    3.10    3.40
  10   4   1    6.30    3.30
 -10   4  -1    3.00    3.00
 -10   4  -1    5.90    3.00
  10   4   1    5.60    3.80
  10   4   1    6.20    3.90
 -10   4  -1    6.50    2.40
  10   4   1    3.10    3.30
 -10   4  -1    7.40    3.10
  12  -4   1   31.00    4.60
  12  -4   1   28.60    4.80
 -12  -4  -1   32.60    4.60
  12  -4   1   25.10    4.40
 -12  -4  -1   35.80    6.00
 -12  -4  -1   30.10    4.00
 -12  -4  -1   29.80    5.50
 -12  -4  -1   21.80    4.70
  12  -4   1   30.40    5.50
  12  -4   1   27.00    4.50
  12  -4   1   32.10    4.50
 -12  -4  -1   18.50    4.70
 -12  -4  -1   26.70    4.40
 -12  -4  -1   24.90    5.10
 -12   4  -1   17.80    3.80
  12   4   1   19.90    4.50
 -12   4  -1   31.80    5.50
  12   4   1   30.80    2.70
 -12   4  -1   29.50    4.50
 -12   4  -1   24.00    4.30
  12   4   1   22.30    4.50
  12   4   1   29.00    5.20
 -12   4  -1   24.90    5.20
 -12   4  -1   30.40    3.60
  12   4   1   16.40    4.20
 -12   4  -1   26.80    5.20
  12   4   1   29.80    2.70
 -12   4  -1   32.10    5.30
  12   4   1   29.40    5.00
  14  -4   1    7.30    3.40
 -14  -4  -1    4.90    4.20
  14  -4   1    8.40    3.70
  14  -4   1    9.60    3.90
 -14  -4  -1   10.80    3.80
 -14  -4  -1    7.30    4.00
  14  -4   1    8.00    3.60
 -14  -4  -1    9.90    4.60
  14  -4   1    8.10    3.60
 -14  -4  -1   10.20    3.30
 -14  -4  -1    0.80    4.10
 -14  -4  -1    7.90    4.00
  14  -4   1    5.10    4.00
 -14   4  -1    9.90    3.40
 -14   4  -1    6.20    4.50
 -14   4  -1    5.90    3.70
 -14   4  -1    7.90    4.20
  14   4   1   11.60    4.30
  14   4   1   11.10    4.30
  14   4   1    6.90    4.20
  14   4   1    5.90    4.20
 -14   4  -1   16.10    5.10
 -14   4  -1   10.30    3.00
 -14   4  -1    1.50    3.10
  14   4   1    4.70    2.40
 -14   4  -1    6.00    4.20
  16  -4   1   80.19    9.30
 -16  -4  -1   87.79    9.40
  16  -4   1   76.99    7.80
 -16  -4  -1   89.09    8.30
 -16  -4  -1   70.69    8.10
  16  -4   1   83.69    8.60
  16  -4   1   98.29    8.10
 -16  -4  -1   97.39    7.80
 -16  -4  -1   75.99    9.00
 -16  -4  -1   74.49    8.50
  16  -4   1   71.89    7.60
 -16  -4  -1   58.09    7.40
 -16   4  -1   97.79    8.30
 -16   4  -1   83.99   11.00
 -16   4  -1   90.09    8.90
 -16   4  -1   84.79    6.50
  16   4   1   89.99    9.80
 -16   4  -1  103.19   10.20
 -16   4  -1   87.19    9.40
  16   4   1   69.29    5.30
 -16   4  -1   72.99    8.60
  16   4   1   91.49    8.90
 -16   4  -1   79.29    7.80
 -18  -4  -1   34.50    5.90
 -18  -4  -1   34.50    6.20
 -18  -4  -1   46.30    7.90
 -18  -4  -1   42.10    8.00
  18  -4   1   43.10    6.60
  18  -4   1   29.00    6.60
 -18  -4  -1   31.20    6.80
 -18  -4  -1   41.80    7.70
 -18   4  -1   40.30    7.90
  18   4   1   31.30    4.40
 -18   4  -1   36.30    7.50
 -18   4  -1   32.80    6.30
 -18   4  -1   27.90    5.90
 -18   4  -1   28.90    6.20
  18   4   1   36.90    7.40
 -18   4  -1   37.60    5.10
 -18   4  -1   40.30    8.10
  18   4   1   43.00    8.00
 -20  -4  -1   66.39    7.80
 -20  -4  -1   70.69    9.70
 -20  -4  -1   50.39    8.50
  20  -4   1   56.99    8.10
 -20  -4  -1   60.29    8.10
 -20  -4  -1   57.59    9.40
 -20   4  -1   71.29    6.70
 -20   4  -1   46.40    7.20
 -20   4  -1   56.09    9.40
 -20   4  -1   42.40    7.60
  20   4   1   53.29    5.60
 -20   4  -1   54.79    9.10
 -20   4  -1   55.79    8.90
  20   4   1   56.69    9.30
  20   4   1   50.99    9.10
  22  -4   1    3.60    5.90
 -22  -4  -1   14.60    5.70
 -22  -4  -1   19.20    7.50
 -22  -4  -1   12.50    5.50
 -22  -4  -1    5.60    5.90
 -22  -4  -1    9.40    5.80
 -22   4  -1   11.70    4.60
 -22   4  -1   10.10    7.20
  22   4   1   11.40    6.50
  22   4   1    9.20    7.00
 -22   4  -1    5.20    5.60
 -22   4  -1    0.50    5.90
 -22   4  -1   13.70    5.60
  22   4   1    7.20    4.10
 -24  -4  -1    8.70    6.90
 -24  -4  -1   -2.40    5.10
  24  -4   1   -3.10    5.90
 -24  -4  -1    4.70    7.10
  24   4   1    3.30    6.80
 -24   4  -1    2.60    4.20
  24   4   1   -1.20    3.90
 -24   4  -1   14.60    7.60
 -24   4  -1   -1.10    6.30
 -24   4  -1    1.50    6.00
  24   4   1    1.60    6.10
 -26  -4  -1   17.50    8.80
 -26  -4  -1   13.70    7.60
  26  -4   1   15.60    7.80
 -26  -4  -1   11.00    5.90
 -26   4  -1   -4.30    6.20
 -26   4  -1    3.20    6.00
 -26   4  -1   -2.80    4.40
 -26   4  -1   11.60    7.50
 -27  -5   1   31.90    7.30
 -27  -5   1   41.00   10.60
 -27   5   1   27.10    8.70
  25  -5  -1   -4.70    6.40
 -25  -5   1   -9.20    4.20
 -25  -5   1  -14.40    6.20
 -25  -5   1   -8.60    5.90
 -25   5   1    8.10    7.30
 -25   5   1   -7.80    5.60
 -25   5   1   -8.40    5.40
  25   5  -1   -0.50    6.00
  25   5  -1    1.20    6.10
  23  -5  -1    3.80    6.10
 -23  -5   1    4.80    6.30
 -23  -5   1    3.40    5.80
 -23  -5   1    9.40    7.40
 -23  -5   1    2.80    5.10
  23   5  -1   -1.10    5.40
 -23   5   1    5.80    5.90
 -23   5   1    3.90    6.20
  23   5  -1   -1.20    3.60
 -23   5   1    2.80    6.20
  23   5  -1  -10.10    5.10
  21  -5  -1   13.50    5.80
 -21  -5   1   13.10    6.00
 -21  -5   1   12.10    6.30
 -21  -5   1   11.00    5.30
 -21  -5   1    8.20    6.10
 -21   5   1    3.40    5.80
  21   5  -1   13.30    3.80
 -21   5   1   10.50    5.70
 -21   5   1    8.00    2.60
  21   5  -1   13.30    6.10
 -21   5   1    9.70    5.90
  21   5  -1   12.90    6.80
 -21   5   1    5.90    4.70
 -19  -5   1  449.16   18.30
 -19  -5   1  434.96   16.50
 -19  -5   1  440.56   14.60
 -19  -5   1  444.66   18.70
 -19  -5   1  474.65   18.70
  19  -5  -1  468.05   17.90
  19  -5  -1  464.55   16.20
 -19  -5   1  449.66   18.20
 -19   5   1  460.65   19.00
 -19   5   1  432.26   17.00
 -19   5   1  450.05   18.90
 -19   5   1  485.55   17.00
 -19   5   1  446.96   17.10
  19   5  -1  446.56   19.50
 -19   5   1  426.56   10.50
  19   5  -1  444.06   18.30
  19   5  -1  448.16   12.00
 -19   5   1  479.25   20.20
  17  -5  -1  100.39    9.40
 -17  -5   1   72.59    8.60
  17  -5  -1  103.99    9.60
 -17  -5   1   84.99    9.10
  17  -5  -1   85.29    7.90
 -17  -5   1   86.69    9.40
 -17  -5   1   96.49    9.60
 -17  -5   1  101.49    8.30
 -17  -5   1   86.49    6.30
 -17   5   1   84.89    8.50
  17   5  -1   87.59    5.40
 -17   5   1   95.39    8.40
 -17   5   1   92.49   10.10
 -17   5   1  104.89    9.10
 -17   5   1   88.09    9.80
  17   5  -1   84.89    8.80
 -17   5   1   78.79    9.00
  17   5  -1  109.39   10.60
  15  -5  -1   52.49    6.60
 -15  -5   1   76.69    5.90
 -15  -5   1   62.89    6.60
 -15  -5   1   64.89    7.70
  15  -5  -1   68.19    6.90
 -15  -5   1   61.89    7.30
  15  -5  -1   69.89    6.50
 -15  -5   1   44.90    6.80
  15  -5  -1   65.89    7.90
  15  -5  -1   57.99    6.80
 -15  -5   1   59.09    7.30
 -15  -5   1   50.99    7.20
  15  -5  -1   64.39    7.10
 -15   5   1   60.09    6.30
 -15   5   1   66.39    6.70
  15   5  -1   80.09    8.10
 -15   5   1   70.99    7.50
 -15   5   1   55.19    7.40
  15   5  -1   59.99    7.90
 -15   5   1   48.90    7.10
 -15   5   1   61.59    7.50
  15   5  -1   61.69    7.60
 -15   5   1   66.59    6.70
  15   5  -1   54.99    7.10
  15   5  -1   58.39    4.20
  13  -5  -1  535.35   17.80
  13  -5  -1  565.64   16.90
  13  -5  -1  543.15   16.70
 -13  -5   1  547.55   17.40
 -13  -5   1  591.14   18.40
 -13  -5   1  544.85   16.90
 -13  -5   1  559.84   17.60
  13  -5  -1  549.65   14.90
  13  -5  -1  545.85   16.10
 -13  -5   1  539.05   18.00
 -13  -5   1  590.94   13.90
  13  -5  -1  558.64   16.20
 -13  -5   1  561.44   15.80
 -13   5   1  548.05   17.90
 -13   5   1  538.25   18.10
  13   5  -1  553.94   17.40
  13   5  -1  555.54   11.30
 -13   5   1  569.74   16.70
  13   5  -1  566.84   18.30
 -13   5   1  569.34   16.30
 -13   5   1  568.64   17.80
  13   5  -1  563.54   18.20
 -13   5   1  583.54   15.90
  13   5  -1  561.84   18.40
  11  -5  -1 1479.95   31.20
 -11  -5   1 1487.55   33.80
 -11  -5   1 1473.35   28.30
  11  -5  -1 1445.56   33.20
  11  -5  -1 1434.86   31.00
 -11  -5   1 1487.15   30.70
  11  -5  -1 1448.56   31.80
  11  -5  -1 1444.06   29.40
  11  -5  -1 1489.05   32.00
 -11  -5   1 1520.75   33.40
 -11  -5   1 1502.45   33.90
 -11  -5   1 1476.55   32.80
 -11  -5   1 1454.75   32.20
 -11   5   1 1489.75   30.70
 -11   5   1 1480.35   31.80
 -11   5   1 1491.15   34.00
 -11   5   1 1434.46   29.80
 -11   5   1 1462.15   33.30
  11   5  -1 1474.15   32.70
  11   5  -1 1459.65   33.70
 -11   5   1 1490.65   33.30
 -11   5   1 1486.25   31.30
  11   5  -1 1462.85   33.80
  11   5  -1 1467.75   33.50
  -9  -5   1   92.69    7.10
  -9  -5   1   90.49    6.30
   9  -5  -1   92.79    6.00
  -9  -5   1   91.49    7.30
   9  -5  -1   85.29    4.80
  -9  -5   1   91.79    7.50
   9  -5  -1   87.29    5.60
  -9  -5   1   87.79    5.40
   9  -5  -1   83.59    6.50
  -9  -5   1   90.99    6.70
  -9  -5   1   89.69    5.40
  -9  -5   1   91.29    3.70
   9  -5  -1   84.99    5.60
   9  -5  -1   99.59    6.10
  -9   5   1   90.89    6.10
  -9   5   1   88.89    7.10
  -9   5   1   75.49    5.30
   9   5  -1   89.39    7.40
   9   5  -1   92.59    6.20
  -9   5   1   83.59    6.60
  -9   5   1   76.29    6.80
  -9   5   1   85.89    5.70
   9   5  -1   80.69    6.70
   9   5  -1   84.49    6.80
  -9   5   1   91.29    4.90
  -7  -5   1  479.05   13.80
   7  -5  -1  476.15   12.80
  -7  -5   1  486.35   11.40
   7  -5  -1  510.35   11.30
  -7  -5   1  495.85   14.20
  -7  -5   1  491.25   13.30
   7  -5  -1  503.25   12.60
   7  -5  -1  496.45   13.50
  -7  -5   1  514.45   14.40
   7  -5  -1  485.65   11.90
   7  -5  -1  502.65   12.10
  -7  -5   1  505.65   12.80
  -7  -5   1  479.85   14.20
   7  -5  -1  502.35   12.40
   7   5  -1  488.65   14.10
   7   5  -1  513.15   13.30
  -7   5   1  497.55   13.30
  -7   5   1  491.95   13.50
  -7   5   1  507.85   12.20
  -7   5   1  489.65   14.50
   7   5  -1  486.85   12.10
  -7   5   1  496.25   11.70
   7   5  -1  504.25   14.20
   7   5  -1  491.55   13.80
  -7   5   1  491.35   11.10
  -7   5   1  494.35   13.70
   5  -5  -1 2260.77   42.00
   5  -5  -1 2306.87   42.00
   5  -5  -1 2225.38   41.30
  -5  -5   1 2244.28   43.70
  -5  -5   1 2233.08   43.50
   5  -5  -1 2270.57   41.50
   5  -5  -1 2326.37   41.50
  -5  -5   1 2229.08   42.60
  -5  -5   1 2312.67   43.80
  -5   5   1 2227.78   42.60
  -5   5   1 2327.87   41.60
   5   5  -1 2296.67   43.80
   5   5  -1 2271.17   43.20
  -5   5   1 2323.87   41.00
   5   5  -1 2291.27   44.20
   5   5  -1 2263.87   41.40
  -5   5   1 2304.87   43.20
   5   5  -1 2274.37   43.60
  -5   5   1 2290.77   43.30
  -5   5   1 2247.88   44.40
   5   5  -1 2308.17   42.70
  -5   5   1 2276.37   41.30
   3  -5  -1 1047.20   19.80
  -3  -5   1  996.80   20.90
   3  -5  -1 1034.90   19.60
  -3  -5   1 1044.90   21.10
  -3  -5   1 1031.20   20.30
  -3  -5   1 1028.80   20.90
   3  -5  -1 1047.20   19.60
   3  -5  -1 1037.70   19.60
   3   5  -1 1024.80   20.80
  -3   5   1 1031.90   20.70
  -3   5   1 1034.30   19.70
  -3   5   1 1039.00   20.10
  -3   5   1 1000.40   21.80
   3   5  -1 1023.40   20.90
   3   5  -1  998.20   19.00
   3   5  -1  984.10   21.90
  -3   5   1 1006.80   21.50
   3   5  -1 1017.80   18.80
   3   5  -1 1002.40   20.10
   3   5  -1 1019.40   20.80
  -3   5   1 1024.60   18.50
  -1  -5   1  723.43   13.70
  -1  -5   1  711.63   14.70
   1  -5  -1  717.83   14.90
  -1  -5   1  726.73   14.60
   1  -5  -1  732.73   14.90
   1  -5  -1  701.43   13.90
  -1  -5   1  715.03   15.10
   1  -5  -1  728.73   14.60
   1  -5  -1  738.93   14.90
  -1  -5   1  714.63   14.60
   1   5  -1  733.63   16.50
  -1   5   1  726.53   15.80
   1   5  -1  746.83   14.50
  -1   5   1  728.53   14.00
   1   5  -1  721.53   14.90
   1   5  -1  694.13   14.30
   1   5  -1  722.43   14.90
   1   5  -1  712.43   14.50
  -1   5   1  729.63   16.30
   1  -5   1   10.20    1.40
   1  -5   1   12.20    1.40
  -1  -5  -1   12.50    2.20
   1  -5   1   12.10    1.80
  -1  -5  -1    8.00    2.10
   1  -5   1    9.10    1.80
  -1  -5  -1    7.60    1.50
   1  -5   1   12.00    1.30
  -1   5  -1    7.00    1.50
  -1   5  -1   10.40    2.50
  -1   5  -1    8.10    1.80
   1   5   1    9.70    1.60
  -1   5  -1   11.00    2.30
   1   5   1   11.10    2.00
   1   5   1   10.00    2.00
   1   5   1    9.30    2.50
  -1   5  -1   11.80    1.60
   1   5   1    8.70    2.00
   3  -5   1  311.77    8.00
  -3  -5  -1  286.37    7.10
  -3  -5  -1  292.57    7.90
   3  -5   1  291.17    6.70
  -3  -5  -1  283.37    8.90
  -3  -5  -1  289.57    6.90
   3  -5   1  288.07    6.30
   3  -5   1  294.47    7.70
  -3  -5  -1  300.47    9.00
  -3   5  -1  278.27    8.80
   3   5   1  287.67    6.70
  -3   5  -1  282.57    8.20
  -3   5  -1  297.57    7.30
  -3   5  -1  294.67    6.50
   3   5   1  288.47    7.90
  -3   5  -1  286.87    9.10
   3   5   1  284.87    8.70
   3   5   1  286.17    8.80
   3   5   1  290.67    9.20
  -3   5  -1  293.97    7.90
   3   5   1  293.47    6.50
   5  -5   1  621.24   12.40
   5  -5   1  633.74   14.20
  -5  -5  -1  617.84   15.90
  -5  -5  -1  618.54   12.50
   5  -5   1  609.54   13.40
   5  -5   1  600.54   12.60
   5  -5   1  626.24   14.50
  -5  -5  -1  628.44   15.80
  -5  -5  -1  617.84   14.80
   5  -5   1  597.94   12.80
  -5  -5  -1  613.44   14.00
  -5   5  -1  622.24   15.20
  -5   5  -1  615.04   13.00
   5   5   1  593.24   15.50
  -5   5  -1  594.14   15.10
  -5   5  -1  600.34   12.50
   5   5   1  614.24   13.80
   5   5   1  619.44   12.30
   5   5   1  634.44   14.90
   5   5   1  620.24   15.70
  -5   5  -1  625.84   14.90
  -5   5  -1  600.84   16.00
  -7  -5  -1   60.99    3.90
   7  -5   1   64.49    4.40
  -7  -5  -1   63.79    5.20
   7  -5   1   72.49    5.10
   7  -5   1   75.09    4.70
   7  -5   1   67.49    5.40
   7  -5   1   71.39    4.50
  -7  -5  -1   57.29    6.20
   7  -5   1   57.69    5.90
  -7  -5  -1   60.79    5.90
  -7  -5  -1   59.69    5.90
  -7  -5  -1   63.59    3.80
   7   5   1   55.49    4.20
  -7   5  -1   72.69    4.80
   7   5   1   66.49    6.00
   7   5   1   52.99    5.50
   7   5   1   65.19    5.90
   7   5   1   55.99    4.90
  -7   5  -1   59.09    4.20
  -7   5  -1   77.39    6.10
  -7   5  -1   69.09    4.80
  -7   5  -1   70.89    5.80
  -7   5  -1   73.39    6.50
  -7   5  -1   64.89    5.80
   9  -5   1  133.69    6.50
   9  -5   1  158.98    8.50
  -9  -5  -1  129.89    6.20
   9  -5   1  132.09    6.40
  -9  -5  -1  140.19    8.70
  -9  -5  -1  131.09    8.20
   9  -5   1  149.09    7.50
  -9  -5  -1  131.89    7.50
  -9  -5  -1  142.69    5.50
   9  -5   1  135.09    6.50
  -9  -5  -1  132.89    8.50
   9  -5   1  143.99    7.20
  -9   5  -1  139.19    6.40
  -9   5  -1  135.79    8.30
   9   5   1  145.39    8.60
  -9   5  -1  143.49    6.30
   9   5   1  136.39    8.10
  -9   5  -1  132.69    6.70
  -9   5  -1  132.09    8.20
  -9   5  -1  146.29    7.70
   9   5   1  141.19    7.50
  -9   5  -1  147.49    8.30
   9   5   1  112.59    7.10
   9   5   1  150.38    8.50
 -11  -5  -1    2.90    3.40
 -11  -5  -1   -2.80    3.60
 -11  -5  -1    5.30    2.90
  11  -5   1    4.00    3.40
 -11  -5  -1    1.00    2.30
 -11  -5  -1    4.00    3.70
 -11  -5  -1   -1.20    3.30
 -11  -5  -1    3.00    3.60
  11  -5   1    3.50    3.10
  11  -5   1    2.50    2.90
  11  -5   1   -1.70    2.60
  11  -5   1    4.90    3.00
  11  -5   1   -0.10    2.60
 -11   5  -1   -2.10    3.30
 -11   5  -1    4.50    4.00
  11   5   1   -4.60    2.50
 -11   5  -1    2.00    1.30
 -11   5  -1    1.20    2.60
  11   5   1    7.80    3.60
  11   5   1    0.30    3.00
 -11   5  -1    1.30    1.40
  11   5   1   -2.90    3.20
 -11   5  -1   -0.90    2.60
 -11   5  -1   -0.30    3.90
 -11   5  -1    2.10    2.50
  11   5   1   -1.90    3.40
 -11   5  -1    4.00    3.50
 -13  -5  -1  214.68   11.00
 -13  -5  -1  200.68    9.10
 -13  -5  -1  202.18   10.60
  13  -5   1  207.68   11.20
 -13  -5  -1  213.28    8.20
 -13  -5  -1  199.68   11.30
  13  -5   1  201.98    9.30
 -13  -5  -1  216.28   11.50
 -13  -5  -1  231.38   11.10
  13  -5   1  226.18   10.20
  13  -5   1  239.58   10.70
  13  -5   1  199.78    9.20
  13  -5   1  201.58    9.40
 -13  -5  -1  223.28    9.40
  13   5   1  217.28   10.90
 -13   5  -1  237.58   10.60
 -13   5  -1  209.78    9.00
 -13   5  -1  230.78   11.40
 -13   5  -1  216.28    9.30
  13   5   1  220.28   11.40
 -13   5  -1  218.48    6.50
  13   5   1  215.58   10.60
 -13   5  -1  219.28   11.60
  13   5   1  209.38   11.40
 -13   5  -1  206.28   11.20
 -13   5  -1  222.18    9.80
  15  -5   1  108.79    8.40
  15  -5   1  109.49    8.00
 -15  -5  -1  118.09   10.60
 -15  -5  -1  116.99    9.20
 -15  -5  -1  112.99    6.90
 -15  -5  -1  122.09    8.10
 -15  -5  -1  109.39    9.80
 -15  -5  -1  121.99   10.40
  15  -5   1  128.59    8.50
  15  -5   1  111.39    8.50
 -15  -5  -1  110.89   10.10
  15  -5   1  124.19    9.90
 -15   5  -1  121.19    5.60
  15   5   1  131.69   10.90
  15   5   1  111.39    9.00
 -15   5  -1  127.59    9.90
 -15   5  -1  131.29    8.40
 -15   5  -1  112.49   10.70
  15   5   1  120.39   12.00
 -15   5  -1  108.49    9.10
 -15   5  -1  113.19    8.10
 -15   5  -1  105.59   10.50
 -17  -5  -1   -7.60    4.30
 -17  -5  -1   -2.40    3.90
 -17  -5  -1   -4.10    3.70
  17  -5   1   -2.90    3.90
 -17  -5  -1    3.20    4.90
 -17  -5  -1    8.80    5.50
  17  -5   1   -0.90    3.90
 -17  -5  -1    7.80    4.00
 -17   5  -1   -0.40    3.60
  17   5   1   -3.50    4.60
  17   5   1    6.30    4.80
 -17   5  -1    2.50    4.80
 -17   5  -1    1.20    2.90
 -17   5  -1   -0.50    4.90
 -17   5  -1    7.20    4.10
 -17   5  -1    6.80    4.90
 -17   5  -1   -2.50    4.00
 -19  -5  -1    2.20    4.60
 -19  -5  -1    9.40    6.00
  19  -5   1    3.70    5.10
 -19  -5  -1    2.40    5.50
 -19  -5  -1   -1.20    4.20
 -19  -5  -1   -2.50    3.70
 -19   5  -1    0.50    4.90
 -19   5  -1    3.00    5.90
  19   5   1    1.20    4.70
  19   5   1   -4.70    4.70
 -19   5  -1    7.30    5.50
 -19   5  -1    1.20    4.90
 -19   5  -1    4.90    4.60
 -19   5  -1   -1.20    3.00
 -19   5  -1   -5.60    4.00
 -21  -5  -1   -2.00    5.40
 -21  -5  -1    8.90    5.40
 -21  -5  -1   12.00    6.50
 -21  -5  -1    4.20    5.70
  21  -5   1    3.40    5.80
  21   5   1    5.00    6.10
 -21   5  -1   -3.50    5.20
 -21   5  -1   -0.50    3.40
  21   5   1   -4.10    5.20
 -21   5  -1    9.30    6.30
 -21   5  -1   -1.80    5.50
 -21   5  -1    3.40    5.80
 -21   5  -1   10.70    4.80
 -23  -5  -1   34.90    7.60
 -23  -5  -1   40.20    9.30
 -23  -5  -1   31.10    8.40
  23  -5   1   39.10    8.20
 -23  -5  -1   14.70    7.40
  23   5   1   28.60    8.70
  23   5   1   33.00    8.40
 -23   5  -1   36.40    8.30
 -23   5  -1   23.90    8.20
 -23   5  -1   23.10    8.00
 -23   5  -1   26.20    4.70
 -25  -5  -1   10.20    7.00
  25  -5   1    6.70    7.50
 -25  -5  -1   15.70    6.00
 -25  -5  -1    6.40    7.70
 -25   5  -1    7.20    6.30
 -25   5  -1   13.00    7.60
 -25   5  -1    6.60    7.10
  25   5   1    5.20    7.60
  25   5   1   17.50    8.00
  26  -6  -1    7.60    8.10
 -26  -6   1   18.40    8.70
 -26  -6   1    3.90    6.90
 -26  -6   1    7.30    6.30
  26   6  -1    8.90    7.40
 -26   6   1    5.20    7.30
  26   6  -1    3.00    7.20
 -26   6   1   12.90    7.20
 -26   6   1    4.90    7.00
 -24  -6   1    3.40    7.30
  24  -6  -1    1.00    6.50
 -24  -6   1    9.50    6.90
 -24  -6   1   10.30    5.70
 -24  -6   1    8.30    7.40
  24   6  -1    6.60    6.40
 -24   6   1    7.90    6.70
 -24   6   1   -1.10    5.80
 -24   6   1    3.40    5.90
  24   6  -1  -10.00    5.30
 -22  -6   1    7.70    5.30
 -22  -6   1    4.60    5.90
 -22  -6   1    1.10    6.20
 -22  -6   1    1.40    5.20
  22  -6  -1   -0.80    5.60
 -22   6   1   -5.70    5.60
 -22   6   1    3.50    3.80
 -22   6   1   -0.60    5.80
  22   6  -1   -6.60    4.70
  22   6  -1   -1.10    5.20
 -22   6   1   -7.30    4.90
 -20  -6   1    1.30    5.70
  20  -6  -1    7.30    5.60
 -20  -6   1    7.80    5.10
 -20  -6   1    2.70    5.00
 -20  -6   1    8.50    6.00
  20  -6  -1    8.80    5.50
 -20   6   1   -0.60    4.90
  20   6  -1   -1.50    4.70
  20   6  -1   -1.40    4.80
 -20   6   1    9.70    5.60
 -20   6   1   -0.60    4.90
 -20   6   1    3.00    4.00
 -20   6   1   -1.30    5.30
 -18  -6   1   15.60    5.80
  18  -6  -1   21.40    5.80
  18  -6  -1   12.90    4.90
 -18  -6   1    0.90    4.40
 -18  -6   1   10.80    5.20
 -18  -6   1    4.70    5.30
  18  -6  -1   13.80    5.70
 -18  -6   1   12.00    5.40
 -18   6   1    6.30    5.60
 -18   6   1    3.80    4.90
 -18   6   1   13.20    4.70
 -18   6   1   14.00    4.50
 -18   6   1   14.50    6.20
 -18   6   1    1.40    5.10
  18   6  -1    9.10    5.40
  18   6  -1    8.80    5.30
  16  -6  -1    3.10    3.70
 -16  -6   1    3.80    4.50
 -16  -6   1    0.10    4.20
  16  -6  -1    1.60    3.80
 -16  -6   1   -5.30    3.40
 -16  -6   1    4.80    4.50
 -16  -6   1   -0.40    4.60
 -16  -6   1   -0.80    4.40
  16  -6  -1    3.20    4.00
  16  -6  -1    3.50    4.00
 -16  -6   1    0.60    2.70
 -16   6   1   -3.00    3.00
  16   6  -1    5.00    4.30
 -16   6   1    7.70    4.90
 -16   6   1    3.10    3.40
 -16   6   1   -2.50    4.60
 -16   6   1   -2.20    4.20
 -16   6   1   -1.90    4.10
  16   6  -1    6.60    4.40
  14  -6  -1   36.70    4.90
 -14  -6   1   31.30    3.60
  14  -6  -1   32.70    5.20
 -14  -6   1   29.30    6.10
 -14  -6   1   33.00    5.10
 -14  -6   1   31.80    5.90
 -14  -6   1   28.20    5.80
  14  -6  -1   23.60    4.50
 -14  -6   1   28.80    5.50
  14  -6  -1   25.70    5.00
  14  -6  -1   26.40    5.80
 -14  -6   1   24.80    5.40
  14  -6  -1   27.60    5.10
 -14   6   1   20.50    5.00
  14   6  -1   16.20    5.10
 -14   6   1   32.60    4.70
 -14   6   1   25.80    4.60
 -14   6   1   29.90    6.10
  14   6  -1   26.70    5.40
 -14   6   1   25.20    5.60
  14   6  -1   24.00    5.20
  14   6  -1   25.20    5.50
 -14   6   1   22.90    5.80
 -14   6   1   32.50    4.50
 -12  -6   1   51.69    5.20
  12  -6  -1   52.19    5.80
  12  -6  -1   49.90    5.50
 -12  -6   1   49.50    3.60
  12  -6  -1   47.80    5.90
 -12  -6   1   54.79    6.80
  12  -6  -1   48.00    4.80
  12  -6  -1   50.49    5.30
 -12  -6   1   34.30    5.60
 -12  -6   1   48.20    5.90
 -12  -6   1   54.79    6.20
 -12  -6   1   50.59    6.60
  12  -6  -1   53.59    5.70
 -12   6   1   66.89    7.40
 -12   6   1   49.90    6.70
 -12   6   1   51.69    6.80
 -12   6   1   56.39    5.20
  12   6  -1   44.90    5.90
  12   6  -1   50.19    6.20
 -12   6   1   44.40    5.00
 -12   6   1   48.30    5.60
  12   6  -1   47.20    6.00
  12   6  -1   55.09    6.40
 -12   6   1   51.19    4.70
 -10  -6   1   96.09    6.00
  10  -6  -1  101.69    6.00
  10  -6  -1  103.19    5.90
 -10  -6   1   92.29    7.10
 -10  -6   1  109.19    8.70
  10  -6  -1  100.09    5.40
  10  -6  -1   88.69    7.00
  10  -6  -1  100.19    6.50
 -10  -6   1  107.19    6.90
 -10  -6   1  110.39    7.90
 -10  -6   1  103.49    7.70
  10  -6  -1  101.19    6.40
 -10  -6   1   95.89    3.70
  10   6  -1   99.99    7.60
 -10   6   1  104.19    7.50
 -10   6   1   90.79    8.00
  10   6  -1   99.39    7.50
  10   6  -1   88.49    6.80
  10   6  -1   94.59    7.50
 -10   6   1   98.49    5.20
 -10   6   1  113.19    7.20
 -10   6   1  102.29    7.40
 -10   6   1   95.49    5.60
 -10   6   1   93.59    6.00
  -8  -6   1   85.89    4.90
  -8  -6   1   98.59    5.00
   8  -6  -1   78.89    5.00
  -8  -6   1   91.39    7.60
   8  -6  -1   95.09    6.40
   8  -6  -1   85.89    3.90
  -8  -6   1   95.19    5.90
  -8  -6   1   76.99    6.20
   8  -6  -1   90.29    5.60
  -8  -6   1  102.39    7.30
   8  -6  -1   86.79    5.20
   8  -6  -1   75.29    5.50
  -8  -6   1   86.99    7.00
  -8   6   1   90.39    5.00
   8   6  -1   90.29    6.00
  -8   6   1   90.59    5.40
  -8   6   1   78.39    7.20
   8   6  -1   92.09    7.30
  -8   6   1   93.39    6.70
  -8   6   1   92.79    6.40
  -8   6   1   89.09    6.50
   8   6  -1   89.39    6.70
   8   6  -1   89.59    6.70
  -6  -6   1    9.10    3.30
   6  -6  -1   14.50    2.60
   6  -6  -1   16.40    2.60
   6  -6  -1   16.10    2.80
  -6  -6   1    9.30    3.10
   6  -6  -1   13.40    2.80
  -6  -6   1   17.60    3.80
   6   6  -1   15.40    3.40
   6   6  -1    8.60    3.30
   6   6  -1   11.70    2.40
  -6   6   1   13.20    3.40
   6   6  -1   13.90    3.60
  -6   6   1   15.70    3.70
  -6   6   1   17.40    2.50
  -6   6   1   17.00    3.30
   6   6  -1   20.60    3.30
  -6   6   1   12.80    2.40
  -6   6   1   11.60    4.00
  -6   6   1   16.40    2.80
  -4  -6   1   14.20    3.10
  -4  -6   1   19.80    3.20
  -4  -6   1   14.20    2.80
  -4  -6   1   17.50    2.90
   4   6  -1   19.70    2.80
   4   6  -1   23.70    2.10
   4   6  -1   17.00    3.50
   4   6  -1   20.70    3.30
   4   6  -1   21.30    3.20
   4   6  -1   21.20    3.20
   2  -6  -1  284.97    7.00
  -2  -6   1  299.97    8.10
   2  -6  -1  304.87    7.70
  -2  -6   1  284.77    7.80
  -2  -6   1  270.77    8.10
   2  -6  -1  290.07    7.50
  -2  -6   1  273.37    8.10
  -2  -6   1  292.97    6.70
   2  -6  -1  307.07    7.80
  -2   6   1  290.97    7.90
   2   6  -1  283.37    7.40
  -2   6   1  290.97    9.40
   2   6  -1  291.07    7.90
   2   6  -1  295.17    8.00
   2   6  -1  285.47    7.30
  -2   6   1  278.17    8.90
   2   6  -1  288.17    8.00
   2   6  -1  277.77    9.60
  -2   6   1  291.37    7.30
   2   6  -1  275.37    7.40
   0  -6   1   30.60    2.40
   0  -6   1   31.30    2.50
   0  -6   1   30.60    2.60
   0  -6   1   36.70    3.00
   0  -6  -1   40.70    3.50
   0  -6  -1   33.00    3.20
   0  -6   1   34.80    2.60
   0  -6  -1   34.10    3.00
   0  -6   1   36.50    3.10
   0  -6  -1   30.70    2.50
   0   6  -1   28.20    2.50
   0   6  -1   36.60    3.50
   0   6  -1   39.30    4.50
   0   6  -1   39.00    3.30
   0   6  -1   32.70    2.50
   0   6  -1   32.60    2.50
   0   6   1   36.70    2.60
   0   6   1   30.70    3.20
   0   6   1   33.10    4.00
   0   6   1   30.20    2.90
   2  -6   1    2.60    1.90
   2  -6   1    4.60    1.40
  -2  -6  -1    6.00    2.30
  -2  -6  -1    2.30    1.70
   2  -6   1    2.30    1.40
   2  -6   1    2.50    1.40
  -2  -6  -1    0.60    1.50
  -2  -6  -1    2.90    2.30
   2  -6   1    1.60    1.30
   2  -6   1    4.70    1.30
  -2   6  -1    2.10    2.10
  -2   6  -1    2.30    1.50
  -2   6  -1   -1.60    2.30
  -2   6  -1    1.00    1.60
   2   6   1    5.10    2.30
   2   6   1    4.40    2.20
   2   6   1    4.20    1.80
   2   6   1    2.40    1.80
  -2   6  -1    1.30    2.80
   2   6   1    1.40    2.70
   4  -6   1  252.87    6.10
  -4  -6  -1  260.97    6.70
   4  -6   1  265.87    7.90
  -4  -6  -1  246.18    9.00
   4  -6   1  258.07    6.80
   4  -6   1  246.18    6.30
  -4  -6  -1  242.38    9.30
   4  -6   1  260.07    8.90
  -4  -6  -1  279.47    9.50
  -4  -6  -1  261.07    7.60
   4   6   1  257.77    8.10
   4   6   1  265.87    9.80
  -4   6  -1  252.77    8.50
  -4   6  -1  242.28    9.40
   4   6   1  251.37    7.10
  -4   6  -1  261.37    6.60
  -4   6  -1  276.07    9.50
  -4   6  -1  259.87    7.40
  -4   6  -1  260.47    8.30
   4   6   1  256.67    9.10
   4   6   1  262.57    9.10
   6  -6   1   16.10    2.40
  -6  -6  -1   22.20    3.40
   6  -6   1   18.40    2.60
   6  -6   1   19.70    2.60
  -6  -6  -1   13.40    4.20
  -6  -6  -1   29.80    4.80
   6  -6   1   16.10    2.90
   6  -6   1   15.00    3.20
  -6  -6  -1   18.60    2.50
  -6  -6  -1   20.10    4.20
  -6   6  -1   18.30    4.10
  -6   6  -1   14.40    3.70
   6   6   1   15.90    2.10
  -6   6  -1   16.00    2.60
   6   6   1   13.10    3.00
   6   6   1   20.40    4.10
  -6   6  -1   19.60    2.40
  -6   6  -1   15.60    4.30
  -6   6  -1   16.60    3.60
   6   6   1   22.40    4.20
   6   6   1   15.20    3.50
   8  -6   1  549.15   13.90
   8  -6   1  545.65   12.80
  -8  -6  -1  548.15   16.60
  -8  -6  -1  537.45   11.80
   8  -6   1  539.05   13.10
  -8  -6  -1  537.15   16.50
  -8  -6  -1  534.25   12.20
   8  -6   1  551.34   14.60
  -8  -6  -1  496.95   16.10
   8  -6   1  527.65   12.90
  -8  -6  -1  516.45   14.60
  -8   6  -1  532.75   15.70
   8   6   1  527.45   16.10
   8   6   1  532.75   14.50
  -8   6  -1  542.05   15.50
   8   6   1  557.44   16.30
  -8   6  -1  528.85   13.10
   8   6   1  566.44   15.50
  -8   6  -1  526.25   12.50
  -8   6  -1  550.14   16.80
  -8   6  -1  520.05   15.30
  -8   6  -1  531.35   13.20
  10  -6   1  319.07   10.40
 -10  -6  -1  337.37   12.00
  10  -6   1  311.67   10.90
  10  -6   1  331.97   12.70
 -10  -6  -1  323.57    8.80
  10  -6   1  314.87   11.30
 -10  -6  -1  322.17   13.00
 -10  -6  -1  320.87   13.10
  10  -6   1  328.47   10.00
 -10  -6  -1  332.57   12.90
 -10  -6  -1  337.27   10.00
  10  -6   1  323.97   10.30
 -10   6  -1  335.87   12.90
 -10   6  -1  343.27   10.20
 -10   6  -1  333.57   11.90
  10   6   1  329.27   11.70
 -10   6  -1  318.27   10.40
 -10   6  -1  322.77   12.40
  10   6   1  332.57   12.40
 -10   6  -1  310.47    9.80
  10   6   1  326.17   12.80
 -10   6  -1  320.67   13.30
  10   6   1  327.97   13.00
  10   6   1  320.57   12.40
 -12  -6  -1  224.28    9.10
 -12  -6  -1  213.98   10.60
  12  -6   1  215.98    8.90
 -12  -6  -1  215.78   10.40
 -12  -6  -1  211.78    8.80
  12  -6   1  219.28    9.10
  12  -6   1  233.88   10.30
 -12  -6  -1  229.58   11.60
  12  -6   1  213.18    9.70
  12  -6   1  222.18   11.20
  12  -6   1  214.68    9.00
 -12  -6  -1  223.28    7.70
 -12  -6  -1  212.48   11.40
 -12  -6  -1  205.08   10.80
  12   6   1  244.08   11.70
 -12   6  -1  222.48    8.70
 -12   6  -1  236.88   10.40
 -12   6  -1  199.28   10.40
 -12   6  -1  206.38    8.50
 -12   6  -1  241.18   11.70
  12   6   1  223.08   11.10
  12   6   1  207.58   10.20
 -12   6  -1  217.38   11.60
 -12   6  -1  217.18    9.20
 -14  -6  -1    3.90    3.50
  14  -6   1    4.80    3.50
  14  -6   1    7.00    3.70
  14  -6   1    2.40    3.40
 -14  -6  -1    0.20    4.60
  14  -6   1    0.60    3.40
 -14  -6  -1    3.00    3.40
 -14  -6  -1    0.90    3.80
 -14  -6  -1    3.50    4.20
 -14  -6  -1    6.70    2.90
  14  -6   1    2.50    4.10
  14  -6   1    0.60    3.70
 -14  -6  -1    8.20    4.60
 -14  -6  -1    6.30    4.20
 -14   6  -1   -1.20    4.40
 -14   6  -1    1.30    3.20
 -14   6  -1    3.50    3.10
 -14   6  -1    5.80    4.30
  14   6   1    5.40    4.00
  14   6   1    6.30    4.40
 -14   6  -1    5.00    4.40
 -14   6  -1    1.40    4.20
  14   6   1    3.00    4.00
 -16  -6  -1   23.20    4.40
  16  -6   1   27.30    5.40
  16  -6   1   16.90    5.00
 -16  -6  -1   20.80    5.10
 -16  -6  -1   26.30    6.60
 -16  -6  -1   17.60    5.90
  16  -6   1   13.20    4.50
 -16  -6  -1   15.50    5.60
 -16  -6  -1   20.00    6.20
 -16   6  -1   12.40    4.40
 -16   6  -1   22.40    6.00
 -16   6  -1    9.00    5.60
 -16   6  -1   18.30    5.90
  16   6   1   21.50    6.60
 -16   6  -1   15.80    6.10
  16   6   1   11.90    5.30
 -16   6  -1   20.30    4.90
  18  -6   1   11.00    5.00
 -18  -6  -1   18.90    5.40
 -18  -6  -1   18.00    8.60
  18  -6   1   17.30    5.80
 -18  -6  -1   12.70    6.40
 -18  -6  -1   15.80    6.50
 -18  -6  -1   18.30    6.00
 -18   6  -1   21.50    5.40
 -18   6  -1   21.30    5.30
 -18   6  -1   18.10    6.50
 -18   6  -1   25.40    6.60
  18   6   1   14.20    6.10
 -18   6  -1   17.30    5.90
  18   6   1    9.10    5.60
 -18   6  -1   11.30    6.40
 -20  -6  -1   20.90    6.50
 -20  -6  -1   13.90    6.90
 -20  -6  -1   14.00    5.60
 -20  -6  -1   13.30    6.50
  20  -6   1    5.30    5.60
 -20   6  -1    5.40    6.10
 -20   6  -1   14.50    6.70
 -20   6  -1    9.30    6.20
  20   6   1   17.30    6.90
 -20   6  -1   13.20    5.00
 -20   6  -1   10.10    5.90
  20   6   1   -0.60    5.10
 -22  -6  -1   11.80    6.80
 -22  -6  -1    4.60    6.40
  22  -6   1   -6.20    5.60
 -22  -6  -1    1.60    5.40
 -22  -6  -1    2.30    5.10
 -22   6  -1    4.10    6.10
 -22   6  -1    4.40    6.90
  22   6   1    1.60    5.70
 -22   6  -1    4.70    6.50
 -22   6  -1    4.90    5.70
  22   6   1   -3.90    5.90
 -24  -6  -1   -0.40    5.40
  24  -6   1   -1.40    7.10
 -24  -6  -1   -1.80    6.20
 -24  -6  -1  -14.20    6.10
 -24   6  -1   -1.40    6.30
  24   6   1   -1.30    6.10
 -24   6  -1    4.60    7.10
  24   6   1   -6.80    6.40
 -24   6  -1   -1.90    5.60
 -25  -7   1   22.80    8.60
  25  -7  -1   27.20    8.40
 -25  -7   1   15.60    8.00
 -25  -7   1   13.60    6.70
 -25   7   1   15.20    6.90
  25   7  -1   -0.10    7.20
  25   7  -1   11.20    7.40
 -25   7   1   20.10    8.80
 -25   7   1   22.40    7.70
 -23  -7   1   10.10    7.40
  23  -7  -1   30.90    7.90
 -23  -7   1   25.20    7.50
 -23  -7   1   13.90    6.20
 -23  -7   1   20.00    8.20
 -23   7   1   20.40    7.20
 -23   7   1    9.00    7.10
 -23   7   1   19.00    7.10
  23   7  -1   20.50    7.40
  23   7  -1   15.50    7.20
 -21  -7   1    4.80    5.70
 -21  -7   1    9.70    6.90
  21  -7  -1    8.50    6.00
 -21  -7   1   10.30    5.60
 -21  -7   1    7.70    6.30
  21   7  -1   11.80    6.10
 -21   7   1    7.90    5.70
  21   7  -1    1.30    5.20
 -21   7   1   11.90    6.60
 -21   7   1    5.50    6.20
 -19  -7   1  164.08   12.60
  19  -7  -1  162.08   10.90
 -19  -7   1  170.58   11.20
 -19  -7   1  177.38   12.50
 -19  -7   1  161.98   12.40
  19  -7  -1  170.68   11.40
 -19   7   1  190.48   13.80
  19   7  -1  166.28   12.20
 -19   7   1  169.78   14.70
 -19   7   1  169.08   11.60
 -19   7   1  182.58   10.70
 -19   7   1  164.98   10.10
  19   7  -1  171.68   12.90
 -19   7   1  175.08   12.90
 -17  -7   1   40.50    7.60
  17  -7  -1   26.60    5.90
  17  -7  -1   25.60    5.90
 -17  -7   1   36.30    6.80
 -17  -7   1   26.60    5.70
  17  -7  -1   37.40    6.50
 -17  -7   1   30.00    7.30
 -17  -7   1   36.80    7.20
  17  -7  -1   31.70    6.50
 -17   7   1   22.30    6.70
 -17   7   1   26.50    7.20
 -17   7   1   37.10    5.60
  17   7  -1   34.90    7.30
 -17   7   1   17.60    4.90
 -17   7   1   26.10    6.30
  17   7  -1   25.90    6.40
 -17   7   1   12.30    5.60
 -15  -7   1    3.60    4.40
 -15  -7   1   10.60    4.20
  15  -7  -1   11.90    4.20
 -15  -7   1    6.60    4.80
 -15  -7   1    5.80    4.60
 -15  -7   1    5.30    4.90
  15  -7  -1   10.10    4.40
  15  -7  -1    4.90    3.50
 -15  -7   1    5.30    4.30
  15  -7  -1    6.50    4.10
 -15   7   1    7.90    5.00
 -15   7   1    9.00    3.70
  15   7  -1    8.70    4.30
  15   7  -1    8.20    7.70
  15   7  -1    8.30    5.00
 -15   7   1   11.40    5.30
 -15   7   1    9.10    4.60
 -15   7   1    6.10    3.40
 -15   7   1    2.80    4.50
  13  -7  -1   21.30    5.00
  13  -7  -1   16.70    4.20
 -13  -7   1   12.60    2.30
  13  -7  -1   14.70    4.00
 -13  -7   1   17.20    5.10
 -13  -7   1   17.20    4.90
  13  -7  -1   18.60    4.10
  13  -7  -1   22.40    3.90
  13  -7  -1   16.70    3.70
 -13  -7   1   11.10    3.80
 -13  -7   1   17.60    5.00
 -13  -7   1   11.80    4.40
 -13  -7   1   21.50    5.60
  13   7  -1   18.50    4.40
 -13   7   1   17.30    3.80
  13   7  -1   11.40    4.90
 -13   7   1   15.50    3.50
 -13   7   1   13.90    3.20
 -13   7   1   15.90    4.80
 -13   7   1   21.20    5.10
  13   7  -1   24.90    6.40
  13   7  -1   13.90    4.80
 -13   7   1    5.20    4.30
 -13   7   1   11.00    5.00
  11  -7  -1 1005.50   21.60
 -11  -7   1 1047.70   26.60
 -11  -7   1  995.60   22.90
 -11  -7   1 1003.60   26.40
  11  -7  -1 1021.30   25.50
 -11  -7   1 1039.00   25.40
 -11  -7   1 1036.00   24.60
  11  -7  -1 1018.10   23.00
  11  -7  -1  996.10   23.10
 -11  -7   1 1001.80   26.30
  11  -7  -1 1012.00   23.90
  11  -7  -1 1008.00   24.20
 -11   7   1 1008.70   22.90
  11   7  -1 1048.00   25.90
 -11   7   1 1033.60   25.60
 -11   7   1 1016.80   21.40
 -11   7   1  996.20   22.20
  11   7  -1 1046.40   26.60
  11   7  -1 1015.70   25.20
 -11   7   1 1058.19   27.20
  11   7  -1 1030.30   26.40
 -11   7   1 1061.49   25.90
 -11   7   1 1029.60   24.90
  -9  -7   1  152.28    9.10
   9  -7  -1  166.08    6.60
  -9  -7   1  155.08    6.40
  -9  -7   1  163.48    8.20
  -9  -7   1  147.59    7.50
   9  -7  -1  154.78    7.30
  -9  -7   1  168.98    9.10
   9  -7  -1  156.78    5.40
   9  -7  -1  141.09    7.80
  -9  -7   1  161.08    9.00
   9  -7  -1  151.08    7.10
  -9  -7   1  153.08    6.40
   9  -7  -1  160.98    6.80
   9   7  -1  156.68    8.30
  -9   7   1  163.88    8.30
  -9   7   1  159.58    6.30
  -9   7   1  170.18    8.60
   9   7  -1  152.68    8.60
   9   7  -1  164.88    8.80
  -9   7   1  148.19    9.00
  -9   7   1  159.98    6.70
  -9   7   1  134.09    8.00
   9   7  -1  150.78    7.80
  -7  -7   1  445.66   10.70
  -7  -7   1  474.95   14.40
   7  -7  -1  473.25   12.20
   7  -7  -1  466.35   13.30
  -7  -7   1  486.95   14.60
   7  -7  -1  468.45   11.70
   7  -7  -1  464.95   12.20
   7  -7  -1  454.95   11.40
  -7  -7   1  443.96   13.20
   7   7  -1  478.45   13.70
  -7   7   1  473.15   13.90
  -7   7   1  485.05   13.80
  -7   7   1  487.25   11.80
   7   7  -1  465.85   13.10
   7   7  -1  473.35   14.30
  -7   7   1  490.95   13.50
   7   7  -1  493.05   14.30
  -7   7   1  475.65   11.30
  -7   7   1  481.25   15.10
  -5  -7   1  105.99    6.60
   5  -7  -1  104.69    5.20
   5  -7  -1  109.79    4.80
  -5  -7   1   93.09    3.30
  -5  -7   1  113.29    6.10
   5  -7  -1   98.79    4.90
   5  -7  -1  101.59    4.70
  -5  -7   1   99.09    6.40
   5   7  -1  108.69    3.70
   5   7  -1  113.79    6.40
  -5   7   1  108.89    4.30
   5   7  -1   94.09    5.90
  -5   7   1  102.79    7.10
   5   7  -1  101.29    7.00
  -5   7   1  112.89    7.00
  -5   7   1  107.99    5.30
  -5   7   1   95.69    4.60
  -5   7   1  110.39    6.10
  -5   7   1  100.89    5.90
   5   7  -1  101.79    5.40
   5   7  -1  109.79    6.40
   3  -7  -1 1445.76   27.00
  -3  -7   1 1373.86   28.20
   3  -7  -1 1432.46   26.90
   3  -7  -1 1421.96   26.80
   3  -7  -1 1396.26   26.60
  -3  -7   1 1383.96   27.50
   3  -7  -1 1412.36   26.60
  -3  -7   1 1356.86   28.30
  -3   7   1 1362.26   25.30
   3   7  -1 1436.96   27.20
  -3   7   1 1372.76   27.00
   3   7  -1 1358.76   27.60
   3   7  -1 1367.06   28.00
  -3   7   1 1385.46   29.50
   3   7  -1 1352.76   26.20
   3   7  -1 1356.76   27.20
  -3   7   1 1453.65   27.00
  -3   7   1 1380.16   25.60
  -3   7   1 1376.66   27.60
  -3   7   1 1449.95   29.90
   3   7  -1 1387.96   27.90
   3   7  -1 1436.66   30.50
  -1  -7   1   42.90    3.50
  -1  -7   1   43.50    3.70
   1  -7  -1   42.20    3.80
  -1  -7   1   41.60    3.00
  -1  -7   1   45.00    3.80
   1  -7  -1   41.50    3.50
  -1  -7   1   47.40    3.40
   1  -7  -1   47.00    3.80
   1   7  -1   45.10    3.90
  -1   7   1   44.60    4.30
  -1   7   1   42.10    3.20
   1   7  -1   51.49    3.70
   1   7  -1   43.50    3.30
   1   7  -1   48.70    4.10
   1   7  -1   46.00    3.50
   1   7  -1   42.10    3.40
   1   7  -1   38.70    5.00
  -1   7   1   34.60    4.70
   1  -7   1   37.90    2.90
   1  -7   1   37.20    3.00
  -1  -7  -1   35.80    2.80
   1  -7   1   44.40    3.60
   1  -7   1   39.40    3.00
   1  -7   1   41.80    3.70
  -1  -7  -1   34.60    3.90
  -1  -7  -1   30.60    3.60
  -1  -7  -1   41.00    4.10
   1   7   1   41.60    3.90
  -1   7  -1   36.70    3.00
   1   7   1   35.30    3.10
  -1   7  -1   32.50    2.90
   1   7   1   32.20    3.60
  -1   7  -1   36.20    3.10
  -1   7  -1   38.90    3.70
  -1   7  -1   36.00    4.20
  -1   7  -1   37.20    4.80
   1   7   1   43.50    5.20
   1   7   1   34.90    3.50
   3  -7   1   36.90    2.80
   3  -7   1   42.60    2.80
  -3  -7  -1   44.20    3.50
   3  -7   1   41.80    3.20
   3  -7   1   37.00    2.80
   3  -7   1   44.20    3.00
  -3  -7  -1   43.90    4.70
  -3  -7  -1   45.10    4.70
   3   7   1   41.90    4.40
  -3   7  -1   46.40    4.30
   3   7   1   45.60    3.10
   3   7   1   40.70    5.20
   3   7   1   44.60    4.40
  -3   7  -1   45.20    4.00
  -3   7  -1   44.90    5.00
  -3   7  -1   41.00    5.10
  -3   7  -1   43.10    3.40
   3   7   1   37.40    2.90
  -3   7  -1   42.40    3.10
   3   7   1   61.39    4.30
   5  -7   1  125.49    4.50
   5  -7   1  121.49    4.20
  -5  -7  -1  116.99    4.60
  -5  -7  -1  122.19    7.20
  -5  -7  -1  126.49    6.00
   5  -7   1  122.79    5.00
   5  -7   1  119.69    5.90
  -5  -7  -1  135.69    7.60
  -5   7  -1  113.79    7.60
  -5   7  -1  119.99    6.30
   5   7   1  125.89    6.20
   5   7   1  134.69    7.30
  -5   7  -1  121.79    5.40
  -5   7  -1  119.09    4.70
   5   7   1  110.89    7.00
   5   7   1  116.39    5.40
  -5   7  -1  127.69    7.50
  -5   7  -1  125.49    6.80
  -7  -7  -1  168.58    9.10
   7  -7   1  164.98    6.50
  -7  -7  -1  169.48    9.30
   7  -7   1  169.58    5.80
   7  -7   1  172.08    6.00
   7  -7   1  175.58    5.90
   7  -7   1  167.98    7.40
  -7  -7  -1  165.38    5.30
  -7  -7  -1  158.68    8.80
  -7  -7  -1  168.58    7.60
   7   7   1  164.18    7.10
  -7   7  -1  171.78    6.10
  -7   7  -1  160.88    8.40
   7   7   1  167.88    8.60
   7   7   1  181.48    8.10
   7   7   1  162.38    8.60
  -7   7  -1  161.48    9.10
  -7   7  -1  173.88    8.40
  -7   7  -1  170.88    5.50
  -7   7  -1  166.28    7.90
  -9  -7  -1  156.78    6.00
   9  -7   1  160.88    6.60
   9  -7   1  164.08    6.50
   9  -7   1  157.78    7.80
   9  -7   1  170.38    7.40
  -9  -7  -1  153.88    9.20
  -9  -7  -1  159.98    5.40
  -9  -7  -1  160.88    8.10
   9  -7   1  149.49    6.50
  -9  -7  -1  168.08    9.40
  -9  -7  -1  156.98    9.40
  -9   7  -1  152.58    8.50
   9   7   1  150.68    8.80
   9   7   1  168.18    8.50
  -9   7  -1  156.38    9.40
  -9   7  -1  148.89    6.00
  -9   7  -1  150.28    6.50
   9   7   1  164.78    9.20
  -9   7  -1  149.29    8.40
  -9   7  -1  159.48    8.90
   9   7   1  162.58    7.90
   9   7   1  160.68    8.30
  11  -7   1  201.88   10.40
 -11  -7  -1  209.68   11.10
  11  -7   1  185.98    8.00
 -11  -7  -1  187.18   10.60
 -11  -7  -1  197.58   10.70
 -11  -7  -1  204.78    6.60
 -11  -7  -1  206.68   10.00
  11  -7   1  197.88    8.20
  11  -7   1  205.38    9.00
  11  -7   1  189.08    8.00
  11  -7   1  214.48    9.60
 -11  -7  -1  208.48    8.10
  11   7   1  195.38   10.50
 -11   7  -1  193.98    7.50
 -11   7  -1  194.38   10.90
 -11   7  -1  202.38    8.20
  11   7   1  209.18    9.90
 -11   7  -1  206.38    8.00
 -11   7  -1  207.58   10.50
 -11   7  -1  209.38   10.90
 -11   7  -1  208.58   10.10
  11   7   1  200.78   10.10
  11   7   1  206.18   10.20
  13  -7   1  306.87   12.00
 -13  -7  -1  291.17   13.00
 -13  -7  -1  296.77   13.60
 -13  -7  -1  285.77   11.00
  13  -7   1  312.57   11.20
 -13  -7  -1  336.77   14.80
 -13  -7  -1  321.87   13.40
 -13  -7  -1  314.67    9.30
  13  -7   1  300.97   13.60
  13  -7   1  297.27   12.50
 -13  -7  -1  315.47   14.10
  13  -7   1  303.47   11.10
  13  -7   1  302.77   11.20
 -13  -7  -1  291.27   11.00
  13   7   1  312.47   13.60
 -13   7  -1  299.77   11.10
 -13   7  -1  314.57   14.40
  13   7   1  299.57   13.90
 -13   7  -1  294.57   13.30
  13   7   1  294.97   12.90
 -13   7  -1  322.77   13.20
 -13   7  -1  306.07   10.60
 -13   7  -1  291.77   13.70
  15  -7   1   68.99    6.80
 -15  -7  -1   88.29    9.20
 -15  -7  -1   69.69    7.20
  15  -7   1   82.59    7.80
  15  -7   1   60.49    6.80
 -15  -7  -1   71.39    8.60
 -15  -7  -1   72.69    9.00
 -15  -7  -1   72.29    8.90
 -15   7  -1   74.09    8.30
  15   7   1   74.49    8.30
 -15   7  -1   74.99    7.10
 -15   7  -1   77.49    9.60
 -15   7  -1   71.09    6.80
 -15   7  -1   81.69    9.00
 -15   7  -1   75.69    8.80
  15   7   1   87.19    9.40
  17  -7   1   -2.50    4.80
  17  -7   1   -2.90    4.10
 -17  -7  -1    2.80    4.20
 -17  -7  -1    9.90    5.60
 -17  -7  -1    0.60    5.70
  17  -7   1    1.50    4.00
 -17  -7  -1   -5.50    4.70
 -17  -7  -1   -4.20    4.20
 -17   7  -1   -5.80    4.20
 -17   7  -1    4.70    3.80
 -17   7  -1    3.90    5.00
 -17   7  -1    3.00    5.20
  17   7   1    7.60    5.20
  17   7   1    8.20    5.50
 -17   7  -1   -5.00    4.90
 -17   7  -1    0.50    3.70
  19  -7   1  142.19   11.10
 -19  -7  -1  144.89   12.00
 -19  -7  -1  132.09   10.40
 -19  -7  -1  131.79   12.60
 -19  -7  -1  168.78   13.10
 -19   7  -1  177.48   14.90
  19   7   1  161.88   12.30
 -19   7  -1  165.98   13.20
 -19   7  -1  132.59   12.00
 -19   7  -1  151.38   10.30
  19   7   1  127.19   12.10
 -19   7  -1  136.49   13.10
 -21  -7  -1  103.69   12.20
 -21  -7  -1   85.29    9.70
 -21  -7  -1  103.09   11.80
 -21  -7  -1   99.59   11.80
  21  -7   1  101.49   10.60
  21   7   1   84.09   10.50
 -21   7  -1  105.49   12.30
 -21   7  -1   95.39   11.00
  21   7   1  111.39   12.90
 -21   7  -1   89.89   11.60
 -21   7  -1  109.49   12.40
 -23  -7  -1   19.40    7.60
 -23  -7  -1    5.20    6.10
 -23  -7  -1   15.60    6.60
  23  -7   1   21.60    7.90
 -23  -7  -1   -0.60    6.40
  23   7   1    0.30    5.90
 -23   7  -1    5.10    6.90
 -23   7  -1   13.80    7.10
  23   7   1   11.70    7.30
 -23   7  -1   21.70    6.90
 -23   7  -1   17.00    8.00
 -25  -7  -1   11.90    8.00
 -25  -7  -1    6.40    6.00
 -25  -7  -1   -0.80    6.80
  25  -7   1    4.80    7.60
 -25   7  -1    1.40    6.20
 -25   7  -1    2.50    7.00
 -25   7  -1   -1.40    6.70
  25   7   1    3.60    6.60
 -24  -8   1   38.20    9.50
  24  -8  -1   44.10    9.20
 -24  -8   1   45.50    8.80
 -24  -8   1   45.30   10.10
 -24  -8   1   43.50    8.30
  24   8  -1   27.30    9.90
 -24   8   1   55.29    9.20
 -24   8   1   46.30   10.30
  24   8  -1   42.70    9.10
 -24   8   1   38.70    9.80
 -22  -8   1   39.00    8.60
  22  -8  -1   55.09    8.90
 -22  -8   1   33.90    7.40
 -22  -8   1   19.80    7.50
 -22  -8   1   47.20    8.90
 -22   8   1   34.30    8.70
 -22   8   1   32.40    8.40
  22   8  -1   22.30    7.10
 -22   8   1   33.60    7.70
  22   8  -1   16.90    7.00
 -20  -8   1    4.30    6.40
 -20  -8   1   11.00    5.80
  20  -8  -1    0.10    5.40
 -20  -8   1   -2.30    5.50
  20  -8  -1   14.60    5.60
 -20  -8   1    5.00    5.00
  20   8  -1    5.10    5.60
 -20   8   1    2.40    5.30
 -20   8   1    3.70    5.90
 -20   8   1    7.20    5.80
 -20   8   1    5.40    6.10
  20   8  -1    2.60    5.70
 -18  -8   1   21.70    7.30
  18  -8  -1   26.40    6.10
  18  -8  -1   36.80    7.00
  18  -8  -1   28.70    6.40
 -18  -8   1   28.00    7.00
 -18  -8   1   31.20    6.30
 -18  -8   1   29.30    7.00
 -18   8   1   16.60    6.60
  18   8  -1   18.90    6.20
 -18   8   1   35.50    5.70
 -18   8   1   31.60    6.70
  18   8  -1   27.60    7.40
 -18   8   1   28.10    6.90
 -18   8   1   27.40    7.00
  16  -8  -1   10.30    4.60
 -16  -8   1    3.70    4.80
  16  -8  -1   13.40    4.30
 -16  -8   1   12.30    5.80
  16  -8  -1    7.60    4.40
  16  -8  -1    9.40    4.90
 -16  -8   1    6.20    5.40
 -16  -8   1   10.20    5.20
 -16  -8   1   19.70    5.10
 -16   8   1    1.60    5.50
  16   8  -1   14.70    5.20
 -16   8   1   13.40    4.30
 -16   8   1    9.00    5.20
 -16   8   1    2.70    5.30
  16   8  -1    9.90    5.30
 -16   8   1    3.40    5.50
 -16   8   1    8.00    3.80
  14  -8  -1    1.40    3.10
  14  -8  -1    4.50    3.50
 -14  -8   1    0.40    5.00
  14  -8  -1    0.70    3.50
 -14  -8   1    1.30    4.30
 -14  -8   1    0.10    3.80
 -14  -8   1    0.50    4.20
 -14  -8   1    2.40    3.60
  14  -8  -1   -1.50    3.40
 -14  -8   1   -3.30    4.00
  14   8  -1    6.50    4.10
 -14   8   1    7.40    4.70
 -14   8   1    1.10    4.80
  14   8  -1    9.20    4.70
 -14   8   1    2.60    4.40
 -14   8   1   -1.10    4.10
  14   8  -1    6.80    4.60
 -14   8   1    4.90    3.30
 -14   8   1   -1.70    2.70
  12  -8  -1   28.00    5.20
  12  -8  -1   15.80    4.00
 -12  -8   1   17.30    5.30
  12  -8  -1   25.30    4.10
  12  -8  -1   31.90    4.40
 -12  -8   1   23.10    5.30
 -12  -8   1   22.90    5.00
 -12  -8   1   24.00    4.30
 -12  -8   1   25.50    5.90
  12  -8  -1   24.60    4.60
 -12  -8   1   17.40    4.50
  12  -8  -1   24.00    4.10
  12   8  -1   21.00    5.30
 -12   8   1   21.80    3.50
 -12   8   1   30.90    5.40
 -12   8   1   22.20    5.20
 -12   8   1   27.00    4.10
 -12   8   1   19.60    5.70
  12   8  -1   23.10    5.20
 -12   8   1   24.90    5.40
  12   8  -1   24.90    5.00
 -10  -8   1   47.90    6.30
 -10  -8   1   57.09    7.00
  10  -8  -1   53.29    4.10
  10  -8  -1   59.29    5.60
  10  -8  -1   59.19    5.30
  10  -8  -1   63.59    5.00
 -10  -8   1   55.69    6.30
 -10  -8   1   65.59    6.00
 -10  -8   1   49.30    4.50
  10  -8  -1   59.79    5.00
  10  -8  -1   58.89    6.30
 -10  -8   1   63.49    7.10
 -10  -8   1   54.89    4.70
 -10   8   1   63.19    5.00
 -10   8   1   53.99    4.30
  10   8  -1   48.00    6.20
 -10   8   1   55.09    6.20
  10   8  -1   55.89    5.90
 -10   8   1   47.80    6.00
  10   8  -1   59.09    6.60
 -10   8   1   56.39    7.20
  10   8  -1   52.79    6.40
 -10   8   1   59.79    6.40
  -8  -8   1    1.30    2.00
   8  -8  -1   -1.10    2.60
  -8  -8   1    3.90    3.00
   8  -8  -1    1.30    2.00
   8  -8  -1    5.10    2.60
   8  -8  -1    1.80    2.30
   8  -8  -1    2.60    2.10
  -8  -8   1    3.70    3.50
  -8  -8   1    3.40    3.30
  -8   8   1    2.50    3.40
  -8   8   1    5.30    3.10
  -8   8   1   -2.70    3.20
  -8   8   1   -6.70    1.80
   8   8  -1   -0.90    2.60
   8   8  -1   -1.50    2.80
  -8   8   1   -1.80    2.10
   8   8  -1    0.20    2.50
  -8   8   1    0.90    2.80
   8   8  -1    2.10    3.00
   6  -8  -1    2.30    2.00
   6  -8  -1    1.40    2.00
  -6  -8   1    1.90    3.10
   6  -8  -1   -0.20    1.90
  -6  -8   1   -0.60    2.60
   6  -8  -1    1.60    2.10
  -6  -8   1   -0.20    2.70
  -6   8   1   -2.70    2.80
  -6   8   1   -2.60    1.90
   6   8  -1    0.00    2.60
  -6   8   1    4.10    2.80
   6   8  -1    3.40    2.60
  -6   8   1    1.10    3.40
  -6   8   1    2.00    1.90
   6   8  -1    2.60    2.40
  -6   8   1    5.00    2.70
   6   8  -1    1.80    2.70
   6   8  -1    2.10    3.50
  -6   8   1    1.40    1.90
  -4  -8   1    5.20    2.70
  -4  -8   1    2.20    2.70
   4  -8  -1   11.90    2.50
  -4  -8   1    2.30    2.70
   4   8  -1    5.60    2.70
  -4   8   1   10.20    2.70
   4   8  -1    8.30    3.80
   4   8  -1    4.40    2.40
   4   8  -1    4.20    1.70
   4   8  -1    7.40    2.80
  -4   8   1   17.00    2.30
   4   8  -1    5.60    2.40
   4   8  -1    5.80    2.70
  -4   8   1   16.90    4.10
  -2  -8   1   21.90    3.30
  -2  -8   1   16.50    3.20
  -2  -8   1   22.20    2.40
   2  -8  -1   15.10    2.80
   2  -8  -1   15.30    2.90
   2  -8  -1   14.10    2.70
  -2  -8   1   19.20    3.10
   2   8  -1   14.90    3.00
   2   8  -1   17.10    2.60
   2   8  -1   15.40    3.20
  -2   8   1   15.10    4.10
  -2   8   1   15.50    1.80
  -2   8   1   18.70    3.80
   2   8  -1   18.40    3.10
  -2   8   1   14.20    1.70
  -2   8   1   14.70    2.60
   2   8  -1   22.50    4.50
   2   8  -1   14.20    2.70
   2   8  -1   18.70    2.90
   0  -8   1   -1.90    2.30
   0  -8   1    0.80    2.20
   0  -8  -1   -0.60    1.70
   0  -8  -1    1.80    2.20
   0  -8  -1    1.50    2.40
   0  -8   1    2.00    1.90
   0  -8   1    1.30    2.10
   0  -8   1   -1.00    2.00
   0  -8  -1   -0.10    2.30
   0   8  -1   -5.60    2.30
   0   8   1   -2.00    2.20
   0   8  -1   -1.30    1.80
   0   8   1   -4.20    2.90
   0   8  -1    0.90    1.80
   0   8  -1   -0.90    2.30
   0   8  -1    1.80    3.30
   0   8   1   -0.90    2.00
   0   8   1    0.20    2.20
   2  -8   1   22.90    2.60
  -2  -8  -1   25.70    2.90
  -2  -8  -1   26.20    3.80
   2  -8   1   24.00    2.40
  -2  -8  -1   24.60    3.80
   2  -8   1   30.20    2.40
   2  -8   1   24.10    2.60
  -2   8  -1   26.60    2.90
   2   8   1   26.30    2.20
   2   8   1   25.40    2.40
   2   8   1   23.40    3.60
  -2   8  -1   33.70    5.10
  -2   8  -1   23.00    4.10
   2   8   1   27.30    3.30
   2   8   1   18.30    4.40
  -2   8  -1   22.70    2.90
  -2   8  -1   26.00    2.90
   2   8   1   28.20    3.10
   2   8   1   27.10    3.70
  -2   8  -1   25.40    3.60
   4  -8   1  350.76    8.10
   4  -8   1  368.56    8.20
   4  -8   1  358.36    8.60
  -4  -8  -1  347.87    8.90
  -4  -8  -1  355.16   11.60
   4  -8   1  351.56    7.90
  -4  -8  -1  335.47    9.60
   4  -8   1  371.06    8.50
  -4  -8  -1  356.66   11.80
  -4   8  -1  338.37    9.50
  -4   8  -1  363.06   12.40
   4   8   1  358.86    9.10
   4   8   1  357.96   11.30
   4   8   1  355.36   12.60
   4   8   1  349.47   10.10
   4   8   1  341.47    9.20
  -4   8  -1  355.96    8.40
  -4   8  -1  351.26   10.80
   4   8   1  337.87   11.20
  -4   8  -1  353.56   12.20
  -4   8  -1  342.17    9.90
  -4   8  -1  349.47   12.70
   6  -8   1   -0.90    2.20
  -6  -8  -1   -0.20    1.80
   6  -8   1   -1.90    1.50
  -6  -8  -1    2.60    3.00
  -6  -8  -1   -1.20    2.90
  -6  -8  -1   -0.10    2.60
   6  -8   1   -0.50    1.90
   6  -8   1   -0.80    1.70
  -6   8  -1    2.50    3.20
   6   8   1   -3.50    2.50
  -6   8  -1   -1.20    3.40
  -6   8  -1    0.20    2.10
   6   8   1    2.00    2.60
  -6   8  -1   -2.70    2.90
  -6   8  -1   -2.40    1.70
   6   8   1   -2.00    2.20
   6   8   1    3.40    3.00
  -6   8  -1    4.10    2.70
  -8  -8  -1   64.29    7.10
  -8  -8  -1   62.69    3.50
  -8  -8  -1   84.99    7.70
   8  -8   1   72.39    4.30
   8  -8   1   89.79    6.00
   8  -8   1   77.39    5.00
   8  -8   1   71.69    4.20
   8  -8   1   75.09    4.40
  -8  -8  -1   74.29    6.20
  -8  -8  -1   72.99    7.10
   8   8   1   76.79    6.40
  -8   8  -1   69.09    3.90
   8   8   1   60.69    6.40
   8   8   1   83.89    7.50
  -8   8  -1   73.19    4.30
  -8   8  -1   84.79    6.90
  -8   8  -1   86.09    7.60
   8   8   1   83.99    6.00
  -8   8  -1   81.49    8.00
  -8   8  -1   71.19    6.80
 -10  -8  -1  299.47    7.70
  10  -8   1  280.37   11.10
 -10  -8  -1  330.37   13.40
  10  -8   1  299.37    9.40
  10  -8   1  302.47    9.50
 -10  -8  -1  297.37    9.30
 -10  -8  -1  277.07   12.90
  10  -8   1  297.57   12.20
  10  -8   1  296.57   10.30
 -10  -8  -1  295.77   11.70
  10  -8   1  293.17    9.60
 -10  -8  -1  312.37   13.10
  10   8   1  309.57   12.10
 -10   8  -1  303.57   12.00
 -10   8  -1  303.47    8.80
 -10   8  -1  317.07   12.30
  10   8   1  298.37   11.50
 -10   8  -1  300.57    9.50
 -10   8  -1  298.37   12.60
  10   8   1  304.17   12.10
 -10   8  -1  314.57   13.60
  10   8   1  301.97   12.90
  12  -8   1  108.19    7.10
  12  -8   1  102.29    6.40
 -12  -8  -1  104.09    9.30
 -12  -8  -1  102.79    8.30
  12  -8   1   99.79    9.60
 -12  -8  -1  101.39    9.40
 -12  -8  -1   93.79    9.30
 -12  -8  -1  113.49    8.40
  12  -8   1   91.29    8.60
  12  -8   1   96.59    7.10
  12  -8   1  101.39    6.30
 -12  -8  -1   86.19    6.30
  12   8   1  118.49    9.20
 -12   8  -1  107.59    9.20
 -12   8  -1   91.89    8.60
 -12   8  -1  100.09   10.10
 -12   8  -1  100.39    6.40
  12   8   1  114.39    8.70
  12   8   1  105.89    7.90
 -12   8  -1  100.29    5.80
 -12   8  -1  117.09   10.10
 -14  -8  -1    3.20    3.70
  14  -8   1    4.40    3.60
  14  -8   1    2.30    3.60
 -14  -8  -1    5.90    5.00
 -14  -8  -1    9.90    5.30
 -14  -8  -1    1.30    4.80
  14  -8   1    2.10    3.70
  14  -8   1    4.40    3.90
 -14  -8  -1   -0.60    5.50
 -14  -8  -1   10.40    4.00
 -14  -8  -1    4.80    4.50
 -14   8  -1    6.80    3.50
 -14   8  -1    7.70    5.80
  14   8   1    5.30    4.30
  14   8   1    7.20    4.80
 -14   8  -1   -1.50    4.50
 -14   8  -1    1.50    4.80
 -14   8  -1    4.10    4.70
 -14   8  -1   -0.70    2.70
 -16  -8  -1    5.40    5.20
 -16  -8  -1    2.60    5.30
 -16  -8  -1    1.50    4.00
 -16  -8  -1   11.80    6.40
  16  -8   1    1.90    3.80
 -16  -8  -1   -2.40    4.40
  16  -8   1    2.30    4.50
 -16   8  -1   -7.40    4.70
 -16   8  -1   -0.80    4.70
  16   8   1    4.40    5.20
  16   8   1    2.60    4.20
 -16   8  -1    4.90    5.80
 -16   8  -1   -0.60    4.70
 -16   8  -1    2.20    3.60
 -18  -8  -1   29.40    7.90
  18  -8   1   33.00    7.20
 -18  -8  -1   26.60    6.10
 -18  -8  -1   21.60    6.30
  18  -8   1   32.50    6.90
 -18  -8  -1   33.10    7.60
  18   8   1   21.50    6.40
 -18   8  -1   26.50    7.40
 -18   8  -1   17.70    6.50
 -18   8  -1   22.30    7.40
  18   8   1   27.90    7.50
 -18   8  -1    7.60    5.90
 -20  -8  -1   -3.70    4.50
  20  -8   1  -10.50    5.20
 -20  -8  -1    8.90    6.00
 -20  -8  -1   -1.30    5.70
 -20  -8  -1   -1.00    5.70
 -20   8  -1    6.70    6.50
  20   8   1    0.70    6.10
  20   8   1    4.20    5.80
 -20   8  -1    2.10    5.40
 -20   8  -1   -2.90    5.50
 -20   8  -1   -5.30    5.40
 -22  -8  -1    5.90    6.70
 -22  -8  -1    7.00    7.00
 -22  -8  -1    1.20    5.70
 -22  -8  -1    0.20    5.10
  22  -8   1   -8.70    6.20
 -22   8  -1    9.90    6.80
 -22   8  -1    1.90    6.00
 -22   8  -1    4.80    6.60
 -22   8  -1    7.50    6.80
  22   8   1   -0.60    6.40
  22   8   1    0.10    5.90
 -24  -8  -1   26.10    7.60
 -24  -8  -1    7.60    7.50
  24  -8   1   30.10    8.70
 -24  -8  -1   28.60    9.20
 -24   8  -1   22.00    8.10
  24   8   1   29.80    9.00
 -24   8  -1   38.90    8.70
 -24   8  -1   22.80    8.90
  23  -9  -1   10.00    6.70
 -23  -9   1    0.20    6.60
 -23  -9   1    6.70    6.20
 -23  -9   1   10.10    7.00
 -23   9   1    5.10    6.90
 -23   9   1   10.30    7.00
 -23   9   1   10.00    6.60
  23   9  -1   15.00    6.90
  21  -9  -1   42.00    8.30
 -21  -9   1   59.09    9.50
 -21  -9   1   51.19    9.30
 -21  -9   1   36.80    8.50
 -21  -9   1   38.80    8.10
  21   9  -1   46.90    9.90
 -21   9   1   30.30    7.80
 -21   9   1   58.09   10.50
  21   9  -1   35.60    8.40
 -21   9   1   30.70    8.10
 -21   9   1   32.30    8.10
 -19  -9   1   29.50    7.60
 -19  -9   1   27.40    6.70
 -19  -9   1   21.10    7.00
 -19  -9   1   21.80    7.60
  19  -9  -1   26.00    6.60
 -19   9   1   50.29    9.20
 -19   9   1   18.70    6.20
 -19   9   1   23.00    7.20
 -19   9   1   24.80    7.60
  19   9  -1   21.30    7.30
  19   9  -1   28.30    7.00
 -17  -9   1   56.69   13.40
 -17  -9   1   39.30    6.50
 -17  -9   1   49.90    8.30
 -17  -9   1   47.00    8.00
  17  -9  -1   47.60    7.00
 -17  -9   1   57.99    8.00
  17  -9  -1   50.09    7.40
  17   9  -1   50.79    8.10
 -17   9   1   44.70    7.90
 -17   9   1   37.90    7.60
 -17   9   1   40.90    8.30
 -17   9   1   48.60    8.20
  17   9  -1   49.80    8.10
 -15  -9   1  114.19    8.50
 -15  -9   1  112.09   10.80
 -15  -9   1  123.59   11.60
  15  -9  -1  117.29    9.30
  15  -9  -1  100.69    8.00
 -15  -9   1  109.49   10.20
  15  -9  -1  108.99    9.00
 -15  -9   1  130.19    9.90
 -15   9   1  116.69   10.60
 -15   9   1  114.89   10.60
  15   9  -1  104.39    9.80
 -15   9   1  111.99    7.70
  15   9  -1   92.29    9.70
 -15   9   1  120.89   10.50
 -15   9   1  137.99   12.60
 -13  -9   1   11.20    5.70
  13  -9  -1   14.00    4.10
  13  -9  -1   17.50    4.10
 -13  -9   1    4.00    4.60
  13  -9  -1   17.20    3.90
 -13  -9   1    5.10    3.70
 -13  -9   1   10.30    4.40
 -13  -9   1   11.50    4.70
 -13  -9   1   25.60    6.20
 -13   9   1   10.10    3.10
 -13   9   1    8.50    5.30
 -13   9   1   16.60    5.30
  13   9  -1   10.00    4.80
 -13   9   1   12.10    3.50
 -13   9   1   17.50    5.10
 -13   9   1   12.80    5.30
  13   9  -1    8.50    4.70
  13   9  -1   10.10    4.40
  11  -9  -1  128.89    6.70
 -11  -9   1  115.19    6.70
  11  -9  -1  130.59    6.70
 -11  -9   1  114.69   10.30
 -11  -9   1  119.39    9.10
 -11  -9   1  113.59    8.40
 -11  -9   1   95.89    8.90
  11  -9  -1  124.39    7.50
  11  -9  -1  127.49    7.30
  11  -9  -1  122.79    8.20
 -11  -9   1  110.89    7.60
 -11   9   1  117.89    6.50
 -11   9   1  142.19    9.00
 -11   9   1  126.99    6.10
 -11   9   1  146.29   11.90
  11   9  -1  123.39    8.50
 -11   9   1  120.39    8.60
  11   9  -1  113.59    8.10
  11   9  -1  121.79    8.80
 -11   9   1  136.59    9.10
  -9  -9   1   35.70    4.40
  -9  -9   1   35.80    3.70
  -9  -9   1   29.90    5.30
   9  -9  -1   32.50    4.30
  -9  -9   1   21.30    5.40
   9  -9  -1   34.10    5.10
  -9  -9   1   34.40    3.80
   9  -9  -1   35.70    4.20
  -9  -9   1   32.30    5.40
   9  -9  -1   38.50    3.90
  -9  -9   1   43.30    5.50
   9  -9  -1   42.20    4.10
  -9   9   1   32.40    5.00
   9   9  -1   31.50    5.10
   9   9  -1   27.90    4.50
  -9   9   1   35.40    5.70
  -9   9   1   31.50    5.90
  -9   9   1   37.30    5.10
  -9   9   1   30.40    3.90
   9   9  -1   32.80    5.40
   9   9  -1   21.90    4.60
  -7  -9   1    2.40    3.20
  -7  -9   1    1.80    3.00
   7  -9  -1    1.70    1.90
  -7  -9   1    2.50    2.70
   7  -9  -1    0.10    1.80
   7  -9  -1    0.00    2.30
   7  -9  -1    0.90    2.20
  -7   9   1    2.00    2.10
   7   9  -1    4.70    3.00
  -7   9   1    1.20    3.30
  -7   9   1    1.20    3.50
  -7   9   1    3.00    3.00
   7   9  -1   -1.50    2.40
  -7   9   1    0.90    2.70
  -7   9   1    2.80    2.20
   7   9  -1   -0.40    2.60
   7   9  -1    1.20    3.00
  -7   9   1   -0.60    2.00
   7   9  -1   -1.10    3.60
   5  -9  -1  208.88    7.20
  -5  -9   1  212.48    9.10
   5  -9  -1  217.28    7.00
  -5  -9   1  221.28    9.00
   5  -9  -1  215.18    6.90
  -5  -9   1  213.58    8.40
   5  -9  -1  215.28    7.20
   5  -9  -1  219.68    6.80
   5   9  -1  221.68   10.50
   5   9  -1  199.88    8.40
  -5   9   1  209.88    9.80
  -5   9   1  198.98    8.10
  -5   9   1  204.58    6.60
  -5   9   1  211.68    7.20
  -5   9   1  207.38    8.10
   5   9  -1  210.78    8.00
   5   9  -1  198.08    7.70
   5   9  -1  198.48    8.40
  -5   9   1  220.58    9.90
  -5   9   1  214.48    7.10
   5   9  -1  204.18    8.30
   3  -9  -1  279.07    8.20
   3  -9  -1  287.47    8.20
   3  -9  -1  279.97    8.00
  -3  -9   1  286.87    9.20
   3  -9  -1  276.27    8.40
   3  -9  -1  281.37    8.50
  -3  -9   1  284.97    9.50
  -3  -9   1  277.97    9.60
   3   9  -1  285.27    9.10
  -3   9   1  269.77    7.50
   3   9  -1  288.17    8.80
  -3   9   1  284.87    8.90
  -3   9   1  279.17   10.60
   3   9  -1  270.87    9.10
   3   9  -1  292.87    9.00
   3   9  -1  263.47    8.00
   3   9  -1  277.77   11.60
  -3   9   1  287.37   11.20
  -3   9   1  274.57    8.60
   3   9  -1  281.57    8.60
  -3   9   1  272.67    7.20
  -1  -9   1  465.05   12.10
  -1  -9   1  470.15   12.00
   1  -9  -1  471.85   12.40
  -1  -9   1  475.95   12.30
   1  -9  -1  469.45   11.70
  -1  -9   1  472.45   11.30
   1  -9  -1  492.75   12.40
  -1   9   1  457.25   10.10
   1   9  -1  464.95   12.20
   1   9  -1  455.45   12.50
   1   9  -1  489.85   11.80
  -1   9   1  465.45   10.10
  -1   9   1  459.85   14.80
  -1   9   1  463.35   11.30
   1   9  -1  478.35   15.30
   1   9  -1  482.45   11.70
  -1   9   1  462.85   13.40
   1   9  -1  471.65   11.50
  -1  -9  -1   81.89    5.30
   1  -9   1   82.79    4.40
   1  -9   1   73.79    5.20
  -1  -9  -1   83.39    5.80
   1  -9   1   86.89    4.10
  -1  -9  -1   91.09    4.50
   1  -9   1   88.19    4.60
  -1  -9  -1   74.39    5.50
   1   9   1   79.59    3.40
   1   9   1   81.59    3.60
   1   9   1   85.69    5.40
  -1   9  -1   86.59    7.60
  -1   9  -1   82.69    4.50
   1   9   1   89.29    4.70
  -1   9  -1   83.69    4.70
  -1   9  -1   77.19    6.20
   1   9   1   86.79    5.30
   1   9   1   69.69    6.80
  -1   9  -1   86.09    5.40
   3  -9   1  225.58    6.40
  -3  -9  -1  237.08    9.30
   3  -9   1  243.88    6.20
  -3  -9  -1  240.88    9.40
  -3  -9  -1  232.28    7.60
   3  -9   1  233.78    6.50
   3  -9   1  230.08    6.10
   3  -9   1  243.08    6.70
  -3   9  -1  247.28    7.70
   3   9   1  235.78   10.80
  -3   9  -1  222.98    7.80
   3   9   1  233.98    8.90
  -3   9  -1  230.68    9.80
  -3   9  -1  224.98   10.20
   3   9   1  240.88    9.10
   3   9   1  235.08    6.80
  -3   9  -1  240.88    8.60
  -3   9  -1  227.58    7.40
   3   9   1  230.18    7.00
   3   9   1  234.18    7.70
   3   9   1  236.38    7.50
   5  -9   1   89.29    4.30
   5  -9   1   94.49    5.50
   5  -9   1   78.39    4.00
   5  -9   1   87.59    3.80
  -5  -9  -1   95.19    7.60
  -5  -9  -1   86.39    4.20
   5  -9   1   91.29    3.80
   5  -9   1   86.49    3.50
  -5  -9  -1   90.99    5.70
  -5  -9  -1   89.19    6.60
   5   9   1   92.29    5.20
  -5   9  -1   85.49    5.60
  -5   9  -1   97.09    6.40
  -5   9  -1   85.09    4.90
   5   9   1   92.49    5.70
  -5   9  -1   84.89    4.00
  -5   9  -1   86.39    7.80
   5   9   1  115.89    9.40
   5   9   1   81.39    6.40
   5   9   1   77.79    6.10
  -5   9  -1   95.49    8.00
  -7  -9  -1    4.70    3.60
   7  -9   1    3.20    2.10
   7  -9   1    2.20    1.80
   7  -9   1    3.50    2.20
  -7  -9  -1    2.10    3.20
  -7  -9  -1    0.50    1.90
   7  -9   1    2.40    2.70
  -7  -9  -1    3.70    2.90
   7  -9   1    6.00    1.90
   7   9   1    4.40    3.10
  -7   9  -1    6.70    4.00
   7   9   1    5.60    3.50
  -7   9  -1   -3.00    2.10
   7   9   1    2.40    2.80
  -7   9  -1    2.60    2.80
  -7   9  -1   -1.40    3.60
  -7   9  -1    2.10    3.30
   7   9   1    3.60    2.70
  -7   9  -1    3.80    2.30
  -9  -9  -1    7.70    3.50
   9  -9   1   10.50    2.90
   9  -9   1    9.40    2.50
   9  -9   1    9.80    2.90
   9  -9   1    9.60    2.50
  -9  -9  -1    5.80    4.10
  -9  -9  -1    1.50    1.90
   9  -9   1    6.30    3.20
  -9  -9  -1    7.50    4.00
  -9  -9  -1    9.60    4.90
  -9   9  -1    5.40    4.20
   9   9   1    7.60    3.30
  -9   9  -1   12.00    2.70
  -9   9  -1    9.70    3.60
  -9   9  -1    8.50    2.10
   9   9   1    7.20    6.50
  -9   9  -1    7.90    4.50
   9   9   1    8.90    3.90
   9   9   1   14.70    4.00
  -9   9  -1    5.60    3.70
  11  -9   1   85.39    5.80
 -11  -9  -1   85.89    8.60
 -11  -9  -1   86.59    8.60
 -11  -9  -1   87.59    9.40
  11  -9   1   75.59    5.50
  11  -9   1   79.39    6.20
 -11  -9  -1   80.49    7.70
  11  -9   1   83.79    6.40
 -11   9  -1   89.19    9.60
  11   9   1  105.39    8.70
 -11   9  -1   78.19    4.80
 -11   9  -1   92.89    8.40
 -11   9  -1   89.79    5.70
  11   9   1   80.79    7.40
 -11   9  -1   92.49    8.10
 -11   9  -1   91.09    8.70
  11   9   1   91.89    8.90
 -13  -9  -1  522.35   18.00
  13  -9   1  507.25   15.70
 -13  -9  -1  540.35   19.70
 -13  -9  -1  508.35   17.40
  13  -9   1  505.35   15.30
 -13  -9  -1  531.75   19.50
 -13  -9  -1  495.25   19.20
 -13   9  -1  494.15   15.90
 -13   9  -1  548.25   18.50
 -13   9  -1  515.25   19.00
 -13   9  -1  542.35   20.20
  13   9   1  516.45   18.10
  13   9   1  531.65   18.00
 -13   9  -1  516.45   17.90
  15  -9   1    2.70    4.40
 -15  -9  -1    4.50    5.30
  15  -9   1    1.00    4.40
 -15  -9  -1    6.70    4.90
 -15  -9  -1   -1.90    4.60
 -15  -9  -1    1.30    4.90
 -15   9  -1    2.00    4.70
  15   9   1   -5.30    4.10
 -15   9  -1    1.50    4.80
 -15   9  -1   -0.90    4.40
 -15   9  -1    8.20    6.00
  15   9   1   -0.70    4.50
 -17  -9  -1   59.69    8.60
 -17  -9  -1   48.70    7.30
 -17  -9  -1   54.69    8.40
 -17  -9  -1   49.60    9.20
  17  -9   1   49.20    7.40
  17   9   1   47.20    7.80
 -17   9  -1   59.39    9.60
 -17   9  -1   43.40    7.50
 -17   9  -1   55.59    9.30
  17   9   1   36.10    7.70
 -17   9  -1   54.89    8.90
 -19  -9  -1   63.29    8.40
 -19  -9  -1   77.39   10.20
 -19  -9  -1   69.89    9.70
 -19  -9  -1   44.80    9.10
  19  -9   1   82.19    9.70
 -19   9  -1   81.89   11.60
 -19   9  -1   65.09    9.30
 -19   9  -1   87.59   11.30
 -19   9  -1   88.99   11.80
  19   9   1   77.89   10.70
  19   9   1   72.59    9.70
 -21  -9  -1   87.09   11.10
 -21  -9  -1   95.69   12.10
 -21  -9  -1  102.09   10.40
 -21  -9  -1   89.09   11.50
  21  -9   1  118.29   11.80
 -21   9  -1   86.99   10.90
 -21   9  -1   91.29   12.20
  21   9   1  114.39   12.40
 -21   9  -1   92.09   12.70
  21   9   1   86.69   11.30
 -21   9  -1   89.79   12.40
 -23  -9  -1   15.10    8.20
 -23  -9  -1   26.00    8.40
 -23  -9  -1   19.60    6.80
  23  -9   1   18.80    8.50
 -23   9  -1    4.70    7.10
 -23   9  -1   14.00    7.90
 -23   9  -1   16.90    7.50
  23   9   1    5.40    6.70
  22 -10  -1   14.30    7.00
 -22 -10   1   -5.00    6.40
 -22 -10   1   12.60    7.00
 -22 -10   1    5.70    6.00
 -22  10   1   11.60    7.10
 -22  10   1    1.00    6.00
  22  10  -1    3.90    6.20
 -22  10   1   -0.10    6.00
 -20 -10   1    7.10    5.80
 -20 -10   1    3.50    6.10
 -20 -10   1   -2.00    4.90
 -20 -10   1   -0.40    6.60
 -20  10   1    2.80    6.50
 -20  10   1    1.60    5.80
 -20  10   1   -2.70    5.60
  20  10  -1    0.30    6.00
  20  10  -1    5.50    5.80
 -20  10   1   -8.00    5.20
 -18 -10   1    2.10    5.20
 -18 -10   1    6.50    6.00
 -18 -10   1    7.10    6.20
 -18  10   1    6.80    5.90
 -18  10   1    5.10    5.60
  18  10  -1   -2.00    5.00
 -18  10   1   -2.80    5.40
  18  10  -1   -5.90    4.40
 -18  10   1    6.80    6.10
 -16 -10   1   11.90    5.20
 -16 -10   1    8.50    5.50
 -16 -10   1    5.10    5.50
 -16 -10   1   10.10    6.40
  16  10  -1    4.90    4.90
  16  10  -1    7.10    5.40
 -16  10   1   11.80    5.60
 -16  10   1    6.70    5.20
 -16  10   1    6.20    5.00
 -16  10   1   12.90    6.10
 -14 -10   1   16.10    5.10
 -14 -10   1    7.80    4.90
 -14 -10   1   23.30    6.90
  14 -10  -1   17.80    6.60
 -14 -10   1    8.50    5.70
 -14  10   1    3.10    6.00
  14  10  -1   19.40    5.10
  14  10  -1   15.20    5.40
 -14  10   1   13.40    5.90
 -14  10   1   18.60    5.60
 -14  10   1   22.80    6.00
 -12 -10   1   43.20    7.00
 -12 -10   1   44.20    6.50
 -12 -10   1   36.70    7.30
 -12 -10   1   47.20    6.10
  12 -10  -1   55.49    5.90
 -12 -10   1   41.70    6.90
 -12  10   1   48.50    7.20
  12  10  -1   30.00    6.00
  12  10  -1   40.30    6.20
 -12  10   1   51.69    7.10
 -12  10   1   36.10    6.60
 -12  10   1   38.50    7.40
  12  10  -1   52.39    7.10
 -12  10   1   54.59    7.90
  10 -10  -1   10.10    3.00
 -10 -10   1   -2.10    4.60
  10 -10  -1    7.20    2.90
  10 -10  -1    6.40    3.00
 -10 -10   1    6.70    4.30
 -10 -10   1    0.20    3.30
 -10 -10   1    0.60    3.70
 -10 -10   1    9.80    4.20
 -10  10   1   -6.20    4.10
 -10  10   1    1.00    2.90
  10  10  -1    7.20    3.60
  10  10  -1    5.80    3.90
 -10  10   1   13.20    4.30
 -10  10   1   13.00    4.50
  10  10  -1   10.20    4.30
 -10  10   1    2.20    4.40
   8 -10  -1    6.00    3.10
   8 -10  -1    1.60    2.20
  -8 -10   1    4.00    3.70
   8 -10  -1    9.80    2.70
  -8 -10   1    3.70    3.40
   8 -10  -1    7.90    3.00
  -8 -10   1    2.50    3.50
   8 -10  -1    4.80    2.70
  -8  10   1    1.20    4.00
   8  10  -1    1.80    3.20
   8  10  -1    4.60    3.40
  -8  10   1    6.60    3.40
   8  10  -1    7.00    3.70
   8  10  -1    6.20    3.30
  -8  10   1    3.90    4.00
  -8  10   1    1.10    2.50
  -8  10   1    6.40    2.70
  -8  10   1    2.60    3.20
  -6 -10   1   76.19    6.30
  -6 -10   1   87.39    7.10
  -6 -10   1   76.39    6.80
  -6 -10   1   75.49    3.30
   6 -10  -1   75.19    4.50
   6 -10  -1   69.69    4.80
   6 -10  -1   74.89    4.50
   6 -10  -1   85.49    5.10
   6 -10  -1   68.29    4.40
   6 -10  -1   68.09    5.00
  -6  10   1   79.59    6.30
   6  10  -1   76.09    6.10
  -6  10   1   74.39    5.90
  -6  10   1   69.29    4.90
   6  10  -1   65.49    7.30
   6  10  -1   69.49    6.20
   6  10  -1   67.59    5.50
  -6  10   1   66.89    7.00
  -6  10   1   81.29    7.70
  -6  10   1   73.79    4.80
   6  10  -1   81.49    6.80
  -6  10   1   76.79    4.60
   4 -10  -1    0.80    2.20
   4 -10  -1    4.70    2.20
  -4 -10   1    4.50    3.00
   4 -10  -1    6.40    2.40
   4 -10  -1    3.60    2.30
  -4 -10   1    7.60    3.00
   4 -10  -1    3.30    2.00
  -4 -10   1    5.10    3.10
  -4  10   1    1.90    3.80
   4  10  -1    1.50    2.50
  -4  10   1    8.00    2.80
   4  10  -1    1.50    2.30
   4  10  -1    2.80    2.80
   4  10  -1    3.40    2.10
  -4  10   1    0.50    2.50
   4  10  -1    3.90    2.50
  -4  10   1    5.20    2.10
  -4  10   1    1.20    1.90
  -4  10   1    2.00    3.40
   4  10  -1    0.50    2.50
   4  10  -1   -1.10    3.70
   2 -10  -1   59.49    4.40
   2 -10  -1   55.49    4.60
  -2 -10   1   63.19    5.00
  -2 -10   1   62.89    5.10
  -2 -10   1   65.19    5.20
   2 -10  -1   60.69    4.70
  -2 -10   1   60.19    4.60
   2  10  -1   59.39    4.50
  -2  10   1   59.69    5.90
   2  10  -1   65.99    5.20
   2  10  -1   57.59    4.60
  -2  10   1   57.09    4.50
   2  10  -1   51.09    6.30
  -2  10   1   60.39    3.50
  -2  10   1   51.29    3.60
  -2  10   1   63.79    7.20
   2  10  -1   58.59    4.90
   2  10  -1   59.69    4.40
   2  10  -1   56.79    4.50
   0 -10   1  124.49    5.10
   0 -10   1  135.29    6.50
   0 -10  -1  128.69    6.00
   0 -10  -1  131.29    6.70
   0 -10  -1  128.49    5.50
   0 -10   1  142.19    6.00
   0 -10   1  144.69    5.90
   0 -10  -1  137.39    6.70
   0  10  -1  131.89    5.80
   0  10   1  133.89    4.80
   0  10   1  132.69    5.80
   0  10  -1  131.79    6.90
   0  10  -1  128.69    8.60
   0  10   1  130.99    8.60
   0  10  -1  132.89    6.40
   0  10   1  126.89    4.90
   0  10   1  125.19    6.60
   0  10  -1  129.09    5.80
  -2 -10  -1  358.16    9.70
   2 -10   1  336.37    8.40
  -2 -10  -1  342.77   11.30
   2 -10   1  352.16    9.00
   2 -10   1  346.37   10.70
  -2 -10  -1  350.96   10.70
  -2 -10  -1  340.57   11.50
   2 -10   1  360.36    8.60
   2 -10   1  351.06    9.10
   2  10   1  332.47    9.00
   2  10   1  343.77   13.50
  -2  10  -1  340.67   13.30
   2  10   1  343.77   10.20
   2  10   1  338.17   10.80
  -2  10  -1  339.37    9.70
  -2  10  -1  349.07   10.70
  -2  10  -1  347.97   12.10
   2  10   1  341.47    8.80
  -2  10  -1  329.57   10.10
   2  10   1  345.07    9.60
   2  10   1  352.66   10.80
  -4 -10  -1    9.20    3.10
  -4 -10  -1   15.10    3.60
   4 -10   1   13.50    2.10
  -4 -10  -1   18.10    2.90
  -4 -10  -1    4.00    3.30
   4 -10   1   11.40    2.30
   4  10   1   10.70    3.50
   4  10   1   15.90    3.80
  -4  10  -1   17.90    4.50
   4  10   1   11.20    4.30
  -4  10  -1   15.60    3.00
   4  10   1   11.90    2.70
  -4  10  -1   17.30    3.70
  -4  10  -1   14.10    4.70
   4  10   1   15.60    3.00
  -4  10  -1   16.40    3.10
   4  10   1   11.90    3.00
   6 -10   1   14.80    3.30
   6 -10   1   16.70    2.30
   6 -10   1   13.40    2.40
   6 -10   1   14.70    2.50
  -6 -10  -1   17.30    2.60
  -6 -10  -1   22.70    4.70
  -6 -10  -1   19.10    4.60
  -6 -10  -1   13.20    3.60
   6  10   1   16.00    4.10
  -6  10  -1   12.60    2.40
  -6  10  -1   17.40    4.90
  -6  10  -1   20.80    5.00
   6  10   1   19.40    3.50
   6  10   1   12.00    4.70
  -6  10  -1   16.90    3.40
   6  10   1   14.20    3.50
  -6  10  -1    6.90    3.40
  -6  10  -1   10.30    3.20
   6  10   1   16.20    4.10
   8 -10   1  106.09    7.00
   8 -10   1  113.19    5.70
  -8 -10  -1   99.49    8.70
  -8 -10  -1   92.69    7.10
  -8 -10  -1   87.19    9.10
  -8 -10  -1  116.59    9.50
   8 -10   1  102.39    4.70
  -8  10  -1  109.69    8.00
   8  10   1   94.49    8.30
  -8  10  -1  117.29   10.10
   8  10   1  112.19    7.40
  -8  10  -1   96.39    7.00
  -8  10  -1  110.49    8.60
   8  10   1   85.19    6.50
   8  10   1   81.89    7.50
  -8  10  -1  104.29    5.00
 -10 -10  -1  141.39   12.20
 -10 -10  -1  130.29    8.70
 -10 -10  -1  135.79    9.70
  10 -10   1  140.59    7.30
 -10 -10  -1  138.89   10.10
  10  10   1  149.19    9.90
  10  10   1  153.18    9.10
 -10  10  -1  159.98   10.00
 -10  10  -1  132.39   10.20
 -10  10  -1  141.09    8.90
  10  10   1  144.39    8.60
 -10  10  -1  145.19    9.80
 -12 -10  -1    4.80    4.80
 -12 -10  -1    8.70    5.90
 -12 -10  -1    2.30    4.50
 -12 -10  -1    1.10    4.20
 -12 -10  -1    5.90    5.00
 -12  10  -1    3.50    4.50
  12  10   1   11.60    4.60
  12  10   1    4.70    3.90
 -12  10  -1   13.10    5.20
 -12  10  -1    2.90    4.90
 -12  10  -1    2.20    5.10
 -14 -10  -1   45.90    7.30
 -14 -10  -1   31.60    6.90
 -14 -10  -1   55.09    8.40
 -14 -10  -1   41.60    8.30
  14  10   1   37.30    6.50
 -14  10  -1   38.80    8.10
 -14  10  -1   44.90    7.50
 -14  10  -1   49.00    7.80
  14  10   1   42.70    7.40
 -14  10  -1   35.90    6.90
  16 -10   1   -1.00    4.80
 -16 -10  -1   -2.80    5.30
 -16 -10  -1   -4.60    4.80
 -16 -10  -1    0.60    4.80
  16  10   1    0.70    4.60
 -16  10  -1   -0.10    4.70
  16  10   1   -7.90    4.40
 -16  10  -1   -1.10    5.00
 -16  10  -1   -3.20    4.30
 -16  10  -1   -1.00    4.80
  18 -10   1   -1.40    5.10
 -18 -10  -1    1.60    5.30
 -18 -10  -1   -0.10    6.20
 -18 -10  -1   -0.60    5.40
 -18  10  -1   -3.10    5.40
 -18  10  -1   -2.10    5.40
 -18  10  -1   10.10    6.10
 -18  10  -1    7.10    6.20
  18  10   1   -0.30    5.70
  18  10   1    3.60    5.20
 -20 -10  -1   -2.10    6.40
  20 -10   1   12.40    6.80
 -20 -10  -1    8.50    6.20
  20  10   1    8.50   11.20
 -20  10  -1   -0.90    5.60
 -20  10  -1    6.80    6.90
 -20  10  -1    2.40    6.10
  20  10   1   -2.40    5.20
 -20  10  -1   13.50    6.80
 -22 -10  -1    4.40    7.10
 -22 -10  -1    5.20    6.80
  22 -10   1    3.00    7.00
  22  10   1    1.80    5.90
 -22  10  -1    2.00    6.60
 -22  10  -1   10.30    7.20
 -22  10  -1   -3.60    6.20
 -21 -11   1    7.30    7.20
  21  11  -1    7.50    6.50
 -21  11   1    9.10    7.10
 -21  11   1   24.40    7.80
 -21  11   1    6.00    6.70
 -19 -11   1   34.10    8.40
 -19  11   1   52.29    9.00
 -19  11   1   38.90    8.80
 -19  11   1   44.10    9.10
  19  11  -1   51.09    8.80
 -19  11   1   29.80    7.80
  19  11  -1   33.90    7.70
 -17 -11   1    5.20    6.00
 -17 -11   1    2.80    5.80
 -17 -11   1    7.20    5.70
  17  11  -1    1.90    4.90
 -17  11   1    6.80    5.40
 -17  11   1    4.50    5.40
 -17  11   1   -2.80    5.30
 -17  11   1   -1.60    5.50
  17  11  -1   -4.10    4.80
 -15 -11   1   13.80    6.40
 -15 -11   1    3.30    4.90
 -15 -11   1   15.40    5.30
 -15 -11   1    8.50    5.80
  15  11  -1    3.10    4.70
 -15  11   1    6.80    5.40
 -15  11   1    2.60    5.80
 -15  11   1   12.50    5.60
 -15  11   1   14.40    5.60
  15  11  -1    4.90    4.50
 -13 -11   1   12.80    5.50
 -13 -11   1   21.90    6.20
 -13 -11   1   14.70    6.40
 -13 -11   1   26.70    5.40
 -13 -11   1   17.70    5.40
 -13  11   1   29.70    6.00
 -13  11   1    9.20    5.10
 -13  11   1   13.20    6.20
 -13  11   1   15.00    6.20
  13  11  -1   16.90    5.40
  13  11  -1   14.50    5.20
 -11 -11   1   18.60    5.10
 -11 -11   1   28.30    5.00
 -11 -11   1   27.20    6.10
 -11 -11   1   27.80    6.80
 -11 -11   1   25.80    6.20
 -11  11   1   23.90    5.40
 -11  11   1   22.50    6.20
  11  11  -1   22.30    5.20
 -11  11   1   28.90    6.90
 -11  11   1   29.00    5.80
  11  11  -1   25.10    5.80
  11  11  -1   20.60    5.30
  -9 -11   1   -0.40    3.10
   9 -11  -1    8.60    3.10
  -9 -11   1    5.00    4.00
  -9 -11   1    4.40    4.20
   9 -11  -1    4.70    2.90
  -9 -11   1   13.50    4.70
  -9  11   1    7.20    3.90
   9  11  -1    8.70    4.10
   9  11  -1    4.90    4.00
  -9  11   1    8.70    4.00
  -9  11   1    5.10    4.70
   9  11  -1    9.30    4.00
  -9  11   1    7.90    5.00
  -7 -11   1    5.80    3.80
   7 -11  -1    3.30    2.30
   7 -11  -1    2.90    2.80
  -7 -11   1    1.90    3.50
   7 -11  -1    0.70    2.30
   7 -11  -1    3.90    2.50
  -7 -11   1   -0.80    3.40
   7 -11  -1    1.90    2.50
   7  11  -1    5.60    3.50
  -7  11   1   -0.80    2.40
   7  11  -1    2.80    3.20
  -7  11   1    1.80    3.30
   7  11  -1   -0.60    3.10
  -7  11   1    6.80    3.40
   7  11  -1    5.40    4.40
  -7  11   1    1.70    2.50
  -7  11   1    8.10    4.80
  -7  11   1   -2.40    4.20
   7  11  -1    5.00    3.70
   5 -11  -1  110.59    5.70
  -5 -11   1  115.79    7.30
   5 -11  -1  116.19    5.50
   5 -11  -1  127.79    6.00
   5 -11  -1  115.49    5.90
  -5 -11   1  124.19    7.70
   5 -11  -1  115.59    5.60
  -5 -11   1  108.69    7.30
  -5  11   1  121.79    7.00
   5  11  -1  107.69    6.80
  -5  11   1  115.49    5.60
  -5  11   1  130.89    7.00
   5  11  -1  123.09    7.20
   5  11  -1  122.59    7.00
   5  11  -1  103.69    9.10
   5  11  -1  121.79    6.80
  -5  11   1  114.79    8.80
  -5  11   1  125.39    8.60
   3 -11  -1  600.34   14.30
   3 -11  -1  603.24   14.40
   3 -11  -1  624.94   15.00
   3 -11  -1  620.44   15.00
  -3 -11   1  594.14   16.00
  -3 -11   1  616.14   16.00
  -3 -11   1  603.74   15.10
   3 -11  -1  602.34   14.20
  -3 -11   1  613.14   16.40
   3  11  -1  613.44   15.50
   3  11  -1  609.94   15.30
   3  11  -1  572.54   19.10
   3  11  -1  593.24   15.50
   3  11  -1  596.44   15.50
  -3  11   1  611.94   14.00
  -3  11   1  637.34   19.20
   3  11  -1  602.84   14.80
  -3  11   1  606.04   15.00
  -3  11   1  615.04   17.80
   1 -11  -1  179.98    7.70
  -1 -11   1  158.48    6.30
   1 -11  -1  165.88    7.40
  -1 -11   1  182.18    7.50
   1 -11  -1  162.78    6.70
  -1 -11   1  171.88    7.60
   1 -11  -1  169.88    6.80
  -1 -11   1  171.98    7.20
   1  11  -1  173.38    7.50
  -1  11   1  180.28   10.30
   1  11  -1  179.68   10.40
   1  11  -1  179.58    7.20
  -1  11   1  166.08    6.10
  -1  11   1  168.28    6.10
   1  11  -1  161.88    7.50
  -1  11   1  169.78    8.40
  -1  11   1  186.38    7.00
   1 -11   1   -1.50    1.90
   1 -11   1   -0.10    2.60
  -1 -11  -1   -5.20    2.50
   1 -11   1    0.80    2.20
  -1 -11  -1   -3.90    2.50
   1 -11   1    3.60    2.30
  -1 -11  -1   -2.00    2.80
  -1 -11  -1   -0.20    2.40
   1  11   1    1.20    2.40
   1  11   1   -0.40    1.90
   1  11   1    4.10    3.00
  -1  11  -1    2.50    3.90
  -1  11  -1   -0.80    3.20
  -1  11  -1    1.70    2.90
   1  11   1    0.70    2.10
   1  11   1    6.90    4.50
  -1  11  -1    0.50    2.30
   1  11   1   -0.60    2.60
   3 -11   1   30.00    4.40
  -3 -11  -1   17.60    4.10
  -3 -11  -1   32.00    4.10
   3 -11   1   34.90    3.00
  -3 -11  -1   31.30    4.70
   3 -11   1   28.20    3.00
   3 -11   1   32.20    2.80
   3 -11   1   31.10    3.10
  -3 -11  -1   24.60    4.30
   3  11   1   35.70    6.50
   3  11   1   31.80    3.90
   3  11   1   29.90    3.60
   3  11   1   22.80    3.40
  -3  11  -1   27.70    4.10
   3  11   1   28.90    4.40
   3  11   1   24.40    3.70
  -3  11  -1   33.10    6.00
  -3  11  -1   31.80    3.90
   3  11   1   22.90    4.30
  -3  11  -1   29.20    5.40
  -5 -11  -1  262.47    8.10
  -5 -11  -1  279.77   11.70
  -5 -11  -1  259.37    9.80
  -5 -11  -1  267.47   11.40
   5 -11   1  264.57    9.70
   5  11   1  284.27   13.20
   5  11   1  268.27   10.70
   5  11   1  272.47   11.00
   5  11   1  267.17    9.50
  -5  11  -1  253.27   12.30
  -5  11  -1  275.37   10.70
  -5  11  -1  250.17    9.10
   5  11   1  259.87    9.30
  -5  11  -1  278.27    9.50
  -5  11  -1  256.77   12.00
   7 -11   1   20.00    2.80
  -7 -11  -1   35.20    6.10
  -7 -11  -1   16.40    4.30
   7 -11   1   25.30    3.10
  -7 -11  -1   10.60    4.40
   7  11   1   19.20    4.20
  -7  11  -1   13.50    5.00
  -7  11  -1   12.00    3.50
  -7  11  -1   19.60    4.90
   7  11   1   11.30    3.70
   7  11   1   20.50    4.60
  -7  11  -1   19.70    4.30
  -7  11  -1   21.70    5.80
   7  11   1   15.30    4.40
  -9 -11  -1   13.50    5.30
  -9 -11  -1    9.10    5.50
  -9 -11  -1   21.50    4.90
  -9 -11  -1   13.50    5.30
   9  11   1   23.80    4.80
   9  11   1   18.60    4.40
  -9  11  -1   18.60    5.70
  -9  11  -1   22.60    6.30
  -9  11  -1   18.10    4.70
  -9  11  -1   29.00    5.70
   9  11   1    8.30    4.40
 -11 -11  -1   20.30    5.80
 -11 -11  -1   17.20    6.50
 -11 -11  -1   22.10    5.30
 -11 -11  -1   17.90    6.00
  11  11   1   15.40    4.90
 -11  11  -1   20.70    5.50
 -11  11  -1   29.40    6.30
  11  11   1   12.30    4.50
 -11  11  -1   15.40    5.70
  11  11   1   15.50    5.40
 -11  11  -1   20.10    6.70
 -13 -11  -1   32.60    7.80
 -13 -11  -1   54.09    7.30
 -13 -11  -1   55.19    7.50
 -13 -11  -1   50.49    8.20
 -13  11  -1   51.59    8.00
 -13  11  -1   41.40    7.60
  13  11   1   46.00    6.60
 -13  11  -1   38.10    7.10
 -13  11  -1   54.79    9.20
  13  11   1   46.90    6.80
 -15 -11  -1   50.09    8.90
 -15 -11  -1   53.29    8.10
 -15 -11  -1   54.19    8.20
  15  11   1   49.99    8.10
  15  11   1   52.19    7.90
 -15  11  -1   51.09    7.80
 -15  11  -1   61.49    9.00
 -15  11  -1   49.10    9.20
 -15  11  -1   65.19    9.10
 -17 -11  -1    0.90    5.40
 -17 -11  -1   -3.50    5.40
 -17 -11  -1   -8.80    4.80
 -17  11  -1   -7.30    5.20
 -17  11  -1    5.40    5.90
 -17  11  -1   13.00    6.10
  17  11   1   -3.10    5.20
 -17  11  -1    5.40    6.00
  17  11   1    6.90    5.30
 -19 -11  -1   19.40    7.00
 -19 -11  -1   20.10    8.20
 -19  11  -1   17.40    7.40
  19  11   1    4.40    5.80
 -19  11  -1    8.00    6.90
 -19  11  -1   19.20    7.50
  21 -11   1   57.39   10.20
 -21 -11  -1   29.40    9.00
 -21  11  -1   31.20    8.20
 -21  11  -1   34.70    9.10
  21  11   1   25.80    8.40
 -21  11  -1   31.30    8.80
 -20 -12   1   -0.30    6.60
 -20  12   1   -1.60    6.10
 -20  12   1    2.60    6.00
 -20  12   1    7.70    6.30
  20  12  -1   10.40    6.50
 -18 -12   1    5.50    6.70
  18  12  -1    2.70    5.40
 -18  12   1    2.90    5.90
 -18  12   1    2.70    6.10
 -18  12   1   -2.40    5.40
 -16 -12   1   22.20    7.70
 -16 -12   1   15.00    6.60
  16  12  -1   12.70    6.00
 -16  12   1   19.60    7.00
 -16  12   1   15.60    6.10
 -16  12   1   14.10    5.80
  16  12  -1   13.30    6.00
 -16  12   1   19.40    7.50
 -14 -12   1    1.80    5.10
 -14 -12   1    9.10    6.20
 -14 -12   1    5.10    6.10
 -14  12   1    2.10    5.00
 -14  12   1    2.50    4.30
  14  12  -1    8.20    5.40
  14  12  -1   -0.90    4.60
 -14  12   1   20.00    6.80
 -14  12   1    5.70    5.70
 -12 -12   1   17.00    5.90
 -12 -12   1    8.80    4.70
 -12 -12   1   12.10    5.50
 -12 -12   1   12.50    6.50
 -12  12   1   13.10    6.30
  12  12  -1   15.40    5.00
 -12  12   1   11.40    4.90
  12  12  -1    5.20    4.70
 -12  12   1   10.30    4.50
 -12  12   1    8.20    5.20
 -10 -12   1   17.80    5.20
 -10 -12   1   22.80    6.80
 -10 -12   1   21.40    5.60
 -10 -12   1   24.50    5.70
  10  12  -1   22.80    5.10
 -10  12   1   21.40    6.10
  10  12  -1   17.30    4.80
 -10  12   1   28.70    7.00
  10  12  -1   22.00    5.50
 -10  12   1   26.10    5.30
 -10  12   1   34.00    5.90
  -8 -12   1   -1.30    4.10
  -8 -12   1    1.90    3.80
  -8 -12   1    0.30    3.90
  -8  12   1    0.90    3.20
  -8  12   1    0.80    2.90
  -8  12   1   -4.70    4.30
   8  12  -1    5.90    3.80
  -8  12   1    6.60    3.70
   8  12  -1    3.70    4.20
   8  12  -1    3.10    3.80
  -8  12   1    2.90    4.80
   8  12  -1    3.60    4.00
  -6 -12   1   36.00    5.70
  -6 -12   1   46.20    6.00
  -6 -12   1   54.99    6.30
  -6  12   1   39.80    6.90
  -6  12   1   56.79    8.00
   6  12  -1   47.00    5.90
  -6  12   1   45.50    5.40
   6  12  -1   51.59    8.00
   6  12  -1   47.60    5.60
   6  12  -1   45.80    5.50
  -6  12   1   52.39    4.80
  -6  12   1   45.80    5.50
   6  12  -1   52.49    5.80
  -4 -12   1    7.30    3.60
   4 -12  -1   12.60    3.00
   4 -12  -1    5.40    2.70
  -4 -12   1    8.40    3.20
   4 -12  -1   13.10    3.20
   4 -12  -1    5.90    3.40
  -4 -12   1    5.40    3.50
  -4 -12   1    8.70    3.80
   4  12  -1   14.30    3.40
  -4  12   1   11.50    4.60
   4  12  -1    7.30    3.30
  -4  12   1    7.40    2.80
  -4  12   1   15.20    5.40
   4  12  -1   10.80    3.40
  -4  12   1    7.60    3.10
   4  12  -1    1.10    4.50
   4  12  -1    6.20    3.30
  -2 -12   1    1.60    3.30
   2 -12  -1    3.50    2.60
  -2 -12   1   -3.60    2.20
  -2 -12   1   -1.20    2.50
   2 -12  -1    0.70    2.60
   2 -12  -1    0.00    2.90
   2 -12  -1    1.40    2.70
  -2 -12   1   14.10    3.60
   2 -12  -1    1.00    2.40
   2  12  -1    2.10    2.90
   2  12  -1   -4.80    2.50
   2  12  -1   -0.90    2.90
  -2  12   1    2.70    2.70
   2  12  -1    0.30    2.70
  -2  12   1    0.50    3.40
  -2  12   1    2.80    2.40
  -2  12   1    3.00    4.40
   2  12  -1    0.10    4.10
   0 -12   1    4.90    2.80
   0 -12  -1    0.90    3.00
   0 -12   1    4.20    2.30
   0 -12  -1   -3.20    2.40
   0 -12  -1    3.00    2.70
   0 -12   1    0.50    2.50
   0 -12   1    0.60    2.90
   0 -12  -1    2.20    3.10
   0  12  -1    6.00    4.70
   0  12   1    3.40    2.40
   0  12  -1    4.20    2.80
   0  12  -1    0.20    3.10
   0  12   1    8.30    4.80
   0  12  -1    4.70    3.00
   0  12   1    1.70    3.10
   0  12   1    1.00    2.60
  -2 -12  -1   35.00    5.20
   2 -12   1   26.60    4.30
  -2 -12  -1   26.50    4.60
   2 -12   1   29.50    3.50
   2 -12   1   28.80    3.50
  -2 -12  -1   25.70    4.10
  -2 -12  -1   32.40    4.30
   2 -12   1   36.30    4.10
  -2  12  -1   21.10    5.00
  -2  12  -1   19.90    5.60
   2  12   1   25.10    4.20
  -2  12  -1   37.00    4.80
   2  12   1   31.10    3.80
   2  12   1   28.00    6.10
  -2  12  -1   25.70    3.90
   2  12   1   27.60    3.60
   2  12   1   30.50    4.30
   4 -12   1    8.10    3.70
  -4 -12  -1    8.20    3.60
  -4 -12  -1   14.50    4.40
  -4 -12  -1   11.20    4.00
  -4 -12  -1   13.50    3.70
   4  12   1   12.40    3.60
   4  12   1   10.80    3.90
   4  12   1    7.30    4.80
   4  12   1   10.00    3.20
  -4  12  -1    5.20    2.90
  -4  12  -1    8.20    3.70
  -4  12  -1    6.80    4.30
   4  12   1   11.60    3.30
  -4  12  -1   17.30    5.20
  -6 -12  -1    7.30    4.20
  -6 -12  -1    1.60    3.50
  -6 -12  -1    7.00    4.30
   6  12   1   -0.60    3.10
   6  12   1    6.50    3.60
   6  12   1   11.60    5.10
  -6  12  -1    5.50    5.10
  -6  12  -1    7.40    4.00
   6  12   1    2.00    3.00
   6  12   1    2.80    3.80
  -6  12  -1    5.00    3.10
  -6  12  -1    7.60    4.90
  -6  12  -1    0.70    2.90
  -8 -12  -1   -2.20    3.40
  -8 -12  -1   -2.70    3.90
  -8 -12  -1    3.60    4.60
   8  12   1   -0.10    3.30
  -8  12  -1    3.80    3.40
   8  12   1    2.70    4.00
   8  12   1   -2.50    3.30
  -8  12  -1    5.50    4.90
  -8  12  -1   -1.00    3.70
  -8  12  -1    1.50    3.10
  -8  12  -1    3.90    4.90
 -10 -12  -1    0.70    4.20
 -10 -12  -1   -1.60    4.90
 -10 -12  -1    2.90    4.00
 -10 -12  -1   -6.20    3.90
  10  12   1    3.10    4.10
  10  12   1   -2.90    3.30
  10  12   1    2.30    4.50
 -10  12  -1    3.00    5.50
 -10  12  -1    5.00    5.30
 -10  12  -1   -2.10    3.90
 -10  12  -1    2.90    3.90
 -12 -12  -1    9.10    4.70
 -12 -12  -1   10.40    6.20
 -12 -12  -1    7.50    6.20
 -12 -12  -1   12.80    5.90
 -12  12  -1   17.40    5.70
 -12  12  -1    5.70    5.90
 -12  12  -1   15.20    5.30
  12  12   1   19.90    5.30
  12  12   1   14.80    5.20
 -12  12  -1   22.50    6.60
 -14 -12  -1    5.70    5.00
 -14 -12  -1   -0.20    6.00
 -14  12  -1   -3.90    4.50
 -14  12  -1   -3.90    4.90
  14  12   1    5.20    5.10
  14  12   1   -0.80    4.20
 -14  12  -1   -2.30    5.20
 -14  12  -1   -5.00    5.00
 -16 -12  -1    7.20    6.90
 -16  12  -1   14.50    6.30
  16  12   1   15.10    6.00
 -16  12  -1   28.00    8.00
 -16  12  -1    4.40    5.50
  16  12   1   19.80    6.10
 -16  12  -1    9.20    6.20
 -18 -12  -1   42.20    9.10
 -18  12  -1   14.10    7.00
 -18  12  -1   40.70   10.00
 -18  12  -1   27.40    7.80
  18  12   1   33.20    7.60
 -20 -12  -1    0.10    6.80
 -20  12  -1   -2.00    5.30
 -20  12  -1   -1.10    6.70
  20  12   1    0.60    5.70
 -20  12  -1    5.20    6.80
 -19 -13   1   22.10    8.10
  19  13  -1   33.30    8.20
 -19  13   1   22.40    8.20
 -19  13   1   35.80    8.10
 -19  13   1   17.70    7.70
 -17 -13   1    4.80    7.20
 -17  13   1    5.10    6.60
  17  13  -1    7.90    5.90
 -17  13   1    5.60    6.30
 -17  13   1   25.80    7.00
 -15 -13   1    8.60    6.90
 -15  13   1   -3.50    4.80
 -15  13   1    0.10    5.60
  15  13  -1   -7.10    4.70
 -15  13   1    5.40    5.30
 -15  13   1    3.70    5.70
  15  13  -1   -0.50    4.60
 -13 -13   1  114.69   10.70
 -13 -13   1  112.99   12.40
 -13 -13   1  112.49   11.10
 -13  13   1  110.79   10.40
 -13  13   1  120.29   10.50
  13  13  -1  133.99   10.40
 -13  13   1  127.49   12.80
  13  13  -1  126.19   10.60
 -13  13   1  112.79   11.50
 -11 -13   1   30.90    6.30
 -11 -13   1   31.40    6.40
 -11 -13   1   17.80    6.20
 -11 -13   1   14.80    6.90
  11  13  -1   21.20    5.30
 -11  13   1   35.40    7.70
 -11  13   1   35.40    6.40
 -11  13   1   11.80    5.70
 -11  13   1   20.40    5.20
  11  13  -1   22.00    5.40
  -9 -13   1    7.80    4.70
  -9 -13   1   12.60    5.10
  -9 -13   1    8.70    4.90
  -9  13   1    9.60    4.40
  -9  13   1   18.20    5.00
   9  13  -1   19.20    4.90
   9  13  -1    7.10    4.20
  -9  13   1   14.40    6.00
  -9  13   1   15.20    5.70
  -7 -13   1   11.50    4.70
  -7 -13   1   12.70    4.80
  -7 -13   1   18.00    7.00
   7  13  -1    6.80    4.10
  -7  13   1    4.20    5.30
  -7  13   1   17.40    5.80
  -7  13   1   11.40    4.20
   7  13  -1   15.60    4.40
  -7  13   1   11.20    3.60
   7  13  -1   12.00    6.10
  -5 -13   1   74.19    7.10
  -5 -13   1   86.19    7.50
   5  13  -1   70.49    6.70
  -5  13   1   69.99    5.40
  -5  13   1   86.39    8.80
  -5  13   1   78.09    6.60
   5  13  -1   77.39    9.30
   5  13  -1   60.19    6.00
  -5  13   1   82.99    9.60
   3 -13  -1   88.99    6.70
  -3 -13   1   79.69    7.00
  -3 -13   1   96.39    7.10
  -3  13   1  100.59   10.20
   3  13  -1   86.69    6.60
   3  13  -1   90.59    6.60
  -3  13   1  103.29    8.70
   3  13  -1   75.29    8.90
  -3  13   1   81.49    5.60
  -3  13   1  101.99    6.60
   1 -13  -1  119.69   11.50
   1 -13  -1  118.69    6.80
  -1 -13   1  102.19    7.40
  -1  13   1  125.09    6.60
  -1  13   1  113.49    6.10
  -1  13   1  127.29   11.50
  -1  13   1  117.19    8.00
   1  13  -1  107.89    6.60
   1  13  -1  118.79   11.20
   1  13  -1  118.09    7.30
  -1 -13  -1   54.19    5.20
   1 -13   1   54.29    5.80
  -1 -13  -1   53.99    6.00
   1  13   1   56.59    8.10
  -1  13  -1   60.29    6.70
  -1  13  -1   53.49    8.20
   1  13   1   57.69    4.90
  -1  13  -1   57.59    5.80
  -1  13  -1   49.90    5.20
   1  13   1   53.79    4.90
  -3 -13  -1    2.30    3.40
  -3 -13  -1    3.80    3.80
  -3 -13  -1    6.10    3.60
  -3 -13  -1    2.70    3.60
   3 -13   1    2.40    3.50
  -3  13  -1    5.40    4.30
   3  13   1    5.90    5.10
  -3  13  -1   18.70    4.20
  -3  13  -1    5.90    3.10
   3  13   1    2.00    3.00
   3  13   1    2.80    2.90
  -3  13  -1    8.90    5.10
  -5 -13  -1    3.70    4.30
  -5 -13  -1    5.90    3.90
   5 -13   1   11.30    4.10
  -5 -13  -1    3.00    4.10
  -5 -13  -1    0.20    3.70
  -5  13  -1   16.60    5.40
   5  13   1   12.20    3.80
  -5  13  -1   10.30    5.60
   5  13   1    8.00    3.50
  -5  13  -1    6.10    3.90
  -5  13  -1    0.90    3.00
   5  13   1    5.50    5.30
  -7 -13  -1   74.59    7.50
  -7 -13  -1   80.89    8.60
  -7 -13  -1   78.59    8.20
  -7  13  -1   71.89    9.20
  -7  13  -1   81.39    6.90
   7  13   1   85.29    7.30
  -7  13  -1   95.09    8.50
  -7  13  -1   82.49    9.50
   7  13   1   77.39    6.70
  -9 -13  -1   10.10    4.70
  -9 -13  -1   16.30    5.50
  -9 -13  -1   11.50    6.70
  -9 -13  -1   22.10    5.90
  -9  13  -1   18.80    6.50
   9  13   1   13.10    4.50
  -9  13  -1   15.00    4.80
   9  13   1    5.00    4.90
  -9  13  -1   17.00    6.30
   9  13   1   15.20    4.80
 -11 -13  -1   13.70    7.00
 -11 -13  -1   13.20    5.10
 -11 -13  -1   19.70    6.70
  11  13   1   30.80    5.80
  11  13   1   17.70    5.10
 -11  13  -1   16.50    6.40
 -11  13  -1   22.30    6.00
 -11  13  -1   10.10    6.30
 -13 -13  -1   28.40    8.20
 -13 -13  -1   28.60    7.00
  13  13   1   35.20    6.70
 -13  13  -1   39.60    8.10
  13  13   1   32.80    6.30
 -13  13  -1   22.90    7.80
 -13  13  -1   36.70    7.40
 -15 -13  -1   13.20    7.30
 -15  13  -1   21.70    7.90
 -15  13  -1   15.10    7.10
  15  13   1   19.20    6.30
 -17 -13  -1   -6.20    5.90
 -17  13  -1   -6.50    5.80
  17  13   1    3.20    5.20
 -17  13  -1    1.60    6.50
 -19 -13  -1    0.20    6.50
 -19  13  -1   -1.00    5.90
 -19  13  -1    5.20    7.30
  19  13   1   -1.00    5.40
 -18 -14   1   -5.50    6.40
 -18  14   1   -0.40    6.30
  18  14  -1   -3.50    5.20
 -18  14   1   -5.00    5.60
 -16 -14   1   54.09   10.40
 -16  14   1   45.10    9.80
  16  14  -1   43.50    7.90
 -16  14   1   37.70    8.60
 -14 -14   1   16.40    7.50
  14  14  -1   23.60    6.50
 -14  14   1   12.70    6.90
 -14  14   1   15.70    6.90
 -12 -14   1    1.60    5.60
 -12 -14   1   13.20    6.60
 -12  14   1   -1.60    5.10
  12  14  -1    1.10    4.30
  12  14  -1   -1.10    4.90
 -12  14   1   -1.60    4.30
 -12  14   1    7.70    6.10
 -10 -14   1   -1.70    5.70
 -10 -14   1    3.30    4.70
 -10  14   1    2.50    5.70
 -10  14   1   10.90    6.40
  10  14  -1   -0.60    4.00
  10  14  -1    7.60    4.50
 -10  14   1   -3.60    3.90
  -8 -14   1    5.60    4.70
  -8  14   1    5.90    5.50
   8  14  -1    5.40    4.00
   8  14  -1   -1.90    3.70
  -8  14   1    0.80    3.80
  -8  14   1   -1.80    3.30
  -8  14   1    1.90    5.50
  -6 -14   1   37.40    6.10
  -6  14   1   22.50    4.20
  -6  14   1   39.30    7.50
   6  14  -1   17.30    6.50
  -6  14   1   36.70    7.00
   6  14  -1   34.00    5.70
  -6  14   1   35.40    5.30
   6  14  -1   30.10    5.00
  -4 -14   1    5.50    4.40
   4 -14  -1   11.10    3.80
   4  14  -1    4.30    5.50
  -4  14   1    5.60    4.70
  -4  14   1   11.70    3.40
   4  14  -1   11.60    4.10
  -4  14   1   16.90    3.90
  -4  14   1    9.40    5.50
   2 -14  -1   28.30    4.40
  -2 -14   1   26.00    5.10
  -2  14   1   34.40    4.40
   2  14  -1   25.70    4.60
   2  14  -1   30.80    7.00
  -2  14   1   36.80    7.40
  -2  14   1   24.10    5.40
  -2  14   1   25.70    4.00
   2  14  -1   29.80    4.70
   0 -14  -1    1.20    3.10
   0 -14   1   -3.70    3.30
   0  14  -1    4.30    5.30
   0  14   1    2.30    2.90
   0  14   1    1.70    3.10
   0  14  -1    2.40    3.40
   0  14   1   -4.00    4.70
   0  14  -1   -0.90    3.00
   2 -14   1   42.50    5.80
  -2 -14  -1   47.20    5.60
   2  14   1   48.70    7.80
  -2  14  -1   43.80    5.20
  -2  14  -1   45.50    7.70
   2  14   1   47.20    4.70
   2  14   1   47.60    5.10
  -2  14  -1   36.00    6.00
  -2  14  -1   42.20    5.50
   4 -14   1    5.90    3.70
  -4 -14  -1    3.10    3.90
  -4  14  -1    1.20    4.40
   4  14   1    0.30    5.10
   4  14   1    1.50    3.10
  -4  14  -1    0.30    3.30
  -4  14  -1    5.40    5.40
   4  14   1    0.40    3.00
  -4  14  -1    2.00    3.60
   6 -14   1    2.30    3.90
  -6 -14  -1   -1.20    4.00
  -6 -14  -1   -1.40    4.50
  -6  14  -1    1.40    5.40
  -6  14  -1    1.50    4.80
  -6  14  -1   -3.60    3.40
   6  14   1    3.40    3.40
   6  14   1    4.60    5.50
   6  14   1   -2.00    3.40
  -6  14  -1    2.90    3.50
   8 -14   1    1.80    4.00
  -8 -14  -1    1.60    4.30
  -8 -14  -1   14.20    5.30
  -8  14  -1   11.00    4.60
  -8  14  -1    8.50    5.60
  -8  14  -1    3.50    3.60
  -8  14  -1    4.40    5.80
   8  14   1    4.70    3.80
   8  14   1   -1.60    3.80
 -10 -14  -1    0.20    6.10
 -10 -14  -1   -0.50    5.40
 -10 -14  -1    6.20    4.60
 -10  14  -1    3.20    5.80
 -10  14  -1    5.50    5.80
 -10  14  -1    1.20    4.30
  10  14   1    0.90    4.30
  10  14   1    0.60    4.00
 -12 -14  -1    6.10    6.50
 -12  14  -1    3.80    5.80
  12  14   1    8.00    4.90
 -12  14  -1    2.50    5.90
 -12  14  -1   -4.50    5.10
  12  14   1   -3.00    4.40
 -14 -14  -1    0.90    6.40
  14  14   1    3.30    4.80
 -14  14  -1    4.50    5.90
 -14  14  -1    1.20    6.20
 -16 -14  -1   24.00    8.50
 -16  14  -1   36.20    9.40
 -16  14  -1   24.10    8.00
  16  14   1   30.90    7.20
 -15 -15   1    0.50    6.60
 -15  15   1   18.60    7.60
 -15  15   1    7.20    6.80
  15  15  -1    6.40    5.50
 -13 -15   1   61.49   10.60
 -13  15   1   64.29   10.10
 -13  15   1   59.89    9.90
  13  15  -1   58.79    8.40
 -11 -15   1   65.79   11.00
  11  15  -1   58.19    7.80
 -11  15   1   65.99    9.80
 -11  15   1   83.79   11.10
  -9  15   1   44.40    6.50
  -9  15   1   36.20    8.00
   9  15  -1   38.00    6.40
   9  15  -1   39.50    6.10
  -9  15   1   38.20    7.70
  -9  15   1   41.30    5.70
  -7 -15   1   30.50    6.50
   7 -15  -1   28.90    5.50
  -7  15   1   28.20    7.40
  -7  15   1   23.10    4.90
  -7  15   1   41.90    7.60
   7  15  -1   29.70    5.20
   7  15  -1   24.90    7.90
   7  15  -1   25.50    5.30
  -7  15   1   35.40    5.20
   5 -15  -1   17.00    4.70
  -5 -15   1   27.00    5.80
  -5  15   1   26.60    4.80
  -5  15   1   22.50    6.60
  -5  15   1   30.50    4.60
  -5  15   1   34.40    6.50
   5  15  -1   32.00    5.80
   5  15  -1   25.40    4.70
   5  15  -1   26.30    6.90
  -3 -15   1   33.70    6.00
   3 -15  -1   36.50    5.20
  -3  15   1   23.90    7.00
  -3  15   1   32.70    4.70
   3  15  -1   36.60    5.20
   3  15  -1   33.20    5.40
   3  15  -1   20.60    7.20
  -3  15   1   40.40    5.00
  -3  15   1   42.60    9.80
   1 -15  -1   18.70    4.30
  -1 -15   1   12.40    4.60
  -1  15   1   20.70    4.20
   1  15  -1    5.00    5.30
  -1  15   1   11.70    3.80
  -1  15   1    7.40    6.30
   1  15  -1   17.70    4.30
   1  15  -1   14.00    4.30
  -1 -15  -1    0.10    3.90
   1 -15   1    6.40    4.20
   1  15   1   -3.20    5.30
  -1  15  -1    8.00    3.70
  -1  15  -1    0.60    5.50
  -1  15  -1    7.30    3.80
   1  15   1   -1.60    3.60
   1  15   1    5.90    3.50
   3 -15   1   15.60    4.60
  -3 -15  -1   -4.80    3.60
  -3  15  -1    4.50    3.60
  -3  15  -1    6.10    4.10
   3  15   1    0.70    3.30
   3  15   1   10.60    3.40
  -3  15  -1    5.50    5.60
   3  15   1    6.20    6.00
  -5 -15  -1   93.29    8.30
   5 -15   1   97.69    8.50
   5  15   1   80.09   10.40
  -5  15  -1  102.49    7.40
  -5  15  -1  108.39    8.60
  -5  15  -1  110.69   11.80
   5  15   1  101.49    7.70
   5  15   1  111.99    7.10
  -5  15  -1  112.29   10.50
   7 -15   1   41.60    7.30
  -7 -15  -1   31.90    6.20
  -7  15  -1   25.40    7.50
   7  15   1   40.00    6.10
   7  15   1   31.60    5.10
  -7  15  -1   42.60    6.60
  -7  15  -1   43.60    8.20
  -7  15  -1   31.10    5.40
  -9 -15  -1   36.00    8.50
   9  15   1   15.20    4.70
  -9  15  -1   18.30    7.00
   9  15   1   24.30    5.70
  -9  15  -1   44.50    7.90
  -9  15  -1   24.20    7.20
 -11 -15  -1   28.50    8.20
 -11  15  -1   20.80    7.50
 -11  15  -1   12.80    6.60
  11  15   1    5.90    5.00
 -13 -15  -1   53.99    9.90
  13  15   1   55.19    8.10
 -13  15  -1   49.40    9.20
 -13  15  -1   79.89   11.10
 -15 -15  -1   26.10    8.70
  15  15   1   39.40    7.60
 -15  15  -1   57.49   10.10
 -15  15  -1   56.69   10.30
 -14 -16   1   26.50    8.30
 -14  16   1   24.00    8.40
 -14  16   1   27.00    8.50
 -12 -16   1    4.00    6.70
  12  16  -1    0.60    5.00
 -12  16   1    4.20    6.10
 -12  16   1    4.00    6.30
 -10  16   1    1.70    6.20
 -10  16   1   11.60    6.80
  10  16  -1   13.80    5.70
  -8  16   1   36.20    8.30
  -8  16   1   30.00    5.30
   8  16  -1   42.80    6.80
  -8  16   1   35.40    7.90
  -6  16   1    4.30    5.40
  -6  16   1    3.80    3.60
  -6  16   1   -8.10    4.80
   6  16  -1   -3.20    6.10
  -6  16   1    2.70    3.50
   6  16  -1   -2.50    4.00
  -4  16   1    9.20    6.50
  -4  16   1   18.00    4.30
   4  16  -1   16.20    7.40
  -4  16   1   10.40    4.00
   4  16  -1   11.70    4.60
   4  16  -1    6.10    3.80
   2 -16  -1   35.80    7.30
   2  16  -1   24.40    7.40
  -2  16   1   33.80    5.10
   2  16  -1   39.40    5.50
   2  16  -1   27.40    5.10
  -2  16   1   39.50    4.90
  -2  16   1   35.40    7.80
   0 -16  -1   31.50    6.30
   0  16   1   35.20    5.30
   0  16  -1   38.70    7.70
   0  16  -1   40.10    5.60
   0  16   1   45.80    5.10
   0  16   1   40.00    8.30
   0  16  -1   39.80    5.50
  -2  16  -1    7.80    4.10
   2  16   1   -0.40    5.90
   2  16   1    2.00    3.70
  -2  16  -1    1.90    6.20
   2  16   1   -0.40    2.90
  -2  16  -1    3.90    3.90
  -4  16  -1   21.50    4.80
   4  16   1   18.20    7.20
  -4  16  -1   31.40    5.70
  -4  16  -1   23.10    7.40
   4  16   1   31.90    5.40
   4  16   1   35.70    4.70
   6  16   1    1.70    4.20
  -6  16  -1   -0.60    5.70
   6  16   1    7.60    6.50
  -6  16  -1    1.20    3.80
  -6  16  -1    6.50    5.30
   8  16   1   17.70    5.30
  -8  16  -1    3.80    3.90
  -8  16  -1   32.30    7.90
  -8  16  -1   26.20    8.00
 -10 -16  -1    4.30    6.90
  10  16   1    9.60    5.30
 -10  16  -1   11.40    7.00
 -10  16  -1    2.80    6.10
 -12 -16  -1    1.80    6.40
  12  16   1    1.70    5.00
 -12  16  -1   -9.20    5.70
 -12  16  -1    3.70    6.00
 -11 -17   1   27.00    8.60
 -11  17   1   13.50    7.00
 -11  17   1    4.40    6.70
   9  17  -1   -2.50    4.50
  -9  17   1    5.20    5.80
  -9  17   1    3.50    6.40
   7  17  -1    8.60    4.80
   7  17  -1    3.50    6.70
  -7  17   1    8.10    4.20
  -7  17   1   16.00    7.20
   5  17  -1   19.00    7.20
   5  17  -1   23.40    5.60
  -5  17   1   10.30    6.40
  -5  17   1   13.60    4.20
  -3  17   1    7.60    6.60
   3  17  -1    6.80    6.30
   3  17  -1   10.20    4.50
  -3  17   1   11.10    4.10
   1  17  -1   -0.60    6.10
  -1  17   1   -0.10    3.50
   1  17  -1   -2.50    3.70
  -1  17   1   10.60    6.20
  -1  17  -1    9.50    6.80
   1  17   1   10.70    4.30
  -1  17  -1    9.10    4.20
   1  17   1   15.90    7.20
   3  17   1   16.30    7.30
  -3  17  -1   11.40    4.40
   3  17   1   20.70    5.00
  -3  17  -1   19.00    7.50
   5  17   1   32.10    9.00
   5  17   1   42.10    6.40
  -5  17  -1   22.60    7.80
  -5  17  -1   35.10    5.80
  -7  17  -1   25.50    5.70
   7  17   1   14.50    5.30
  -7  17  -1   22.70    7.60
  -9 -17  -1   10.00    7.20
  -9  17  -1   15.50    7.30
  -9  17  -1   20.60    7.10
   9  17   1    6.00    5.00
   6  18  -1   12.80    7.90
   6  18  -1    7.30    5.00
  -6  18   1   10.20    7.30
  -4  18   1   -1.70    6.20
  -4  18   1    2.10    3.90
   4  18  -1    1.20    4.40
   4  18  -1   11.60    7.50
   2  18  -1    9.30    6.80
   2  18  -1   -8.60    3.90
  -2  18   1   -2.70    5.60
  -2  18   1   -1.30    3.60
   0  18  -1   -3.00    3.90
   0  18   1    0.40    3.80
   0  18   1    7.40    6.80
   0  18  -1    6.50    6.50
   2  18   1    3.50    4.20
   2  18   1    4.50    6.90
  -2  18  -1   -0.40    6.40
  -2  18  -1    2.70    4.10
  -4  18  -1   -9.50    5.80
   4  18   1   -0.40    6.50
  -4  18  -1   -1.90    3.80
   4  18   1   -2.00    3.90
 -28   0   2   76.09    9.60
  28   0  -2   72.39    9.60
 -28   0   2   85.89   13.10
 -28   0   2   68.79   10.50
 -28   0   2   94.89   11.90
 -26   0   2    3.50    6.50
 -26   0   2    2.60    4.50
  26   0  -2    3.80    5.90
 -26   0   2   12.90    6.40
 -26   0   2    2.50    6.20
 -24   0   2   40.40    6.90
 -24   0   2   46.50    8.50
 -24   0   2   38.40    8.20
  24   0  -2   40.80    7.10
 -24   0   2   42.20    8.70
 -22   0   2   66.49    9.90
 -22   0   2   80.89    8.40
 -22   0   2   72.49    9.50
  22   0  -2   97.09   16.60
 -22   0   2   74.09    9.10
  22   0  -2   71.89    8.00
  20   0  -2    8.80    4.70
 -20   0   2    9.90    4.30
 -20   0   2   17.00    5.40
  20   0  -2    6.10    4.30
 -20   0   2    8.00    4.90
  20   0  -2    5.70    5.40
 -20   0   2    9.90    5.60
 -20   0   2   10.50    5.90
 -20   0   2    7.60    4.90
  18   0  -2  150.18   12.60
 -18   0   2  123.19    9.30
 -18   0   2  130.89   10.00
 -18   0   2  115.19   10.40
  18   0  -2  123.69    8.40
  18   0  -2  124.39   11.60
 -18   0   2  112.09    7.90
 -18   0   2  136.59    9.70
  18   0  -2  139.49   12.10
  18   0  -2  122.59    9.20
 -18   0   2  127.49    9.00
 -18   0   2  138.69    9.70
  16   0  -2   10.10    4.30
 -16   0   2    8.90    4.10
 -16   0   2    5.80    3.90
 -16   0   2   17.50    4.80
 -16   0   2   15.90    4.50
  16   0  -2   21.70    6.00
 -16   0   2   10.90    3.60
  16   0  -2   14.00    4.30
  16   0  -2   11.30    4.40
 -16   0   2   12.00    4.50
  16   0  -2   14.10    5.00
 -16   0   2   12.20    4.40
 -16   0   2    9.00    4.20
  16   0  -2   12.40    3.80
  14   0  -2 1007.50   25.40
 -14   0   2 1055.09   23.90
  14   0  -2 1002.80   27.00
  14   0  -2 1055.39   26.90
 -14   0   2 1031.20   27.00
  14   0  -2 1035.20   23.70
 -14   0   2 1086.89   27.00
 -14   0   2 1056.99   26.20
  14   0  -2 1046.70   26.60
  14   0  -2 1031.20   26.20
 -14   0   2 1046.60   25.10
  14   0  -2 1057.49   27.10
 -14   0   2 1076.79   26.60
 -14   0   2 1050.59   25.80
  14   0  -2 1044.50   26.00
 -14   0   2 1043.30   25.10
 -12   0   2  138.09    8.40
  12   0  -2  125.19    7.80
  12   0  -2  134.59    8.50
  12   0  -2  143.79    8.70
 -12   0   2  123.29    7.30
 -12   0   2  149.88    8.40
 -12   0   2  139.29    7.40
  12   0  -2  138.89    8.60
 -12   0   2  147.39    8.10
 -12   0   2  151.88    8.70
 -12   0   2  142.19    8.40
  12   0  -2  105.99    6.60
  12   0  -2  147.89    7.80
 -12   0   2  144.49    7.00
  10   0  -2   24.60    4.00
 -10   0   2   16.50    4.00
 -10   0   2   14.80    3.20
 -10   0   2   20.30    3.80
  10   0  -2    9.80    3.10
  10   0  -2   16.00    3.60
  10   0  -2   21.50    3.30
 -10   0   2   17.10    3.60
 -10   0   2   20.60    3.20
  10   0  -2   18.20    3.30
  10   0  -2   15.20    3.80
 -10   0   2   18.20    3.50
  10   0  -2   10.50    3.20
 -10   0   2   16.80    3.50
 -10   0   2   15.70    3.70
  10   0  -2   23.30    4.20
  -8   0   2  203.48    7.40
  -8   0   2  202.08    8.00
  -8   0   2  202.18    7.50
  -8   0   2  212.58    7.00
  -8   0   2  205.08    6.50
   8   0  -2  208.38    7.60
  -8   0   2  213.68    7.10
   8   0  -2  207.58    7.90
   8   0  -2  194.38    7.60
   8   0  -2  202.18    7.20
   8   0  -2  214.58    6.60
  -8   0   2  200.18    7.70
   8   0  -2  208.48    8.00
   8   0  -2  212.78    8.10
   8   0  -2  221.38    7.70
  -8   0   2  220.68    7.90
   6   0  -2  526.25   13.00
   6   0  -2  530.35   12.30
  -6   0   2  520.95   12.60
  -6   0   2  532.75   12.80
  -6   0   2  542.65   12.50
   6   0  -2  522.65   12.60
  -6   0   2  529.95   13.00
   6   0  -2  532.75   12.80
   6   0  -2  548.75   12.60
  -6   0   2  519.55   11.40
  -6   0   2  532.65   12.00
  -6   0   2  534.85   11.80
   6   0  -2  529.85   12.70
  -6   0   2  541.25   12.70
   6   0  -2  533.75   11.50
   4   0  -2  814.42   16.00
  -4   0   2  777.92   16.30
   4   0  -2  794.22   16.30
   4   0  -2  810.12   15.20
  -4   0   2  794.92   16.00
   4   0  -2  807.72   16.20
   4   0  -2  792.62   16.00
  -4   0   2  795.82   15.20
  -4   0   2  801.82   15.60
   4   0  -2  783.52   16.00
  -4   0   2  803.52   16.00
  -4   0   2  809.72   16.10
  -4   0   2  791.62   15.90
  -4   0   2  806.02   15.10
   4   0  -2  790.22   16.10
  -2   0   2 4109.69   71.79
   2   0  -2 4178.98   71.79
   2   0  -2 4078.09   72.69
  -2   0   2 4107.09   72.79
   2   0  -2 4223.38   71.79
   2   0  -2 4024.30   72.89
  -2   0   2 4205.08   71.69
   2   0  -2 4244.38   71.79
  -2   0   2 4034.20   71.59
   2   0  -2 4217.88   72.99
  -2   0   2 4155.38   71.69
   2   0  -2 4174.38   71.59
   0   0  -2  416.16    8.40
   0   0  -2  441.06    7.90
   0   0   2  416.66    8.40
   0   0   2  414.76    8.40
   0   0   2  429.26    7.90
   0   0  -2  429.46    8.30
   0   0  -2  442.06    8.10
   0   0  -2  416.76    8.30
   0   0  -2  434.86    8.20
   0   0  -2  424.66    8.30
   0   0  -2  428.86    8.50
   0   0   2  434.76    8.20
   0   0  -2  427.16    8.40
  -2   0  -2 4121.59   72.89
  -2   0  -2 4248.17   72.79
   2   0   2 4105.79   72.79
  -2   0  -2 4152.18   72.79
  -2   0  -2 4152.78   72.09
   2   0   2 4098.29   72.69
   2   0   2 4093.99   72.79
   2   0   2 4264.17   71.99
  -2   0  -2 4202.68   72.59
   2   0   2 4067.49   72.59
  -2   0  -2 4116.79   72.89
  -2   0  -2 4218.58   72.69
   2   0   2 4210.88   72.59
  -4   0  -2 7086.99  122.79
   4   0   2 6929.71  123.39
   4   0   2 7133.49  122.89
   4   0   2 7045.90  122.79
  -4   0  -2 6962.70  122.89
  -4   0  -2 7079.49  123.19
   4   0   2 7097.49  123.19
  -4   0  -2 7044.90  122.79
  -4   0  -2 7137.99  121.99
   4   0   2 7030.90  122.89
   4   0   2 6917.81  122.99
  -4   0  -2 6951.60  122.69
   4   0   2 7085.09  121.69
  -4   0  -2 6969.40  123.29
   6   0   2 3089.19   57.89
   6   0   2 3074.99   57.39
   6   0   2 3127.69   57.49
  -6   0  -2 3089.59   57.99
   6   0   2 3122.39   57.79
  -6   0  -2 3124.59   56.39
  -6   0  -2 3120.79   58.19
  -6   0  -2 3101.39   57.19
  -6   0  -2 3110.59   57.59
   6   0   2 3141.49   58.29
  -6   0  -2 3026.60   56.99
   6   0   2 3136.69   57.29
  -6   0  -2 3085.69   57.79
   6   0   2 3168.18   55.89
   8   0   2 1198.98   27.30
  -8   0  -2 1236.68   26.60
  -8   0  -2 1189.38   27.10
  -8   0  -2 1252.47   26.40
   8   0   2 1210.98   26.50
   8   0   2 1198.78   26.70
   8   0   2 1216.58   26.40
  -8   0  -2 1222.18   26.00
  -8   0  -2 1228.78   25.20
  -8   0  -2 1211.98   26.80
   8   0   2 1235.98   24.60
  -8   0  -2 1231.58   27.10
   8   0   2 1199.08   26.80
  -8   0  -2 1187.08   26.00
   8   0   2 1220.88   26.20
  10   0   2  291.37   11.00
 -10   0  -2  293.57   10.70
 -10   0  -2  291.67   11.70
 -10   0  -2  285.27   10.10
 -10   0  -2  272.57   10.60
  10   0   2  292.27   11.40
  10   0   2  299.67   11.60
 -10   0  -2  282.17   10.00
  10   0   2  310.87   11.10
 -10   0  -2  310.97   11.50
  10   0   2  291.57    9.60
 -10   0  -2  290.07   11.70
 -10   0  -2  297.37   11.10
  10   0   2  293.27   11.00
 -10   0  -2  273.77   11.40
  10   0   2  301.07   12.10
 -12   0  -2    9.50    3.70
  12   0   2    2.50    3.40
  12   0   2    4.70    3.40
 -12   0  -2    0.20    3.10
 -12   0  -2   -1.30    3.10
  12   0   2    2.00    3.60
 -12   0  -2    2.30    3.40
 -12   0  -2    2.80    3.10
  12   0   2    1.10    2.80
  12   0   2   -0.60    3.00
  12   0   2    2.60    3.50
  12   0   2    4.80    3.40
 -12   0  -2   -1.40    3.60
 -12   0  -2   -4.00    3.50
 -12   0  -2    3.40    3.60
 -14   0  -2   79.19    7.90
  14   0   2   93.49    8.30
 -14   0  -2   69.19    7.70
  14   0   2   98.29    8.70
  14   0   2   59.99    6.70
 -14   0  -2   95.99    8.60
 -14   0  -2   80.49    7.50
  14   0   2   85.09    6.40
  14   0   2   67.19    7.30
  14   0   2   72.99    7.80
 -14   0  -2   67.39    7.60
 -14   0  -2   71.29    7.40
 -14   0  -2   81.49    7.60
 -14   0  -2   80.49    6.90
 -16   0  -2  240.98   12.30
  16   0   2  270.57   14.00
  16   0   2  234.48   10.40
  16   0   2  247.98   12.40
 -16   0  -2  233.58   12.60
 -16   0  -2  271.27   13.70
  16   0   2  214.98   12.20
 -16   0  -2  233.88   11.80
  16   0   2  243.78   12.60
 -16   0  -2  251.37   13.30
 -16   0  -2  256.27   11.20
 -16   0  -2  252.07   12.30
 -16   0  -2  246.28   12.10
 -18   0  -2  341.97   15.40
 -18   0  -2  331.27   13.50
 -18   0  -2  357.06   15.20
 -18   0  -2  327.57   16.30
 -18   0  -2  298.37   14.50
  18   0   2  304.37   16.40
  18   0   2  343.97   13.10
 -18   0  -2  332.57   14.80
  18   0   2  318.97   15.00
  20   0   2   10.80    4.80
 -20   0  -2   12.10    5.00
 -20   0  -2    8.00    6.00
  20   0   2   24.20    6.50
 -20   0  -2   13.60    5.40
 -20   0  -2   17.10    6.10
 -20   0  -2    9.10    6.80
  20   0   2    8.50    6.30
 -22   0  -2  149.09   12.90
 -22   0  -2  136.59   10.40
  22   0   2  140.79   10.60
 -22   0  -2  118.99   13.10
 -22   0  -2  141.39   12.60
 -24   0  -2   50.69    8.90
 -24   0  -2   32.90    7.00
  24   0   2   62.39    8.60
 -24   0  -2   62.99   11.10
 -24   0  -2   60.59    9.70
 -26   0  -2   73.79   12.10
 -26   0  -2   89.49   11.90
  26   0   2   61.79    9.10
 -26   0  -2   50.29    9.60
 -26   0  -2   67.19    9.20
 -27  -1   2   -1.10    4.90
 -27  -1   2    3.10    7.40
 -27  -1   2    2.00    6.00
 -27  -1   2    0.90    6.30
  27  -1  -2   -2.30    5.60
 -27   1   2    3.60    5.20
  27   1  -2    3.20    5.90
 -27   1   2    7.40    6.30
 -27   1   2   -4.80    5.90
 -27   1   2   12.80    7.90
 -25  -1   2   10.00    6.60
 -25  -1   2    5.20    6.70
 -25  -1   2   -0.70    5.70
  25  -1  -2    7.30    5.60
 -25  -1   2   -0.50    4.60
 -25   1   2    1.60    5.80
 -25   1   2    6.80    5.00
 -25   1   2    4.10    6.10
 -25   1   2    3.10    6.60
  25   1  -2    9.10    5.50
 -23  -1   2    8.70    5.30
 -23  -1   2    9.70    6.50
  23  -1  -2    2.70    4.80
 -23  -1   2    0.40    5.30
 -23  -1   2    8.20    4.80
 -23   1   2    4.50    6.00
 -23   1   2    7.20    6.50
 -23   1   2    4.20    5.30
 -23   1   2    3.00    4.40
  23   1  -2   13.00    5.50
 -21  -1   2    1.80    4.10
  21  -1  -2    1.50    5.80
 -21  -1   2    0.70    5.90
 -21  -1   2   -1.70    4.90
  21  -1  -2   -1.70    4.30
 -21  -1   2   -2.50    5.10
 -21  -1   2   -3.50    4.20
 -21  -1   2   -1.00    4.50
 -21   1   2    0.40    4.90
 -21   1   2   -1.60    3.70
 -21   1   2    6.00    5.40
 -21   1   2   -2.20    4.20
  21   1  -2   -3.00    4.30
  21   1  -2  -14.10    4.60
  21   1  -2   10.20    4.90
 -21   1   2    1.60    5.40
  19  -1  -2   20.80    6.30
 -19  -1   2   22.10    5.90
 -19  -1   2   22.40    5.70
 -19  -1   2   17.50    6.00
  19  -1  -2   26.80    7.00
 -19  -1   2   18.50    5.10
  19  -1  -2   25.10    5.50
 -19  -1   2   18.90    5.60
 -19  -1   2   24.90    5.40
  19  -1  -2   35.50    6.20
 -19   1   2   25.40    5.00
  19   1  -2   28.70    6.00
 -19   1   2   33.10    6.40
 -19   1   2   28.90    9.10
 -19   1   2   22.70    6.10
 -19   1   2   35.00    7.20
 -19   1   2   27.30    5.90
  19   1  -2   22.80    6.20
  19   1  -2   21.90    5.10
 -19   1   2   27.80    5.90
  17  -1  -2  157.28    9.10
 -17  -1   2  185.08    9.60
  17  -1  -2  179.58   11.00
 -17  -1   2  185.78   11.10
 -17  -1   2  181.58    9.20
 -17  -1   2  177.08   10.50
  17  -1  -2  181.78   11.60
  17  -1  -2  156.78   10.60
 -17  -1   2  176.58   10.40
  17  -1  -2  189.68   10.20
 -17  -1   2  182.48   11.40
 -17  -1   2  165.98   10.50
 -17   1   2  182.68   11.20
  17   1  -2  181.58   11.60
 -17   1   2  183.08    8.80
  17   1  -2  172.58    8.90
 -17   1   2  173.08   10.20
  17   1  -2  185.38   11.30
 -17   1   2  159.28    9.70
  17   1  -2  187.28   11.20
  17   1  -2  172.68   10.80
 -17   1   2  165.88    9.90
 -17   1   2  187.58   10.80
 -17   1   2  160.38   10.60
 -17   1   2  182.08   10.60
  17   1  -2  194.78   10.50
 -15  -1   2   40.90    5.20
 -15  -1   2   31.20    5.70
 -15  -1   2   34.70    5.60
  15  -1  -2   36.40    4.90
  15  -1  -2   27.60    5.50
  15  -1  -2   47.70    5.80
 -15  -1   2   36.90    5.60
  15  -1  -2   32.40    5.90
 -15  -1   2   39.60    6.50
  15  -1  -2   34.10    5.30
  15  -1  -2   33.10    5.70
 -15  -1   2   29.80    5.70
 -15  -1   2   24.50    4.80
  15  -1  -2   36.10    5.60
 -15  -1   2   39.30    5.30
 -15   1   2   38.30    4.80
  15   1  -2   32.50    5.30
  15   1  -2   29.00    5.20
 -15   1   2   43.20    5.90
 -15   1   2   41.00    5.80
 -15   1   2   35.00    5.40
  15   1  -2   45.00    6.60
  15   1  -2   34.60    4.70
 -15   1   2   35.60    5.80
 -15   1   2   41.10    6.50
 -15   1   2   40.80    5.60
  15   1  -2   40.90    6.40
  15   1  -2   33.50    6.00
  15   1  -2   37.00    6.10
 -15   1   2   37.00    5.80
  13  -1  -2  145.19    7.90
 -13  -1   2  121.49    7.80
  13  -1  -2  121.69    8.70
  13  -1  -2  138.09    8.20
  13  -1  -2  137.69    8.50
  13  -1  -2  122.19    8.40
 -13  -1   2  138.49    8.20
  13  -1  -2  136.39    8.60
 -13  -1   2  124.99    7.10
 -13  -1   2  135.19    8.50
 -13  -1   2  133.49    8.60
 -13  -1   2  124.29    7.10
  13  -1  -2  135.99    7.30
  13  -1  -2  131.59    8.20
 -13  -1   2  129.29    8.70
 -13  -1   2  138.19    8.40
 -13   1   2  146.99    8.10
  13   1  -2  125.19    7.10
  13   1  -2  136.99    7.80
 -13   1   2  130.29    6.70
 -13   1   2  122.39    8.00
 -13   1   2  132.79    7.90
  13   1  -2  132.89    8.80
 -13   1   2  126.99    7.90
  13   1  -2  134.99    8.10
 -13   1   2  138.99    8.70
 -13   1   2  120.49    8.10
 -13   1   2  142.49    8.80
  13   1  -2  140.59    8.50
  13   1  -2  129.09    8.50
  13   1  -2  124.19    8.60
  13   1  -2  147.69    9.20
  11  -1  -2   40.70    5.00
  11  -1  -2   29.20    4.80
 -11  -1   2   30.70    4.70
  11  -1  -2   43.90    4.60
 -11  -1   2   29.10    4.60
 -11  -1   2   33.60    4.90
 -11  -1   2   35.10    4.20
 -11  -1   2   41.40    5.30
 -11  -1   2   43.60    4.70
 -11  -1   2   41.10    5.20
  11  -1  -2   47.70    5.60
 -11  -1   2   31.70    4.90
  11  -1  -2   39.60    5.10
  11  -1  -2   29.00    5.00
  11  -1  -2   39.30    5.00
  11  -1  -2   28.10    4.30
  11   1  -2   33.70    5.20
 -11   1   2   36.80    5.50
  11   1  -2   40.60    4.70
 -11   1   2   30.50    4.60
  11   1  -2   38.00    5.60
  11   1  -2   40.90    5.40
 -11   1   2   28.00    4.40
 -11   1   2   26.80    4.60
  11   1  -2   33.70    4.80
  11   1  -2   27.80    4.60
 -11   1   2   29.10    4.50
  11   1  -2   41.60    5.40
  11   1  -2   40.70    4.40
 -11   1   2   42.40    4.30
 -11   1   2   32.80    4.60
 -11   1   2   29.20    4.60
  -9  -1   2   -0.20    2.10
   9  -1  -2   -0.30    2.40
   9  -1  -2    0.00    2.20
  -9  -1   2    2.70    2.60
  -9  -1   2    1.10    2.30
   9  -1  -2    3.20    2.60
  -9  -1   2    3.60    2.10
   9  -1  -2    3.50    2.00
  -9  -1   2    4.90    2.30
   9  -1  -2    2.90    2.40
   9  -1  -2    3.40    2.50
   9  -1  -2   -0.50    1.90
  -9  -1   2    4.70    2.60
   9  -1  -2    4.10    2.40
  -9  -1   2    3.30    2.40
  -9  -1   2    2.00    2.50
   9   1  -2    6.60    2.70
  -9   1   2    1.30    1.90
   9   1  -2    2.50    2.30
   9   1  -2    0.50    2.40
   9   1  -2    3.80    2.30
  -9   1   2    4.70    2.50
   9   1  -2    1.40    2.50
   9   1  -2    1.60    2.50
  -9   1   2    2.10    2.70
  -9   1   2    5.10    2.70
  -9   1   2    3.70    2.50
  -9   1   2    3.30    2.30
  -9   1   2    0.80    2.10
   9   1  -2    0.60    2.00
  -9   1   2    4.20    2.40
   9   1  -2    2.80    2.40
   7  -1  -2    3.10    2.10
   7  -1  -2    2.60    2.00
  -7  -1   2    2.40    1.70
  -7  -1   2    1.90    2.10
  -7  -1   2   -1.00    2.00
   7  -1  -2   -0.30    1.90
  -7  -1   2    1.50    2.00
  -7  -1   2    2.40    1.90
  -7  -1   2    3.20    1.90
   7  -1  -2    2.50    1.90
   7  -1  -2    0.20    1.50
  -7  -1   2    5.20    2.00
   7  -1  -2    6.20    2.20
   7  -1  -2    1.30    1.90
   7   1  -2    3.20    2.20
  -7   1   2    1.80    2.10
   7   1  -2    5.20    2.40
  -7   1   2    3.20    2.00
  -7   1   2    3.40    2.10
   7   1  -2    3.40    1.90
   7   1  -2    1.40    2.10
  -7   1   2    4.10    2.20
  -7   1   2    4.80    1.60
   7   1  -2    4.70    2.30
   7   1  -2    6.10    2.10
  -7   1   2    1.40    1.80
  -7   1   2    7.00    2.20
   7   1  -2    5.10    1.80
  -7   1   2    2.50    1.80
   5  -1  -2  207.78    5.20
  -5  -1   2  195.88    6.40
  -5  -1   2  196.68    6.20
  -5  -1   2  206.48    5.30
   5  -1  -2  205.78    6.40
   5  -1  -2  199.08    6.40
   5  -1  -2  204.08    6.40
  -5  -1   2  191.98    5.70
   5  -1  -2  205.98    6.20
  -5  -1   2  211.78    6.50
   5  -1  -2  192.48    6.10
  -5  -1   2  206.78    5.70
  -5  -1   2  197.88    6.60
  -5  -1   2  192.68    6.50
   5  -1  -2  212.98    6.10
   5   1  -2  201.08    5.50
  -5   1   2  200.98    4.70
  -5   1   2  193.78    6.40
   5   1  -2  191.48    6.20
  -5   1   2  192.48    6.30
  -5   1   2  198.38    6.30
   5   1  -2  189.28    6.40
   5   1  -2  191.98    6.20
   5   1  -2  192.78    6.50
  -5   1   2  184.38    5.60
   5   1  -2  200.68    6.10
   5   1  -2  195.68    6.50
  -5   1   2  199.48    6.10
   5   1  -2  197.78    6.60
  -5   1   2  197.58    6.20
  -5   1   2  195.48    5.50
  -3  -1   2    3.70    1.10
  -3  -1   2    5.00    1.10
  -3  -1   2    2.10    1.20
   3  -1  -2    4.70    1.20
   3  -1  -2    3.20    1.10
   3  -1  -2    3.20    1.00
   3  -1  -2    3.80    1.10
  -3  -1   2    2.30    1.20
   3  -1  -2    2.80    1.20
  -3  -1   2    3.90    0.80
  -3  -1   2    4.30    1.20
   3  -1  -2    2.40    1.10
  -3  -1   2    3.10    1.00
  -3  -1   2    3.00    1.10
   3   1  -2    3.50    1.20
  -3   1   2    4.30    1.20
  -3   1   2    2.90    0.90
   3   1  -2    4.00    1.20
   3   1  -2    3.00    1.20
  -3   1   2    3.20    0.90
  -3   1   2    4.10    1.30
   3   1  -2    3.30    1.20
   3   1  -2    3.80    1.10
  -3   1   2    3.50    1.20
  -3   1   2    0.20    1.00
  -3   1   2    4.10    1.30
   3   1  -2    3.90    1.00
   3   1  -2    4.00    1.20
  -1  -1   2  361.56    6.90
  -1  -1   2  359.96    7.50
  -1  -1   2  362.66    7.50
  -1  -1   2  371.16    7.10
  -1  -1   2  366.86    7.00
   1  -1  -2  373.06    7.50
   1  -1  -2  355.26    6.70
   1  -1  -2  355.96    7.40
   1   1  -2  350.06    6.90
  -1   1   2  359.26    7.50
   1   1  -2  355.96    7.10
   1   1  -2  378.46    7.60
  -1   1   2  339.57    7.40
   1   1  -2  362.16    7.10
   1   1  -2  360.66    7.10
   1   1  -2  360.46    7.00
  -1   1   2  367.26    6.80
  -1   1   2  356.16    6.90
   1   1  -2  348.77    7.50
  -1  -1  -2    2.70    1.10
  -1  -1  -2    2.80    1.10
   1  -1   2    4.10    1.00
  -1  -1  -2    2.80    1.00
   1  -1   2    1.90    0.70
  -1  -1  -2    2.60    0.90
  -1  -1  -2    2.80    0.80
  -1  -1  -2    3.10    0.80
   1  -1   2    3.40    1.00
   1  -1   2    4.50    0.80
  -1  -1  -2    3.90    1.10
   1  -1   2    2.90    1.10
   1  -1   2    3.50    1.00
  -1   1  -2    3.40    1.00
  -1   1  -2    4.10    1.00
  -1   1  -2    2.00    1.20
  -1   1  -2    3.20    0.80
   1   1   2    2.80    1.10
   1   1   2    2.00    1.00
  -1   1  -2    1.80    0.90
   1   1   2    3.00    1.00
   1   1   2    3.10    0.80
   1   1   2    2.30    0.70
  -1   1  -2    1.70    1.00
   1   1   2    3.80    0.70
  -1   1  -2    3.30    0.90
   3  -1   2  678.93   14.30
  -3  -1  -2  691.43   14.90
  -3  -1  -2  693.63   15.00
  -3  -1  -2  683.13   14.00
   3  -1   2  704.03   14.10
   3  -1   2  696.93   14.70
  -3  -1  -2  691.13   14.30
  -3  -1  -2  697.13   14.50
   3  -1   2  724.53   18.00
  -3  -1  -2  687.73   13.20
   3  -1   2  675.23   13.70
  -3  -1  -2  697.93   14.70
   3  -1   2  675.23   14.10
  -3   1  -2  688.23   14.70
   3   1   2  708.63   12.70
  -3   1  -2  692.43   13.90
   3   1   2  688.13   14.10
  -3   1  -2  680.23   14.80
  -3   1  -2  701.13   14.40
   3   1   2  681.73   14.00
   3   1   2  676.43   14.80
   3   1   2  666.53   14.70
  -3   1  -2  686.13   14.10
   3   1   2  717.43   14.80
  -3   1  -2  691.73   14.30
  -3   1  -2  677.83   14.20
  -5  -1  -2  781.32   17.40
   5  -1   2  751.22   16.70
   5  -1   2  775.82   17.10
  -5  -1  -2  751.62   17.10
   5  -1   2  733.53   16.30
   5  -1   2  738.63   15.60
  -5  -1  -2  735.63   16.50
  -5  -1  -2  764.92   16.20
  -5  -1  -2  769.72   16.80
  -5  -1  -2  742.53   15.60
   5  -1   2  761.72   16.60
   5  -1   2  773.62   16.80
  -5  -1  -2  732.23   17.10
   5   1   2  765.52   17.10
   5   1   2  760.42   16.50
   5   1   2  766.22   17.10
  -5   1  -2  752.92   17.20
   5   1   2  761.82   17.30
  -5   1  -2  752.52   15.90
  -5   1  -2  779.72   17.00
  -5   1  -2  771.12   16.50
  -5   1  -2  752.72   17.20
   5   1   2  783.32   16.60
   5   1   2  754.92   17.20
  -5   1  -2  758.62   16.40
  -5   1  -2  779.22   16.80
   5   1   2  763.82   15.00
  -5   1  -2  753.42   16.50
   7  -1   2 1044.50   22.40
  -7  -1  -2 1032.60   23.30
  -7  -1  -2 1027.70   23.10
   7  -1   2 1030.40   22.60
  -7  -1  -2 1008.70   22.40
  -7  -1  -2 1044.70   21.40
   7  -1   2 1067.29   23.20
   7  -1   2 1061.29   23.60
  -7  -1  -2 1023.90   21.90
  -7  -1  -2 1039.10   22.50
   7  -1   2 1017.90   22.60
   7  -1   2 1046.10   21.30
  -7  -1  -2 1046.40   23.40
   7  -1   2 1035.00   22.50
  -7   1  -2  999.20   21.40
   7   1   2 1052.29   22.50
  -7   1  -2 1040.90   22.80
   7   1   2 1038.80   23.20
  -7   1  -2 1053.99   23.50
  -7   1  -2 1035.40   22.30
   7   1   2 1059.59   22.70
  -7   1  -2 1040.90   21.60
  -7   1  -2 1036.00   23.30
   7   1   2 1010.90   23.30
  -7   1  -2 1020.90   22.40
  -7   1  -2 1031.80   22.40
   7   1   2 1023.60   23.10
   7   1   2 1029.60   20.60
   7   1   2 1037.40   23.10
  -7   1  -2 1044.10   22.80
   9  -1   2  268.67    9.00
   9  -1   2  301.97   10.30
  -9  -1  -2  249.18    9.60
   9  -1   2  269.87   10.40
   9  -1   2  258.17    9.80
  -9  -1  -2  257.17   10.30
  -9  -1  -2  283.57   10.20
  -9  -1  -2  242.98    8.90
  -9  -1  -2  265.97   10.60
  -9  -1  -2  257.67    9.30
   9  -1   2  275.77   11.00
  -9  -1  -2  244.48   10.30
   9  -1   2  264.07    9.80
  -9  -1  -2  271.67   10.70
   9  -1   2  255.97   10.10
  -9   1  -2  244.58    9.90
   9   1   2  279.87    8.50
   9   1   2  244.88   10.10
  -9   1  -2  262.27   10.60
  -9   1  -2  284.27   10.30
   9   1   2  263.27    9.90
  -9   1  -2  272.47    9.90
  -9   1  -2  271.87    9.90
   9   1   2  259.37   10.70
   9   1   2  257.67   10.10
   9   1   2  272.07   10.00
  -9   1  -2  274.77    9.30
  -9   1  -2  263.27   10.10
  -9   1  -2  269.27   10.80
   9   1   2  276.67   10.70
  11  -1   2   41.40    4.90
 -11  -1  -2   51.99    6.40
 -11  -1  -2   39.60    5.70
  11  -1   2   38.70    5.20
  11  -1   2   43.10    5.90
  11  -1   2   36.30    5.10
 -11  -1  -2   45.90    5.20
  11  -1   2   32.90    4.90
 -11  -1  -2   39.90    5.30
 -11  -1  -2   46.10    6.20
 -11  -1  -2   41.30    5.20
  11  -1   2   47.20    5.80
 -11  -1  -2   50.59    5.40
  11  -1   2   38.20    5.30
 -11  -1  -2   39.20    5.70
 -11  -1  -2   47.10    5.90
  11   1   2   35.40    5.00
 -11   1  -2   40.10    5.20
 -11   1  -2   54.79    6.20
  11   1   2   45.00    5.60
  11   1   2   38.60    5.40
 -11   1  -2   38.80    5.70
 -11   1  -2   34.30    5.40
  11   1   2   52.39    6.70
  11   1   2   56.99    6.30
  11   1   2   42.40    5.60
 -11   1  -2   42.90    5.60
 -11   1  -2   45.60    5.80
 -11   1  -2   50.49    5.20
  11   1   2   55.19    5.00
 -11   1  -2   53.29    6.10
  13  -1   2    5.10    3.70
 -13  -1  -2    2.30    3.50
  13  -1   2    9.30    3.70
 -13  -1  -2    9.50    3.80
 -13  -1  -2    4.40    4.10
 -13  -1  -2    8.60    3.50
  13  -1   2    0.00    3.00
  13  -1   2    4.50    3.20
 -13  -1  -2    4.10    3.70
 -13  -1  -2   10.00    3.90
  13  -1   2    0.70    2.90
  13  -1   2    9.00    4.40
 -13  -1  -2    6.90    3.80
 -13  -1  -2    4.50    3.60
  13  -1   2    7.50    3.40
 -13   1  -2    1.50    3.60
 -13   1  -2   10.50    3.90
 -13   1  -2   13.10    4.00
 -13   1  -2    1.50    3.50
  13   1   2    8.20    4.10
  13   1   2    9.50    4.20
 -13   1  -2    6.30    3.50
  13   1   2    3.40    3.30
  13   1   2    2.40    3.30
 -13   1  -2    5.90    4.10
 -13   1  -2    9.30    4.10
  13   1   2    2.50    3.10
 -13   1  -2    6.70    3.10
  13   1   2    7.80    3.20
 -15  -1  -2  146.99    9.60
  15  -1   2  159.68   10.80
 -15  -1  -2  149.99   10.10
  15  -1   2  139.69    9.20
  15  -1   2  159.48   10.10
 -15  -1  -2  160.98    9.20
  15  -1   2  160.38    8.60
 -15  -1  -2  140.79    8.50
 -15  -1  -2  151.78   10.40
 -15  -1  -2  165.48   10.30
 -15  -1  -2  150.98    9.80
 -15   1  -2  156.98   10.60
 -15   1  -2  153.98    9.30
 -15   1  -2  160.88   10.00
  15   1   2  167.98   10.10
 -15   1  -2  167.68   10.00
  15   1   2  143.49    7.90
 -15   1  -2  155.08    8.60
  15   1   2  147.99   10.60
 -15   1  -2  143.49    9.50
  15   1   2  157.98   10.40
 -15   1  -2  150.68   10.40
  15   1   2  156.98    9.60
 -15   1  -2  142.89    9.40
 -17  -1  -2   37.60    6.80
 -17  -1  -2   33.00    6.60
 -17  -1  -2   33.70    6.90
 -17  -1  -2   34.10    6.20
  17  -1   2   25.10    6.70
 -17  -1  -2   32.20    6.80
  17  -1   2   30.70    6.20
  17  -1   2   32.20    6.40
  17  -1   2   39.50    5.80
 -17  -1  -2   27.50    6.80
 -17  -1  -2   29.20    5.30
  17   1   2   28.70    6.40
  17   1   2   20.40    6.70
  17   1   2   36.10    5.50
 -17   1  -2   37.60    6.80
 -17   1  -2   44.40    6.90
 -17   1  -2   22.20    5.50
 -17   1  -2   28.20    6.70
 -17   1  -2   36.00    6.00
 -17   1  -2   46.00    8.00
 -17   1  -2   18.90    5.60
 -17   1  -2   32.30    5.50
 -19  -1  -2    4.10    4.70
 -19  -1  -2   -0.30    4.10
  19  -1   2    1.50    4.80
  19  -1   2    4.30    5.70
 -19  -1  -2   -0.90    4.60
 -19  -1  -2   -2.60    5.10
 -19  -1  -2   -3.20    4.70
  19  -1   2    3.60    4.50
 -19  -1  -2   -2.30    4.20
 -19   1  -2    3.30    4.00
 -19   1  -2    5.00    5.40
  19   1   2   -4.30    4.70
 -19   1  -2    1.20    5.40
  19   1   2    0.00    3.90
  19   1   2   -1.40    5.00
 -19   1  -2    1.40    4.40
 -19   1  -2    2.60    4.40
 -21  -1  -2   25.40    7.80
  21  -1   2   32.10    6.50
 -21  -1  -2   18.60    7.20
 -21  -1  -2   30.70    6.30
 -21  -1  -2   21.70    6.40
 -21   1  -2   31.40    8.70
 -21   1  -2   31.50    7.40
  21   1   2   30.30    8.20
  21   1   2   25.20    5.90
 -21   1  -2   20.70    6.90
 -21   1  -2   26.00    7.90
  21   1   2   36.60    7.60
 -21   1  -2   26.70    6.00
  23  -1   2   22.90    6.20
 -23  -1  -2   22.10    7.20
 -23  -1  -2   15.00    5.70
 -23  -1  -2   30.70    8.10
 -23  -1  -2   12.10    7.80
 -23   1  -2   -0.80    6.20
 -23   1  -2   19.80    5.80
 -23   1  -2    6.20    6.50
  23   1   2   25.60    6.20
 -23   1  -2   23.10    8.50
 -25  -1  -2   -5.80    5.70
 -25  -1  -2    5.90    6.60
  25  -1   2   -5.90    5.30
 -25  -1  -2    0.60    4.60
 -25  -1  -2   -0.10    5.80
 -25   1  -2    2.40    6.20
 -25   1  -2   -2.10    6.40
  25   1   2   -6.50    5.00
 -25   1  -2   -0.40    6.90
 -25   1  -2   -0.10    5.00
 -28  -2   2   32.10    9.20
 -28  -2   2   47.10   11.30
  28  -2  -2   33.40    8.40
 -28  -2   2   45.70    8.30
 -28   2   2   40.90    7.10
 -28   2   2   29.20    8.30
 -28   2   2   40.00    9.50
 -28   2   2   49.10   10.50
  28   2  -2   45.70    8.20
 -26  -2   2   -5.20    5.60
 -26  -2   2    2.70    5.00
 -26  -2   2    3.20    7.00
  26  -2  -2    3.10    5.90
 -26  -2   2    5.50    6.00
 -26   2   2    4.60    6.80
 -26   2   2    5.40    6.30
 -26   2   2    3.10    6.00
 -26   2   2    5.30    4.90
  26   2  -2   -6.90    5.40
 -24  -2   2   -4.50    5.50
 -24  -2   2    4.40    5.20
 -24  -2   2   17.10    6.90
  24  -2  -2    7.00    5.70
 -24  -2   2   -2.30    4.20
 -24   2   2    1.40    4.10
 -24   2   2    1.70    5.80
 -24   2   2    6.60    6.30
 -24   2   2   12.30    6.20
  24   2  -2   -2.10    4.90
  22  -2  -2   58.59    7.80
 -22  -2   2   58.69    9.00
 -22  -2   2   54.99    9.20
 -22  -2   2   58.69    7.70
 -22  -2   2   66.29    8.30
 -22   2   2   59.49    9.20
 -22   2   2   50.69    8.10
 -22   2   2   57.49    8.70
 -22   2   2   65.49    7.40
  22   2  -2   57.79    7.30
 -22   2   2   74.69    9.40
  22   2  -2   53.99    9.30
  22   2  -2   66.89    9.20
 -20  -2   2  110.69   10.80
 -20  -2   2  107.89    9.10
  20  -2  -2  105.19   11.50
 -20  -2   2  107.19    9.30
 -20  -2   2  103.59   10.30
  20  -2  -2   97.89    9.10
 -20  -2   2  104.49   10.30
  20  -2  -2   76.19    9.60
 -20  -2   2  126.19   11.90
  20   2  -2  106.49    8.60
 -20   2   2   95.59   10.20
 -20   2   2  106.09    9.80
 -20   2   2   99.39   10.50
  20   2  -2   95.69   10.00
 -20   2   2   96.19    7.60
  20   2  -2  122.09   12.60
 -20   2   2  116.59   10.80
 -18  -2   2    3.10    4.40
 -18  -2   2   -0.70    3.50
  18  -2  -2   -4.80    4.00
  18  -2  -2   -1.40    3.60
  18  -2  -2    3.60    3.90
 -18  -2   2   -2.40    3.60
 -18  -2   2    1.70    4.20
 -18  -2   2    0.00    3.50
 -18  -2   2    3.80    4.70
  18  -2  -2   -3.40    3.80
 -18  -2   2    0.60    3.60
  18  -2  -2   -1.80    4.10
 -18   2   2   -0.10    3.40
 -18   2   2    0.70    4.10
  18   2  -2   -0.40    3.80
  18   2  -2    3.70    3.80
 -18   2   2   -2.90    3.70
 -18   2   2   -1.00    4.40
 -18   2   2    0.00    3.10
 -18   2   2    5.80    4.50
  18   2  -2    3.00    5.60
 -18   2   2   -1.00    3.80
  18   2  -2    2.10    4.80
 -16  -2   2   22.90    4.50
  16  -2  -2   27.40    5.60
 -16  -2   2   20.10    4.90
  16  -2  -2   28.90    5.20
  16  -2  -2   28.30    5.50
  16  -2  -2   23.30    7.20
 -16  -2   2   17.60    4.50
 -16  -2   2   11.60    4.60
  16  -2  -2   28.60    5.20
 -16  -2   2   32.50    5.70
  16  -2  -2   18.50    4.40
 -16  -2   2   27.90    5.80
  16  -2  -2   26.10    5.80
 -16  -2   2   24.20    4.70
 -16   2   2   25.70    5.30
 -16   2   2   20.60    4.00
  16   2  -2   23.40    5.00
  16   2  -2   15.70    4.90
 -16   2   2   28.00    5.30
 -16   2   2   21.60    4.60
 -16   2   2   13.60    4.80
 -16   2   2   24.50    5.70
  16   2  -2   25.90    5.70
  16   2  -2   26.90    4.40
 -16   2   2   22.70    4.90
  16   2  -2   24.10    5.60
 -16   2   2   21.00    5.10
  14  -2  -2  266.37   11.10
 -14  -2   2  260.57   11.50
  14  -2  -2  242.98   11.30
 -14  -2   2  258.57   11.30
 -14  -2   2  267.77   10.20
 -14  -2   2  272.57    9.80
  14  -2  -2  243.38   11.80
 -14  -2   2  272.77   12.20
  14  -2  -2  250.77    9.70
 -14  -2   2  255.77   10.70
 -14  -2   2  269.67   11.80
  14  -2  -2  269.97   11.20
  14  -2  -2  253.17   11.30
 -14  -2   2  257.77   11.70
  14  -2  -2  250.27   10.40
 -14   2   2  243.58   11.40
 -14   2   2  262.27   10.90
  14   2  -2  244.18    9.30
 -14   2   2  234.88   10.20
 -14   2   2  244.78   10.30
 -14   2   2  247.58   11.00
  14   2  -2  244.08   11.50
  14   2  -2  266.37   11.90
 -14   2   2  260.87    8.90
  14   2  -2  253.77   11.70
  14   2  -2  253.97   12.00
 -14   2   2  238.78   11.50
  14   2  -2  253.07   11.00
  14   2  -2  275.07   12.50
 -14   2   2  260.97   11.20
 -12  -2   2  148.79    8.80
 -12  -2   2  155.68    7.60
  12  -2  -2  138.89    7.10
 -12  -2   2  155.68    8.20
 -12  -2   2  146.69    8.50
 -12  -2   2  157.18    8.60
  12  -2  -2  147.69    8.30
  12  -2  -2  167.98    8.80
  12  -2  -2  166.98    9.20
  12  -2  -2  140.09    8.00
  12  -2  -2  155.98    8.20
  12  -2  -2  153.38    7.70
 -12  -2   2  148.59    8.70
  12  -2  -2  153.28    8.70
 -12  -2   2  168.28    8.90
 -12  -2   2  175.78    7.30
  12   2  -2  157.18    9.10
  12   2  -2  161.48    9.40
  12   2  -2  158.88    8.30
  12   2  -2  139.39    8.00
 -12   2   2  147.19    8.30
 -12   2   2  152.68    8.60
 -12   2   2  148.19    8.40
 -12   2   2  149.19    8.10
 -12   2   2  149.39    7.80
 -12   2   2  164.48    7.90
  12   2  -2  156.38    9.00
  12   2  -2  158.08    7.20
  12   2  -2  144.69    8.60
  12   2  -2  139.19    8.70
 -12   2   2  148.59    8.70
 -12   2   2  147.59    6.40
  10  -2  -2   30.20    4.50
 -10  -2   2   40.10    4.70
 -10  -2   2   30.00    4.40
 -10  -2   2   40.60    4.30
 -10  -2   2   39.60    5.00
  10  -2  -2   36.00    4.50
 -10  -2   2   37.60    4.80
 -10  -2   2   38.10    3.70
 -10  -2   2   38.00    5.10
  10  -2  -2   32.80    4.70
  10  -2  -2   39.30    4.50
  10  -2  -2   37.00    4.70
 -10  -2   2   39.70    4.90
  10  -2  -2   41.90    4.00
  10  -2  -2   31.30    4.50
  10   2  -2   43.20    4.20
 -10   2   2   54.89    5.80
  10   2  -2   35.90    4.30
 -10   2   2   41.50    4.50
 -10   2   2   36.30    4.20
 -10   2   2   26.10    4.20
  10   2  -2   35.30    5.10
 -10   2   2   45.00    4.80
 -10   2   2   40.40    4.70
  10   2  -2   34.80    4.70
  10   2  -2   33.90    4.90
 -10   2   2   38.60    5.30
 -10   2   2   31.00    4.40
  10   2  -2   38.90    5.10
  10   2  -2   39.20    4.40
 -10   2   2   46.50    3.70
  -8  -2   2  471.15   12.50
  -8  -2   2  485.45   12.80
  -8  -2   2  480.45   13.10
  -8  -2   2  487.65   13.20
  -8  -2   2  491.15   11.80
   8  -2  -2  456.25   12.90
  -8  -2   2  478.75   12.30
   8  -2  -2  469.05   12.60
   8  -2  -2  476.15   12.40
  -8  -2   2  449.46   13.20
   8  -2  -2  492.65   12.50
   8  -2  -2  475.05   12.90
   8  -2  -2  462.25   10.90
  -8  -2   2  481.15   10.90
   8  -2  -2  476.75   12.30
  -8   2   2  462.65   12.80
  -8   2   2  451.15   12.80
   8   2  -2  490.65   13.40
  -8   2   2  475.65   11.80
  -8   2   2  474.45   13.00
  -8   2   2  458.45   12.30
  -8   2   2  448.36   11.70
  -8   2   2  482.35   12.30
   8   2  -2  463.45   13.30
   8   2  -2  488.05   13.20
  -8   2   2  471.85   13.10
   8   2  -2  473.05   13.30
   8   2  -2  478.85   11.10
   8   2  -2  471.45   12.50
  -8   2   2  472.25   10.10
   8   2  -2  470.35   12.40
  -6  -2   2  726.63   16.40
  -6  -2   2  705.13   16.10
  -6  -2   2  738.23   15.20
   6  -2  -2  714.43   16.20
  -6  -2   2  717.43   16.40
   6  -2  -2  682.63   15.80
  -6  -2   2  715.93   16.60
  -6  -2   2  741.13   15.80
   6  -2  -2  728.03   15.40
  -6  -2   2  722.43   15.60
   6  -2  -2  702.63   15.50
  -6  -2   2  730.03   14.10
   6  -2  -2  718.63   16.10
   6  -2  -2  711.13   14.00
   6  -2  -2  719.33   15.60
  -6   2   2  730.23   15.00
  -6   2   2  733.83   16.50
  -6   2   2  724.73   15.20
   6   2  -2  709.73   16.50
   6   2  -2  728.63   16.00
  -6   2   2  716.53   15.70
  -6   2   2  731.23   15.50
   6   2  -2  723.13   15.90
   6   2  -2  710.33   16.40
  -6   2   2  707.03   16.30
   6   2  -2  737.63   14.70
   6   2  -2  754.62   16.70
   6   2  -2  736.13   16.60
  -6   2   2  714.53   16.20
   4  -2  -2 7071.09  123.39
  -4  -2   2 7065.99  124.19
   4  -2  -2 7051.89  124.69
   4  -2  -2 7145.79  123.39
   4  -2  -2 7078.39  123.19
   4  -2  -2 7255.57  123.19
  -4  -2   2 7089.59  123.79
  -4  -2   2 7141.59  123.79
   4  -2  -2 7010.70  123.39
  -4  -2   2 7040.90  123.69
  -4  -2   2 7274.67  122.89
  -4  -2   2 7146.19  122.89
   4   2  -2 7262.97  122.39
   4   2  -2 7150.88  123.99
   4   2  -2 7019.20  123.49
  -4   2   2 7142.59  123.29
  -4   2   2 7047.50  124.19
  -4   2   2 7118.79  123.79
  -4   2   2 7037.00  123.39
   4   2  -2 7277.27  122.99
   4   2  -2 7108.69  124.09
   4   2  -2 7190.58  123.69
  -4   2   2 7005.50  123.49
  -4   2   2 7009.90  124.09
  -4   2   2 7014.90  123.79
  -4   2   2 7035.90  124.99
   4   2  -2 7162.28  123.89
   4   2  -2 7176.98  123.99
   2  -2  -2   79.19    3.00
  -2  -2   2   82.99    2.70
  -2  -2   2   78.49    2.10
  -2  -2   2   75.09    3.30
   2  -2  -2   79.59    2.40
  -2  -2   2   78.59    3.30
   2  -2  -2   79.99    3.20
   2  -2  -2   81.99    3.00
  -2  -2   2   81.99    2.90
  -2  -2   2   80.99    3.00
   2  -2  -2   78.29    3.10
   2  -2  -2   79.19    2.40
   2   2  -2   79.69    3.00
  -2   2   2   82.79    3.40
  -2   2   2   74.59    3.10
  -2   2   2   79.69    2.40
  -2   2   2   74.29    2.70
   2   2  -2   83.89    3.20
   2   2  -2   82.19    2.70
  -2   2   2   70.99    3.00
   2   2  -2   79.59    3.00
   2   2  -2   78.39    2.10
   2   2  -2   81.79    2.90
   2   2  -2   81.49    3.30
   2   2  -2   73.19    3.10
   2   2  -2   79.09    3.00
   0  -2   2  433.06    9.30
   0  -2   2  443.36    8.60
   0  -2  -2  428.76    9.50
   0  -2  -2  465.25    9.60
   0  -2   2  445.96    9.40
   0  -2  -2  449.06    9.50
   0   2   2  443.16    9.30
   0   2   2  434.16    9.40
   0   2  -2  445.76    9.30
   0   2  -2  446.06    9.10
   0   2  -2  441.66    9.40
   0   2   2  431.56    9.50
   0   2  -2  432.16    9.30
   0   2  -2  452.35    8.60
   0   2  -2  432.86    9.30
  -2  -2  -2   10.90    1.70
  -2  -2  -2   10.30    1.40
  -2  -2  -2    8.40    2.00
  -2  -2  -2   10.20    1.60
   2  -2   2   14.30    1.70
  -2  -2  -2    9.70    2.10
  -2  -2  -2   10.50    1.80
   2  -2   2   10.40    1.30
   2  -2   2    8.90    1.40
   2  -2   2    9.50    1.80
  -2  -2  -2    9.50    2.10
   2  -2   2    8.80    1.80
   2   2   2    8.40    1.20
   2   2   2    9.60    1.20
  -2   2  -2    8.50    1.40
  -2   2  -2    9.90    1.60
   2   2   2    9.90    1.20
   2   2   2   11.40    1.70
   2   2   2   11.30    2.10
   2   2   2    9.20    1.90
   2   2   2   10.50    1.80
  -2   2  -2   10.50    2.00
  -2   2  -2   10.00    1.90
  -2   2  -2    8.50    2.10
  -2   2  -2   12.00    2.00
  -2   2  -2    8.40    1.30
  -2   2  -2    6.80    1.70
  -4  -2  -2    5.20    1.90
  -4  -2  -2    5.40    2.20
   4  -2   2    4.00    1.70
  -4  -2  -2    4.90    1.80
   4  -2   2    5.80    1.90
   4  -2   2    4.20    1.80
   4  -2   2    4.80    1.60
  -4  -2  -2    4.00    1.80
   4  -2   2    6.20    2.00
  -4  -2  -2    8.80    2.30
  -4  -2  -2    4.20    2.20
  -4  -2  -2    5.10    1.90
  -4   2  -2    4.20    1.60
  -4   2  -2    4.40    2.10
   4   2   2    4.00    1.60
   4   2   2    5.30    1.90
  -4   2  -2    6.30    1.90
  -4   2  -2    6.50    2.10
  -4   2  -2    6.30    2.10
   4   2   2    2.80    1.90
  -4   2  -2    1.20    1.70
   4   2   2    4.10    2.00
  -4   2  -2    4.30    1.80
  -4   2  -2    2.40    2.00
   4   2   2    6.10    2.10
   4   2   2    5.50    1.70
  -4   2  -2    2.70    1.50
  -6  -2  -2   10.80    2.50
  -6  -2  -2   12.10    2.80
  -6  -2  -2   10.50    2.60
   6  -2   2    7.40    2.40
  -6  -2  -2    9.50    2.10
  -6  -2  -2    8.40    2.60
   6  -2   2   10.40    2.20
   6  -2   2   10.10    2.30
   6  -2   2    8.50    2.20
  -6  -2  -2   11.30    2.60
  -6  -2  -2    8.30    2.20
  -6  -2  -2   16.80    3.10
   6  -2   2    9.30    2.30
   6  -2   2   13.60    2.60
   6   2   2   14.30    1.70
   6   2   2    8.90    2.50
   6   2   2    7.70    2.40
   6   2   2   12.90    2.50
  -6   2  -2   11.30    2.50
   6   2   2   11.90    2.90
  -6   2  -2   11.70    2.30
   6   2   2    9.60    2.30
  -6   2  -2   12.40    2.90
   6   2   2   13.90    2.90
  -6   2  -2   11.10    2.20
  -6   2  -2    9.90    2.60
  -6   2  -2    9.80    2.30
  -6   2  -2   12.30    2.90
  -6   2  -2   15.50    3.00
  -8  -2  -2 1833.32   36.90
   8  -2   2 1810.12   36.80
  -8  -2  -2 1778.42   37.40
   8  -2   2 1832.52   35.30
   8  -2   2 1845.32   36.90
   8  -2   2 1821.72   36.30
  -8  -2  -2 1880.61   38.20
  -8  -2  -2 1836.12   35.70
   8  -2   2 1884.81   37.60
  -8  -2  -2 1843.92   38.00
  -8  -2  -2 1826.12   35.30
   8  -2   2 1829.02   36.80
  -8  -2  -2 1814.22   37.10
   8  -2   2 1843.42   38.10
  -8  -2  -2 1758.02   37.60
  -8   2  -2 1830.62   35.40
  -8   2  -2 1824.22   36.70
  -8   2  -2 1845.22   37.90
   8   2   2 1830.02   37.80
  -8   2  -2 1794.12   37.90
   8   2   2 1854.11   36.60
   8   2   2 1791.12   37.60
  -8   2  -2 1769.32   36.20
  -8   2  -2 1837.42   36.40
  -8   2  -2 1815.22   37.50
   8   2   2 1820.32   37.90
   8   2   2 1846.72   33.80
  -8   2  -2 1865.61   36.90
   8   2   2 1844.12   37.00
   8   2   2 1851.51   38.00
  10  -2   2   14.40    3.80
 -10  -2  -2   24.20    4.50
  10  -2   2   23.70    4.30
  10  -2   2   16.70    3.90
  10  -2   2   18.50    4.30
 -10  -2  -2   29.00    5.20
 -10  -2  -2   15.30    4.40
 -10  -2  -2   24.80    4.00
 -10  -2  -2   14.40    3.70
 -10  -2  -2   22.90    4.00
  10  -2   2   21.80    4.30
 -10  -2  -2   24.90    4.70
  10  -2   2   24.90    4.90
  10  -2   2   17.60    4.00
 -10  -2  -2   15.90    4.10
  10   2   2   26.60    4.80
 -10   2  -2   22.10    4.60
  10   2   2   16.90    4.00
 -10   2  -2   15.70    4.10
  10   2   2   18.70    4.30
  10   2   2   15.70    4.00
 -10   2  -2   16.10    3.40
 -10   2  -2   11.90    4.40
 -10   2  -2   17.40    4.00
  10   2   2   17.30    4.60
  10   2   2   22.10    4.70
 -10   2  -2   22.10    4.40
 -10   2  -2   19.80    4.60
 -10   2  -2   19.60    4.00
  10   2   2   23.60    3.40
 -12  -2  -2    0.60    2.90
  12  -2   2    2.20    3.60
  12  -2   2    0.90    3.10
  12  -2   2    2.70    2.90
 -12  -2  -2   -2.40    3.00
  12  -2   2   -1.30    2.90
  12  -2   2    2.00    2.90
  12  -2   2   -1.40    2.90
 -12  -2  -2    3.40    3.30
 -12  -2  -2   -0.30    3.00
 -12  -2  -2    2.90    4.00
 -12  -2  -2   -2.30    3.40
 -12  -2  -2   -1.50    3.20
  12  -2   2   -4.70    2.70
 -12  -2  -2    1.00    2.90
  12   2   2    4.90    3.60
 -12   2  -2   -0.40    2.70
 -12   2  -2    2.50    4.10
 -12   2  -2   -0.50    3.80
  12   2   2   -1.50    3.00
 -12   2  -2    3.40    3.70
 -12   2  -2    2.70    3.20
  12   2   2    4.30    2.70
  12   2   2    2.30    3.60
 -12   2  -2   -2.00    2.80
 -12   2  -2   -3.00    3.00
  12   2   2   -0.50    3.20
 -12   2  -2    1.00    3.10
  12   2   2    3.90    3.20
 -14  -2  -2    7.40    3.80
 -14  -2  -2    9.10    4.50
  14  -2   2    8.40    3.80
 -14  -2  -2   10.80    4.60
  14  -2   2    7.40    3.70
  14  -2   2   10.50    3.90
  14  -2   2    4.90    3.40
 -14  -2  -2   11.80    4.20
[truncated: 2,644,408 more chars]
