# Supplementary material for: Cationic cluster formation versus disproportionation of low-valent indium and gallium complexes of 2,2'-bipyridine
Source: Nat Commun. 2015 Oct 19;6:8288. doi: 10.1038/ncomms9288 (PMC4633986; doi:10.1038/ncomms9288)
Supplement: Supplementary Data 2 — Cif File for Structure 4 [file ncomms9288-s3.cif]

#==============================================================================
data_New_Global_Publ_Block
# Added by publCIF - use a unique identifier for each data block
#==============================================================================
# SUBMISSION DETAILS
_publ_contact_author_name
'Krossing, Ingo' # Name of author for correspondence'
_publ_contact_author_address # Address of author for correspondence
;
Institut fuer Anorganische und Analytische Chemie
Albert-Ludwigs-Universitaet Freiburg
Albertstr. 21
79104 Freiburg
;
_publ_contact_author_email        'krossing@uni-freiburg.de'
_publ_contact_author_fax          '++49 761 203-6001'
_publ_contact_author_phone        '++49-761-203-6122'
_publ_contact_letter
;
Please consider this CIF for publication. I certify that this contibution is the
original work of those listed as authors; that it has not been published
before (in any language or medium) and is not being considered for publication
elsewhere; that all authors concur with and are aware of the submission; that
all workers involved in the study are listed as authors or given proper credit
in the acknowledgements; that I have obtained permission for and acknowledged
the source of any excerpts from other copyright works; and that to the best of
my knowledge the paper contains no statements which are libellous, unlawful or
in any way actionable. All coauthors have made significant scientific
contributions to the work reported, including the ideas and their execution,
and share responsibility and accountability for the results.
;
_publ_requested_journal           'Nature Communications'
_publ_requested_category   'Chemical Sciences - Inorganic Chemistry'
#==============================================================================
# TITLE AND AUTHOR LIST
_publ_section_title
;
[In3(BIPY)6][Al(OC(CF3)3)4]3
;
# The loop structure below should contain the names and addresses of all
# authors, in the required order of publication. Repeat as necessary.
# NB if using publCIF, the Author database tool might prove useful
# (see the Tools menu in publCIF)
loop_
  _publ_author_name
  _publ_author_address
  _publ_author_footnote
 'Lichtenthaler, Martin R.'
;
Institut fuer Anorganische und Analytische Chemie
Albert-Ludwigs-Universitaet Freiburg
Albertstr. 21
79104 Freiburg
Germany
;
 .
 'Stahl, Florian'
;
Institut fuer Anorganische und Analytische Chemie
Albert-Ludwigs-Universitaet Freiburg
Albertstr. 21
79104 Freiburg
Germany
;
 .
  'Kratzert, Daniel'
;
Institut fuer Anorganische und Analytische Chemie
Albert-Ludwigs-Universitaet Freiburg
Albertstr. 21
79104 Freiburg
Germany
;
 .
 'Heidinger, Lorenz'
;
Institut fuer Physikalische Chemie
Albert-Ludwigs-Universitaet Freiburg
Albertstr. 21
79104 Freiburg
Germany
;
 .
 'Schleicher, Erik'
;
Institut fuer Physikalische Chemie
Albert-Ludwigs-Universitaet Freiburg
Albertstr. 21
79104 Freiburg
Germany
;
 .
  'Hamann, Julian'
;
Institut fuer Anorganische und Analytische Chemie
Albert-Ludwigs-Universitaet Freiburg
Albertstr. 21
79104 Freiburg
Germany
;
 .
  'Himmel, Daniel'
;
Institut fuer Anorganische und Analytische Chemie
Albert-Ludwigs-Universitaet Freiburg
Albertstr. 21
79104 Freiburg
Germany
;
 .
 'Weber, Stefan'
;
Institut fuer Physikalische Chemie
Albert-Ludwigs-Universitaet Freiburg
Albertstr. 21
79104 Freiburg
Germany
;
 .   
 'Krossing, Ingo'
;
Institut fuer Anorganische und Analytische Chemie
Albert-Ludwigs-Universitaet Freiburg
Albertstr. 21
79104 Freiburg
Germany
;
 .

_publ_section_abstract
;
(type here to add abstract)
;
_publ_section_comment
;
The stucture of the title compound, (I), is shown below. Dimensions are
available in the archived CIF.

For related literature, see [type here to add references to related
literature].
;
_publ_section_references
;
?
;
_publ_section_figure_captions
;

;
_publ_section_exptl_prep
;
(type here to add preparation details)
;
_publ_section_exptl_refinement
;
(type here to add refinement details)
;
#==============================================================================
# of the abstract, comment etc.
# Its contents will not be output
_publ_manuscript_text
;
?
;
#==============================================================================
# Formatted by publCIF    
data_P2m_a
 
_audit_creation_method            'SHELXL-2014/7'
_shelx_SHELXL_version_number      '2014/7'
_chemical_name_systematic         '[In3(BIPY)6][Al(OC(CF3)3)4]3'
_chemical_name_common             ?
_chemical_melting_point           ?
_chemical_formula_moiety          
 '(In3 N12 C60 H48),(Al O4 C16 F36)3'
_chemical_formula_sum
 'C108 H48 Al3 F108 In3 N12 O12' 
_chemical_formula_weight          4182.98

loop_
 _atom_type_symbol
 _atom_type_description
 _atom_type_scat_dispersion_real
 _atom_type_scat_dispersion_imag
 _atom_type_scat_source
 'C'  'C'   0.0033   0.0016
 'International Tables Vol C Tables 4.2.6.8 and 6.1.1.4'
 'H'  'H'   0.0000   0.0000
 'International Tables Vol C Tables 4.2.6.8 and 6.1.1.4'
 'N'  'N'   0.0061   0.0033
 'International Tables Vol C Tables 4.2.6.8 and 6.1.1.4'
 'O'  'O'   0.0106   0.0060
 'International Tables Vol C Tables 4.2.6.8 and 6.1.1.4'
 'F'  'F'   0.0171   0.0103
 'International Tables Vol C Tables 4.2.6.8 and 6.1.1.4'
 'Al'  'Al'   0.0645   0.0514
 'International Tables Vol C Tables 4.2.6.8 and 6.1.1.4'
 'In'  'In'  -0.7276   1.3100
 'International Tables Vol C Tables 4.2.6.8 and 6.1.1.4'
 
_space_group_crystal_system       monoclinic
_space_group_IT_number            14
_space_group_name_H-M_alt         'P 21/c'
_space_group_name_Hall            '-P 2ybc'
 
_shelx_space_group_comment
;
The symmetry employed for this shelxl refinement is uniquely defined
by the following loop, which should always be used as a source of
symmetry information in preference to the above space-group names.
They are only intended as comments.
;
 
loop_
 _space_group_symop_operation_xyz
 'x, y, z'
 '-x, y+1/2, -z+1/2'
 '-x, -y, -z'
 'x, -y-1/2, z-1/2'
 
_cell_length_a                    22.4009(11)
_cell_length_b                    30.7088(16)
_cell_length_c                    20.4177(10)
_cell_angle_alpha                 90
_cell_angle_beta                  95.459(2)
_cell_angle_gamma                 90
_cell_volume                      13981.7(12)
_cell_formula_units_Z             4
_cell_measurement_temperature     100(2)
_cell_measurement_reflns_used     9861
_cell_measurement_theta_min       4.381
_cell_measurement_theta_max       55.151
 
_exptl_crystal_description        'platelet'
_exptl_crystal_colour             'yellow'
_exptl_crystal_density_meas       ?
_exptl_crystal_density_method     'not measured'
_exptl_crystal_density_diffrn     1.987          
_exptl_crystal_F_000              8136
_exptl_transmission_factor_min    ?
_exptl_transmission_factor_max    ?
_exptl_crystal_size_max           0.370
_exptl_crystal_size_mid           0.210
_exptl_crystal_size_min           0.210
_exptl_absorpt_coefficient_mu     0.716
_shelx_estimated_absorpt_T_min    0.777
_shelx_estimated_absorpt_T_max    0.864
_exptl_absorpt_correction_type    'multi-scan'
_exptl_absorpt_correction_T_min   0.6307
_exptl_absorpt_correction_T_max   0.7456
_exptl_absorpt_process_details    'SADABS-2014/3'
_exptl_absorpt_special_details    ?
_diffrn_ambient_temperature       100(2)
_diffrn_radiation_wavelength      0.71073
_diffrn_radiation_type            MoK\a
_diffrn_source                    'INCOATEC Mo Microsource'                       
_diffrn_measurement_device_type   'Bruker Smart Apex II Quazar' 
_diffrn_measurement_method        'phi and omega scans' 
_diffrn_detector_area_resol_mean  ?
_diffrn_reflns_number             206231
_diffrn_reflns_av_unetI/netI      0.0429
_diffrn_reflns_av_R_equivalents   0.0877
_diffrn_reflns_limit_h_min        -29
_diffrn_reflns_limit_h_max        29
_diffrn_reflns_limit_k_min        -39
_diffrn_reflns_limit_k_max        39
_diffrn_reflns_limit_l_min        -26
_diffrn_reflns_limit_l_max        26
_diffrn_reflns_theta_min          0.913
_diffrn_reflns_theta_max          27.780
_diffrn_reflns_theta_full         25.242
_diffrn_measured_fraction_theta_max   0.989
_diffrn_measured_fraction_theta_full  1.000
_diffrn_reflns_Laue_measured_fraction_max    0.989
_diffrn_reflns_Laue_measured_fraction_full   1.000
_diffrn_reflns_point_group_measured_fraction_max   0.989
_diffrn_reflns_point_group_measured_fraction_full  1.000
_reflns_number_total              32673
_reflns_number_gt                 29217
_reflns_threshold_expression      'I > 2\s(I)'
_reflns_Friedel_coverage          0.000
_reflns_Friedel_fraction_max      .
_reflns_Friedel_fraction_full     .
 
_reflns_special_details
;
 Reflections were merged by SHELXL according to the crystal
 class for the calculation of statistics and refinement.
 
 _reflns_Friedel_fraction is defined as the number of unique
 Friedel pairs measured divided by the number that would be
 possible theoretically, ignoring centric projections and
 systematic absences.
;
 
_computing_data_collection        'APEX2 v2014.7-1'
_computing_cell_refinement        'SAINT V8.34A'
_computing_data_reduction         'SAINT V8.34A'
_computing_structure_solution     'SHELXT-2014/6 (Sheldrick, 2014)'
_computing_structure_refinement 'SHELXL-2014/7 (Sheldrick, 2014)'
_computing_molecular_graphics     'Diamond 3.2i'
_computing_publication_material   'ShelXle-673'
_refine_special_details           ?
_refine_ls_structure_factor_coef  Fsqd
_refine_ls_matrix_type            full
_refine_ls_weighting_scheme       calc
_refine_ls_weighting_details
'w=1/[\s^2^(Fo^2^)+(0.0262P)^2^+94.0879P] where P=(Fo^2^+2Fc^2^)/3'
_atom_sites_solution_primary      ?
_atom_sites_solution_secondary    ?
_atom_sites_solution_hydrogens    geom
_refine_ls_hydrogen_treatment     constr
_refine_ls_extinction_method      none
_refine_ls_extinction_coef        .
_refine_ls_number_reflns          32673
_refine_ls_number_parameters      3337
_refine_ls_number_restraints      82692
_refine_ls_R_factor_all           0.0755
_refine_ls_R_factor_gt            0.0680
_refine_ls_wR_factor_ref          0.1530
_refine_ls_wR_factor_gt           0.1492
_refine_ls_goodness_of_fit_ref    1.204
_refine_ls_restrained_S_all       1.051
_refine_ls_shift/su_max           0.002
_refine_ls_shift/su_mean          0.000
 
loop_
 _atom_site_label
 _atom_site_type_symbol
 _atom_site_fract_x
 _atom_site_fract_y
 _atom_site_fract_z
 _atom_site_U_iso_or_equiv
 _atom_site_adp_type
 _atom_site_occupancy
 _atom_site_site_symmetry_order  
 _atom_site_calc_flag
 _atom_site_refinement_flags_posn
 _atom_site_refinement_flags_adp
 _atom_site_refinement_flags_occupancy
 _atom_site_disorder_assembly
 _atom_site_disorder_group
In1 In 0.23863(2) 0.51622(2) 0.26909(2) 0.01387(7) Uani 1 1 d . . . . .
In2 In 0.26611(2) 0.43187(2) 0.28222(2) 0.01831(7) Uani 1 1 d . . . . .
In3 In 0.32410(2) 0.49478(2) 0.36304(2) 0.01711(7) Uani 1 1 d . . . . .
Al1 Al 0.22101(6) 0.44871(5) 0.75749(6) 0.0161(3) Uani 1 1 d D . . . .
Al2 Al -0.05138(6) 0.23971(4) 0.50359(7) 0.0165(3) Uani 1 1 d D . . . .
Al3 Al 0.52309(7) 0.18801(5) 0.55766(7) 0.0202(3) Uani 1 1 d D . . . .
N1_1 N 0.23913(18) 0.59246(12) 0.2604(2) 0.0181(8) Uani 1 1 d . . . . .
N2_1 N 0.28032(18) 0.53859(14) 0.1718(2) 0.0200(8) Uani 1 1 d . . . . .
C1_1 C 0.2235(2) 0.61861(16) 0.3086(3) 0.0225(10) Uani 1 1 d . . . . .
H1_1 H 0.2136 0.6058 0.3486 0.027 Uiso 1 1 calc R U . . .
C2_1 C 0.2211(3) 0.66325(18) 0.3025(3) 0.0328(13) Uani 1 1 d . . . . .
H2_1 H 0.2110 0.6809 0.3380 0.039 Uiso 1 1 calc R U . . .
C3_1 C 0.2333(3) 0.68166(17) 0.2448(3) 0.0331(13) Uani 1 1 d . . . . .
H3_1 H 0.2304 0.7123 0.2391 0.040 Uiso 1 1 calc R U . . .
C4_1 C 0.2498(2) 0.65580(17) 0.1949(3) 0.0279(11) Uani 1 1 d . . . . .
H4_1 H 0.2587 0.6684 0.1545 0.033 Uiso 1 1 calc R U . . .
C5_1 C 0.2535(2) 0.61082(15) 0.2040(2) 0.0191(9) Uani 1 1 d . . . . .
C6_1 C 0.2761(2) 0.58100(16) 0.1547(2) 0.0200(9) Uani 1 1 d . . . . .
C7_1 C 0.2961(3) 0.59539(19) 0.0962(3) 0.0281(11) Uani 1 1 d . . . . .
H7_1 H 0.2916 0.6251 0.0837 0.034 Uiso 1 1 calc R U . . .
C8_1 C 0.3226(3) 0.5661(2) 0.0562(3) 0.0331(13) Uani 1 1 d . . . . .
H8_1 H 0.3359 0.5754 0.0157 0.040 Uiso 1 1 calc R U . . .
C9_1 C 0.3293(2) 0.5231(2) 0.0760(3) 0.0288(11) Uani 1 1 d . . . . .
H9_1 H 0.3491 0.5027 0.0506 0.035 Uiso 1 1 calc R U . . .
C10_1 C 0.3065(2) 0.51071(18) 0.1335(3) 0.0255(10) Uani 1 1 d . . . . .
H10_1 H 0.3096 0.4810 0.1464 0.031 Uiso 1 1 calc R U . . .
N1_2 N 0.15224(18) 0.53194(13) 0.32732(19) 0.0177(8) Uani 1 1 d . . . . .
N2_2 N 0.15035(17) 0.51432(12) 0.19815(18) 0.0141(7) Uani 1 1 d . . . . .
C1_2 C 0.1565(2) 0.54087(17) 0.3918(2) 0.0239(10) Uani 1 1 d . . . . .
H1_2 H 0.1920 0.5328 0.4180 0.029 Uiso 1 1 calc R U . . .
C2_2 C 0.1113(2) 0.56142(19) 0.4217(3) 0.0284(11) Uani 1 1 d . . . . .
H2_2 H 0.1151 0.5668 0.4677 0.034 Uiso 1 1 calc R U . . .
C3_2 C 0.0604(2) 0.5739(2) 0.3822(3) 0.0322(12) Uani 1 1 d . . . . .
H3_2 H 0.0295 0.5897 0.4005 0.039 Uiso 1 1 calc R U . . .
C4_2 C 0.0548(2) 0.56336(18) 0.3161(3) 0.0270(11) Uani 1 1 d . . . . .
H4_2 H 0.0196 0.5710 0.2887 0.032 Uiso 1 1 calc R U . . .
C5_2 C 0.1014(2) 0.54148(15) 0.2904(2) 0.0166(9) Uani 1 1 d . . . . .
C6_2 C 0.0982(2) 0.52589(14) 0.2210(2) 0.0143(8) Uani 1 1 d . . . . .
C7_2 C 0.0438(2) 0.52103(16) 0.1834(2) 0.0201(9) Uani 1 1 d . . . . .
H7_2 H 0.0075 0.5293 0.2005 0.024 Uiso 1 1 calc R U . . .
C8_2 C 0.0428(2) 0.50401(17) 0.1206(2) 0.0219(10) Uani 1 1 d . . . . .
H8_2 H 0.0059 0.5003 0.0942 0.026 Uiso 1 1 calc R U . . .
C9_2 C 0.0961(2) 0.49251(16) 0.0973(2) 0.0218(10) Uani 1 1 d . . . . .
H9_2 H 0.0966 0.4807 0.0543 0.026 Uiso 1 1 calc R U . . .
C10_2 C 0.1489(2) 0.49831(15) 0.1368(2) 0.0183(9) Uani 1 1 d . . . . .
H10_2 H 0.1856 0.4907 0.1200 0.022 Uiso 1 1 calc R U . . .
N1_3 N 0.15186(18) 0.41689(14) 0.2773(2) 0.0224(8) Uani 1 1 d . . . . .
N2_3 N 0.22463(19) 0.40205(14) 0.1801(2) 0.0223(9) Uani 1 1 d . . . . .
C1_3 C 0.1168(2) 0.42574(18) 0.3250(3) 0.0269(11) Uani 1 1 d . . . . .
H1_3 H 0.1355 0.4342 0.3668 0.032 Uiso 1 1 calc R U . . .
C2_3 C 0.0551(2) 0.42328(18) 0.3173(3) 0.0310(12) Uani 1 1 d . . . . .
H2_3 H 0.0319 0.4290 0.3529 0.037 Uiso 1 1 calc R U . . .
C3_3 C 0.0281(3) 0.4121(2) 0.2557(3) 0.0372(14) Uani 1 1 d . . . . .
H3_3 H -0.0143 0.4109 0.2478 0.045 Uiso 1 1 calc R U . . .
C4_3 C 0.0633(2) 0.40287(19) 0.2061(3) 0.0335(13) Uani 1 1 d . . . . .
H4_3 H 0.0454 0.3953 0.1636 0.040 Uiso 1 1 calc R U . . .
C5_3 C 0.1254(2) 0.40466(15) 0.2185(3) 0.0223(10) Uani 1 1 d . . . . .
C6_3 C 0.1656(2) 0.39299(14) 0.1674(2) 0.0194(9) Uani 1 1 d . . . . .
C7_3 C 0.1443(3) 0.37324(18) 0.1081(3) 0.0278(11) Uani 1 1 d . . . . .
H7_3 H 0.1028 0.3667 0.0997 0.033 Uiso 1 1 calc R U . . .
C8_3 C 0.1826(3) 0.36320(19) 0.0620(3) 0.0336(13) Uani 1 1 d . . . . .
H8_3 H 0.1678 0.3508 0.0210 0.040 Uiso 1 1 calc R U . . .
C9_3 C 0.2432(3) 0.37132(19) 0.0757(3) 0.0311(12) Uani 1 1 d . . . . .
H9_3 H 0.2712 0.3641 0.0453 0.037 Uiso 1 1 calc R U . . .
C10_3 C 0.2613(3) 0.39050(18) 0.1362(3) 0.0279(11) Uani 1 1 d . . . . .
H10_3 H 0.3029 0.3956 0.1466 0.033 Uiso 1 1 calc R U . . .
N1_4 N 0.28218(19) 0.36173(13) 0.3277(2) 0.0212(8) Uani 1 1 d . . . . .
N2_4 N 0.37082(19) 0.40487(14) 0.2703(2) 0.0229(9) Uani 1 1 d . . . . .
C1_4 C 0.2363(3) 0.33637(16) 0.3419(3) 0.0264(11) Uani 1 1 d . . . . .
H1_4 H 0.1974 0.3489 0.3397 0.032 Uiso 1 1 calc R U . . .
C2_4 C 0.2426(3) 0.29303(18) 0.3597(3) 0.0371(14) Uani 1 1 d . . . . .
H2_4 H 0.2091 0.2764 0.3703 0.044 Uiso 1 1 calc R U . . .
C3_4 C 0.2989(3) 0.27461(19) 0.3616(4) 0.0463(17) Uani 1 1 d . . . . .
H3_4 H 0.3048 0.2448 0.3729 0.056 Uiso 1 1 calc R U . . .
C4_4 C 0.3460(3) 0.29987(19) 0.3469(3) 0.0389(14) Uani 1 1 d . . . . .
H4_4 H 0.3852 0.2879 0.3487 0.047 Uiso 1 1 calc R U . . .
C5_4 C 0.3363(2) 0.34350(17) 0.3294(3) 0.0246(10) Uani 1 1 d . . . . .
C6_4 C 0.3858(2) 0.37136(17) 0.3103(3) 0.0255(11) Uani 1 1 d . . . . .
C7_4 C 0.4453(3) 0.3625(2) 0.3330(3) 0.0351(13) Uani 1 1 d . . . . .
H7_4 H 0.4548 0.3390 0.3625 0.042 Uiso 1 1 calc R U . . .
C8_4 C 0.4896(3) 0.3881(2) 0.3123(3) 0.0379(14) Uani 1 1 d . . . . .
H8_4 H 0.5304 0.3826 0.3272 0.045 Uiso 1 1 calc R U . . .
C9_4 C 0.4751(3) 0.4217(2) 0.2698(3) 0.0387(15) Uani 1 1 d . . . . .
H9_4 H 0.5052 0.4395 0.2541 0.046 Uiso 1 1 calc R U . . .
C10_4 C 0.4149(3) 0.4289(2) 0.2506(3) 0.0326(12) Uani 1 1 d . . . . .
H10_4 H 0.4046 0.4524 0.2215 0.039 Uiso 1 1 calc R U . . .
N1_5 N 0.3866(2) 0.56217(14) 0.3229(2) 0.0249(9) Uani 1 1 d . . . . .
N2_5 N 0.32976(17) 0.55682(12) 0.43464(19) 0.0171(8) Uani 1 1 d . . . . .
C1_5 C 0.4109(3) 0.56395(19) 0.2655(3) 0.0289(11) Uani 1 1 d . . . . .
H1_5 H 0.4200 0.5374 0.2449 0.035 Uiso 1 1 calc R U . . .
C2_5 C 0.4233(3) 0.6025(2) 0.2349(3) 0.0352(13) Uani 1 1 d . . . . .
H2_5 H 0.4424 0.6026 0.1953 0.042 Uiso 1 1 calc R U . . .
C3_5 C 0.4070(3) 0.6409(2) 0.2635(3) 0.0442(16) Uani 1 1 d . . . . .
H3_5 H 0.4129 0.6680 0.2426 0.053 Uiso 1 1 calc R U . . .
C4_5 C 0.3820(3) 0.63942(19) 0.3231(3) 0.0357(13) Uani 1 1 d . . . . .
H4_5 H 0.3709 0.6654 0.3440 0.043 Uiso 1 1 calc R U . . .
C5_5 C 0.3736(2) 0.59918(16) 0.3513(3) 0.0213(10) Uani 1 1 d . . . . .
C6_5 C 0.3494(2) 0.59606(15) 0.4163(2) 0.0184(9) Uani 1 1 d . . . . .
C7_5 C 0.3497(2) 0.63156(17) 0.4593(3) 0.0284(11) Uani 1 1 d . . . . .
H7_5 H 0.3616 0.6595 0.4455 0.034 Uiso 1 1 calc R U . . .
C8_5 C 0.3326(3) 0.62575(18) 0.5218(3) 0.0308(12) Uani 1 1 d . . . . .
H8_5 H 0.3331 0.6495 0.5516 0.037 Uiso 1 1 calc R U . . .
C9_5 C 0.3147(2) 0.58510(19) 0.5404(3) 0.0284(11) Uani 1 1 d . . . . .
H9_5 H 0.3035 0.5801 0.5835 0.034 Uiso 1 1 calc R U . . .
C10_5 C 0.3136(2) 0.55186(16) 0.4950(2) 0.0220(10) Uani 1 1 d . . . . .
H10_5 H 0.3005 0.5239 0.5075 0.026 Uiso 1 1 calc R U . . .
N1_6 N 0.41375(17) 0.46410(13) 0.41326(18) 0.0166(7) Uani 1 1 d . . . . .
N2_6 N 0.30448(18) 0.44327(13) 0.45526(19) 0.0183(8) Uani 1 1 d . . . . .
C1_6 C 0.4669(2) 0.48043(17) 0.4033(2) 0.0210(9) Uani 1 1 d . . . . .
H1_6 H 0.4687 0.5028 0.3714 0.025 Uiso 1 1 calc R U . . .
C2_6 C 0.5200(2) 0.4664(2) 0.4372(3) 0.0299(12) Uani 1 1 d . . . . .
H2_6 H 0.5574 0.4785 0.4284 0.036 Uiso 1 1 calc R U . . .
C3_6 C 0.5169(3) 0.4343(2) 0.4840(3) 0.0350(13) Uani 1 1 d . . . . .
H3_6 H 0.5525 0.4239 0.5081 0.042 Uiso 1 1 calc R U . . .
C4_6 C 0.4620(3) 0.41728(19) 0.4956(3) 0.0300(12) Uani 1 1 d . . . . .
H4_6 H 0.4591 0.3955 0.5281 0.036 Uiso 1 1 calc R U . . .
C5_6 C 0.4107(2) 0.43279(15) 0.4587(2) 0.0190(9) Uani 1 1 d . . . . .
C6_6 C 0.3508(2) 0.41567(16) 0.4691(2) 0.0194(9) Uani 1 1 d . . . . .
C7_6 C 0.3421(3) 0.37341(17) 0.4927(3) 0.0288(11) Uani 1 1 d . . . . .
H7_6 H 0.3754 0.3544 0.5017 0.035 Uiso 1 1 calc R U . . .
C8_6 C 0.2850(3) 0.35971(19) 0.5026(3) 0.0342(13) Uani 1 1 d . . . . .
H8_6 H 0.2784 0.3311 0.5180 0.041 Uiso 1 1 calc R U . . .
C9_6 C 0.2378(3) 0.38816(19) 0.4898(3) 0.0301(12) Uani 1 1 d . . . . .
H9_6 H 0.1982 0.3800 0.4975 0.036 Uiso 1 1 calc R U . . .
C10_6 C 0.2496(2) 0.42899(17) 0.4655(2) 0.0233(10) Uani 1 1 d . . . . .
H10_6 H 0.2167 0.4481 0.4553 0.028 Uiso 1 1 calc R U . . .
O1_7 O 0.21168(16) 0.39300(11) 0.75078(17) 0.0233(7) Uani 1 1 d D U . . .
C1_7 C 0.1851(2) 0.35651(15) 0.7697(3) 0.0284(10) Uani 1 1 d D U . . .
C2_7 C 0.2014(3) 0.34802(18) 0.8445(3) 0.0364(12) Uani 1 1 d D U . . .
F1_7 F 0.25866(19) 0.35666(15) 0.86124(19) 0.0510(10) Uani 1 1 d D U . . .
F2_7 F 0.1913(2) 0.30689(13) 0.8613(2) 0.0576(11) Uani 1 1 d D U . . .
F3_7 F 0.16909(18) 0.37317(12) 0.88057(17) 0.0410(8) Uani 1 1 d D U . . .
C3_7 C 0.2077(3) 0.31789(18) 0.7301(3) 0.0437(14) Uani 1 1 d D U . . .
F4_7 F 0.2635(2) 0.30684(13) 0.7526(2) 0.0548(11) Uani 1 1 d D U . . .
F5_7 F 0.1739(2) 0.28259(12) 0.7322(2) 0.0606(12) Uani 1 1 d D U . . .
F6_7 F 0.2092(2) 0.32902(13) 0.66722(19) 0.0525(10) Uani 1 1 d D U . . .
C4_7 C 0.1158(3) 0.35972(18) 0.7560(3) 0.0373(12) Uani 1 1 d D U . . .
F7_7 F 0.09891(19) 0.35630(15) 0.6922(2) 0.0530(10) Uani 1 1 d D U . . .
F8_7 F 0.08704(19) 0.32950(13) 0.7870(2) 0.0531(10) Uani 1 1 d D U . . .
F9_7 F 0.09675(16) 0.39854(12) 0.7749(2) 0.0437(9) Uani 1 1 d D U . . .
O1_8 O 0.16672(15) 0.47809(11) 0.70981(15) 0.0201(7) Uani 1 1 d D U . . .
C1_8 C 0.1485(2) 0.49309(17) 0.6491(2) 0.0242(10) Uani 1 1 d D U . . .
C2_8 C 0.1322(2) 0.45409(19) 0.6019(2) 0.0326(11) Uani 1 1 d D U . . .
F1_8 F 0.07963(15) 0.43683(13) 0.61456(19) 0.0428(9) Uani 1 1 d D U . . .
F2_8 F 0.17400(15) 0.42340(12) 0.60962(16) 0.0356(8) Uani 1 1 d D U . . .
F3_8 F 0.12769(18) 0.46625(15) 0.53807(16) 0.0477(10) Uani 1 1 d D U . . .
C3_8 C 0.1980(2) 0.52067(19) 0.6206(3) 0.0341(12) Uani 1 1 d D U . . .
F4_8 F 0.23946(15) 0.49498(12) 0.59771(16) 0.0360(8) Uani 1 1 d D U . . .
F5_8 F 0.17608(18) 0.54632(14) 0.57115(19) 0.0496(10) Uani 1 1 d D U . . .
F6_8 F 0.22489(17) 0.54668(12) 0.66697(18) 0.0417(8) Uani 1 1 d D U . . .
C4_8 C 0.0920(2) 0.52152(19) 0.6538(3) 0.0338(12) Uani 1 1 d D U . . .
F7_8 F 0.06108(17) 0.52744(15) 0.59501(17) 0.0472(10) Uani 1 1 d D U . . .
F8_8 F 0.10702(18) 0.56057(11) 0.67896(18) 0.0419(8) Uani 1 1 d D U . . .
F9_8 F 0.05478(14) 0.50273(12) 0.69304(16) 0.0348(7) Uani 1 1 d D U . . .
O1_9 O 0.21329(15) 0.46267(12) 0.83814(15) 0.0216(7) Uani 1 1 d D U . A 1
C1_9 C 0.2006(2) 0.49412(17) 0.8806(2) 0.0246(10) Uani 1 1 d D U . A 1
C2_9 C 0.2470(3) 0.53161(19) 0.8805(3) 0.0384(13) Uani 1 1 d D U . A 1
F1_9 F 0.29999(17) 0.51948(15) 0.91008(18) 0.0523(11) Uani 1 1 d D U . A 1
F2_9 F 0.2555(2) 0.54273(13) 0.81920(17) 0.0510(11) Uani 1 1 d D U . A 1
F3_9 F 0.2292(2) 0.56699(13) 0.9116(2) 0.0583(12) Uani 1 1 d D U . A 1
C3_9 C 0.1365(2) 0.5120(2) 0.8641(3) 0.0365(12) Uani 1 1 d D U . A 1
F4_9 F 0.09913(15) 0.47993(14) 0.84439(19) 0.0464(10) Uani 1 1 d D U . A 1
F5_9 F 0.1345(2) 0.54136(14) 0.81595(19) 0.0539(11) Uani 1 1 d D U . A 1
F6_9 F 0.11444(18) 0.53074(15) 0.91608(19) 0.0535(11) Uani 1 1 d D U . A 1
C4_9 C 0.2047(3) 0.47327(19) 0.9504(2) 0.0338(12) Uani 1 1 d D U . A 1
F7_9 F 0.15672(18) 0.44857(14) 0.95644(17) 0.0469(10) Uani 1 1 d D U . A 1
F8_9 F 0.25255(19) 0.44847(15) 0.96098(16) 0.0502(10) Uani 1 1 d D U . A 1
F9_9 F 0.20669(17) 0.50355(14) 0.99794(15) 0.0449(9) Uani 1 1 d D U . A 1
O1_10 O 0.2900(4) 0.4615(6) 0.7317(10) 0.0221(8) Uani 0.6281 1 d D U P A 1
C1_10 C 0.3479(4) 0.4503(3) 0.7287(5) 0.0272(10) Uani 0.6281 1 d D U P A 1
C2_10 C 0.3562(4) 0.4302(3) 0.6600(4) 0.0400(19) Uani 0.6281 1 d D U P A 1
F1_10 F 0.3103(6) 0.4046(5) 0.6430(6) 0.058(3) Uani 0.6281 1 d D U P A 1
F2_10 F 0.4075(4) 0.4090(4) 0.6576(4) 0.051(2) Uani 0.6281 1 d D U P A 1
F3_10 F 0.3547(6) 0.4606(3) 0.6139(4) 0.050(2) Uani 0.6281 1 d D U P A 1
C3_10 C 0.3869(4) 0.4916(3) 0.7374(5) 0.049(2) Uani 0.6281 1 d D U P A 1
F4_10 F 0.3916(6) 0.5055(4) 0.7988(5) 0.070(3) Uani 0.6281 1 d D U P A 1
F5_10 F 0.3631(7) 0.5250(4) 0.7055(7) 0.068(3) Uani 0.6281 1 d D U P A 1
F6_10 F 0.4419(4) 0.4861(4) 0.7199(5) 0.066(3) Uani 0.6281 1 d D U P A 1
C4_10 C 0.3701(4) 0.4167(3) 0.7817(4) 0.043(2) Uani 0.6281 1 d D U P A 1
F7_10 F 0.3471(7) 0.4257(5) 0.8369(6) 0.065(3) Uani 0.6281 1 d D U P A 1
F8_10 F 0.4290(3) 0.4152(3) 0.7920(5) 0.053(2) Uani 0.6281 1 d D U P A 1
F9_10 F 0.3517(5) 0.3779(3) 0.7669(4) 0.053(2) Uani 0.6281 1 d D U P A 1
O1_25 O 0.2888(6) 0.4624(10) 0.7293(16) 0.0221(8) Uani 0.372 1 d D U P A 2
C1_25 C 0.3472(5) 0.4525(5) 0.7277(7) 0.0272(10) Uani 0.372 1 d D U P A 2
C2_25 C 0.3761(6) 0.4850(5) 0.6820(7) 0.047(3) Uani 0.372 1 d D U P A 2
F1_25 F 0.3592(9) 0.4755(6) 0.6204(7) 0.056(4) Uani 0.372 1 d D U P A 2
F2_25 F 0.4353(5) 0.4855(8) 0.6914(8) 0.061(4) Uani 0.372 1 d D U P A 2
F3_25 F 0.3540(11) 0.5247(6) 0.6872(10) 0.058(4) Uani 0.372 1 d D U P A 2
C3_25 C 0.3808(6) 0.4548(6) 0.7968(6) 0.064(4) Uani 0.372 1 d D U P A 2
F4_25 F 0.3498(13) 0.4375(9) 0.8419(12) 0.085(6) Uani 0.372 1 d D U P A 2
F5_25 F 0.3882(9) 0.4950(6) 0.8183(9) 0.084(5) Uani 0.372 1 d D U P A 2
F6_25 F 0.4353(6) 0.4383(8) 0.8002(9) 0.093(6) Uani 0.372 1 d D U P A 2
C4_25 C 0.3548(7) 0.4064(5) 0.6994(8) 0.055(3) Uani 0.372 1 d D U P A 2
F7_25 F 0.3475(9) 0.3743(5) 0.7413(8) 0.065(4) Uani 0.372 1 d D U P A 2
F8_25 F 0.4102(7) 0.4020(8) 0.6803(10) 0.071(5) Uani 0.372 1 d D U P A 2
F9_25 F 0.3168(11) 0.3970(10) 0.6480(12) 0.064(5) Uani 0.372 1 d D U P A 2
O1_11 O -0.05746(18) 0.18623(11) 0.47988(17) 0.0248(7) Uani 1 1 d D U . . .
C1_11 C -0.0537(2) 0.15534(14) 0.4333(2) 0.0215(9) Uani 1 1 d D U . . .
C2_11 C -0.0583(3) 0.17553(18) 0.3631(2) 0.0321(11) Uani 1 1 d D U . . .
F1_11 F -0.04171(19) 0.14770(14) 0.31790(17) 0.0477(10) Uani 1 1 d D U . . .
F2_11 F -0.11398(17) 0.18823(12) 0.34523(17) 0.0409(8) Uani 1 1 d D U . . .
F3_11 F -0.02340(19) 0.21040(13) 0.36284(17) 0.0471(10) Uani 1 1 d D U . . .
C3_11 C 0.0065(2) 0.13092(18) 0.4462(3) 0.0320(11) Uani 1 1 d D U . . .
F4_11 F 0.05184(16) 0.15596(14) 0.4313(2) 0.0475(9) Uani 1 1 d D U . . .
F5_11 F 0.00839(17) 0.09416(13) 0.4121(2) 0.0486(10) Uani 1 1 d D U . . .
F6_11 F 0.01697(17) 0.12046(12) 0.50954(18) 0.0431(9) Uani 1 1 d D U . . .
C4_11 C -0.1068(2) 0.12314(15) 0.4372(2) 0.0253(10) Uani 1 1 d D U . . .
F7_11 F -0.11694(15) 0.09891(11) 0.38213(16) 0.0330(7) Uani 1 1 d D U . . .
F8_11 F -0.09647(18) 0.09565(11) 0.48729(18) 0.0412(9) Uani 1 1 d D U . . .
F9_11 F -0.15757(14) 0.14417(11) 0.44464(17) 0.0343(7) Uani 1 1 d D U . . .
O1_12 O -0.0959(5) 0.2764(5) 0.4572(8) 0.031(2) Uani 0.5168 1 d D U P B 1
C1_12 C -0.1469(4) 0.2994(3) 0.4483(5) 0.0350(14) Uani 0.5168 1 d D U P B 1
C2_12 C -0.1619(5) 0.3191(3) 0.5150(5) 0.0370(16) Uani 0.5168 1 d D U P B 1
F1_12 F -0.1868(5) 0.2904(3) 0.5523(5) 0.055(2) Uani 0.5168 1 d D U P B 1
F2_12 F -0.1978(8) 0.3538(7) 0.5109(16) 0.043(4) Uani 0.5168 1 d D U P B 1
F3_12 F -0.1103(9) 0.3319(9) 0.5479(9) 0.040(4) Uani 0.5168 1 d D U P B 1
C3_12 C -0.1363(5) 0.3383(3) 0.4006(5) 0.051(3) Uani 0.5168 1 d D U P B 1
F4_12 F -0.1054(5) 0.3232(4) 0.3529(5) 0.067(2) Uani 0.5168 1 d D U P B 1
F5_12 F -0.1036(5) 0.3686(3) 0.4318(5) 0.062(2) Uani 0.5168 1 d D U P B 1
F6_12 F -0.1859(5) 0.3561(3) 0.3743(5) 0.074(3) Uani 0.5168 1 d D U P B 1
C4_12 C -0.1992(5) 0.2720(3) 0.4166(6) 0.0480(18) Uani 0.5168 1 d D U P B 1
F7_12 F -0.1903(6) 0.2657(4) 0.3518(6) 0.059(3) Uani 0.5168 1 d D U P B 1
F8_12 F -0.2517(4) 0.2925(3) 0.4188(6) 0.068(3) Uani 0.5168 1 d D U P B 1
F9_12 F -0.2009(6) 0.2328(3) 0.4442(6) 0.065(3) Uani 0.5168 1 d D U P B 1
O1_22 O -0.1058(7) 0.2713(7) 0.4602(11) 0.031(2) Uani 0.3378 1 d D U P B 2
C1_22 C -0.1565(6) 0.2943(4) 0.4588(7) 0.0350(14) Uani 0.3378 1 d D U P B 2
C2_22 C -0.2053(6) 0.2688(4) 0.4928(7) 0.0480(18) Uani 0.3378 1 d D U P B 2
F1_22 F -0.2021(6) 0.2267(4) 0.4764(7) 0.039(3) Uani 0.3378 1 d D U P B 2
F2_22 F -0.2604(6) 0.2814(6) 0.4704(9) 0.056(4) Uani 0.3378 1 d D U P B 2
F3_22 F -0.1944(7) 0.2701(5) 0.5563(6) 0.048(3) Uani 0.3378 1 d D U P B 2
C3_22 C -0.1461(7) 0.3386(4) 0.4953(7) 0.0370(16) Uani 0.3378 1 d D U P B 2
F4_22 F -0.1179(7) 0.3672(4) 0.4604(7) 0.048(3) Uani 0.3378 1 d D U P B 2
F5_22 F -0.1150(13) 0.3339(12) 0.5538(12) 0.030(5) Uani 0.3378 1 d D U P B 2
F6_22 F -0.1992(12) 0.3552(11) 0.505(2) 0.042(6) Uani 0.3378 1 d D U P B 2
C4_22 C -0.1833(7) 0.3025(5) 0.3874(7) 0.058(3) Uani 0.3378 1 d D U P B 2
F7_22 F -0.1406(7) 0.3121(6) 0.3495(8) 0.067(2) Uani 0.3378 1 d D U P B 2
F8_22 F -0.2229(9) 0.3349(6) 0.3846(8) 0.067(5) Uani 0.3378 1 d D U P B 2
F9_22 F -0.2097(9) 0.2651(6) 0.3638(10) 0.068(5) Uani 0.3378 1 d D U P B 2
O1_33 O -0.1132(9) 0.2596(8) 0.4567(14) 0.031(2) Uani 0.1453 1 d D U P B 3
C1_33 C -0.1575(7) 0.2889(6) 0.4467(10) 0.0350(14) Uani 0.1453 1 d D U P B 3
C2_33 C -0.1672(13) 0.3049(9) 0.3746(10) 0.058(3) Uani 0.1453 1 d D U P B 3
F1_33 F -0.1254(16) 0.3311(12) 0.356(2) 0.067(2) Uani 0.1453 1 d D U P B 3
F2_33 F -0.2192(15) 0.3268(14) 0.3684(19) 0.067(7) Uani 0.1453 1 d D U P B 3
F3_33 F -0.1711(17) 0.2717(10) 0.3329(15) 0.059(7) Uani 0.1453 1 d D U P B 3
C3_33 C -0.2133(9) 0.2627(7) 0.4638(12) 0.0480(18) Uani 0.1453 1 d D U P B 3
F4_33 F -0.1945(16) 0.2312(10) 0.5072(16) 0.067(7) Uani 0.1453 1 d D U P B 3
F5_33 F -0.2336(10) 0.2395(8) 0.4113(12) 0.043(5) Uani 0.1453 1 d D U P B 3
F6_33 F -0.2542(16) 0.2840(13) 0.4934(17) 0.060(7) Uani 0.1453 1 d D U P B 3
C4_33 C -0.1462(10) 0.3304(6) 0.4889(11) 0.0370(16) Uani 0.1453 1 d D U P B 3
F7_33 F -0.1408(14) 0.3213(9) 0.5529(11) 0.045(5) Uani 0.1453 1 d D U P B 3
F8_33 F -0.1901(10) 0.3598(8) 0.4774(13) 0.033(5) Uani 0.1453 1 d D U P B 3
F9_33 F -0.0958(10) 0.3507(9) 0.4752(14) 0.050(5) Uani 0.1453 1 d D U P B 3
O1_13 O -0.06587(18) 0.24187(12) 0.58477(16) 0.0269(8) Uani 1 1 d D U . . .
C1_13 C -0.0613(2) 0.22195(17) 0.6441(2) 0.0295(11) Uani 1 1 d D U . . .
C2_13 C -0.0897(3) 0.17590(19) 0.6404(3) 0.0379(13) Uani 1 1 d D U . . .
F1_13 F -0.05301(17) 0.14684(11) 0.61727(17) 0.0376(8) Uani 1 1 d D U . . .
F2_13 F -0.1023(3) 0.16127(15) 0.6988(2) 0.0664(13) Uani 1 1 d D U . . .
F3_13 F -0.14034(18) 0.17589(14) 0.6002(2) 0.0540(10) Uani 1 1 d D U . . .
C3_13 C -0.0947(3) 0.2503(2) 0.6917(3) 0.0497(16) Uani 1 1 d D U . . .
F4_13 F -0.1538(2) 0.24481(16) 0.6794(3) 0.0704(14) Uani 1 1 d D U . . .
F5_13 F -0.0830(2) 0.29257(12) 0.68382(19) 0.0512(10) Uani 1 1 d D U . . .
F6_13 F -0.0802(3) 0.24018(16) 0.75426(19) 0.0730(15) Uani 1 1 d D U . . .
C4_13 C 0.0061(3) 0.21818(19) 0.6703(3) 0.0429(14) Uani 1 1 d D U . . .
F7_13 F 0.0141(3) 0.19163(15) 0.7223(2) 0.0694(14) Uani 1 1 d D U . . .
F8_13 F 0.0277(2) 0.25678(14) 0.6886(3) 0.0710(15) Uani 1 1 d D U . . .
F9_13 F 0.03730(17) 0.20224(13) 0.6236(2) 0.0504(10) Uani 1 1 d D U . . .
O1_14 O 0.0213(2) 0.25564(15) 0.4932(2) 0.0301(10) Uani 0.8738 1 d D U P B 1
C1_14 C 0.0627(3) 0.2859(2) 0.4861(3) 0.0336(11) Uani 0.8738 1 d D U P B 1
C2_14 C 0.0486(3) 0.3285(2) 0.5213(4) 0.0510(17) Uani 0.8738 1 d D U P B 1
F1_14 F 0.0079(3) 0.35246(16) 0.4840(3) 0.0648(14) Uani 0.8738 1 d D U P B 1
F2_14 F 0.0977(3) 0.3529(3) 0.5362(4) 0.070(2) Uani 0.8738 1 d D U P B 1
F3_14 F 0.0256(3) 0.32200(19) 0.5769(3) 0.0572(15) Uani 0.8738 1 d D U P B 1
C3_14 C 0.0661(3) 0.2957(2) 0.4112(4) 0.0466(16) Uani 0.8738 1 d D U P B 1
F4_14 F 0.0128(2) 0.30121(18) 0.3807(2) 0.0568(13) Uani 0.8738 1 d D U P B 1
F5_14 F 0.1001(3) 0.33110(16) 0.4029(3) 0.0589(14) Uani 0.8738 1 d D U P B 1
F6_14 F 0.0913(2) 0.26204(17) 0.3821(2) 0.0522(12) Uani 0.8738 1 d D U P B 1
C4_14 C 0.1240(3) 0.2681(2) 0.5161(4) 0.0428(15) Uani 0.8738 1 d D U P B 1
F7_14 F 0.1269(2) 0.2694(2) 0.5818(2) 0.0607(14) Uani 0.8738 1 d D U P B 1
F8_14 F 0.1710(2) 0.29046(16) 0.4983(3) 0.0537(12) Uani 0.8738 1 d D U P B 1
F9_14 F 0.1314(2) 0.22757(15) 0.4987(3) 0.0551(12) Uani 0.8738 1 d D U P B 1
O1_29 O 0.0018(9) 0.2740(8) 0.4782(13) 0.0301(10) Uani 0.1262 1 d D U P B 2
C1_29 C 0.0573(7) 0.2910(7) 0.4847(11) 0.0336(11) Uani 0.1262 1 d D U P B 2
C2_29 C 0.0543(13) 0.3391(7) 0.5071(14) 0.0510(17) Uani 0.1262 1 d D U P B 2
F1_29 F 0.0334(16) 0.3593(11) 0.4519(15) 0.065(6) Uani 0.1262 1 d D U P B 2
F2_29 F 0.1067(15) 0.3565(17) 0.528(3) 0.050(7) Uani 0.1262 1 d D U P B 2
F3_29 F 0.0180(16) 0.3403(10) 0.5550(16) 0.048(6) Uani 0.1262 1 d D U P B 2
C3_29 C 0.0996(11) 0.2644(7) 0.5339(11) 0.0428(15) Uani 0.1262 1 d D U P B 2
F4_29 F 0.0884(13) 0.2220(7) 0.5262(15) 0.049(6) Uani 0.1262 1 d D U P B 2
F5_29 F 0.0898(15) 0.2793(11) 0.5930(13) 0.058(6) Uani 0.1262 1 d D U P B 2
F6_29 F 0.1550(11) 0.2707(10) 0.5173(16) 0.044(6) Uani 0.1262 1 d D U P B 2
C4_29 C 0.0860(11) 0.2900(8) 0.4184(11) 0.0466(16) Uani 0.1262 1 d D U P B 2
F7_29 F 0.1069(14) 0.2495(8) 0.4174(17) 0.052(6) Uani 0.1262 1 d D U P B 2
F8_29 F 0.1277(14) 0.3210(10) 0.4232(17) 0.053(6) Uani 0.1262 1 d D U P B 2
F9_29 F 0.0464(13) 0.3005(11) 0.3694(14) 0.049(6) Uani 0.1262 1 d D U P B 2
O1_15 O 0.5043(4) 0.1334(2) 0.5586(7) 0.0253(16) Uani 0.5135 1 d D U P C 1
C1_15 C 0.4778(5) 0.0987(3) 0.5274(4) 0.0238(12) Uani 0.5135 1 d D U P C 1
C2_15 C 0.5006(5) 0.0567(3) 0.5636(5) 0.0291(16) Uani 0.5135 1 d D U P C 1
F1_15 F 0.5032(4) 0.0614(4) 0.6286(4) 0.034(2) Uani 0.5135 1 d D U P C 1
F2_15 F 0.5557(5) 0.0456(4) 0.5488(8) 0.034(2) Uani 0.5135 1 d D U P C 1
F3_15 F 0.4639(4) 0.0230(3) 0.5470(6) 0.037(2) Uani 0.5135 1 d D U P C 1
C3_15 C 0.4084(4) 0.1007(3) 0.5281(5) 0.0342(15) Uani 0.5135 1 d D U P C 1
F4_15 F 0.3796(3) 0.0740(2) 0.4854(4) 0.0430(17) Uani 0.5135 1 d D U P C 1
F5_15 F 0.3894(3) 0.1410(2) 0.5143(4) 0.0422(17) Uani 0.5135 1 d D U P C 1
F6_15 F 0.3927(5) 0.0904(3) 0.5877(5) 0.045(2) Uani 0.5135 1 d D U P C 1
C4_15 C 0.4917(5) 0.0955(3) 0.4543(5) 0.0302(15) Uani 0.5135 1 d D U P C 1
F7_15 F 0.4594(4) 0.1254(3) 0.4191(4) 0.033(2) Uani 0.5135 1 d D U P C 1
F8_15 F 0.5492(4) 0.1048(3) 0.4479(5) 0.037(2) Uani 0.5135 1 d D U P C 1
F9_15 F 0.4798(4) 0.0569(2) 0.4271(3) 0.0400(17) Uani 0.5135 1 d D U P C 1
O1_27 O 0.5178(8) 0.1317(4) 0.5538(13) 0.0253(16) Uani 0.2685 1 d D U P C 2
C1_27 C 0.4799(7) 0.0976(4) 0.5446(7) 0.0238(12) Uani 0.2685 1 d D U P C 2
C2_27 C 0.4247(6) 0.1059(5) 0.5838(7) 0.0342(15) Uani 0.2685 1 d D U P C 2
F1_27 F 0.4397(5) 0.1240(4) 0.6424(5) 0.031(2) Uani 0.2685 1 d D U P C 2
F2_27 F 0.3976(8) 0.0687(5) 0.5966(9) 0.042(4) Uani 0.2685 1 d D U P C 2
F3_27 F 0.3853(6) 0.1324(4) 0.5514(7) 0.039(3) Uani 0.2685 1 d D U P C 2
C3_27 C 0.4585(6) 0.0910(4) 0.4713(6) 0.0302(15) Uani 0.2685 1 d D U P C 2
F4_27 F 0.5033(6) 0.0768(5) 0.4384(7) 0.035(3) Uani 0.2685 1 d D U P C 2
F5_27 F 0.4402(7) 0.1290(4) 0.4437(8) 0.039(3) Uani 0.2685 1 d D U P C 2
F6_27 F 0.4146(8) 0.0616(6) 0.4631(8) 0.055(4) Uani 0.2685 1 d D U P C 2
C4_27 C 0.5128(8) 0.0565(5) 0.5731(9) 0.0291(16) Uani 0.2685 1 d D U P C 2
F7_27 F 0.5656(11) 0.0540(10) 0.5485(16) 0.034(2) Uani 0.2685 1 d D U P C 2
F8_27 F 0.4830(10) 0.0198(7) 0.5587(13) 0.037(2) Uani 0.2685 1 d D U P C 2
F9_27 F 0.5247(9) 0.0589(8) 0.6376(8) 0.034(2) Uani 0.2685 1 d D U P C 2
O1_31 O 0.4804(7) 0.1419(4) 0.5367(8) 0.0253(16) Uani 0.218 1 d D U P C 3
C1_31 C 0.4805(7) 0.0997(4) 0.5182(8) 0.0238(12) Uani 0.218 1 d D U P C 3
C2_31 C 0.5205(7) 0.0724(5) 0.5690(7) 0.0291(16) Uani 0.218 1 d D U P C 3
F1_31 F 0.5781(6) 0.0798(6) 0.5637(8) 0.042(3) Uani 0.218 1 d D U P C 3
F2_31 F 0.5086(9) 0.0300(5) 0.5635(9) 0.047(4) Uani 0.218 1 d D U P C 3
F3_31 F 0.5127(9) 0.0849(6) 0.6299(7) 0.040(4) Uani 0.218 1 d D U P C 3
C3_31 C 0.4158(7) 0.0816(5) 0.5122(8) 0.0342(15) Uani 0.218 1 d D U P C 3
F4_31 F 0.3785(7) 0.1092(5) 0.4784(8) 0.044(3) Uani 0.218 1 d D U P C 3
F5_31 F 0.3918(12) 0.0759(8) 0.5687(8) 0.047(5) Uani 0.218 1 d D U P C 3
F6_31 F 0.4118(9) 0.0431(5) 0.4809(8) 0.040(4) Uani 0.218 1 d D U P C 3
C4_31 C 0.5057(8) 0.0966(6) 0.4499(8) 0.0302(15) Uani 0.218 1 d D U P C 3
F7_31 F 0.4671(8) 0.1113(7) 0.4016(8) 0.035(4) Uani 0.218 1 d D U P C 3
F8_31 F 0.5197(10) 0.0556(5) 0.4357(9) 0.041(4) Uani 0.218 1 d D U P C 3
F9_31 F 0.5562(9) 0.1197(6) 0.4503(12) 0.028(4) Uani 0.218 1 d D U P C 3
O1_16 O 0.5821(5) 0.1952(6) 0.6180(7) 0.030(2) Uani 0.3471 1 d D U P C 1
C1_16 C 0.6364(5) 0.1822(5) 0.6451(7) 0.0367(12) Uani 0.3471 1 d D U P C 1
C2_16 C 0.6579(6) 0.2161(4) 0.6982(7) 0.0498(18) Uani 0.3471 1 d D U P C 1
F1_16 F 0.7145(6) 0.2104(7) 0.7223(10) 0.059(5) Uani 0.3471 1 d D U P C 1
F2_16 F 0.6237(6) 0.2103(5) 0.7475(6) 0.070(2) Uani 0.3471 1 d D U P C 1
F3_16 F 0.6512(8) 0.2568(4) 0.6764(9) 0.069(4) Uani 0.3471 1 d D U P C 1
C3_16 C 0.6849(6) 0.1793(5) 0.5953(7) 0.054(2) Uani 0.3471 1 d D U P C 1
F4_16 F 0.7039(10) 0.2187(5) 0.5806(11) 0.089(5) Uani 0.3471 1 d D U P C 1
F5_16 F 0.6640(6) 0.1588(5) 0.5419(6) 0.048(3) Uani 0.3471 1 d D U P C 1
F6_16 F 0.7327(5) 0.1557(5) 0.6205(8) 0.053(3) Uani 0.3471 1 d D U P C 1
C4_16 C 0.6310(6) 0.1362(4) 0.6757(7) 0.045(3) Uani 0.3471 1 d D U P C 1
F7_16 F 0.6323(5) 0.1053(4) 0.6295(6) 0.052(3) Uani 0.3471 1 d D U P C 1
F8_16 F 0.6725(5) 0.1282(4) 0.7255(7) 0.054(3) Uani 0.3471 1 d D U P C 1
F9_16 F 0.5763(5) 0.1336(5) 0.6986(8) 0.049(3) Uani 0.3471 1 d D U P C 1
O1_19 O 0.5931(6) 0.1968(7) 0.6007(8) 0.030(2) Uani 0.3116 1 d D U P C 2
C1_19 C 0.6349(6) 0.1864(5) 0.6493(7) 0.0367(12) Uani 0.3116 1 d D U P C 2
C2_19 C 0.6102(7) 0.1633(5) 0.7088(7) 0.049(2) Uani 0.3116 1 d D U P C 2
F1_19 F 0.5598(7) 0.1853(5) 0.7187(8) 0.070(2) Uani 0.3116 1 d D U P C 2
F2_19 F 0.6466(8) 0.1678(6) 0.7637(6) 0.068(4) Uani 0.3116 1 d D U P C 2
F3_19 F 0.5991(12) 0.1224(5) 0.6916(10) 0.061(5) Uani 0.3116 1 d D U P C 2
C3_19 C 0.6837(7) 0.1566(5) 0.6237(8) 0.054(2) Uani 0.3116 1 d D U P C 2
F4_19 F 0.7202(9) 0.1811(6) 0.5908(10) 0.082(4) Uani 0.3116 1 d D U P C 2
F5_19 F 0.6590(7) 0.1241(5) 0.5893(8) 0.061(4) Uani 0.3116 1 d D U P C 2
F6_19 F 0.7162(8) 0.1383(5) 0.6760(8) 0.068(4) Uani 0.3116 1 d D U P C 2
C4_19 C 0.6690(7) 0.2286(5) 0.6735(7) 0.0498(18) Uani 0.3116 1 d D U P C 2
F7_19 F 0.6863(7) 0.2515(6) 0.6231(7) 0.062(4) Uani 0.3116 1 d D U P C 2
F8_19 F 0.7220(7) 0.2200(7) 0.7062(11) 0.051(4) Uani 0.3116 1 d D U P C 2
F9_19 F 0.6333(7) 0.2519(4) 0.7091(9) 0.046(3) Uani 0.3116 1 d D U P C 2
O1_28 O 0.5762(7) 0.1757(6) 0.6189(8) 0.030(2) Uani 0.2049 1 d D U P C 3
C1_28 C 0.6281(7) 0.1846(6) 0.6560(8) 0.0367(12) Uani 0.2049 1 d D U P C 3
C2_28 C 0.6261(9) 0.1594(7) 0.7216(9) 0.049(2) Uani 0.2049 1 d D U P C 3
F1_28 F 0.5961(11) 0.1856(9) 0.7591(14) 0.070(2) Uani 0.2049 1 d D U P C 3
F2_28 F 0.6814(9) 0.1546(9) 0.7497(11) 0.060(5) Uani 0.2049 1 d D U P C 3
F3_28 F 0.5992(14) 0.1216(8) 0.7160(12) 0.056(6) Uani 0.2049 1 d D U P C 3
C3_28 C 0.6795(8) 0.1671(6) 0.6189(9) 0.054(2) Uani 0.2049 1 d D U P C 3
F4_28 F 0.6747(10) 0.1772(8) 0.5556(9) 0.051(5) Uani 0.2049 1 d D U P C 3
F5_28 F 0.6814(13) 0.1239(6) 0.6297(16) 0.085(6) Uani 0.2049 1 d D U P C 3
F6_28 F 0.7310(10) 0.1836(9) 0.6471(12) 0.072(5) Uani 0.2049 1 d D U P C 3
C4_28 C 0.6306(9) 0.2338(5) 0.6713(9) 0.0498(18) Uani 0.2049 1 d D U P C 3
F7_28 F 0.6477(13) 0.2553(9) 0.6194(11) 0.070(6) Uani 0.2049 1 d D U P C 3
F8_28 F 0.6658(11) 0.2442(8) 0.7257(10) 0.067(5) Uani 0.2049 1 d D U P C 3
F9_28 F 0.5779(8) 0.2512(7) 0.6825(12) 0.068(5) Uani 0.2049 1 d D U P C 3
O1_34 O 0.5869(11) 0.1999(12) 0.6073(16) 0.030(2) Uani 0.1364 1 d D U P C 4
C1_34 C 0.6358(7) 0.1911(8) 0.6472(10) 0.0367(12) Uani 0.1364 1 d D U P C 4
C2_34 C 0.6252(12) 0.2010(9) 0.7193(10) 0.0498(18) Uani 0.1364 1 d D U P C 4
F1_34 F 0.6147(17) 0.2438(8) 0.7233(15) 0.050(6) Uani 0.1364 1 d D U P C 4
F2_34 F 0.6776(14) 0.1933(13) 0.7557(16) 0.072(7) Uani 0.1364 1 d D U P C 4
F3_34 F 0.5840(16) 0.1829(13) 0.754(2) 0.070(2) Uani 0.1364 1 d D U P C 4
C3_34 C 0.6596(11) 0.1445(7) 0.6382(12) 0.054(2) Uani 0.1364 1 d D U P C 4
F4_34 F 0.6377(15) 0.1302(12) 0.5791(14) 0.059(7) Uani 0.1364 1 d D U P C 4
F5_34 F 0.6451(17) 0.1173(10) 0.6839(15) 0.060(6) Uani 0.1364 1 d D U P C 4
F6_34 F 0.7197(11) 0.1438(11) 0.6373(18) 0.044(6) Uani 0.1364 1 d D U P C 4
C4_34 C 0.6872(10) 0.2214(8) 0.6267(13) 0.054(5) Uani 0.1364 1 d D U P C 4
F7_34 F 0.701(2) 0.2047(12) 0.5699(15) 0.060(7) Uani 0.1364 1 d D U P C 4
F8_34 F 0.7327(13) 0.2226(12) 0.6721(16) 0.062(7) Uani 0.1364 1 d D U P C 4
F9_34 F 0.6654(18) 0.2610(10) 0.617(2) 0.062(8) Uani 0.1364 1 d D U P C 4
O1_17 O 0.4634(5) 0.2211(4) 0.5736(6) 0.0242(17) Uani 0.4835 1 d D U P C 1
C1_17 C 0.4318(4) 0.2400(3) 0.6186(5) 0.0305(13) Uani 0.4835 1 d D U P C 1
C2_17 C 0.4272(5) 0.2092(3) 0.6784(5) 0.0405(18) Uani 0.4835 1 d D U P C 1
F1_17 F 0.4142(5) 0.1684(2) 0.6595(4) 0.050(2) Uani 0.4835 1 d D U P C 1
F2_17 F 0.4794(5) 0.2082(3) 0.7156(4) 0.056(2) Uani 0.4835 1 d D U P C 1
F3_17 F 0.3866(6) 0.2220(3) 0.7169(5) 0.057(3) Uani 0.4835 1 d D U P C 1
C3_17 C 0.4612(5) 0.2835(3) 0.6438(5) 0.0386(16) Uani 0.4835 1 d D U P C 1
F4_17 F 0.4385(6) 0.2982(3) 0.6983(4) 0.059(3) Uani 0.4835 1 d D U P C 1
F5_17 F 0.5198(4) 0.2782(3) 0.6578(5) 0.058(2) Uani 0.4835 1 d D U P C 1
F6_17 F 0.4533(8) 0.3127(5) 0.5965(7) 0.046(2) Uani 0.4835 1 d D U P C 1
C4_17 C 0.3676(4) 0.2490(3) 0.5868(5) 0.0372(16) Uani 0.4835 1 d D U P C 1
F7_17 F 0.3378(4) 0.2782(3) 0.6189(4) 0.0515(18) Uani 0.4835 1 d D U P C 1
F8_17 F 0.3352(4) 0.2126(3) 0.5801(5) 0.050(2) Uani 0.4835 1 d D U P C 1
F9_17 F 0.3685(9) 0.2643(5) 0.5254(6) 0.044(3) Uani 0.4835 1 d D U P C 1
O1_26 O 0.4692(7) 0.2113(5) 0.5976(7) 0.0242(17) Uani 0.2606 1 d D U P C 2
C1_26 C 0.4338(6) 0.2463(4) 0.6059(7) 0.0305(13) Uani 0.2606 1 d D U P C 2
C2_26 C 0.3944(7) 0.2326(5) 0.6604(7) 0.0405(18) Uani 0.2606 1 d D U P C 2
F1_26 F 0.3505(6) 0.2069(5) 0.6354(7) 0.047(3) Uani 0.2606 1 d D U P C 2
F2_26 F 0.3694(7) 0.2681(4) 0.6832(8) 0.0515(18) Uani 0.2606 1 d D U P C 2
F3_26 F 0.4270(7) 0.2125(4) 0.7100(6) 0.034(3) Uani 0.2606 1 d D U P C 2
C3_26 C 0.4747(7) 0.2854(5) 0.6263(7) 0.0386(16) Uani 0.2606 1 d D U P C 2
F4_26 F 0.5217(6) 0.2889(4) 0.5909(6) 0.037(3) Uani 0.2606 1 d D U P C 2
F5_26 F 0.4959(7) 0.2806(5) 0.6894(6) 0.037(3) Uani 0.2606 1 d D U P C 2
F6_26 F 0.4449(9) 0.3226(5) 0.6203(9) 0.046(2) Uani 0.2606 1 d D U P C 2
C4_26 C 0.3959(7) 0.2561(5) 0.5399(7) 0.0372(16) Uani 0.2606 1 d D U P C 2
F7_26 F 0.4266(6) 0.2797(4) 0.4996(7) 0.044(3) Uani 0.2606 1 d D U P C 2
F8_26 F 0.3477(7) 0.2794(5) 0.5521(9) 0.054(4) Uani 0.2606 1 d D U P C 2
F9_26 F 0.3760(8) 0.2206(5) 0.5085(8) 0.050(4) Uani 0.2606 1 d D U P C 2
O1_32 O 0.4704(8) 0.2245(8) 0.5848(10) 0.0242(17) Uani 0.256 1 d D U P C 3
C1_32 C 0.4189(6) 0.2350(5) 0.6086(7) 0.0305(13) Uani 0.256 1 d D U P C 3
C2_32 C 0.3658(7) 0.2339(5) 0.5525(7) 0.0372(16) Uani 0.256 1 d D U P C 3
F1_32 F 0.3682(17) 0.2688(7) 0.5146(13) 0.042(5) Uani 0.256 1 d D U P C 3
F2_32 F 0.3115(7) 0.2328(6) 0.5743(8) 0.052(4) Uani 0.256 1 d D U P C 3
F3_32 F 0.3704(7) 0.1988(5) 0.5157(7) 0.042(3) Uani 0.256 1 d D U P C 3
C3_32 C 0.4031(8) 0.2029(5) 0.6635(8) 0.0405(18) Uani 0.256 1 d D U P C 3
F4_32 F 0.4521(8) 0.1955(7) 0.7040(10) 0.058(5) Uani 0.256 1 d D U P C 3
F5_32 F 0.3855(8) 0.1653(5) 0.6354(8) 0.042(3) Uani 0.256 1 d D U P C 3
F6_32 F 0.3585(8) 0.2157(7) 0.6979(9) 0.049(4) Uani 0.256 1 d D U P C 3
C4_32 C 0.4198(7) 0.2820(5) 0.6380(8) 0.0386(16) Uani 0.256 1 d D U P C 3
F7_32 F 0.4529(11) 0.2836(7) 0.6962(9) 0.060(5) Uani 0.256 1 d D U P C 3
F8_32 F 0.3651(7) 0.2976(5) 0.6469(9) 0.059(4) Uani 0.256 1 d D U P C 3
F9_32 F 0.4423(12) 0.3124(9) 0.6007(14) 0.040(4) Uani 0.256 1 d D U P C 3
O1_18 O 0.5404(4) 0.2023(3) 0.4812(4) 0.0401(18) Uani 0.6761 1 d D U P C 1
C1_18 C 0.5451(4) 0.2329(3) 0.4346(4) 0.0373(14) Uani 0.6761 1 d D U P C 1
C2_18 C 0.4985(4) 0.2236(3) 0.3760(4) 0.0348(16) Uani 0.6761 1 d D U P C 1
F1_18 F 0.5166(5) 0.1896(2) 0.3426(5) 0.067(3) Uani 0.6761 1 d D U P C 1
F2_18 F 0.4940(3) 0.25686(17) 0.3344(2) 0.0420(13) Uani 0.6761 1 d D U P C 1
F3_18 F 0.4458(3) 0.2157(2) 0.3970(4) 0.0447(15) Uani 0.6761 1 d D U P C 1
C3_18 C 0.5346(4) 0.2796(3) 0.4611(4) 0.0419(18) Uani 0.6761 1 d D U P C 1
F4_18 F 0.5581(4) 0.2846(2) 0.5231(3) 0.070(2) Uani 0.6761 1 d D U P C 1
F5_18 F 0.4773(2) 0.28838(15) 0.4613(2) 0.0360(11) Uani 0.6761 1 d D U P C 1
F6_18 F 0.5585(3) 0.3106(3) 0.4251(4) 0.065(2) Uani 0.6761 1 d D U P C 1
C4_18 C 0.6101(4) 0.2303(4) 0.4144(5) 0.073(3) Uani 0.6761 1 d D U P C 1
F7_18 F 0.6476(3) 0.2483(3) 0.4614(4) 0.092(2) Uani 0.6761 1 d D U P C 1
F8_18 F 0.6163(4) 0.2499(4) 0.3571(5) 0.101(3) Uani 0.6761 1 d D U P C 1
F9_18 F 0.6248(4) 0.1887(3) 0.4065(5) 0.089(2) Uani 0.6761 1 d D U P C 1
O1_24 O 0.5254(9) 0.2106(7) 0.4807(8) 0.0401(18) Uani 0.3239 1 d D U P C 2
C1_24 C 0.5547(6) 0.2208(5) 0.4283(6) 0.0373(14) Uani 0.3239 1 d D U P C 2
C2_24 C 0.5800(6) 0.2681(4) 0.4336(7) 0.050(3) Uani 0.3239 1 d D U P C 2
F1_24 F 0.5360(6) 0.2971(5) 0.4264(7) 0.044(3) Uani 0.3239 1 d D U P C 2
F2_24 F 0.6195(8) 0.2760(8) 0.3901(9) 0.101(3) Uani 0.3239 1 d D U P C 2
F3_24 F 0.6061(7) 0.2738(7) 0.4945(7) 0.092(2) Uani 0.3239 1 d D U P C 2
C3_24 C 0.6070(6) 0.1884(4) 0.4216(8) 0.047(3) Uani 0.3239 1 d D U P C 2
F4_24 F 0.5918(6) 0.1478(4) 0.4313(6) 0.048(3) Uani 0.3239 1 d D U P C 2
F5_24 F 0.6550(5) 0.1983(4) 0.4621(7) 0.056(3) Uani 0.3239 1 d D U P C 2
F6_24 F 0.6271(8) 0.1887(6) 0.3620(8) 0.089(2) Uani 0.3239 1 d D U P C 2
C4_24 C 0.5109(6) 0.2176(5) 0.3652(6) 0.0348(16) Uani 0.3239 1 d D U P C 2
F7_24 F 0.5005(6) 0.1761(4) 0.3468(8) 0.033(3) Uani 0.3239 1 d D U P C 2
F8_24 F 0.5321(6) 0.2378(5) 0.3144(5) 0.055(3) Uani 0.3239 1 d D U P C 2
F9_24 F 0.4570(6) 0.2322(5) 0.3739(6) 0.043(3) Uani 0.3239 1 d D U P C 2
 
loop_
 _atom_site_aniso_label
 _atom_site_aniso_U_11
 _atom_site_aniso_U_22
 _atom_site_aniso_U_33
 _atom_site_aniso_U_23
 _atom_site_aniso_U_13
 _atom_site_aniso_U_12
In1 0.01295(14) 0.01573(14) 0.01256(14) 0.00079(11) -0.00067(11) 0.00363(11)
In2 0.01778(16) 0.01790(15) 0.01867(15) -0.00154(12) -0.00126(12) 0.00174(12)
In3 0.01577(15) 0.01806(15) 0.01697(15) 0.00027(12) -0.00123(11) 0.00113(12)
Al1 0.0141(6) 0.0238(7) 0.0107(6) -0.0007(5) 0.0033(5) -0.0030(5)
Al2 0.0183(7) 0.0140(6) 0.0168(6) -0.0028(5) 0.0006(5) -0.0006(5)
Al3 0.0263(8) 0.0167(7) 0.0172(7) 0.0020(5) -0.0001(6) -0.0010(6)
N1_1 0.0163(19) 0.0155(18) 0.0216(19) -0.0003(15) -0.0032(15) 0.0016(14)
N2_1 0.0159(19) 0.024(2) 0.0199(19) 0.0001(16) -0.0003(15) 0.0031(15)
C1_1 0.019(2) 0.022(2) 0.025(2) -0.0050(19) -0.0028(19) 0.0044(18)
C2_1 0.030(3) 0.023(3) 0.043(3) -0.008(2) -0.007(2) 0.006(2)
C3_1 0.036(3) 0.018(2) 0.043(3) 0.000(2) -0.008(3) 0.006(2)
C4_1 0.027(3) 0.023(2) 0.032(3) 0.006(2) -0.006(2) -0.001(2)
C5_1 0.017(2) 0.018(2) 0.021(2) -0.0008(17) -0.0059(17) 0.0007(17)
C6_1 0.014(2) 0.026(2) 0.018(2) 0.0011(18) -0.0052(17) -0.0046(18)
C7_1 0.029(3) 0.032(3) 0.023(2) 0.004(2) -0.002(2) -0.010(2)
C8_1 0.025(3) 0.059(4) 0.016(2) -0.001(2) 0.004(2) -0.014(3)
C9_1 0.020(2) 0.046(3) 0.020(2) -0.005(2) 0.005(2) -0.001(2)
C10_1 0.022(2) 0.031(3) 0.023(2) -0.001(2) 0.0001(19) 0.004(2)
N1_2 0.0174(19) 0.0203(19) 0.0150(18) 0.0015(14) 0.0001(15) 0.0023(15)
N2_2 0.0167(18) 0.0129(17) 0.0123(16) 0.0015(13) -0.0007(14) 0.0013(14)
C1_2 0.024(3) 0.031(3) 0.016(2) -0.0005(19) -0.0021(19) 0.002(2)
C2_2 0.028(3) 0.040(3) 0.018(2) -0.010(2) 0.005(2) -0.004(2)
C3_2 0.022(3) 0.041(3) 0.035(3) -0.017(2) 0.010(2) 0.005(2)
C4_2 0.016(2) 0.036(3) 0.029(3) -0.007(2) -0.001(2) 0.004(2)
C5_2 0.016(2) 0.017(2) 0.017(2) 0.0025(16) 0.0019(17) -0.0004(16)
C6_2 0.014(2) 0.0133(19) 0.015(2) 0.0028(15) -0.0002(16) 0.0014(15)
C7_2 0.016(2) 0.024(2) 0.020(2) 0.0013(18) 0.0003(18) 0.0007(18)
C8_2 0.017(2) 0.030(3) 0.018(2) 0.0018(19) -0.0045(17) -0.0043(19)
C9_2 0.028(3) 0.021(2) 0.016(2) -0.0011(17) -0.0006(18) -0.0019(19)
C10_2 0.019(2) 0.021(2) 0.016(2) 0.0010(17) 0.0024(17) 0.0011(17)
N1_3 0.0156(19) 0.025(2) 0.026(2) 0.0009(17) -0.0008(16) -0.0017(16)
N2_3 0.022(2) 0.023(2) 0.021(2) -0.0062(16) -0.0043(16) 0.0043(16)
C1_3 0.022(3) 0.029(3) 0.030(3) 0.003(2) 0.002(2) 0.003(2)
C2_3 0.023(3) 0.025(3) 0.046(3) 0.003(2) 0.010(2) 0.003(2)
C3_3 0.016(3) 0.038(3) 0.057(4) -0.003(3) 0.002(2) -0.002(2)
C4_3 0.019(3) 0.034(3) 0.046(3) -0.002(3) -0.005(2) -0.003(2)
C5_3 0.021(2) 0.016(2) 0.029(3) 0.0022(18) -0.003(2) -0.0011(18)
C6_3 0.023(2) 0.012(2) 0.021(2) 0.0015(17) -0.0070(18) -0.0025(17)
C7_3 0.027(3) 0.028(3) 0.026(3) -0.002(2) -0.010(2) -0.009(2)
C8_3 0.043(3) 0.035(3) 0.022(3) -0.007(2) -0.005(2) -0.009(3)
C9_3 0.037(3) 0.032(3) 0.024(3) -0.007(2) 0.001(2) 0.002(2)
C10_3 0.024(3) 0.031(3) 0.028(3) -0.006(2) -0.001(2) 0.002(2)
N1_4 0.026(2) 0.0188(19) 0.0180(19) -0.0037(15) -0.0030(16) 0.0051(16)
N2_4 0.020(2) 0.031(2) 0.0176(19) -0.0051(16) 0.0004(16) 0.0037(17)
C1_4 0.032(3) 0.019(2) 0.028(3) 0.0011(19) 0.001(2) 0.000(2)
C2_4 0.047(4) 0.021(3) 0.043(3) 0.002(2) 0.002(3) -0.003(2)
C3_4 0.058(4) 0.016(3) 0.062(4) 0.006(3) -0.009(3) 0.004(3)
C4_4 0.038(3) 0.025(3) 0.052(4) -0.002(3) -0.006(3) 0.011(2)
C5_4 0.026(3) 0.023(2) 0.024(2) -0.0033(19) -0.004(2) 0.007(2)
C6_4 0.024(3) 0.026(3) 0.025(2) -0.012(2) -0.003(2) 0.008(2)
C7_4 0.026(3) 0.034(3) 0.043(3) -0.009(3) -0.008(2) 0.009(2)
C8_4 0.022(3) 0.055(4) 0.036(3) -0.016(3) -0.004(2) 0.009(3)
C9_4 0.018(3) 0.068(4) 0.030(3) -0.013(3) 0.005(2) -0.004(3)
C10_4 0.023(3) 0.049(3) 0.026(3) 0.000(2) 0.004(2) -0.002(2)
N1_5 0.023(2) 0.025(2) 0.028(2) 0.0048(17) 0.0052(17) -0.0027(17)
N2_5 0.0157(18) 0.0167(18) 0.0181(18) -0.0017(14) -0.0029(15) -0.0006(14)
C1_5 0.030(3) 0.032(3) 0.025(3) 0.006(2) 0.006(2) 0.001(2)
C2_5 0.029(3) 0.044(3) 0.034(3) 0.010(3) 0.007(2) -0.012(2)
C3_5 0.053(4) 0.034(3) 0.047(4) 0.013(3) 0.010(3) -0.013(3)
C4_5 0.043(3) 0.024(3) 0.041(3) 0.005(2) 0.009(3) -0.008(2)
C5_5 0.015(2) 0.019(2) 0.028(2) 0.0045(19) -0.0061(19) -0.0048(17)
C6_5 0.013(2) 0.018(2) 0.023(2) 0.0003(17) -0.0049(17) 0.0015(16)
C7_5 0.024(3) 0.018(2) 0.042(3) -0.002(2) -0.002(2) -0.0011(19)
C8_5 0.029(3) 0.026(3) 0.037(3) -0.013(2) 0.003(2) 0.001(2)
C9_5 0.023(3) 0.036(3) 0.027(3) -0.010(2) 0.007(2) -0.001(2)
C10_5 0.021(2) 0.021(2) 0.024(2) -0.0009(18) 0.0014(19) -0.0028(18)
N1_6 0.0127(18) 0.0220(19) 0.0150(17) -0.0015(14) 0.0002(14) 0.0002(15)
N2_6 0.019(2) 0.0218(19) 0.0146(18) 0.0005(15) 0.0035(15) -0.0026(15)
C1_6 0.013(2) 0.028(2) 0.022(2) -0.0017(19) -0.0004(18) 0.0008(18)
C2_6 0.015(2) 0.045(3) 0.029(3) -0.001(2) -0.002(2) -0.001(2)
C3_6 0.020(3) 0.044(3) 0.038(3) 0.001(3) -0.015(2) 0.008(2)
C4_6 0.029(3) 0.035(3) 0.024(3) 0.005(2) -0.009(2) 0.005(2)
C5_6 0.019(2) 0.020(2) 0.017(2) -0.0007(17) -0.0014(17) 0.0012(18)
C6_6 0.021(2) 0.022(2) 0.014(2) 0.0013(17) -0.0030(17) -0.0023(18)
C7_6 0.038(3) 0.023(3) 0.024(3) 0.006(2) -0.002(2) -0.001(2)
C8_6 0.049(4) 0.025(3) 0.027(3) 0.008(2) -0.001(2) -0.012(2)
C9_6 0.034(3) 0.036(3) 0.022(2) -0.002(2) 0.009(2) -0.012(2)
C10_6 0.024(2) 0.027(2) 0.020(2) -0.0033(19) 0.0036(19) -0.004(2)
O1_7 0.0237(18) 0.0241(17) 0.0226(17) 0.0003(13) 0.0044(14) -0.0044(14)
C1_7 0.034(3) 0.023(2) 0.028(2) 0.0002(18) 0.0050(19) -0.0042(18)
C2_7 0.046(3) 0.032(3) 0.032(3) 0.004(2) 0.006(2) 0.000(2)
F1_7 0.050(2) 0.065(3) 0.037(2) 0.0113(18) -0.0034(17) 0.0034(19)
F2_7 0.089(3) 0.0341(19) 0.051(2) 0.0153(17) 0.014(2) 0.004(2)
F3_7 0.059(2) 0.0378(19) 0.0289(17) 0.0055(14) 0.0167(16) -0.0038(16)
C3_7 0.056(3) 0.028(3) 0.048(3) -0.008(2) 0.010(3) 0.000(2)
F4_7 0.061(3) 0.038(2) 0.067(3) -0.0070(19) 0.015(2) 0.0145(18)
F5_7 0.083(3) 0.0279(19) 0.074(3) -0.0118(19) 0.023(2) -0.0116(19)
F6_7 0.076(3) 0.041(2) 0.043(2) -0.0162(16) 0.0181(19) -0.008(2)
C4_7 0.035(3) 0.033(3) 0.045(3) 0.001(2) 0.005(2) -0.011(2)
F7_7 0.046(2) 0.062(3) 0.049(2) -0.0029(19) -0.0103(18) -0.018(2)
F8_7 0.048(2) 0.046(2) 0.068(3) 0.0028(19) 0.017(2) -0.0190(18)
F9_7 0.0287(18) 0.0404(19) 0.062(2) 0.0006(17) 0.0068(17) 0.0014(15)
O1_8 0.0194(16) 0.0279(17) 0.0131(14) 0.0021(12) 0.0031(12) 0.0019(13)
C1_8 0.021(2) 0.036(2) 0.0163(19) 0.0040(17) 0.0041(16) 0.0020(18)
C2_8 0.025(2) 0.049(3) 0.024(2) -0.005(2) 0.0015(19) 0.004(2)
F1_8 0.0261(17) 0.057(2) 0.045(2) -0.0092(17) 0.0003(15) -0.0069(16)
F2_8 0.0320(17) 0.048(2) 0.0265(16) -0.0096(14) 0.0018(13) 0.0106(15)
F3_8 0.045(2) 0.080(3) 0.0166(15) -0.0013(16) -0.0022(14) 0.016(2)
C3_8 0.032(3) 0.044(3) 0.027(2) 0.012(2) 0.004(2) 0.003(2)
F4_8 0.0276(16) 0.057(2) 0.0251(15) 0.0111(15) 0.0116(13) 0.0049(15)
F5_8 0.048(2) 0.063(2) 0.0380(19) 0.0294(18) 0.0066(17) 0.0040(19)
F6_8 0.040(2) 0.043(2) 0.0415(19) 0.0072(15) 0.0057(16) -0.0101(16)
C4_8 0.029(3) 0.043(3) 0.029(2) 0.009(2) 0.005(2) 0.009(2)
F7_8 0.035(2) 0.076(3) 0.0294(17) 0.0133(17) -0.0012(14) 0.0223(19)
F8_8 0.050(2) 0.0351(18) 0.043(2) 0.0070(15) 0.0122(17) 0.0122(16)
F9_8 0.0238(16) 0.049(2) 0.0326(17) 0.0036(14) 0.0086(13) 0.0100(14)
O1_9 0.0204(17) 0.0322(18) 0.0130(15) -0.0043(13) 0.0056(13) 0.0001(14)
C1_9 0.024(2) 0.037(2) 0.0135(19) -0.0082(17) 0.0050(16) -0.0051(18)
C2_9 0.043(3) 0.050(3) 0.024(2) -0.015(2) 0.013(2) -0.020(2)
F1_9 0.0334(19) 0.089(3) 0.0355(19) -0.0218(19) 0.0107(15) -0.0275(19)
F2_9 0.080(3) 0.047(2) 0.0301(18) -0.0087(15) 0.0225(18) -0.029(2)
F3_9 0.084(3) 0.047(2) 0.047(2) -0.0256(18) 0.023(2) -0.023(2)
C3_9 0.030(3) 0.052(3) 0.028(2) -0.018(2) 0.000(2) 0.010(2)
F4_9 0.0218(17) 0.073(3) 0.044(2) -0.0294(19) 0.0015(15) -0.0011(16)
F5_9 0.072(3) 0.052(2) 0.0363(19) -0.0111(16) -0.0057(18) 0.028(2)
F6_9 0.040(2) 0.081(3) 0.040(2) -0.036(2) 0.0042(16) 0.016(2)
C4_9 0.035(3) 0.055(3) 0.012(2) -0.004(2) 0.0061(19) -0.008(2)
F7_9 0.055(2) 0.060(2) 0.0287(17) -0.0104(16) 0.0232(16) -0.0207(19)
F8_9 0.053(2) 0.081(3) 0.0170(16) 0.0065(17) 0.0033(15) 0.012(2)
F9_9 0.043(2) 0.076(3) 0.0162(14) -0.0172(16) 0.0077(14) -0.0166(19)
O1_10 0.0137(15) 0.037(2) 0.0164(19) -0.0008(15) 0.0046(13) -0.0016(14)
C1_10 0.0139(19) 0.050(3) 0.018(2) 0.0002(18) 0.0047(15) -0.0009(17)
C2_10 0.029(4) 0.070(5) 0.021(3) -0.006(3) 0.004(3) 0.010(3)
F1_10 0.039(5) 0.085(8) 0.050(5) -0.041(4) 0.002(3) 0.004(5)
F2_10 0.036(3) 0.092(6) 0.026(4) -0.008(4) 0.009(3) 0.023(3)
F3_10 0.043(5) 0.090(6) 0.019(3) 0.006(3) 0.015(3) 0.018(4)
C3_10 0.028(4) 0.059(4) 0.060(5) -0.010(4) 0.012(3) -0.015(3)
F4_10 0.055(6) 0.098(6) 0.059(5) -0.035(4) 0.008(4) -0.038(5)
F5_10 0.041(5) 0.053(4) 0.111(8) 0.003(4) 0.013(5) -0.016(3)
F6_10 0.027(3) 0.080(6) 0.094(8) -0.011(6) 0.018(4) -0.019(3)
C4_10 0.024(4) 0.076(5) 0.029(4) 0.015(3) 0.006(3) 0.009(3)
F7_10 0.044(6) 0.129(7) 0.023(4) 0.020(4) 0.007(4) 0.032(5)
F8_10 0.023(3) 0.094(6) 0.043(4) 0.011(4) -0.001(3) 0.016(3)
F9_10 0.042(4) 0.068(4) 0.051(4) 0.024(3) 0.009(4) 0.015(3)
O1_25 0.0137(15) 0.037(2) 0.0164(19) -0.0008(15) 0.0046(13) -0.0016(14)
C1_25 0.0139(19) 0.050(3) 0.018(2) 0.0002(18) 0.0047(15) -0.0009(17)
C2_25 0.025(5) 0.073(6) 0.045(6) 0.015(5) 0.012(4) -0.006(4)
F1_25 0.033(7) 0.099(10) 0.039(5) 0.024(5) 0.016(4) -0.010(7)
F2_25 0.022(5) 0.101(10) 0.060(9) 0.023(8) 0.014(4) -0.012(5)
F3_25 0.033(8) 0.070(6) 0.072(9) 0.020(6) 0.016(7) -0.013(5)
C3_25 0.023(5) 0.149(11) 0.020(5) -0.003(5) 0.001(4) 0.004(6)
F4_25 0.035(8) 0.201(16) 0.019(6) 0.015(8) 0.006(5) 0.006(10)
F5_25 0.028(7) 0.170(11) 0.053(9) -0.035(7) 0.008(6) -0.008(7)
F6_25 0.030(5) 0.217(16) 0.032(7) 0.006(10) 0.000(5) 0.027(8)
C4_25 0.040(6) 0.061(5) 0.068(8) -0.006(5) 0.025(5) 0.007(4)
F7_25 0.049(9) 0.055(6) 0.096(10) 0.005(6) 0.035(8) 0.015(5)
F8_25 0.044(6) 0.081(9) 0.093(13) -0.001(9) 0.036(7) 0.018(5)
F9_25 0.050(8) 0.061(9) 0.083(9) -0.026(6) 0.019(6) 0.014(6)
O1_11 0.038(2) 0.0163(16) 0.0207(16) -0.0048(13) 0.0072(15) -0.0006(14)
C1_11 0.024(2) 0.019(2) 0.021(2) -0.0053(16) 0.0003(16) -0.0016(16)
C2_11 0.039(3) 0.037(3) 0.020(2) -0.0049(19) 0.0012(19) -0.010(2)
F1_11 0.058(2) 0.059(2) 0.0274(17) -0.0164(16) 0.0092(16) -0.0100(19)
F2_11 0.046(2) 0.042(2) 0.0336(18) 0.0086(15) -0.0037(15) -0.0021(16)
F3_11 0.063(3) 0.050(2) 0.0293(18) 0.0037(15) 0.0049(17) -0.0256(19)
C3_11 0.024(2) 0.035(3) 0.035(3) -0.015(2) -0.0060(19) 0.0045(19)
F4_11 0.0233(17) 0.065(2) 0.054(2) -0.0182(19) 0.0034(16) -0.0071(16)
F5_11 0.034(2) 0.047(2) 0.062(2) -0.0318(19) -0.0082(17) 0.0141(16)
F6_11 0.040(2) 0.047(2) 0.0394(19) -0.0066(15) -0.0143(15) 0.0116(16)
C4_11 0.025(2) 0.022(2) 0.028(2) -0.0013(18) -0.0005(18) -0.0005(17)
F7_11 0.0297(17) 0.0308(16) 0.0370(17) -0.0125(13) -0.0051(14) -0.0041(13)
F8_11 0.050(2) 0.0290(17) 0.0425(19) 0.0118(14) -0.0049(16) -0.0106(15)
F9_11 0.0222(15) 0.0396(18) 0.0417(19) -0.0053(15) 0.0057(13) 0.0002(13)
O1_12 0.041(4) 0.026(4) 0.025(2) -0.005(3) -0.004(3) 0.017(3)
C1_12 0.038(3) 0.031(2) 0.034(3) -0.0069(19) -0.008(2) 0.0177(19)
C2_12 0.041(3) 0.031(3) 0.038(3) -0.006(2) -0.002(2) 0.014(2)
F1_12 0.057(5) 0.049(5) 0.064(5) 0.005(4) 0.025(4) 0.018(4)
F2_12 0.040(5) 0.038(6) 0.051(9) -0.009(5) -0.001(5) 0.022(4)
F3_12 0.040(5) 0.040(7) 0.040(6) -0.014(4) -0.002(4) 0.016(4)
C3_12 0.071(6) 0.047(5) 0.036(5) 0.006(4) 0.002(4) 0.024(4)
F4_12 0.085(6) 0.078(5) 0.039(3) 0.001(3) 0.003(4) 0.027(4)
F5_12 0.080(6) 0.048(4) 0.058(5) 0.010(4) 0.010(5) 0.014(4)
F6_12 0.090(6) 0.060(6) 0.067(6) 0.024(5) -0.015(5) 0.029(5)
C4_12 0.045(3) 0.038(3) 0.058(4) -0.018(3) -0.004(3) 0.010(2)
F7_12 0.056(8) 0.066(6) 0.051(5) -0.033(4) -0.017(4) 0.030(5)
F8_12 0.036(4) 0.054(5) 0.111(8) -0.043(5) -0.005(4) 0.007(3)
F9_12 0.077(7) 0.042(4) 0.073(7) -0.016(4) -0.006(6) 0.005(4)
O1_22 0.041(4) 0.026(4) 0.025(2) -0.005(3) -0.004(3) 0.017(3)
C1_22 0.038(3) 0.031(2) 0.034(3) -0.0069(19) -0.008(2) 0.0177(19)
C2_22 0.045(3) 0.038(3) 0.058(4) -0.018(3) -0.004(3) 0.010(2)
F1_22 0.032(6) 0.033(4) 0.047(7) -0.018(4) -0.020(6) 0.005(4)
F2_22 0.037(5) 0.041(7) 0.089(10) -0.015(7) -0.006(5) 0.007(4)
F3_22 0.037(6) 0.047(7) 0.059(5) -0.012(4) 0.004(4) 0.005(6)
C3_22 0.041(3) 0.031(3) 0.038(3) -0.006(2) -0.002(2) 0.014(2)
F4_22 0.063(7) 0.030(5) 0.052(7) -0.002(5) 0.009(6) 0.013(5)
F5_22 0.032(8) 0.026(9) 0.032(6) -0.006(5) -0.001(5) 0.002(6)
F6_22 0.041(6) 0.037(9) 0.046(12) -0.017(8) -0.005(6) 0.018(6)
C4_22 0.071(6) 0.065(5) 0.037(4) -0.005(3) -0.006(3) 0.033(4)
F7_22 0.085(6) 0.078(5) 0.039(3) 0.001(3) 0.003(4) 0.027(4)
F8_22 0.085(8) 0.086(8) 0.029(7) -0.004(6) -0.006(6) 0.057(7)
F9_22 0.068(10) 0.077(7) 0.053(9) -0.023(6) -0.021(7) 0.037(6)
O1_33 0.041(4) 0.026(4) 0.025(2) -0.005(3) -0.004(3) 0.017(3)
C1_33 0.038(3) 0.031(2) 0.034(3) -0.0069(19) -0.008(2) 0.0177(19)
C2_33 0.071(6) 0.065(5) 0.037(4) -0.005(3) -0.006(3) 0.033(4)
F1_33 0.085(6) 0.078(5) 0.039(3) 0.001(3) 0.003(4) 0.027(4)
F2_33 0.080(9) 0.083(14) 0.036(14) -0.003(10) -0.006(7) 0.045(8)
F3_33 0.069(16) 0.071(9) 0.036(9) -0.008(7) -0.001(9) 0.030(8)
C3_33 0.045(3) 0.038(3) 0.058(4) -0.018(3) -0.004(3) 0.010(2)
F4_33 0.063(13) 0.053(9) 0.083(11) 0.002(8) -0.009(9) 0.004(8)
F5_33 0.021(9) 0.033(9) 0.073(8) -0.018(7) -0.011(7) 0.020(7)
F6_33 0.064(11) 0.041(12) 0.078(14) -0.006(10) 0.021(10) 0.011(9)
C4_33 0.041(3) 0.031(3) 0.038(3) -0.006(2) -0.002(2) 0.014(2)
F7_33 0.056(14) 0.036(11) 0.040(6) -0.005(6) -0.005(6) 0.013(9)
F8_33 0.034(8) 0.023(8) 0.042(12) -0.007(7) -0.003(7) 0.007(6)
F9_33 0.043(7) 0.040(10) 0.064(13) -0.002(9) -0.004(7) 0.010(6)
O1_13 0.039(2) 0.0239(18) 0.0177(16) -0.0012(13) 0.0041(15) 0.0056(15)
C1_13 0.039(3) 0.032(2) 0.019(2) -0.0018(18) 0.0058(19) 0.0036(19)
C2_13 0.043(3) 0.038(3) 0.035(3) 0.001(2) 0.012(2) 0.002(2)
F1_13 0.047(2) 0.0261(16) 0.0397(19) 0.0021(14) 0.0056(16) 0.0048(14)
F2_13 0.104(4) 0.054(3) 0.047(2) 0.0064(19) 0.036(2) -0.006(3)
F3_13 0.039(2) 0.049(2) 0.073(3) -0.002(2) 0.0031(19) -0.0082(17)
C3_13 0.074(4) 0.046(3) 0.032(3) -0.005(2) 0.023(3) 0.013(3)
F4_13 0.064(3) 0.065(3) 0.089(3) -0.008(3) 0.042(2) 0.014(2)
F5_13 0.077(3) 0.040(2) 0.037(2) -0.0136(16) 0.0098(19) 0.0120(19)
F6_13 0.132(5) 0.065(3) 0.0253(18) -0.0069(18) 0.027(2) 0.013(3)
C4_13 0.052(3) 0.033(3) 0.041(3) -0.003(2) -0.010(2) 0.007(2)
F7_13 0.104(4) 0.052(3) 0.046(2) 0.0008(19) -0.029(2) 0.017(2)
F8_13 0.076(3) 0.043(2) 0.084(3) -0.010(2) -0.039(3) -0.006(2)
F9_13 0.033(2) 0.046(2) 0.071(3) -0.0042(19) -0.0029(18) 0.0096(17)
O1_14 0.028(2) 0.030(2) 0.032(2) -0.0003(18) 0.0027(18) -0.0137(17)
C1_14 0.030(2) 0.032(2) 0.040(2) -0.0051(18) 0.0068(19) -0.0166(18)
C2_14 0.045(3) 0.037(3) 0.074(4) -0.014(3) 0.023(3) -0.020(2)
F1_14 0.060(3) 0.037(3) 0.100(4) -0.004(3) 0.019(3) -0.004(2)
F2_14 0.054(3) 0.056(4) 0.105(5) -0.042(3) 0.038(3) -0.036(3)
F3_14 0.056(3) 0.057(3) 0.062(3) -0.029(2) 0.025(3) -0.027(3)
C3_14 0.041(3) 0.051(3) 0.049(3) 0.004(2) 0.010(3) -0.012(3)
F4_14 0.055(3) 0.071(3) 0.045(3) 0.018(2) 0.004(2) -0.010(3)
F5_14 0.059(3) 0.047(3) 0.075(4) 0.015(2) 0.029(3) -0.015(2)
F6_14 0.060(3) 0.057(3) 0.042(3) -0.007(2) 0.018(2) -0.015(2)
C4_14 0.030(3) 0.045(3) 0.053(3) 0.000(2) 0.003(3) -0.019(3)
F7_14 0.039(3) 0.089(4) 0.053(3) 0.000(2) -0.007(2) -0.020(3)
F8_14 0.031(2) 0.049(3) 0.083(4) -0.006(2) 0.013(2) -0.017(2)
F9_14 0.037(2) 0.041(2) 0.085(4) -0.002(2) -0.005(2) -0.0078(19)
O1_29 0.028(2) 0.030(2) 0.032(2) -0.0003(18) 0.0027(18) -0.0137(17)
C1_29 0.030(2) 0.032(2) 0.040(2) -0.0051(18) 0.0068(19) -0.0166(18)
C2_29 0.045(3) 0.037(3) 0.074(4) -0.014(3) 0.023(3) -0.020(2)
F1_29 0.053(13) 0.056(11) 0.088(9) 0.004(8) 0.023(8) -0.013(9)
F2_29 0.043(8) 0.022(12) 0.090(15) -0.022(10) 0.025(7) -0.013(7)
F3_29 0.046(11) 0.027(12) 0.073(10) -0.004(8) 0.024(9) -0.012(9)
C3_29 0.030(3) 0.045(3) 0.053(3) 0.000(2) 0.003(3) -0.019(3)
F4_29 0.039(12) 0.042(6) 0.064(13) 0.002(6) -0.003(10) -0.015(6)
F5_29 0.048(13) 0.067(13) 0.056(7) -0.005(7) -0.002(7) -0.017(10)
F6_29 0.033(6) 0.033(11) 0.064(13) 0.001(9) 0.002(7) -0.014(6)
C4_29 0.041(3) 0.051(3) 0.049(3) 0.004(2) 0.010(3) -0.012(3)
F7_29 0.043(12) 0.060(7) 0.054(13) -0.007(6) 0.012(10) -0.009(7)
F8_29 0.048(10) 0.067(10) 0.047(13) -0.002(9) 0.017(8) -0.020(9)
F9_29 0.042(9) 0.064(13) 0.042(8) 0.000(8) 0.013(7) -0.010(9)
O1_15 0.033(5) 0.021(2) 0.022(3) -0.0012(17) 0.002(3) -0.002(2)
C1_15 0.029(2) 0.019(2) 0.024(3) -0.0010(18) 0.0063(19) -0.0007(16)
C2_15 0.036(4) 0.023(3) 0.028(3) 0.001(2) 0.006(2) 0.002(2)
F1_15 0.049(6) 0.025(3) 0.028(3) 0.001(2) 0.003(3) 0.002(4)
F2_15 0.033(4) 0.026(6) 0.044(3) 0.007(3) 0.010(3) 0.005(3)
F3_15 0.047(6) 0.022(2) 0.041(5) -0.004(3) 0.008(4) -0.005(3)
C3_15 0.031(3) 0.031(3) 0.042(3) -0.006(2) 0.009(2) -0.002(2)
F4_15 0.031(4) 0.038(4) 0.059(4) -0.007(3) -0.006(3) 0.000(3)
F5_15 0.030(4) 0.038(3) 0.059(5) 0.000(3) 0.005(3) 0.007(3)
F6_15 0.041(5) 0.042(5) 0.057(4) -0.004(4) 0.021(4) 0.000(4)
C4_15 0.037(3) 0.029(3) 0.024(3) -0.002(2) 0.005(2) 0.001(3)
F7_15 0.040(5) 0.036(4) 0.023(4) -0.005(3) 0.000(3) 0.008(3)
F8_15 0.039(4) 0.043(6) 0.031(4) -0.005(4) 0.014(3) 0.005(3)
F9_15 0.061(5) 0.033(3) 0.026(3) -0.009(3) 0.001(3) 0.001(3)
O1_27 0.033(5) 0.021(2) 0.022(3) -0.0012(17) 0.002(3) -0.002(2)
C1_27 0.029(2) 0.019(2) 0.024(3) -0.0010(18) 0.0063(19) -0.0007(16)
C2_27 0.031(3) 0.031(3) 0.042(3) -0.006(2) 0.009(2) -0.002(2)
F1_27 0.038(6) 0.027(5) 0.033(4) 0.001(4) 0.021(4) -0.013(4)
F2_27 0.041(7) 0.036(6) 0.050(8) -0.001(5) 0.014(6) -0.009(5)
F3_27 0.029(5) 0.037(6) 0.053(7) 0.001(5) 0.009(5) -0.010(4)
C3_27 0.037(3) 0.029(3) 0.024(3) -0.002(2) 0.005(2) 0.001(3)
F4_27 0.053(6) 0.024(7) 0.029(6) -0.004(5) 0.012(5) -0.011(5)
F5_27 0.051(8) 0.033(5) 0.031(7) 0.006(5) -0.001(6) -0.009(5)
F6_27 0.066(7) 0.058(8) 0.039(8) -0.003(6) 0.002(6) -0.030(7)
C4_27 0.036(4) 0.023(3) 0.028(3) 0.001(2) 0.006(2) 0.002(2)
F7_27 0.033(4) 0.026(6) 0.044(3) 0.007(3) 0.010(3) 0.005(3)
F8_27 0.047(6) 0.022(2) 0.041(5) -0.004(3) 0.008(4) -0.005(3)
F9_27 0.049(6) 0.025(3) 0.028(3) 0.001(2) 0.003(3) 0.002(4)
O1_31 0.033(5) 0.021(2) 0.022(3) -0.0012(17) 0.002(3) -0.002(2)
C1_31 0.029(2) 0.019(2) 0.024(3) -0.0010(18) 0.0063(19) -0.0007(16)
C2_31 0.036(4) 0.023(3) 0.028(3) 0.001(2) 0.006(2) 0.002(2)
F1_31 0.041(5) 0.051(9) 0.035(7) 0.000(6) 0.004(4) 0.010(5)
F2_31 0.061(10) 0.031(5) 0.046(9) 0.004(5) -0.008(8) 0.004(5)
F3_31 0.068(10) 0.027(7) 0.025(5) 0.005(5) 0.006(5) 0.005(7)
C3_31 0.031(3) 0.031(3) 0.042(3) -0.006(2) 0.009(2) -0.002(2)
F4_31 0.035(6) 0.038(7) 0.059(8) -0.007(6) 0.003(6) -0.003(5)
F5_31 0.051(10) 0.043(10) 0.049(7) -0.015(6) 0.016(6) -0.020(8)
F6_31 0.054(9) 0.028(5) 0.038(8) -0.006(5) 0.006(6) -0.005(5)
C4_31 0.037(3) 0.029(3) 0.024(3) -0.002(2) 0.005(2) 0.001(3)
F7_31 0.037(7) 0.049(10) 0.020(6) 0.003(6) 0.011(5) 0.006(6)
F8_31 0.056(10) 0.037(6) 0.031(8) -0.007(5) 0.007(7) 0.006(5)
F9_31 0.035(6) 0.026(8) 0.026(8) -0.010(6) 0.017(5) 0.004(5)
O1_16 0.036(3) 0.023(3) 0.028(4) 0.002(3) -0.010(3) 0.001(3)
C1_16 0.035(2) 0.038(3) 0.034(2) 0.0065(19) -0.0117(18) 0.0010(18)
C2_16 0.053(4) 0.045(3) 0.047(3) 0.001(3) -0.014(3) 0.000(3)
F1_16 0.052(5) 0.056(10) 0.063(10) -0.001(7) -0.030(5) -0.002(5)
F2_16 0.072(4) 0.082(5) 0.053(4) 0.000(3) -0.003(3) -0.001(3)
F3_16 0.075(10) 0.044(5) 0.078(9) -0.002(5) -0.033(7) -0.006(5)
C3_16 0.047(3) 0.056(4) 0.057(4) 0.003(3) -0.002(3) 0.009(3)
F4_16 0.089(10) 0.067(7) 0.113(12) 0.020(6) 0.032(9) -0.010(6)
F5_16 0.036(6) 0.066(7) 0.044(5) 0.006(4) 0.012(4) 0.001(5)
F6_16 0.033(5) 0.056(8) 0.069(8) 0.011(6) 0.004(5) 0.006(5)
C4_16 0.040(6) 0.039(5) 0.056(6) 0.016(4) 0.000(5) 0.007(4)
F7_16 0.039(6) 0.037(5) 0.078(7) 0.004(5) -0.008(5) 0.004(4)
F8_16 0.048(6) 0.041(6) 0.071(7) 0.027(5) -0.015(5) 0.003(5)
F9_16 0.041(6) 0.057(7) 0.048(7) 0.027(6) 0.002(5) 0.004(5)
O1_19 0.036(3) 0.023(3) 0.028(4) 0.002(3) -0.010(3) 0.001(3)
C1_19 0.035(2) 0.038(3) 0.034(2) 0.0065(19) -0.0117(18) 0.0010(18)
C2_19 0.056(5) 0.053(5) 0.035(4) 0.011(3) -0.014(3) -0.007(4)
F1_19 0.072(4) 0.082(5) 0.053(4) 0.000(3) -0.003(3) -0.001(3)
F2_19 0.072(8) 0.099(11) 0.029(5) 0.017(5) -0.011(5) -0.025(7)
F3_19 0.082(12) 0.048(6) 0.046(9) 0.022(5) -0.026(9) -0.014(6)
C3_19 0.047(3) 0.056(4) 0.057(4) 0.003(3) -0.002(3) 0.009(3)
F4_19 0.073(8) 0.091(9) 0.084(10) 0.006(8) 0.020(7) 0.011(7)
F5_19 0.045(7) 0.068(7) 0.064(8) -0.021(6) -0.030(6) 0.033(5)
F6_19 0.076(9) 0.058(8) 0.065(7) -0.012(6) -0.026(6) 0.022(6)
C4_19 0.053(4) 0.045(3) 0.047(3) 0.001(3) -0.014(3) 0.000(3)
F7_19 0.052(8) 0.068(9) 0.061(6) 0.019(6) -0.019(5) -0.031(7)
F8_19 0.047(6) 0.045(9) 0.058(10) 0.004(7) -0.021(6) -0.013(5)
F9_19 0.054(7) 0.024(5) 0.059(8) 0.004(5) -0.007(6) -0.009(5)
O1_28 0.036(3) 0.023(3) 0.028(4) 0.002(3) -0.010(3) 0.001(3)
C1_28 0.035(2) 0.038(3) 0.034(2) 0.0065(19) -0.0117(18) 0.0010(18)
C2_28 0.056(5) 0.053(5) 0.035(4) 0.011(3) -0.014(3) -0.007(4)
F1_28 0.072(4) 0.082(5) 0.053(4) 0.000(3) -0.003(3) -0.001(3)
F2_28 0.057(7) 0.071(12) 0.047(10) 0.020(8) -0.018(6) 0.001(6)
F3_28 0.072(12) 0.059(7) 0.034(11) 0.016(6) -0.008(9) -0.012(7)
C3_28 0.047(3) 0.056(4) 0.057(4) 0.003(3) -0.002(3) 0.009(3)
F4_28 0.034(10) 0.064(12) 0.054(6) 0.000(6) 0.003(6) 0.013(9)
F5_28 0.070(13) 0.064(7) 0.120(15) 0.010(6) 0.002(11) 0.014(6)
F6_28 0.049(7) 0.093(12) 0.071(11) 0.001(9) -0.008(7) -0.004(7)
C4_28 0.053(4) 0.045(3) 0.047(3) 0.001(3) -0.014(3) 0.000(3)
F7_28 0.083(14) 0.053(10) 0.073(8) 0.017(7) -0.005(8) 0.002(9)
F8_28 0.077(11) 0.051(10) 0.064(8) -0.003(7) -0.030(8) -0.006(8)
F9_28 0.061(7) 0.049(9) 0.091(12) -0.025(8) -0.015(6) -0.001(6)
O1_34 0.036(3) 0.023(3) 0.028(4) 0.002(3) -0.010(3) 0.001(3)
C1_34 0.035(2) 0.038(3) 0.034(2) 0.0065(19) -0.0117(18) 0.0010(18)
C2_34 0.053(4) 0.045(3) 0.047(3) 0.001(3) -0.014(3) 0.000(3)
F1_34 0.072(15) 0.054(6) 0.022(10) -0.003(6) 0.005(10) 0.007(6)
F2_34 0.072(8) 0.087(15) 0.053(10) -0.002(9) -0.018(7) 0.011(8)
F3_34 0.072(4) 0.082(5) 0.053(4) 0.000(3) -0.003(3) -0.001(3)
C3_34 0.047(3) 0.056(4) 0.057(4) 0.003(3) -0.002(3) 0.009(3)
F4_34 0.048(13) 0.063(13) 0.063(8) -0.011(7) -0.005(7) 0.018(10)
F5_34 0.069(14) 0.050(10) 0.062(10) 0.004(8) 0.008(9) 0.011(9)
F6_34 0.046(6) 0.042(13) 0.043(13) 0.015(10) -0.005(6) 0.013(6)
C4_34 0.049(7) 0.043(8) 0.072(10) -0.005(7) 0.013(7) -0.001(6)
F7_34 0.080(15) 0.032(12) 0.073(11) 0.006(9) 0.027(9) 0.006(11)
F8_34 0.048(9) 0.063(15) 0.076(13) -0.009(11) 0.017(9) -0.001(9)
F9_34 0.051(14) 0.040(8) 0.097(17) 0.005(8) 0.025(12) -0.001(8)
O1_17 0.032(3) 0.023(3) 0.016(4) 0.003(2) -0.006(3) 0.006(2)
C1_17 0.045(3) 0.019(2) 0.026(3) -0.0004(18) 0.002(2) 0.0084(19)
C2_17 0.061(4) 0.031(3) 0.031(3) 0.006(2) 0.010(3) 0.009(3)
F1_17 0.091(7) 0.023(3) 0.038(5) 0.004(3) 0.021(4) 0.008(4)
F2_17 0.091(6) 0.038(5) 0.037(4) 0.010(3) -0.004(4) 0.014(4)
F3_17 0.094(7) 0.044(5) 0.036(5) 0.004(4) 0.021(5) 0.019(5)
C3_17 0.058(4) 0.024(3) 0.033(3) -0.006(2) 0.000(3) 0.003(2)
F4_17 0.109(7) 0.034(5) 0.034(4) -0.012(3) -0.002(4) 0.028(5)
F5_17 0.068(5) 0.028(4) 0.072(6) -0.013(4) -0.020(4) 0.002(3)
F6_17 0.070(6) 0.026(4) 0.041(5) -0.003(3) -0.001(4) 0.003(3)
C4_17 0.045(3) 0.032(3) 0.034(3) 0.004(2) 0.000(2) 0.008(2)
F7_17 0.060(4) 0.046(3) 0.051(4) -0.003(3) 0.017(3) 0.017(3)
F8_17 0.042(4) 0.039(4) 0.071(6) -0.003(4) 0.018(4) 0.005(3)
F9_17 0.047(6) 0.047(6) 0.037(5) 0.007(4) 0.004(4) 0.017(5)
O1_26 0.032(3) 0.023(3) 0.016(4) 0.003(2) -0.006(3) 0.006(2)
C1_26 0.045(3) 0.019(2) 0.026(3) -0.0004(18) 0.002(2) 0.0084(19)
C2_26 0.061(4) 0.031(3) 0.031(3) 0.006(2) 0.010(3) 0.009(3)
F1_26 0.048(6) 0.051(7) 0.044(7) -0.004(5) 0.019(5) -0.003(5)
F2_26 0.060(4) 0.046(3) 0.051(4) -0.003(3) 0.017(3) 0.017(3)
F3_26 0.047(7) 0.030(6) 0.029(5) 0.002(4) 0.021(5) 0.004(5)
C3_26 0.058(4) 0.024(3) 0.033(3) -0.006(2) 0.000(3) 0.003(2)
F4_26 0.056(6) 0.018(5) 0.036(6) -0.010(4) 0.006(5) -0.013(4)
F5_26 0.038(7) 0.043(7) 0.032(5) -0.009(4) 0.005(4) -0.015(6)
F6_26 0.070(6) 0.026(4) 0.041(5) -0.003(3) -0.001(4) 0.003(3)
C4_26 0.045(3) 0.032(3) 0.034(3) 0.004(2) 0.000(2) 0.008(2)
F7_26 0.049(7) 0.040(6) 0.041(6) 0.012(5) 0.001(5) 0.010(5)
F8_26 0.050(6) 0.038(7) 0.073(9) 0.009(6) 0.005(6) 0.006(5)
F9_26 0.062(9) 0.041(6) 0.042(7) 0.006(5) -0.020(6) 0.002(5)
O1_32 0.032(3) 0.023(3) 0.016(4) 0.003(2) -0.006(3) 0.006(2)
C1_32 0.045(3) 0.019(2) 0.026(3) -0.0004(18) 0.002(2) 0.0084(19)
C2_32 0.045(3) 0.032(3) 0.034(3) 0.004(2) 0.000(2) 0.008(2)
F1_32 0.054(11) 0.033(7) 0.038(8) 0.007(6) 0.001(7) 0.007(6)
F2_32 0.047(6) 0.044(8) 0.065(9) 0.014(7) 0.007(5) 0.012(5)
F3_32 0.051(8) 0.032(6) 0.041(6) 0.000(5) -0.004(5) 0.012(5)
C3_32 0.061(4) 0.031(3) 0.031(3) 0.006(2) 0.010(3) 0.009(3)
F4_32 0.061(8) 0.057(10) 0.053(8) 0.037(7) -0.004(6) -0.009(6)
F5_32 0.051(9) 0.033(5) 0.044(8) 0.009(5) 0.008(6) 0.006(5)
F6_32 0.061(8) 0.054(9) 0.035(8) 0.005(6) 0.015(6) 0.004(7)
C4_32 0.058(4) 0.024(3) 0.033(3) -0.006(2) 0.000(3) 0.003(2)
F7_32 0.092(11) 0.040(10) 0.043(6) -0.015(6) -0.016(6) 0.022(8)
F8_32 0.066(6) 0.041(8) 0.071(10) -0.013(7) 0.017(6) 0.020(5)
F9_32 0.050(9) 0.024(6) 0.046(8) 0.002(5) 0.000(7) 0.015(6)
O1_18 0.048(5) 0.044(4) 0.031(2) 0.022(2) 0.016(3) 0.012(3)
C1_18 0.032(3) 0.050(3) 0.032(2) 0.023(2) 0.009(2) 0.001(2)
C2_18 0.039(3) 0.032(3) 0.034(3) 0.003(2) 0.009(2) 0.015(2)
F1_18 0.113(8) 0.044(4) 0.049(4) 0.004(3) 0.037(5) 0.039(4)
F2_18 0.056(3) 0.043(3) 0.027(2) 0.007(2) 0.006(2) 0.028(2)
F3_18 0.041(3) 0.035(3) 0.059(4) -0.007(3) 0.011(3) 0.003(2)
C3_18 0.045(4) 0.040(4) 0.038(4) 0.020(3) -0.011(3) -0.008(3)
F4_18 0.083(5) 0.071(4) 0.049(3) 0.022(3) -0.028(3) -0.034(4)
F5_18 0.055(3) 0.023(2) 0.029(2) -0.0014(19) -0.001(2) 0.001(2)
F6_18 0.051(4) 0.068(5) 0.071(4) 0.043(4) -0.014(3) -0.025(3)
C4_18 0.039(4) 0.101(6) 0.081(5) 0.055(4) 0.023(4) 0.025(4)
F7_18 0.042(3) 0.134(6) 0.098(4) 0.048(4) 0.003(3) -0.001(4)
F8_18 0.059(4) 0.142(8) 0.108(6) 0.082(5) 0.049(4) 0.030(5)
F9_18 0.072(4) 0.117(5) 0.084(5) 0.048(4) 0.041(4) 0.053(4)
O1_24 0.048(5) 0.044(4) 0.031(2) 0.022(2) 0.016(3) 0.012(3)
C1_24 0.032(3) 0.050(3) 0.032(2) 0.023(2) 0.009(2) 0.001(2)
C2_24 0.037(6) 0.047(5) 0.067(6) 0.029(4) 0.013(4) 0.002(4)
F1_24 0.037(6) 0.042(6) 0.054(7) 0.008(5) 0.000(5) -0.005(5)
F2_24 0.059(4) 0.142(8) 0.108(6) 0.082(5) 0.049(4) 0.030(5)
F3_24 0.042(3) 0.134(6) 0.098(4) 0.048(4) 0.003(3) -0.001(4)
C3_24 0.030(5) 0.044(6) 0.069(7) 0.014(4) 0.020(5) -0.005(4)
F4_24 0.047(6) 0.045(5) 0.053(7) 0.003(4) 0.010(5) -0.007(4)
F5_24 0.033(5) 0.053(7) 0.085(7) -0.003(6) 0.016(5) 0.001(4)
F6_24 0.072(4) 0.117(5) 0.084(5) 0.048(4) 0.041(4) 0.053(4)
C4_24 0.039(3) 0.032(3) 0.034(3) 0.003(2) 0.009(2) 0.015(2)
F7_24 0.028(5) 0.040(5) 0.031(6) -0.010(4) 0.003(4) -0.007(4)
F8_24 0.061(7) 0.076(8) 0.029(5) 0.010(5) -0.002(4) -0.025(6)
F9_24 0.039(5) 0.058(8) 0.029(6) -0.008(5) -0.007(4) 0.009(5)
 
_geom_special_details
;
 All esds (except the esd in the dihedral angle between two l.s. planes)
 are estimated using the full covariance matrix.  The cell esds are taken
 into account individually in the estimation of esds in distances, angles
 and torsion angles; correlations between esds in cell parameters are only
 used when they are defined by crystal symmetry.  An approximate (isotropic)
 treatment of cell esds is used for estimating esds involving l.s. planes.
;
 
loop_
 _geom_bond_atom_site_label_1
 _geom_bond_atom_site_label_2
 _geom_bond_distance
 _geom_bond_site_symmetry_2
 _geom_bond_publ_flag
In1 N2_2 2.338(4) . ?
In1 N1_1 2.348(4) . ?
In1 N2_1 2.376(4) . ?
In1 N1_2 2.414(4) . ?
In1 In3 2.6607(4) . ?
In1 In2 2.6698(5) . ?
In2 N1_4 2.359(4) . ?
In2 N2_3 2.384(4) . ?
In2 N2_4 2.522(4) . ?
In2 N1_3 2.593(4) . ?
In2 In3 2.7812(5) . ?
In3 N1_6 2.362(4) . ?
In3 N2_5 2.397(4) . ?
In3 N2_6 2.529(4) . ?
Al1 O1_10 1.725(8) . ?
Al1 O1_25 1.726(12) . ?
Al1 O1_9 1.726(3) . ?
Al1 O1_7 1.727(4) . ?
Al1 O1_8 1.737(3) . ?
Al2 O1_29 1.708(12) . ?
Al2 O1_11 1.714(3) . ?
Al2 O1_33 1.720(12) . ?
Al2 O1_13 1.720(4) . ?
Al2 O1_12 1.726(8) . ?
Al2 O1_14 1.732(4) . ?
Al2 O1_22 1.734(11) . ?
Al3 O1_26 1.679(10) . ?
Al3 O1_28 1.686(10) . ?
Al3 O1_18 1.701(6) . ?
Al3 O1_34 1.710(13) . ?
Al3 O1_24 1.722(10) . ?
Al3 O1_15 1.729(7) . ?
Al3 O1_27 1.733(11) . ?
Al3 O1_16 1.733(10) . ?
Al3 O1_17 1.734(8) . ?
Al3 O1_31 1.740(10) . ?
Al3 O1_19 1.744(10) . ?
Al3 O1_32 1.755(11) . ?
N1_1 C1_1 1.343(6) . ?
N1_1 C5_1 1.348(6) . ?
N2_1 C10_1 1.332(7) . ?
N2_1 C6_1 1.349(6) . ?
C1_1 C2_1 1.377(7) . ?
C1_1 H1_1 0.9500 . ?
C2_1 C3_1 1.357(9) . ?
C2_1 H2_1 0.9500 . ?
C3_1 C4_1 1.370(8) . ?
C3_1 H3_1 0.9500 . ?
C4_1 C5_1 1.395(7) . ?
C4_1 H4_1 0.9500 . ?
C5_1 C6_1 1.485(7) . ?
C6_1 C7_1 1.386(7) . ?
C7_1 C8_1 1.387(8) . ?
C7_1 H7_1 0.9500 . ?
C8_1 C9_1 1.385(9) . ?
C8_1 H8_1 0.9500 . ?
C9_1 C10_1 1.377(7) . ?
C9_1 H9_1 0.9500 . ?
C10_1 H10_1 0.9500 . ?
N1_2 C5_2 1.338(6) . ?
N1_2 C1_2 1.338(6) . ?
N2_2 C10_2 1.343(6) . ?
N2_2 C6_2 1.346(6) . ?
C1_2 C2_2 1.382(7) . ?
C1_2 H1_2 0.9500 . ?
C2_2 C3_2 1.388(8) . ?
C2_2 H2_2 0.9500 . ?
C3_2 C4_2 1.383(8) . ?
C3_2 H3_2 0.9500 . ?
C4_2 C5_2 1.385(7) . ?
C4_2 H4_2 0.9500 . ?
C5_2 C6_2 1.492(6) . ?
C6_2 C7_2 1.386(6) . ?
C7_2 C8_2 1.381(7) . ?
C7_2 H7_2 0.9500 . ?
C8_2 C9_2 1.374(7) . ?
C8_2 H8_2 0.9500 . ?
C9_2 C10_2 1.379(7) . ?
C9_2 H9_2 0.9500 . ?
C10_2 H10_2 0.9500 . ?
N1_3 C1_3 1.337(7) . ?
N1_3 C5_3 1.341(6) . ?
N2_3 C10_3 1.320(7) . ?
N2_3 C6_3 1.351(6) . ?
C1_3 C2_3 1.378(7) . ?
C1_3 H1_3 0.9500 . ?
C2_3 C3_3 1.386(9) . ?
C2_3 H2_3 0.9500 . ?
C3_3 C4_3 1.369(9) . ?
C3_3 H3_3 0.9500 . ?
C4_3 C5_3 1.392(7) . ?
C4_3 H4_3 0.9500 . ?
C5_3 C6_3 1.485(7) . ?
C6_3 C7_3 1.398(7) . ?
C7_3 C8_3 1.369(9) . ?
C7_3 H7_3 0.9500 . ?
C8_3 C9_3 1.381(8) . ?
C8_3 H8_3 0.9500 . ?
C9_3 C10_3 1.393(7) . ?
C9_3 H9_3 0.9500 . ?
C10_3 H10_3 0.9500 . ?
N1_4 C5_4 1.333(7) . ?
N1_4 C1_4 1.344(7) . ?
N2_4 C10_4 1.325(7) . ?
N2_4 C6_4 1.338(7) . ?
C1_4 C2_4 1.383(7) . ?
C1_4 H1_4 0.9500 . ?
C2_4 C3_4 1.379(10) . ?
C2_4 H2_4 0.9500 . ?
C3_4 C4_4 1.366(10) . ?
C3_4 H3_4 0.9500 . ?
C4_4 C5_4 1.399(8) . ?
C4_4 H4_4 0.9500 . ?
C5_4 C6_4 1.481(8) . ?
C6_4 C7_4 1.395(7) . ?
C7_4 C8_4 1.365(9) . ?
C7_4 H7_4 0.9500 . ?
C8_4 C9_4 1.366(10) . ?
C8_4 H8_4 0.9500 . ?
C9_4 C10_4 1.386(8) . ?
C9_4 H9_4 0.9500 . ?
C10_4 H10_4 0.9500 . ?
N1_5 C5_5 1.322(7) . ?
N1_5 C1_5 1.339(7) . ?
N2_5 C10_5 1.326(6) . ?
N2_5 C6_5 1.348(6) . ?
C1_5 C2_5 1.379(8) . ?
C1_5 H1_5 0.9500 . ?
C2_5 C3_5 1.380(10) . ?
C2_5 H2_5 0.9500 . ?
C3_5 C4_5 1.388(9) . ?
C3_5 H3_5 0.9500 . ?
C4_5 C5_5 1.384(7) . ?
C4_5 H4_5 0.9500 . ?
C5_5 C6_5 1.483(7) . ?
C6_5 C7_5 1.399(7) . ?
C7_5 C8_5 1.378(8) . ?
C7_5 H7_5 0.9500 . ?
C8_5 C9_5 1.375(8) . ?
C8_5 H8_5 0.9500 . ?
C9_5 C10_5 1.378(7) . ?
C9_5 H9_5 0.9500 . ?
C10_5 H10_5 0.9500 . ?
N1_6 C1_6 1.325(6) . ?
N1_6 C5_6 1.342(6) . ?
N2_6 C10_6 1.340(6) . ?
N2_6 C6_6 1.348(6) . ?
C1_6 C2_6 1.387(7) . ?
C1_6 H1_6 0.9500 . ?
C2_6 C3_6 1.379(9) . ?
C2_6 H2_6 0.9500 . ?
C3_6 C4_6 1.378(9) . ?
C3_6 H3_6 0.9500 . ?
C4_6 C5_6 1.397(7) . ?
C4_6 H4_6 0.9500 . ?
C5_6 C6_6 1.476(7) . ?
C6_6 C7_6 1.404(7) . ?
C7_6 C8_6 1.379(9) . ?
C7_6 H7_6 0.9500 . ?
C8_6 C9_6 1.378(9) . ?
C8_6 H8_6 0.9500 . ?
C9_6 C10_6 1.383(7) . ?
C9_6 H9_6 0.9500 . ?
C10_6 H10_6 0.9500 . ?
O1_7 C1_7 1.342(6) . ?
C1_7 C3_7 1.547(7) . ?
C1_7 C4_7 1.555(7) . ?
C1_7 C2_7 1.559(7) . ?
C2_7 F1_7 1.322(7) . ?
C2_7 F3_7 1.329(6) . ?
C2_7 F2_7 1.334(6) . ?
C3_7 F5_7 1.325(7) . ?
C3_7 F6_7 1.332(7) . ?
C3_7 F4_7 1.334(7) . ?
C4_7 F8_7 1.324(6) . ?
C4_7 F7_7 1.326(7) . ?
C4_7 F9_7 1.335(6) . ?
O1_8 C1_8 1.348(5) . ?
C1_8 C4_8 1.548(7) . ?
C1_8 C3_8 1.553(7) . ?
C1_8 C2_8 1.559(7) . ?
C2_8 F2_8 1.327(6) . ?
C2_8 F1_8 1.339(6) . ?
C2_8 F3_8 1.350(6) . ?
C3_8 F4_8 1.336(6) . ?
C3_8 F5_8 1.336(6) . ?
C3_8 F6_8 1.338(6) . ?
C4_8 F8_8 1.335(7) . ?
C4_8 F7_8 1.340(6) . ?
C4_8 F9_8 1.341(6) . ?
O1_9 C1_9 1.346(5) . ?
C1_9 C3_9 1.543(7) . ?
C1_9 C2_9 1.552(7) . ?
C1_9 C4_9 1.558(6) . ?
C2_9 F2_9 1.328(6) . ?
C2_9 F1_9 1.332(7) . ?
C2_9 F3_9 1.338(6) . ?
C3_9 F4_9 1.330(6) . ?
C3_9 F5_9 1.332(7) . ?
C3_9 F6_9 1.344(6) . ?
C4_9 F8_9 1.315(7) . ?
C4_9 F7_9 1.331(6) . ?
C4_9 F9_9 1.342(6) . ?
O1_10 C1_10 1.348(9) . ?
C1_10 C3_10 1.539(10) . ?
C1_10 C4_10 1.544(10) . ?
C1_10 C2_10 1.561(10) . ?
C2_10 F1_10 1.315(11) . ?
C2_10 F3_10 1.325(10) . ?
C2_10 F2_10 1.327(10) . ?
C3_10 F5_10 1.302(11) . ?
C3_10 F4_10 1.318(10) . ?
C3_10 F6_10 1.325(10) . ?
C4_10 F9_10 1.288(11) . ?
C4_10 F7_10 1.313(11) . ?
C4_10 F8_10 1.318(9) . ?
O1_25 C1_25 1.347(11) . ?
C1_25 C3_25 1.537(12) . ?
C1_25 C4_25 1.546(13) . ?
C1_25 C2_25 1.548(12) . ?
C2_25 F1_25 1.311(13) . ?
C2_25 F2_25 1.321(12) . ?
C2_25 F3_25 1.325(13) . ?
C3_25 F5_25 1.313(13) . ?
C3_25 F6_25 1.317(12) . ?
C3_25 F4_25 1.317(13) . ?
C4_25 F9_25 1.319(13) . ?
C4_25 F7_25 1.325(13) . ?
C4_25 F8_25 1.341(12) . ?
O1_11 C1_11 1.351(5) . ?
C1_11 C3_11 1.545(6) . ?
C1_11 C4_11 1.554(6) . ?
C1_11 C2_11 1.556(6) . ?
C2_11 F2_11 1.325(6) . ?
C2_11 F3_11 1.326(6) . ?
C2_11 F1_11 1.337(6) . ?
C3_11 F5_11 1.329(6) . ?
C3_11 F6_11 1.331(6) . ?
C3_11 F4_11 1.332(6) . ?
C4_11 F8_11 1.329(6) . ?
C4_11 F9_11 1.329(6) . ?
C4_11 F7_11 1.350(5) . ?
O1_12 C1_12 1.341(9) . ?
C1_12 C4_12 1.534(11) . ?
C1_12 C2_12 1.557(11) . ?
C1_12 C3_12 1.575(11) . ?
C2_12 F1_12 1.322(11) . ?
C2_12 F2_12 1.332(12) . ?
C2_12 F3_12 1.340(12) . ?
C3_12 F6_12 1.306(11) . ?
C3_12 F5_12 1.310(11) . ?
C3_12 F4_12 1.331(11) . ?
C4_12 F9_12 1.332(11) . ?
C4_12 F8_12 1.337(10) . ?
C4_12 F7_12 1.371(11) . ?
O1_22 C1_22 1.336(11) . ?
C1_22 C4_22 1.543(12) . ?
C1_22 C3_22 1.559(12) . ?
C1_22 C2_22 1.559(13) . ?
C2_22 F3_22 1.298(12) . ?
C2_22 F2_22 1.332(12) . ?
C2_22 F1_22 1.340(12) . ?
C3_22 F4_22 1.328(12) . ?
C3_22 F6_22 1.329(13) . ?
C3_22 F5_22 1.332(13) . ?
C4_22 F7_22 1.320(13) . ?
C4_22 F8_22 1.331(12) . ?
C4_22 F9_22 1.358(13) . ?
O1_33 C1_33 1.342(12) . ?
C1_33 C4_33 1.546(13) . ?
C1_33 C2_33 1.548(13) . ?
C1_33 C3_33 1.553(13) . ?
C2_33 F1_33 1.319(14) . ?
C2_33 F3_33 1.326(14) . ?
C2_33 F2_33 1.341(14) . ?
C3_33 F6_33 1.317(14) . ?
C3_33 F5_33 1.331(14) . ?
C3_33 F4_33 1.354(14) . ?
C4_33 F7_33 1.330(14) . ?
C4_33 F8_33 1.339(14) . ?
C4_33 F9_33 1.342(14) . ?
O1_13 C1_13 1.352(6) . ?
C1_13 C2_13 1.549(7) . ?
C1_13 C3_13 1.551(7) . ?
C1_13 C4_13 1.558(7) . ?
C2_13 F2_13 1.330(6) . ?
C2_13 F1_13 1.330(6) . ?
C2_13 F3_13 1.336(7) . ?
C3_13 F6_13 1.325(7) . ?
C3_13 F5_13 1.335(7) . ?
C3_13 F4_13 1.336(8) . ?
C4_13 F8_13 1.321(7) . ?
C4_13 F9_13 1.328(7) . ?
C4_13 F7_13 1.337(7) . ?
O1_14 C1_14 1.331(6) . ?
C1_14 C2_14 1.539(8) . ?
C1_14 C4_14 1.548(9) . ?
C1_14 C3_14 1.567(8) . ?
C2_14 F3_14 1.306(8) . ?
C2_14 F2_14 1.341(8) . ?
C2_14 F1_14 1.349(9) . ?
C3_14 F4_14 1.304(8) . ?
C3_14 F6_14 1.342(8) . ?
C3_14 F5_14 1.349(7) . ?
C4_14 F9_14 1.309(8) . ?
C4_14 F8_14 1.337(7) . ?
C4_14 F7_14 1.338(8) . ?
O1_29 C1_29 1.343(12) . ?
C1_29 C3_29 1.548(14) . ?
C1_29 C2_29 1.549(13) . ?
C1_29 C4_29 1.553(13) . ?
C2_29 F2_29 1.324(14) . ?
C2_29 F3_29 1.330(14) . ?
C2_29 F1_29 1.331(14) . ?
C3_29 F5_29 1.330(14) . ?
C3_29 F6_29 1.331(14) . ?
C3_29 F4_29 1.332(14) . ?
C4_29 F9_29 1.311(14) . ?
C4_29 F7_29 1.329(14) . ?
C4_29 F8_29 1.331(14) . ?
O1_15 C1_15 1.349(9) . ?
C1_15 C2_15 1.550(10) . ?
C1_15 C4_15 1.556(10) . ?
C1_15 C3_15 1.559(11) . ?
C2_15 F1_15 1.332(10) . ?
C2_15 F2_15 1.343(10) . ?
C2_15 F3_15 1.343(10) . ?
C3_15 F4_15 1.320(10) . ?
C3_15 F5_15 1.329(10) . ?
C3_15 F6_15 1.336(10) . ?
C4_15 F9_15 1.327(10) . ?
C4_15 F7_15 1.337(10) . ?
C4_15 F8_15 1.338(10) . ?
O1_27 C1_27 1.350(12) . ?
C1_27 C3_27 1.542(12) . ?
C1_27 C4_27 1.547(12) . ?
C1_27 C2_27 1.557(13) . ?
C2_27 F3_27 1.329(12) . ?
C2_27 F2_27 1.330(13) . ?
C2_27 F1_27 1.333(12) . ?
C3_27 F4_27 1.332(12) . ?
C3_27 F6_27 1.335(12) . ?
C3_27 F5_27 1.341(12) . ?
C4_27 F9_27 1.321(13) . ?
C4_27 F7_27 1.329(13) . ?
C4_27 F8_27 1.329(13) . ?
O1_31 C1_31 1.349(12) . ?
C1_31 C3_31 1.545(12) . ?
C1_31 C2_31 1.551(13) . ?
C1_31 C4_31 1.557(13) . ?
C2_31 F1_31 1.326(13) . ?
C2_31 F3_31 1.327(13) . ?
C2_31 F2_31 1.331(13) . ?
C3_31 F5_31 1.331(13) . ?
C3_31 F4_31 1.333(13) . ?
C3_31 F6_31 1.343(13) . ?
C4_31 F7_31 1.328(13) . ?
C4_31 F9_31 1.335(13) . ?
C4_31 F8_31 1.335(13) . ?
O1_16 C1_16 1.347(11) . ?
C1_16 C2_16 1.546(12) . ?
C1_16 C4_16 1.553(12) . ?
C1_16 C3_16 1.560(13) . ?
C2_16 F1_16 1.328(12) . ?
C2_16 F2_16 1.333(12) . ?
C2_16 F3_16 1.333(12) . ?
C3_16 F5_16 1.306(12) . ?
C3_16 F4_16 1.326(13) . ?
C3_16 F6_16 1.354(12) . ?
C4_16 F8_16 1.333(12) . ?
C4_16 F7_16 1.341(12) . ?
C4_16 F9_16 1.356(12) . ?
O1_19 C1_19 1.337(11) . ?
C1_19 C2_19 1.553(13) . ?
C1_19 C3_19 1.555(13) . ?
C1_19 C4_19 1.561(12) . ?
C2_19 F3_19 1.321(13) . ?
C2_19 F2_19 1.330(12) . ?
C2_19 F1_19 1.346(13) . ?
C3_19 F5_19 1.312(13) . ?
C3_19 F4_19 1.339(13) . ?
C3_19 F6_19 1.354(13) . ?
C4_19 F8_19 1.332(13) . ?
C4_19 F7_19 1.333(13) . ?
C4_19 F9_19 1.339(13) . ?
O1_28 C1_28 1.354(12) . ?
C1_28 C3_28 1.536(13) . ?
C1_28 C4_28 1.542(13) . ?
C1_28 C2_28 1.551(13) . ?
C2_28 F3_28 1.308(13) . ?
C2_28 F2_28 1.324(13) . ?
C2_28 F1_28 1.333(14) . ?
C3_28 F4_28 1.324(13) . ?
C3_28 F6_28 1.339(13) . ?
C3_28 F5_28 1.344(13) . ?
C4_28 F9_28 1.335(13) . ?
C4_28 F7_28 1.336(14) . ?
C4_28 F8_28 1.337(13) . ?
O1_34 C1_34 1.331(12) . ?
C1_34 C2_34 1.543(13) . ?
C1_34 C3_34 1.543(13) . ?
C1_34 C4_34 1.567(13) . ?
C2_34 F1_34 1.337(14) . ?
C2_34 F3_34 1.339(14) . ?
C2_34 F2_34 1.349(14) . ?
C3_34 F5_34 1.315(14) . ?
C3_34 F4_34 1.333(14) . ?
C3_34 F6_34 1.348(14) . ?
C4_34 F8_34 1.312(14) . ?
C4_34 F9_34 1.320(14) . ?
C4_34 F7_34 1.333(14) . ?
O1_17 C1_17 1.344(10) . ?
C1_17 C4_17 1.546(11) . ?
C1_17 C3_17 1.554(11) . ?
C1_17 C2_17 1.556(11) . ?
C2_17 F3_17 1.317(11) . ?
C2_17 F2_17 1.333(11) . ?
C2_17 F1_17 1.335(11) . ?
C3_17 F6_17 1.317(11) . ?
C3_17 F5_17 1.325(11) . ?
C3_17 F4_17 1.346(10) . ?
C4_17 F7_17 1.326(10) . ?
C4_17 F8_17 1.333(10) . ?
C4_17 F9_17 1.340(11) . ?
O1_26 C1_26 1.357(11) . ?
C1_26 C3_26 1.544(13) . ?
C1_26 C2_26 1.544(12) . ?
C1_26 C4_26 1.552(13) . ?
C2_26 F1_26 1.325(13) . ?
C2_26 F2_26 1.327(12) . ?
C2_26 F3_26 1.342(12) . ?
C3_26 F6_26 1.322(13) . ?
C3_26 F4_26 1.336(13) . ?
C3_26 F5_26 1.338(13) . ?
C4_26 F9_26 1.320(13) . ?
C4_26 F7_26 1.334(13) . ?
C4_26 F8_26 1.337(13) . ?
O1_32 C1_32 1.334(12) . ?
C1_32 C3_32 1.559(13) . ?
C1_32 C4_32 1.562(12) . ?
C1_32 C2_32 1.571(13) . ?
C2_32 F3_32 1.324(13) . ?
C2_32 F1_32 1.326(13) . ?
C2_32 F2_32 1.335(13) . ?
C3_32 F4_32 1.330(13) . ?
C3_32 F5_32 1.331(13) . ?
C3_32 F6_32 1.334(13) . ?
C4_32 F9_32 1.332(13) . ?
C4_32 F7_32 1.341(13) . ?
C4_32 F8_32 1.345(13) . ?
O1_18 C1_18 1.348(8) . ?
C1_18 C2_18 1.538(10) . ?
C1_18 C4_18 1.551(10) . ?
C1_18 C3_18 1.559(10) . ?
C2_18 F3_18 1.317(9) . ?
C2_18 F2_18 1.325(8) . ?
C2_18 F1_18 1.332(9) . ?
C3_18 F5_18 1.311(9) . ?
C3_18 F4_18 1.332(9) . ?
C3_18 F6_18 1.343(9) . ?
C4_18 F9_18 1.333(11) . ?
C4_18 F7_18 1.334(11) . ?
C4_18 F8_18 1.335(10) . ?
O1_24 C1_24 1.345(11) . ?
C1_24 C4_24 1.545(12) . ?
C1_24 C3_24 1.555(12) . ?
C1_24 C2_24 1.558(12) . ?
C2_24 F1_24 1.327(12) . ?
C2_24 F3_24 1.334(13) . ?
C2_24 F2_24 1.336(12) . ?
C3_24 F4_24 1.313(12) . ?
C3_24 F5_24 1.328(13) . ?
C3_24 F6_24 1.336(13) . ?
C4_24 F9_24 1.314(12) . ?
C4_24 F8_24 1.335(12) . ?
C4_24 F7_24 1.343(12) . ?
 
loop_
 _geom_angle_atom_site_label_1
 _geom_angle_atom_site_label_2
 _geom_angle_atom_site_label_3
 _geom_angle
 _geom_angle_site_symmetry_1
 _geom_angle_site_symmetry_3
 _geom_angle_publ_flag
N2_2 In1 N1_1 89.30(13) . . ?
N2_2 In1 N2_1 82.27(13) . . ?
N1_1 In1 N2_1 69.10(14) . . ?
N2_2 In1 N1_2 68.88(13) . . ?
N1_1 In1 N1_2 81.24(14) . . ?
N2_1 In1 N1_2 138.69(13) . . ?
N2_2 In1 In3 161.55(9) . . ?
N1_1 In1 In3 107.04(9) . . ?
N2_1 In1 In3 111.19(10) . . ?
N1_2 In1 In3 104.48(9) . . ?
N2_2 In1 In2 102.20(9) . . ?
N1_1 In1 In2 166.46(10) . . ?
N2_1 In1 In2 105.03(10) . . ?
N1_2 In1 In2 109.42(9) . . ?
In3 In1 In2 62.898(12) . . ?
N1_4 In2 N2_3 91.47(14) . . ?
N1_4 In2 N2_4 68.24(15) . . ?
N2_3 In2 N2_4 94.46(14) . . ?
N1_4 In2 N1_3 88.08(14) . . ?
N2_3 In2 N1_3 66.22(14) . . ?
N2_4 In2 N1_3 149.51(14) . . ?
N1_4 In2 In1 161.85(10) . . ?
N2_3 In2 In1 102.59(10) . . ?
N2_4 In2 In1 121.13(10) . . ?
N1_3 In2 In1 87.19(10) . . ?
N1_4 In2 In3 110.83(10) . . ?
N2_3 In2 In3 155.11(11) . . ?
N2_4 In2 In3 84.24(10) . . ?
N1_3 In2 In3 123.36(10) . . ?
In1 In2 In3 58.392(12) . . ?
N1_6 In3 N2_5 93.37(13) . . ?
N1_6 In3 N2_6 68.17(13) . . ?
N2_5 In3 N2_6 92.63(13) . . ?
N1_6 In3 In1 159.28(9) . . ?
N2_5 In3 In1 103.63(9) . . ?
N2_6 In3 In1 121.82(9) . . ?
N1_6 In3 In2 108.08(9) . . ?
N2_5 In3 In2 155.29(9) . . ?
N2_6 In3 In2 84.43(9) . . ?
In1 In3 In2 58.711(12) . . ?
O1_10 Al1 O1_9 114.1(7) . . ?
O1_10 Al1 O1_7 107.8(6) . . ?
O1_25 Al1 O1_7 108.6(10) . . ?
O1_9 Al1 O1_7 107.43(18) . . ?
O1_10 Al1 O1_8 108.1(5) . . ?
O1_25 Al1 O1_8 106.1(9) . . ?
O1_9 Al1 O1_8 106.10(17) . . ?
O1_7 Al1 O1_8 113.40(18) . . ?
O1_29 Al2 O1_11 123.0(10) . . ?
O1_11 Al2 O1_33 98.3(9) . . ?
O1_29 Al2 O1_13 118.0(10) . . ?
O1_11 Al2 O1_13 106.98(18) . . ?
O1_33 Al2 O1_13 107.9(10) . . ?
O1_11 Al2 O1_12 116.3(6) . . ?
O1_13 Al2 O1_12 110.6(5) . . ?
O1_11 Al2 O1_14 106.6(2) . . ?
O1_13 Al2 O1_14 111.9(2) . . ?
O1_12 Al2 O1_14 104.4(5) . . ?
O1_29 Al2 O1_22 88.6(12) . . ?
O1_11 Al2 O1_22 111.0(9) . . ?
O1_13 Al2 O1_22 106.5(8) . . ?
O1_26 Al3 O1_24 110.9(8) . . ?
O1_18 Al3 O1_15 109.7(6) . . ?
O1_26 Al3 O1_27 113.4(9) . . ?
O1_24 Al3 O1_27 111.6(12) . . ?
O1_18 Al3 O1_16 113.2(7) . . ?
O1_15 Al3 O1_16 106.6(7) . . ?
O1_18 Al3 O1_17 105.5(5) . . ?
O1_15 Al3 O1_17 111.9(6) . . ?
O1_16 Al3 O1_17 110.0(7) . . ?
O1_28 Al3 O1_31 109.4(8) . . ?
O1_26 Al3 O1_19 110.1(9) . . ?
O1_24 Al3 O1_19 107.1(10) . . ?
O1_27 Al3 O1_19 103.4(10) . . ?
O1_28 Al3 O1_32 111.0(10) . . ?
O1_31 Al3 O1_32 103.2(10) . . ?
C1_1 N1_1 C5_1 118.5(4) . . ?
C1_1 N1_1 In1 122.5(3) . . ?
C5_1 N1_1 In1 119.0(3) . . ?
C10_1 N2_1 C6_1 119.5(4) . . ?
C10_1 N2_1 In1 122.3(3) . . ?
C6_1 N2_1 In1 118.2(3) . . ?
N1_1 C1_1 C2_1 122.6(5) . . ?
N1_1 C1_1 H1_1 118.7 . . ?
C2_1 C1_1 H1_1 118.7 . . ?
C3_1 C2_1 C1_1 119.0(5) . . ?
C3_1 C2_1 H2_1 120.5 . . ?
C1_1 C2_1 H2_1 120.5 . . ?
C2_1 C3_1 C4_1 119.6(5) . . ?
C2_1 C3_1 H3_1 120.2 . . ?
C4_1 C3_1 H3_1 120.2 . . ?
C3_1 C4_1 C5_1 119.5(5) . . ?
C3_1 C4_1 H4_1 120.3 . . ?
C5_1 C4_1 H4_1 120.3 . . ?
N1_1 C5_1 C4_1 120.7(5) . . ?
N1_1 C5_1 C6_1 116.5(4) . . ?
C4_1 C5_1 C6_1 122.7(5) . . ?
N2_1 C6_1 C7_1 120.7(5) . . ?
N2_1 C6_1 C5_1 116.1(4) . . ?
C7_1 C6_1 C5_1 123.1(5) . . ?
C6_1 C7_1 C8_1 119.5(5) . . ?
C6_1 C7_1 H7_1 120.3 . . ?
C8_1 C7_1 H7_1 120.3 . . ?
C9_1 C8_1 C7_1 119.2(5) . . ?
C9_1 C8_1 H8_1 120.4 . . ?
C7_1 C8_1 H8_1 120.4 . . ?
C10_1 C9_1 C8_1 118.2(5) . . ?
C10_1 C9_1 H9_1 120.9 . . ?
C8_1 C9_1 H9_1 120.9 . . ?
N2_1 C10_1 C9_1 122.8(5) . . ?
N2_1 C10_1 H10_1 118.6 . . ?
C9_1 C10_1 H10_1 118.6 . . ?
C5_2 N1_2 C1_2 119.1(4) . . ?
C5_2 N1_2 In1 116.5(3) . . ?
C1_2 N1_2 In1 122.6(3) . . ?
C10_2 N2_2 C6_2 118.4(4) . . ?
C10_2 N2_2 In1 122.0(3) . . ?
C6_2 N2_2 In1 119.3(3) . . ?
N1_2 C1_2 C2_2 122.8(5) . . ?
N1_2 C1_2 H1_2 118.6 . . ?
C2_2 C1_2 H1_2 118.6 . . ?
C1_2 C2_2 C3_2 117.8(5) . . ?
C1_2 C2_2 H2_2 121.1 . . ?
C3_2 C2_2 H2_2 121.1 . . ?
C4_2 C3_2 C2_2 119.7(5) . . ?
C4_2 C3_2 H3_2 120.2 . . ?
C2_2 C3_2 H3_2 120.2 . . ?
C3_2 C4_2 C5_2 118.8(5) . . ?
C3_2 C4_2 H4_2 120.6 . . ?
C5_2 C4_2 H4_2 120.6 . . ?
N1_2 C5_2 C4_2 121.7(4) . . ?
N1_2 C5_2 C6_2 115.2(4) . . ?
C4_2 C5_2 C6_2 123.1(4) . . ?
N2_2 C6_2 C7_2 121.8(4) . . ?
N2_2 C6_2 C5_2 116.7(4) . . ?
C7_2 C6_2 C5_2 121.4(4) . . ?
C8_2 C7_2 C6_2 119.3(4) . . ?
C8_2 C7_2 H7_2 120.3 . . ?
C6_2 C7_2 H7_2 120.3 . . ?
C9_2 C8_2 C7_2 118.8(4) . . ?
C9_2 C8_2 H8_2 120.6 . . ?
C7_2 C8_2 H8_2 120.6 . . ?
C8_2 C9_2 C10_2 119.3(4) . . ?
C8_2 C9_2 H9_2 120.4 . . ?
C10_2 C9_2 H9_2 120.4 . . ?
N2_2 C10_2 C9_2 122.4(4) . . ?
N2_2 C10_2 H10_2 118.8 . . ?
C9_2 C10_2 H10_2 118.8 . . ?
C1_3 N1_3 C5_3 118.0(4) . . ?
C1_3 N1_3 In2 125.6(3) . . ?
C5_3 N1_3 In2 115.7(3) . . ?
C10_3 N2_3 C6_3 118.3(4) . . ?
C10_3 N2_3 In2 118.8(3) . . ?
C6_3 N2_3 In2 122.6(3) . . ?
N1_3 C1_3 C2_3 123.9(5) . . ?
N1_3 C1_3 H1_3 118.0 . . ?
C2_3 C1_3 H1_3 118.0 . . ?
C1_3 C2_3 C3_3 117.6(5) . . ?
C1_3 C2_3 H2_3 121.2 . . ?
C3_3 C2_3 H2_3 121.2 . . ?
C4_3 C3_3 C2_3 119.4(5) . . ?
C4_3 C3_3 H3_3 120.3 . . ?
C2_3 C3_3 H3_3 120.3 . . ?
C3_3 C4_3 C5_3 119.6(6) . . ?
C3_3 C4_3 H4_3 120.2 . . ?
C5_3 C4_3 H4_3 120.2 . . ?
N1_3 C5_3 C4_3 121.5(5) . . ?
N1_3 C5_3 C6_3 116.8(4) . . ?
C4_3 C5_3 C6_3 121.7(5) . . ?
N2_3 C6_3 C7_3 120.2(5) . . ?
N2_3 C6_3 C5_3 117.6(4) . . ?
C7_3 C6_3 C5_3 122.2(5) . . ?
C8_3 C7_3 C6_3 120.5(5) . . ?
C8_3 C7_3 H7_3 119.7 . . ?
C6_3 C7_3 H7_3 119.7 . . ?
C7_3 C8_3 C9_3 119.2(5) . . ?
C7_3 C8_3 H8_3 120.4 . . ?
C9_3 C8_3 H8_3 120.4 . . ?
C8_3 C9_3 C10_3 117.0(5) . . ?
C8_3 C9_3 H9_3 121.5 . . ?
C10_3 C9_3 H9_3 121.5 . . ?
N2_3 C10_3 C9_3 124.6(5) . . ?
N2_3 C10_3 H10_3 117.7 . . ?
C9_3 C10_3 H10_3 117.7 . . ?
C5_4 N1_4 C1_4 117.6(4) . . ?
C5_4 N1_4 In2 119.9(4) . . ?
C1_4 N1_4 In2 121.5(3) . . ?
C10_4 N2_4 C6_4 117.6(5) . . ?
C10_4 N2_4 In2 125.0(4) . . ?
C6_4 N2_4 In2 112.0(3) . . ?
N1_4 C1_4 C2_4 123.6(5) . . ?
N1_4 C1_4 H1_4 118.2 . . ?
C2_4 C1_4 H1_4 118.2 . . ?
C3_4 C2_4 C1_4 118.2(6) . . ?
C3_4 C2_4 H2_4 120.9 . . ?
C1_4 C2_4 H2_4 120.9 . . ?
C4_4 C3_4 C2_4 119.0(5) . . ?
C4_4 C3_4 H3_4 120.5 . . ?
C2_4 C3_4 H3_4 120.5 . . ?
C3_4 C4_4 C5_4 119.7(6) . . ?
C3_4 C4_4 H4_4 120.1 . . ?
C5_4 C4_4 H4_4 120.1 . . ?
N1_4 C5_4 C4_4 121.9(5) . . ?
N1_4 C5_4 C6_4 116.9(4) . . ?
C4_4 C5_4 C6_4 121.2(5) . . ?
N2_4 C6_4 C7_4 121.9(6) . . ?
N2_4 C6_4 C5_4 117.0(5) . . ?
C7_4 C6_4 C5_4 121.1(5) . . ?
C8_4 C7_4 C6_4 119.1(6) . . ?
C8_4 C7_4 H7_4 120.5 . . ?
C6_4 C7_4 H7_4 120.5 . . ?
C7_4 C8_4 C9_4 119.6(5) . . ?
C7_4 C8_4 H8_4 120.2 . . ?
C9_4 C8_4 H8_4 120.2 . . ?
C8_4 C9_4 C10_4 117.9(6) . . ?
C8_4 C9_4 H9_4 121.1 . . ?
C10_4 C9_4 H9_4 121.1 . . ?
N2_4 C10_4 C9_4 123.9(6) . . ?
N2_4 C10_4 H10_4 118.0 . . ?
C9_4 C10_4 H10_4 118.0 . . ?
C5_5 N1_5 C1_5 118.4(5) . . ?
C10_5 N2_5 C6_5 119.1(4) . . ?
C10_5 N2_5 In3 118.2(3) . . ?
C6_5 N2_5 In3 122.8(3) . . ?
N1_5 C1_5 C2_5 123.2(6) . . ?
N1_5 C1_5 H1_5 118.4 . . ?
C2_5 C1_5 H1_5 118.4 . . ?
C1_5 C2_5 C3_5 117.9(6) . . ?
C1_5 C2_5 H2_5 121.0 . . ?
C3_5 C2_5 H2_5 121.0 . . ?
C2_5 C3_5 C4_5 119.3(6) . . ?
C2_5 C3_5 H3_5 120.4 . . ?
C4_5 C3_5 H3_5 120.4 . . ?
C5_5 C4_5 C3_5 118.4(6) . . ?
C5_5 C4_5 H4_5 120.8 . . ?
C3_5 C4_5 H4_5 120.8 . . ?
N1_5 C5_5 C4_5 122.7(5) . . ?
N1_5 C5_5 C6_5 116.9(4) . . ?
C4_5 C5_5 C6_5 120.4(5) . . ?
N2_5 C6_5 C7_5 120.3(5) . . ?
N2_5 C6_5 C5_5 117.5(4) . . ?
C7_5 C6_5 C5_5 122.1(5) . . ?
C8_5 C7_5 C6_5 119.7(5) . . ?
C8_5 C7_5 H7_5 120.2 . . ?
C6_5 C7_5 H7_5 120.2 . . ?
C9_5 C8_5 C7_5 119.2(5) . . ?
C9_5 C8_5 H8_5 120.4 . . ?
C7_5 C8_5 H8_5 120.4 . . ?
C8_5 C9_5 C10_5 118.2(5) . . ?
C8_5 C9_5 H9_5 120.9 . . ?
C10_5 C9_5 H9_5 120.9 . . ?
N2_5 C10_5 C9_5 123.5(5) . . ?
N2_5 C10_5 H10_5 118.3 . . ?
C9_5 C10_5 H10_5 118.3 . . ?
C1_6 N1_6 C5_6 118.9(4) . . ?
C1_6 N1_6 In3 121.4(3) . . ?
C5_6 N1_6 In3 119.3(3) . . ?
C10_6 N2_6 C6_6 117.4(4) . . ?
C10_6 N2_6 In3 123.2(3) . . ?
C6_6 N2_6 In3 111.4(3) . . ?
N1_6 C1_6 C2_6 123.1(5) . . ?
N1_6 C1_6 H1_6 118.5 . . ?
C2_6 C1_6 H1_6 118.5 . . ?
C3_6 C2_6 C1_6 118.2(5) . . ?
C3_6 C2_6 H2_6 120.9 . . ?
C1_6 C2_6 H2_6 120.9 . . ?
C4_6 C3_6 C2_6 119.6(5) . . ?
C4_6 C3_6 H3_6 120.2 . . ?
C2_6 C3_6 H3_6 120.2 . . ?
C3_6 C4_6 C5_6 118.7(5) . . ?
C3_6 C4_6 H4_6 120.7 . . ?
C5_6 C4_6 H4_6 120.7 . . ?
N1_6 C5_6 C4_6 121.6(5) . . ?
N1_6 C5_6 C6_6 117.4(4) . . ?
C4_6 C5_6 C6_6 120.9(5) . . ?
N2_6 C6_6 C7_6 121.7(5) . . ?
N2_6 C6_6 C5_6 116.0(4) . . ?
C7_6 C6_6 C5_6 122.3(5) . . ?
C8_6 C7_6 C6_6 119.5(5) . . ?
C8_6 C7_6 H7_6 120.3 . . ?
C6_6 C7_6 H7_6 120.3 . . ?
C9_6 C8_6 C7_6 119.0(5) . . ?
C9_6 C8_6 H8_6 120.5 . . ?
C7_6 C8_6 H8_6 120.5 . . ?
C8_6 C9_6 C10_6 118.3(5) . . ?
C8_6 C9_6 H9_6 120.9 . . ?
C10_6 C9_6 H9_6 120.9 . . ?
N2_6 C10_6 C9_6 124.2(5) . . ?
N2_6 C10_6 H10_6 117.9 . . ?
C9_6 C10_6 H10_6 117.9 . . ?
C1_7 O1_7 Al1 149.0(3) . . ?
O1_7 C1_7 C3_7 108.3(4) . . ?
O1_7 C1_7 C4_7 111.0(4) . . ?
C3_7 C1_7 C4_7 109.0(4) . . ?
O1_7 C1_7 C2_7 110.6(4) . . ?
C3_7 C1_7 C2_7 109.0(4) . . ?
C4_7 C1_7 C2_7 108.9(4) . . ?
F1_7 C2_7 F3_7 107.9(5) . . ?
F1_7 C2_7 F2_7 107.9(5) . . ?
F3_7 C2_7 F2_7 107.0(5) . . ?
F1_7 C2_7 C1_7 110.6(5) . . ?
F3_7 C2_7 C1_7 110.9(5) . . ?
F2_7 C2_7 C1_7 112.4(5) . . ?
F5_7 C3_7 F6_7 107.9(5) . . ?
F5_7 C3_7 F4_7 107.5(5) . . ?
F6_7 C3_7 F4_7 106.8(5) . . ?
F5_7 C3_7 C1_7 113.2(5) . . ?
F6_7 C3_7 C1_7 110.2(5) . . ?
F4_7 C3_7 C1_7 111.0(5) . . ?
F8_7 C4_7 F7_7 107.9(5) . . ?
F8_7 C4_7 F9_7 107.8(5) . . ?
F7_7 C4_7 F9_7 106.6(5) . . ?
F8_7 C4_7 C1_7 113.1(5) . . ?
F7_7 C4_7 C1_7 110.9(5) . . ?
F9_7 C4_7 C1_7 110.2(4) . . ?
C1_8 O1_8 Al1 145.8(3) . . ?
O1_8 C1_8 C4_8 108.3(4) . . ?
O1_8 C1_8 C3_8 111.5(4) . . ?
C4_8 C1_8 C3_8 109.4(4) . . ?
O1_8 C1_8 C2_8 109.8(4) . . ?
C4_8 C1_8 C2_8 109.1(4) . . ?
C3_8 C1_8 C2_8 108.7(4) . . ?
F2_8 C2_8 F1_8 108.6(5) . . ?
F2_8 C2_8 F3_8 107.4(4) . . ?
F1_8 C2_8 F3_8 108.0(4) . . ?
F2_8 C2_8 C1_8 110.6(4) . . ?
F1_8 C2_8 C1_8 110.1(4) . . ?
F3_8 C2_8 C1_8 112.1(5) . . ?
F4_8 C3_8 F5_8 107.6(4) . . ?
F4_8 C3_8 F6_8 108.6(5) . . ?
F5_8 C3_8 F6_8 106.9(5) . . ?
F4_8 C3_8 C1_8 110.7(4) . . ?
F5_8 C3_8 C1_8 112.4(4) . . ?
F6_8 C3_8 C1_8 110.4(4) . . ?
F8_8 C4_8 F7_8 108.2(5) . . ?
F8_8 C4_8 F9_8 107.7(4) . . ?
F7_8 C4_8 F9_8 107.2(5) . . ?
F8_8 C4_8 C1_8 110.7(4) . . ?
F7_8 C4_8 C1_8 112.2(4) . . ?
F9_8 C4_8 C1_8 110.7(4) . . ?
C1_9 O1_9 Al1 147.0(3) . . ?
O1_9 C1_9 C3_9 111.3(4) . . ?
O1_9 C1_9 C2_9 110.4(4) . . ?
C3_9 C1_9 C2_9 110.2(5) . . ?
O1_9 C1_9 C4_9 107.2(4) . . ?
C3_9 C1_9 C4_9 108.6(4) . . ?
C2_9 C1_9 C4_9 108.9(4) . . ?
F2_9 C2_9 F1_9 107.3(5) . . ?
F2_9 C2_9 F3_9 108.3(5) . . ?
F1_9 C2_9 F3_9 107.8(5) . . ?
F2_9 C2_9 C1_9 110.4(4) . . ?
F1_9 C2_9 C1_9 111.1(5) . . ?
F3_9 C2_9 C1_9 111.8(4) . . ?
F4_9 C3_9 F5_9 107.6(5) . . ?
F4_9 C3_9 F6_9 106.7(5) . . ?
F5_9 C3_9 F6_9 107.6(5) . . ?
F4_9 C3_9 C1_9 110.5(4) . . ?
F5_9 C3_9 C1_9 111.5(5) . . ?
F6_9 C3_9 C1_9 112.6(4) . . ?
F8_9 C4_9 F7_9 107.9(5) . . ?
F8_9 C4_9 F9_9 108.2(4) . . ?
F7_9 C4_9 F9_9 107.4(4) . . ?
F8_9 C4_9 C1_9 111.4(4) . . ?
F7_9 C4_9 C1_9 109.9(4) . . ?
F9_9 C4_9 C1_9 111.9(5) . . ?
C1_10 O1_10 Al1 148.2(12) . . ?
O1_10 C1_10 C3_10 108.9(10) . . ?
O1_10 C1_10 C4_10 112.7(9) . . ?
C3_10 C1_10 C4_10 109.1(8) . . ?
O1_10 C1_10 C2_10 109.8(10) . . ?
C3_10 C1_10 C2_10 108.4(7) . . ?
C4_10 C1_10 C2_10 107.8(7) . . ?
F1_10 C2_10 F3_10 105.5(9) . . ?
F1_10 C2_10 F2_10 110.9(11) . . ?
F3_10 C2_10 F2_10 106.5(9) . . ?
F1_10 C2_10 C1_10 108.5(9) . . ?
F3_10 C2_10 C1_10 111.2(8) . . ?
F2_10 C2_10 C1_10 113.9(7) . . ?
F5_10 C3_10 F4_10 102.3(10) . . ?
F5_10 C3_10 F6_10 108.2(11) . . ?
F4_10 C3_10 F6_10 107.8(10) . . ?
F5_10 C3_10 C1_10 112.9(10) . . ?
F4_10 C3_10 C1_10 111.7(8) . . ?
F6_10 C3_10 C1_10 113.4(9) . . ?
F9_10 C4_10 F7_10 104.6(10) . . ?
F9_10 C4_10 F8_10 107.4(9) . . ?
F7_10 C4_10 F8_10 109.9(10) . . ?
F9_10 C4_10 C1_10 112.3(8) . . ?
F7_10 C4_10 C1_10 109.5(9) . . ?
F8_10 C4_10 C1_10 112.8(8) . . ?
C1_25 O1_25 Al1 147.2(18) . . ?
O1_25 C1_25 C3_25 111.1(16) . . ?
O1_25 C1_25 C4_25 111.0(16) . . ?
C3_25 C1_25 C4_25 108.9(12) . . ?
O1_25 C1_25 C2_25 109.4(12) . . ?
C3_25 C1_25 C2_25 109.1(10) . . ?
C4_25 C1_25 C2_25 107.3(10) . . ?
F1_25 C2_25 F2_25 109.6(14) . . ?
F1_25 C2_25 F3_25 101.8(14) . . ?
F2_25 C2_25 F3_25 110.8(15) . . ?
F1_25 C2_25 C1_25 109.6(13) . . ?
F2_25 C2_25 C1_25 113.0(12) . . ?
F3_25 C2_25 C1_25 111.3(14) . . ?
F5_25 C3_25 F6_25 104.9(15) . . ?
F5_25 C3_25 F4_25 101.8(15) . . ?
F6_25 C3_25 F4_25 110.8(16) . . ?
F5_25 C3_25 C1_25 112.6(15) . . ?
F6_25 C3_25 C1_25 113.6(12) . . ?
F4_25 C3_25 C1_25 112.2(17) . . ?
F9_25 C4_25 F7_25 104.0(16) . . ?
F9_25 C4_25 F8_25 106.9(16) . . ?
F7_25 C4_25 F8_25 106.7(15) . . ?
F9_25 C4_25 C1_25 114.3(18) . . ?
F7_25 C4_25 C1_25 114.5(13) . . ?
F8_25 C4_25 C1_25 109.8(14) . . ?
C1_11 O1_11 Al2 149.6(3) . . ?
O1_11 C1_11 C3_11 109.4(4) . . ?
O1_11 C1_11 C4_11 108.2(4) . . ?
C3_11 C1_11 C4_11 110.0(4) . . ?
O1_11 C1_11 C2_11 111.4(4) . . ?
C3_11 C1_11 C2_11 109.3(4) . . ?
C4_11 C1_11 C2_11 108.5(4) . . ?
F2_11 C2_11 F3_11 107.5(5) . . ?
F2_11 C2_11 F1_11 108.3(4) . . ?
F3_11 C2_11 F1_11 108.1(5) . . ?
F2_11 C2_11 C1_11 110.4(4) . . ?
F3_11 C2_11 C1_11 109.8(4) . . ?
F1_11 C2_11 C1_11 112.6(4) . . ?
F5_11 C3_11 F6_11 107.0(5) . . ?
F5_11 C3_11 F4_11 107.9(5) . . ?
F6_11 C3_11 F4_11 107.1(4) . . ?
F5_11 C3_11 C1_11 113.2(4) . . ?
F6_11 C3_11 C1_11 110.7(4) . . ?
F4_11 C3_11 C1_11 110.7(4) . . ?
F8_11 C4_11 F9_11 108.0(4) . . ?
F8_11 C4_11 F7_11 107.1(4) . . ?
F9_11 C4_11 F7_11 106.5(4) . . ?
F8_11 C4_11 C1_11 111.5(4) . . ?
F9_11 C4_11 C1_11 111.3(4) . . ?
F7_11 C4_11 C1_11 112.1(4) . . ?
C1_12 O1_12 Al2 149.1(11) . . ?
O1_12 C1_12 C4_12 112.1(10) . . ?
O1_12 C1_12 C2_12 109.8(10) . . ?
C4_12 C1_12 C2_12 111.2(9) . . ?
O1_12 C1_12 C3_12 107.9(9) . . ?
C4_12 C1_12 C3_12 107.9(8) . . ?
C2_12 C1_12 C3_12 107.7(8) . . ?
F1_12 C2_12 F2_12 106.5(12) . . ?
F1_12 C2_12 F3_12 107.3(12) . . ?
F2_12 C2_12 F3_12 106.5(14) . . ?
F1_12 C2_12 C1_12 112.5(9) . . ?
F2_12 C2_12 C1_12 115.8(16) . . ?
F3_12 C2_12 C1_12 107.8(13) . . ?
F6_12 C3_12 F5_12 108.6(10) . . ?
F6_12 C3_12 F4_12 109.0(10) . . ?
F5_12 C3_12 F4_12 107.3(11) . . ?
F6_12 C3_12 C1_12 113.5(9) . . ?
F5_12 C3_12 C1_12 110.3(9) . . ?
F4_12 C3_12 C1_12 107.9(9) . . ?
F9_12 C4_12 F8_12 110.5(11) . . ?
F9_12 C4_12 F7_12 107.0(10) . . ?
F8_12 C4_12 F7_12 108.0(10) . . ?
F9_12 C4_12 C1_12 111.5(9) . . ?
F8_12 C4_12 C1_12 111.6(8) . . ?
F7_12 C4_12 C1_12 108.0(9) . . ?
C1_22 O1_22 Al2 149.5(17) . . ?
O1_22 C1_22 C4_22 111.1(13) . . ?
O1_22 C1_22 C3_22 111.3(14) . . ?
C4_22 C1_22 C3_22 109.6(10) . . ?
O1_22 C1_22 C2_22 110.9(12) . . ?
C4_22 C1_22 C2_22 106.0(10) . . ?
C3_22 C1_22 C2_22 107.8(10) . . ?
F3_22 C2_22 F2_22 114.4(14) . . ?
F3_22 C2_22 F1_22 105.7(12) . . ?
F2_22 C2_22 F1_22 105.4(12) . . ?
F3_22 C2_22 C1_22 110.8(12) . . ?
F2_22 C2_22 C1_22 111.5(13) . . ?
F1_22 C2_22 C1_22 108.5(12) . . ?
F4_22 C3_22 F6_22 108.0(16) . . ?
F4_22 C3_22 F5_22 108.5(15) . . ?
F6_22 C3_22 F5_22 107.5(19) . . ?
F4_22 C3_22 C1_22 112.2(12) . . ?
F6_22 C3_22 C1_22 108(2) . . ?
F5_22 C3_22 C1_22 112.1(19) . . ?
F7_22 C4_22 F8_22 109.0(14) . . ?
F7_22 C4_22 F9_22 107.2(14) . . ?
F8_22 C4_22 F9_22 110.4(15) . . ?
F7_22 C4_22 C1_22 110.6(13) . . ?
F8_22 C4_22 C1_22 111.1(12) . . ?
F9_22 C4_22 C1_22 108.3(14) . . ?
C1_33 O1_33 Al2 150.3(18) . . ?
O1_33 C1_33 C4_33 112.8(14) . . ?
O1_33 C1_33 C2_33 113.1(16) . . ?
C4_33 C1_33 C2_33 105.6(13) . . ?
O1_33 C1_33 C3_33 102.6(15) . . ?
C4_33 C1_33 C3_33 113.3(14) . . ?
C2_33 C1_33 C3_33 109.6(14) . . ?
F1_33 C2_33 F3_33 107(2) . . ?
F1_33 C2_33 F2_33 108(2) . . ?
F3_33 C2_33 F2_33 109(2) . . ?
F1_33 C2_33 C1_33 116(2) . . ?
F3_33 C2_33 C1_33 111(2) . . ?
F2_33 C2_33 C1_33 107(2) . . ?
F6_33 C3_33 F5_33 116(2) . . ?
F6_33 C3_33 F4_33 104.0(19) . . ?
F5_33 C3_33 F4_33 101.8(18) . . ?
F6_33 C3_33 C1_33 117(2) . . ?
F5_33 C3_33 C1_33 108.4(18) . . ?
F4_33 C3_33 C1_33 108(2) . . ?
F7_33 C4_33 F8_33 108.1(18) . . ?
F7_33 C4_33 F9_33 107.6(18) . . ?
F8_33 C4_33 F9_33 105.7(17) . . ?
F7_33 C4_33 C1_33 111.7(19) . . ?
F8_33 C4_33 C1_33 112.2(17) . . ?
F9_33 C4_33 C1_33 111.2(19) . . ?
C1_13 O1_13 Al2 147.2(3) . . ?
O1_13 C1_13 C2_13 111.9(4) . . ?
O1_13 C1_13 C3_13 107.9(4) . . ?
C2_13 C1_13 C3_13 108.9(5) . . ?
O1_13 C1_13 C4_13 109.2(4) . . ?
C2_13 C1_13 C4_13 109.2(4) . . ?
C3_13 C1_13 C4_13 109.6(5) . . ?
F2_13 C2_13 F1_13 106.4(5) . . ?
F2_13 C2_13 F3_13 108.1(5) . . ?
F1_13 C2_13 F3_13 107.4(5) . . ?
F2_13 C2_13 C1_13 112.7(5) . . ?
F1_13 C2_13 C1_13 111.4(5) . . ?
F3_13 C2_13 C1_13 110.5(5) . . ?
F6_13 C3_13 F5_13 108.2(5) . . ?
F6_13 C3_13 F4_13 107.5(6) . . ?
F5_13 C3_13 F4_13 107.6(6) . . ?
F6_13 C3_13 C1_13 112.5(5) . . ?
F5_13 C3_13 C1_13 111.0(5) . . ?
F4_13 C3_13 C1_13 109.8(5) . . ?
F8_13 C4_13 F9_13 109.2(6) . . ?
F8_13 C4_13 F7_13 107.7(5) . . ?
F9_13 C4_13 F7_13 107.8(5) . . ?
F8_13 C4_13 C1_13 110.4(5) . . ?
F9_13 C4_13 C1_13 109.9(5) . . ?
F7_13 C4_13 C1_13 111.7(5) . . ?
C1_14 O1_14 Al2 152.1(5) . . ?
O1_14 C1_14 C2_14 111.4(5) . . ?
O1_14 C1_14 C4_14 108.2(5) . . ?
C2_14 C1_14 C4_14 109.2(5) . . ?
O1_14 C1_14 C3_14 109.8(5) . . ?
C2_14 C1_14 C3_14 108.9(6) . . ?
C4_14 C1_14 C3_14 109.4(5) . . ?
F3_14 C2_14 F2_14 105.7(7) . . ?
F3_14 C2_14 F1_14 105.8(7) . . ?
F2_14 C2_14 F1_14 108.5(7) . . ?
F3_14 C2_14 C1_14 113.1(6) . . ?
F2_14 C2_14 C1_14 112.3(7) . . ?
F1_14 C2_14 C1_14 111.0(6) . . ?
F4_14 C3_14 F6_14 107.1(6) . . ?
F4_14 C3_14 F5_14 109.8(6) . . ?
F6_14 C3_14 F5_14 107.4(6) . . ?
F4_14 C3_14 C1_14 111.3(6) . . ?
F6_14 C3_14 C1_14 110.2(6) . . ?
F5_14 C3_14 C1_14 111.0(6) . . ?
F9_14 C4_14 F8_14 106.9(6) . . ?
F9_14 C4_14 F7_14 107.7(6) . . ?
F8_14 C4_14 F7_14 107.0(6) . . ?
F9_14 C4_14 C1_14 111.0(5) . . ?
F8_14 C4_14 C1_14 113.8(6) . . ?
F7_14 C4_14 C1_14 110.1(6) . . ?
C1_29 O1_29 Al2 151.2(19) . . ?
O1_29 C1_29 C3_29 111.2(15) . . ?
O1_29 C1_29 C2_29 109.5(16) . . ?
C3_29 C1_29 C2_29 110.7(15) . . ?
O1_29 C1_29 C4_29 111.2(16) . . ?
C3_29 C1_29 C4_29 106.0(14) . . ?
C2_29 C1_29 C4_29 108.1(14) . . ?
F2_29 C2_29 F3_29 110(2) . . ?
F2_29 C2_29 F1_29 108(2) . . ?
F3_29 C2_29 F1_29 115(2) . . ?
F2_29 C2_29 C1_29 115(3) . . ?
F3_29 C2_29 C1_29 107(2) . . ?
F1_29 C2_29 C1_29 102(2) . . ?
F5_29 C3_29 F6_29 115(2) . . ?
F5_29 C3_29 F4_29 113.5(19) . . ?
F6_29 C3_29 F4_29 106.4(18) . . ?
F5_29 C3_29 C1_29 105(2) . . ?
F6_29 C3_29 C1_29 107(2) . . ?
F4_29 C3_29 C1_29 110(2) . . ?
F9_29 C4_29 F7_29 116(2) . . ?
F9_29 C4_29 F8_29 107.4(18) . . ?
F7_29 C4_29 F8_29 115(2) . . ?
F9_29 C4_29 C1_29 111(2) . . ?
F7_29 C4_29 C1_29 102(2) . . ?
F8_29 C4_29 C1_29 105(2) . . ?
C1_15 O1_15 Al3 149.0(11) . . ?
O1_15 C1_15 C2_15 108.9(9) . . ?
O1_15 C1_15 C4_15 112.5(8) . . ?
C2_15 C1_15 C4_15 108.6(7) . . ?
O1_15 C1_15 C3_15 111.0(8) . . ?
C2_15 C1_15 C3_15 108.1(7) . . ?
C4_15 C1_15 C3_15 107.6(7) . . ?
F1_15 C2_15 F2_15 107.3(9) . . ?
F1_15 C2_15 F3_15 107.6(9) . . ?
F2_15 C2_15 F3_15 107.6(9) . . ?
F1_15 C2_15 C1_15 111.5(9) . . ?
F2_15 C2_15 C1_15 111.8(10) . . ?
F3_15 C2_15 C1_15 110.9(8) . . ?
F4_15 C3_15 F5_15 108.2(8) . . ?
F4_15 C3_15 F6_15 107.5(8) . . ?
F5_15 C3_15 F6_15 107.9(8) . . ?
F4_15 C3_15 C1_15 113.2(8) . . ?
F5_15 C3_15 C1_15 109.5(7) . . ?
F6_15 C3_15 C1_15 110.3(8) . . ?
F9_15 C4_15 F7_15 108.2(9) . . ?
F9_15 C4_15 F8_15 107.9(9) . . ?
F7_15 C4_15 F8_15 106.2(9) . . ?
F9_15 C4_15 C1_15 114.0(8) . . ?
F7_15 C4_15 C1_15 109.0(8) . . ?
F8_15 C4_15 C1_15 111.2(9) . . ?
C1_27 O1_27 Al3 145.0(14) . . ?
O1_27 C1_27 C3_27 111.7(14) . . ?
O1_27 C1_27 C4_27 108.1(13) . . ?
C3_27 C1_27 C4_27 110.5(10) . . ?
O1_27 C1_27 C2_27 108.8(12) . . ?
C3_27 C1_27 C2_27 109.4(11) . . ?
C4_27 C1_27 C2_27 108.2(11) . . ?
F3_27 C2_27 F2_27 109.2(13) . . ?
F3_27 C2_27 F1_27 107.0(12) . . ?
F2_27 C2_27 F1_27 105.2(13) . . ?
F3_27 C2_27 C1_27 111.4(12) . . ?
F2_27 C2_27 C1_27 111.1(12) . . ?
F1_27 C2_27 C1_27 112.6(11) . . ?
F4_27 C3_27 F6_27 107.2(13) . . ?
F4_27 C3_27 F5_27 106.8(13) . . ?
F6_27 C3_27 F5_27 110.1(14) . . ?
F4_27 C3_27 C1_27 110.7(12) . . ?
F6_27 C3_27 C1_27 111.6(12) . . ?
F5_27 C3_27 C1_27 110.4(12) . . ?
F9_27 C4_27 F7_27 106.0(16) . . ?
F9_27 C4_27 F8_27 108.5(15) . . ?
F7_27 C4_27 F8_27 108.3(16) . . ?
F9_27 C4_27 C1_27 111.9(14) . . ?
F7_27 C4_27 C1_27 108.3(19) . . ?
F8_27 C4_27 C1_27 113.5(15) . . ?
C1_31 O1_31 Al3 146.7(13) . . ?
O1_31 C1_31 C3_31 109.9(13) . . ?
O1_31 C1_31 C2_31 110.3(12) . . ?
C3_31 C1_31 C2_31 109.8(11) . . ?
O1_31 C1_31 C4_31 108.6(12) . . ?
C3_31 C1_31 C4_31 108.8(11) . . ?
C2_31 C1_31 C4_31 109.3(12) . . ?
F1_31 C2_31 F3_31 104.1(14) . . ?
F1_31 C2_31 F2_31 110.5(15) . . ?
F3_31 C2_31 F2_31 108.5(14) . . ?
F1_31 C2_31 C1_31 111.0(13) . . ?
F3_31 C2_31 C1_31 110.5(13) . . ?
F2_31 C2_31 C1_31 111.9(13) . . ?
F5_31 C3_31 F4_31 104.4(16) . . ?
F5_31 C3_31 F6_31 106.3(14) . . ?
F4_31 C3_31 F6_31 107.7(14) . . ?
F5_31 C3_31 C1_31 115.5(16) . . ?
F4_31 C3_31 C1_31 110.5(13) . . ?
F6_31 C3_31 C1_31 112.0(13) . . ?
F7_31 C4_31 F9_31 108.3(16) . . ?
F7_31 C4_31 F8_31 108.0(15) . . ?
F9_31 C4_31 F8_31 106.5(15) . . ?
F7_31 C4_31 C1_31 112.4(14) . . ?
F9_31 C4_31 C1_31 110.0(15) . . ?
F8_31 C4_31 C1_31 111.4(14) . . ?
C1_16 O1_16 Al3 148.4(14) . . ?
O1_16 C1_16 C2_16 107.3(11) . . ?
O1_16 C1_16 C4_16 109.5(11) . . ?
C2_16 C1_16 C4_16 111.1(10) . . ?
O1_16 C1_16 C3_16 113.9(11) . . ?
C2_16 C1_16 C3_16 107.8(10) . . ?
C4_16 C1_16 C3_16 107.2(11) . . ?
F1_16 C2_16 F2_16 107.6(13) . . ?
F1_16 C2_16 F3_16 108.6(13) . . ?
F2_16 C2_16 F3_16 108.8(14) . . ?
F1_16 C2_16 C1_16 113.2(14) . . ?
F2_16 C2_16 C1_16 106.1(12) . . ?
F3_16 C2_16 C1_16 112.4(12) . . ?
F5_16 C3_16 F4_16 110.3(14) . . ?
F5_16 C3_16 F6_16 105.6(13) . . ?
F4_16 C3_16 F6_16 108.4(14) . . ?
F5_16 C3_16 C1_16 110.8(12) . . ?
F4_16 C3_16 C1_16 110.7(14) . . ?
F6_16 C3_16 C1_16 111.0(12) . . ?
F8_16 C4_16 F7_16 110.1(12) . . ?
F8_16 C4_16 F9_16 108.3(12) . . ?
F7_16 C4_16 F9_16 106.4(13) . . ?
F8_16 C4_16 C1_16 113.6(11) . . ?
F7_16 C4_16 C1_16 110.7(11) . . ?
F9_16 C4_16 C1_16 107.4(11) . . ?
C1_19 O1_19 Al3 150.5(14) . . ?
O1_19 C1_19 C2_19 114.4(12) . . ?
O1_19 C1_19 C3_19 110.9(13) . . ?
C2_19 C1_19 C3_19 107.9(11) . . ?
O1_19 C1_19 C4_19 109.0(12) . . ?
C2_19 C1_19 C4_19 109.4(11) . . ?
C3_19 C1_19 C4_19 104.8(10) . . ?
F3_19 C2_19 F2_19 113.9(14) . . ?
F3_19 C2_19 F1_19 112.2(16) . . ?
F2_19 C2_19 F1_19 106.1(14) . . ?
F3_19 C2_19 C1_19 107.4(14) . . ?
F2_19 C2_19 C1_19 112.2(12) . . ?
F1_19 C2_19 C1_19 104.7(12) . . ?
F5_19 C3_19 F4_19 113.8(15) . . ?
F5_19 C3_19 F6_19 106.1(13) . . ?
F4_19 C3_19 F6_19 108.6(15) . . ?
F5_19 C3_19 C1_19 110.7(13) . . ?
F4_19 C3_19 C1_19 108.7(14) . . ?
F6_19 C3_19 C1_19 108.8(12) . . ?
F8_19 C4_19 F7_19 100.4(13) . . ?
F8_19 C4_19 F9_19 112.6(15) . . ?
F7_19 C4_19 F9_19 111.7(15) . . ?
F8_19 C4_19 C1_19 112.4(14) . . ?
F7_19 C4_19 C1_19 111.3(13) . . ?
F9_19 C4_19 C1_19 108.4(12) . . ?
C1_28 O1_28 Al3 151.3(14) . . ?
O1_28 C1_28 C3_28 107.2(13) . . ?
O1_28 C1_28 C4_28 109.0(13) . . ?
C3_28 C1_28 C4_28 115.5(14) . . ?
O1_28 C1_28 C2_28 106.7(13) . . ?
C3_28 C1_28 C2_28 109.6(12) . . ?
C4_28 C1_28 C2_28 108.5(13) . . ?
F3_28 C2_28 F2_28 110.1(17) . . ?
F3_28 C2_28 F1_28 109.5(18) . . ?
F2_28 C2_28 F1_28 108.6(17) . . ?
F3_28 C2_28 C1_28 114.7(17) . . ?
F2_28 C2_28 C1_28 109.1(15) . . ?
F1_28 C2_28 C1_28 104.6(18) . . ?
F4_28 C3_28 F6_28 108.5(17) . . ?
F4_28 C3_28 F5_28 113.1(18) . . ?
F6_28 C3_28 F5_28 107.0(17) . . ?
F4_28 C3_28 C1_28 113.8(16) . . ?
F6_28 C3_28 C1_28 108.1(17) . . ?
F5_28 C3_28 C1_28 106.1(18) . . ?
F9_28 C4_28 F7_28 105.2(17) . . ?
F9_28 C4_28 F8_28 103.0(16) . . ?
F7_28 C4_28 F8_28 110.5(18) . . ?
F9_28 C4_28 C1_28 114.2(16) . . ?
F7_28 C4_28 C1_28 109.3(17) . . ?
F8_28 C4_28 C1_28 114.1(16) . . ?
C1_34 O1_34 Al3 156(2) . . ?
O1_34 C1_34 C2_34 110.6(17) . . ?
O1_34 C1_34 C3_34 112.7(16) . . ?
C2_34 C1_34 C3_34 112.5(15) . . ?
O1_34 C1_34 C4_34 107.5(17) . . ?
C2_34 C1_34 C4_34 108.8(14) . . ?
C3_34 C1_34 C4_34 104.3(14) . . ?
F1_34 C2_34 F3_34 104.0(19) . . ?
F1_34 C2_34 F2_34 107(2) . . ?
F3_34 C2_34 F2_34 104.0(19) . . ?
F1_34 C2_34 C1_34 107.2(19) . . ?
F3_34 C2_34 C1_34 127(2) . . ?
F2_34 C2_34 C1_34 107(2) . . ?
F5_34 C3_34 F4_34 110(2) . . ?
F5_34 C3_34 F6_34 108(2) . . ?
F4_34 C3_34 F6_34 105.3(19) . . ?
F5_34 C3_34 C1_34 113(2) . . ?
F4_34 C3_34 C1_34 108(2) . . ?
F6_34 C3_34 C1_34 112(2) . . ?
F8_34 C4_34 F9_34 109(2) . . ?
F8_34 C4_34 F7_34 113(2) . . ?
F9_34 C4_34 F7_34 110(2) . . ?
F8_34 C4_34 C1_34 112(2) . . ?
F9_34 C4_34 C1_34 108(2) . . ?
F7_34 C4_34 C1_34 104(2) . . ?
C1_17 O1_17 Al3 147.9(10) . . ?
O1_17 C1_17 C4_17 108.6(9) . . ?
O1_17 C1_17 C3_17 111.3(9) . . ?
C4_17 C1_17 C3_17 109.4(8) . . ?
O1_17 C1_17 C2_17 110.7(9) . . ?
C4_17 C1_17 C2_17 108.1(8) . . ?
C3_17 C1_17 C2_17 108.7(8) . . ?
F3_17 C2_17 F2_17 106.7(11) . . ?
F3_17 C2_17 F1_17 107.9(10) . . ?
F2_17 C2_17 F1_17 107.3(9) . . ?
F3_17 C2_17 C1_17 112.9(9) . . ?
F2_17 C2_17 C1_17 110.0(9) . . ?
F1_17 C2_17 C1_17 111.8(9) . . ?
F6_17 C3_17 F5_17 107.6(11) . . ?
F6_17 C3_17 F4_17 110.0(11) . . ?
F5_17 C3_17 F4_17 107.8(10) . . ?
F6_17 C3_17 C1_17 108.7(11) . . ?
F5_17 C3_17 C1_17 110.3(8) . . ?
F4_17 C3_17 C1_17 112.4(9) . . ?
F7_17 C4_17 F8_17 108.9(9) . . ?
F7_17 C4_17 F9_17 106.2(10) . . ?
F8_17 C4_17 F9_17 104.7(10) . . ?
F7_17 C4_17 C1_17 113.9(8) . . ?
F8_17 C4_17 C1_17 111.5(8) . . ?
F9_17 C4_17 C1_17 111.1(11) . . ?
C1_26 O1_26 Al3 148.6(12) . . ?
O1_26 C1_26 C3_26 108.1(12) . . ?
O1_26 C1_26 C2_26 104.8(11) . . ?
C3_26 C1_26 C2_26 112.4(11) . . ?
O1_26 C1_26 C4_26 108.9(11) . . ?
C3_26 C1_26 C4_26 110.3(11) . . ?
C2_26 C1_26 C4_26 112.1(11) . . ?
F1_26 C2_26 F2_26 107.6(13) . . ?
F1_26 C2_26 F3_26 110.3(13) . . ?
F2_26 C2_26 F3_26 109.3(13) . . ?
F1_26 C2_26 C1_26 109.8(12) . . ?
F2_26 C2_26 C1_26 108.6(12) . . ?
F3_26 C2_26 C1_26 111.2(12) . . ?
F6_26 C3_26 F4_26 107.2(14) . . ?
F6_26 C3_26 F5_26 108.4(14) . . ?
F4_26 C3_26 F5_26 107.7(13) . . ?
F6_26 C3_26 C1_26 111.3(13) . . ?
F4_26 C3_26 C1_26 113.2(11) . . ?
F5_26 C3_26 C1_26 108.8(12) . . ?
F9_26 C4_26 F7_26 108.6(13) . . ?
F9_26 C4_26 F8_26 106.9(14) . . ?
F7_26 C4_26 F8_26 107.3(13) . . ?
F9_26 C4_26 C1_26 113.2(13) . . ?
F7_26 C4_26 C1_26 111.6(12) . . ?
F8_26 C4_26 C1_26 109.0(12) . . ?
C1_32 O1_32 Al3 154.2(19) . . ?
O1_32 C1_32 C3_32 111.9(13) . . ?
O1_32 C1_32 C4_32 112.4(14) . . ?
C3_32 C1_32 C4_32 107.7(11) . . ?
O1_32 C1_32 C2_32 110.5(13) . . ?
C3_32 C1_32 C2_32 107.6(11) . . ?
C4_32 C1_32 C2_32 106.3(10) . . ?
F3_32 C2_32 F1_32 108.4(16) . . ?
F3_32 C2_32 F2_32 106.8(14) . . ?
F1_32 C2_32 F2_32 107.7(17) . . ?
F3_32 C2_32 C1_32 109.7(12) . . ?
F1_32 C2_32 C1_32 109.8(18) . . ?
F2_32 C2_32 C1_32 114.1(13) . . ?
F4_32 C3_32 F5_32 108.3(14) . . ?
F4_32 C3_32 F6_32 109.7(15) . . ?
F5_32 C3_32 F6_32 106.2(14) . . ?
F4_32 C3_32 C1_32 108.8(13) . . ?
F5_32 C3_32 C1_32 108.5(13) . . ?
F6_32 C3_32 C1_32 115.1(13) . . ?
F9_32 C4_32 F7_32 105.9(17) . . ?
F9_32 C4_32 F8_32 103.0(14) . . ?
F7_32 C4_32 F8_32 107.5(15) . . ?
F9_32 C4_32 C1_32 114.9(18) . . ?
F7_32 C4_32 C1_32 111.1(13) . . ?
F8_32 C4_32 C1_32 113.7(13) . . ?
C1_18 O1_18 Al3 150.2(8) . . ?
O1_18 C1_18 C2_18 109.2(8) . . ?
O1_18 C1_18 C4_18 106.8(7) . . ?
C2_18 C1_18 C4_18 111.6(7) . . ?
O1_18 C1_18 C3_18 111.7(7) . . ?
C2_18 C1_18 C3_18 109.1(6) . . ?
C4_18 C1_18 C3_18 108.4(7) . . ?
F3_18 C2_18 F2_18 109.6(7) . . ?
F3_18 C2_18 F1_18 110.3(8) . . ?
F2_18 C2_18 F1_18 106.6(7) . . ?
F3_18 C2_18 C1_18 110.1(7) . . ?
F2_18 C2_18 C1_18 111.1(7) . . ?
F1_18 C2_18 C1_18 109.0(8) . . ?
F5_18 C3_18 F4_18 105.9(8) . . ?
F5_18 C3_18 F6_18 107.3(7) . . ?
F4_18 C3_18 F6_18 107.2(7) . . ?
F5_18 C3_18 C1_18 111.7(6) . . ?
F4_18 C3_18 C1_18 112.1(7) . . ?
F6_18 C3_18 C1_18 112.3(8) . . ?
F9_18 C4_18 F7_18 109.7(9) . . ?
F9_18 C4_18 F8_18 106.1(9) . . ?
F7_18 C4_18 F8_18 109.4(9) . . ?
F9_18 C4_18 C1_18 109.4(8) . . ?
F7_18 C4_18 C1_18 109.4(8) . . ?
F8_18 C4_18 C1_18 112.9(7) . . ?
C1_24 O1_24 Al3 151.6(14) . . ?
O1_24 C1_24 C4_24 109.3(13) . . ?
O1_24 C1_24 C3_24 110.4(12) . . ?
C4_24 C1_24 C3_24 108.1(10) . . ?
O1_24 C1_24 C2_24 111.4(14) . . ?
C4_24 C1_24 C2_24 108.4(10) . . ?
C3_24 C1_24 C2_24 109.3(10) . . ?
F1_24 C2_24 F3_24 105.7(13) . . ?
F1_24 C2_24 F2_24 109.6(13) . . ?
F3_24 C2_24 F2_24 109.7(15) . . ?
F1_24 C2_24 C1_24 110.9(12) . . ?
F3_24 C2_24 C1_24 108.2(13) . . ?
F2_24 C2_24 C1_24 112.5(15) . . ?
F4_24 C3_24 F5_24 109.3(12) . . ?
F4_24 C3_24 F6_24 105.0(13) . . ?
F5_24 C3_24 F6_24 104.1(13) . . ?
F4_24 C3_24 C1_24 112.7(11) . . ?
F5_24 C3_24 C1_24 111.8(12) . . ?
F6_24 C3_24 C1_24 113.4(12) . . ?
F9_24 C4_24 F8_24 110.2(13) . . ?
F9_24 C4_24 F7_24 102.9(13) . . ?
F8_24 C4_24 F7_24 106.8(12) . . ?
F9_24 C4_24 C1_24 112.6(12) . . ?
F8_24 C4_24 C1_24 111.9(11) . . ?
F7_24 C4_24 C1_24 111.9(12) . . ?
 
_refine_diff_density_max    1.628
_refine_diff_density_min   -1.349
_refine_diff_density_rms    0.125

_shelx_res_file
;

    P2m_a.res created by SHELXL-2014/7


TITL P2m_a.res in P2(1)/c
REM Old TITL P2m in P2/m
REM SHELXT solution in P2(1)/c
REM R1 0.331,  Rweak 0.028,  Alpha 0.077,  Orientation a'=c, b'=-b, c'=a
REM Formula found by SHELXT:  C150 N24 O7 F69 Al3 In3
CELL  0.71073  22.4009  30.7088  20.4177   90.000   95.459   90.000
ZERR    4.000   0.0011   0.0016   0.0010    0.000    0.002    0.000
LATT  1
SYMM -X, 1/2+Y, 1/2-Z
SFAC  C  H  N  O  F  AL  IN
UNIT 432 192 48 48 432 12 12
TEMP -173.150
L.S. 20
BOND $H
ACTA
LIST 4
FMAP 2
PLAN 50
SIZE 0.37 0.21 0.21
OMIT 0 14 2
OMIT -5 3 8
OMIT -2   0   6
OMIT  3   3   0

WGHT    0.026200   94.087906
FVAR       0.10524
IN1   7    0.238633    0.516216    0.269092    11.00000    0.01295    0.01573 =
         0.01256    0.00079   -0.00067    0.00363
IN2   7    0.266106    0.431871    0.282216    11.00000    0.01778    0.01790 =
         0.01867   -0.00154   -0.00126    0.00174
IN3   7    0.324099    0.494778    0.363040    11.00000    0.01577    0.01806 =
         0.01697    0.00027   -0.00123    0.00113
AL1   6    0.221009    0.448706    0.757494    11.00000    0.01408    0.02381 =
         0.01070   -0.00074    0.00335   -0.00299
AL2   6   -0.051378    0.239708    0.503593    11.00000    0.01833    0.01398 =
         0.01683   -0.00279    0.00055   -0.00055
AL3   6    0.523086    0.188013    0.557659    11.00000    0.02632    0.01671 =
         0.01717    0.00201   -0.00008   -0.00096
RESI 1 BIPY
N1    3    0.239129    0.592464    0.260381    11.00000    0.01630    0.01546 =
         0.02160   -0.00030   -0.00317    0.00159
N2    3    0.280318    0.538590    0.171752    11.00000    0.01589    0.02389 =
         0.01994    0.00007   -0.00028    0.00315
C1    1    0.223450    0.618610    0.308624    11.00000    0.01943    0.02248 =
         0.02475   -0.00498   -0.00285    0.00436
AFIX  43
H1    2    0.213625    0.605805    0.348571    11.00000   -1.20000
AFIX   0
C2    1    0.221058    0.663248    0.302460    11.00000    0.02984    0.02335 =
         0.04322   -0.00825   -0.00663    0.00647
AFIX  43
H2    2    0.210988    0.680885    0.338019    11.00000   -1.20000
AFIX   0
C3    1    0.233306    0.681657    0.244809    11.00000    0.03611    0.01821 =
         0.04268    0.00049   -0.00753    0.00570
AFIX  43
H3    2    0.230442    0.712311    0.239081    11.00000   -1.20000
AFIX   0
C4    1    0.249821    0.655804    0.194924    11.00000    0.02737    0.02266 =
         0.03192    0.00646   -0.00613   -0.00066
AFIX  43
H4    2    0.258669    0.668404    0.154467    11.00000   -1.20000
AFIX   0
C5    1    0.253545    0.610816    0.204001    11.00000    0.01654    0.01784 =
         0.02129   -0.00077   -0.00595    0.00069
C6    1    0.276093    0.581001    0.154670    11.00000    0.01434    0.02613 =
         0.01831    0.00113   -0.00520   -0.00464
C7    1    0.296060    0.595387    0.096235    11.00000    0.02915    0.03150 =
         0.02279    0.00388   -0.00181   -0.00969
AFIX  43
H7    2    0.291638    0.625090    0.083701    11.00000   -1.20000
AFIX   0
C8    1    0.322555    0.566061    0.056193    11.00000    0.02510    0.05851 =
         0.01587   -0.00071    0.00355   -0.01409
AFIX  43
H8    2    0.335912    0.575356    0.015675    11.00000   -1.20000
AFIX   0
C9    1    0.329298    0.523079    0.075996    11.00000    0.02026    0.04643 =
         0.02036   -0.00540    0.00495   -0.00134
AFIX  43
H9    2    0.349117    0.502665    0.050612    11.00000   -1.20000
AFIX   0
C10   1    0.306500    0.510713    0.133483    11.00000    0.02227    0.03086 =
         0.02311   -0.00116    0.00011    0.00357
AFIX  43
H10   2    0.309579    0.481017    0.146404    11.00000   -1.20000
AFIX   0
RESI 0
RESI 2 BIPY
N1    3    0.152238    0.531940    0.327316    11.00000    0.01743    0.02026 =
         0.01502    0.00151    0.00009    0.00232
N2    3    0.150349    0.514318    0.198145    11.00000    0.01669    0.01285 =
         0.01232    0.00151   -0.00075    0.00127
C1    1    0.156494    0.540875    0.391755    11.00000    0.02411    0.03057 =
         0.01628   -0.00046   -0.00212    0.00216
AFIX  43
H1    2    0.192028    0.532759    0.418042    11.00000   -1.20000
AFIX   0
C2    1    0.111349    0.561417    0.421657    11.00000    0.02807    0.04010 =
         0.01770   -0.00998    0.00530   -0.00380
AFIX  43
H2    2    0.115095    0.566792    0.467686    11.00000   -1.20000
AFIX   0
C3    1    0.060370    0.573926    0.382188    11.00000    0.02181    0.04149 =
         0.03478   -0.01686    0.00975    0.00465
AFIX  43
H3    2    0.029468    0.589676    0.400519    11.00000   -1.20000
AFIX   0
C4    1    0.054765    0.563357    0.316059    11.00000    0.01560    0.03569 =
         0.02901   -0.00678   -0.00117    0.00359
AFIX  43
H4    2    0.019613    0.570959    0.288722    11.00000   -1.20000
AFIX   0
C5    1    0.101354    0.541481    0.290408    11.00000    0.01580    0.01678 =
         0.01717    0.00246    0.00194   -0.00036
C6    1    0.098209    0.525891    0.220967    11.00000    0.01422    0.01329 =
         0.01512    0.00282   -0.00020    0.00142
C7    1    0.043769    0.521030    0.183353    11.00000    0.01566    0.02431 =
         0.02016    0.00133    0.00026    0.00072
AFIX  43
H7    2    0.007489    0.529321    0.200529    11.00000   -1.20000
AFIX   0
C8    1    0.042803    0.504011    0.120649    11.00000    0.01693    0.02978 =
         0.01787    0.00181   -0.00446   -0.00432
AFIX  43
H8    2    0.005932    0.500320    0.094163    11.00000   -1.20000
AFIX   0
C9    1    0.096117    0.492514    0.097262    11.00000    0.02789    0.02145 =
         0.01558   -0.00110   -0.00059   -0.00189
AFIX  43
H9    2    0.096597    0.480702    0.054312    11.00000   -1.20000
AFIX   0
C10   1    0.148916    0.498306    0.136809    11.00000    0.01870    0.02053 =
         0.01575    0.00097    0.00238    0.00111
AFIX  43
H10   2    0.185648    0.490688    0.120048    11.00000   -1.20000
AFIX   0
RESI 0
RESI 3 BIPY
N1    3    0.151862    0.416889    0.277289    11.00000    0.01558    0.02520 =
         0.02602    0.00090   -0.00078   -0.00168
N2    3    0.224629    0.402055    0.180080    11.00000    0.02151    0.02312 =
         0.02113   -0.00624   -0.00431    0.00429
C1    1    0.116807    0.425740    0.325029    11.00000    0.02194    0.02908 =
         0.02972    0.00284    0.00238    0.00269
AFIX  43
H1    2    0.135535    0.434233    0.366775    11.00000   -1.20000
AFIX   0
C2    1    0.055094    0.423281    0.317300    11.00000    0.02266    0.02502 =
         0.04648    0.00299    0.00989    0.00280
AFIX  43
H2    2    0.031882    0.429018    0.352927    11.00000   -1.20000
AFIX   0
C3    1    0.028138    0.412131    0.255652    11.00000    0.01645    0.03787 =
         0.05704   -0.00293    0.00168   -0.00216
AFIX  43
H3    2   -0.014319    0.410929    0.247835    11.00000   -1.20000
AFIX   0
C4    1    0.063295    0.402867    0.206136    11.00000    0.01880    0.03408 =
         0.04619   -0.00160   -0.00496   -0.00337
AFIX  43
H4    2    0.045388    0.395263    0.163626    11.00000   -1.20000
AFIX   0
C5    1    0.125438    0.404660    0.218475    11.00000    0.02050    0.01608 =
         0.02924    0.00221   -0.00273   -0.00113
C6    1    0.165644    0.392988    0.167405    11.00000    0.02267    0.01243 =
         0.02126    0.00155   -0.00702   -0.00251
C7    1    0.144263    0.373237    0.108080    11.00000    0.02697    0.02815 =
         0.02592   -0.00213   -0.01021   -0.00939
AFIX  43
H7    2    0.102779    0.366732    0.099688    11.00000   -1.20000
AFIX   0
C8    1    0.182632    0.363200    0.061999    11.00000    0.04275    0.03501 =
         0.02155   -0.00701   -0.00488   -0.00880
AFIX  43
H8    2    0.167800    0.350791    0.021029    11.00000   -1.20000
AFIX   0
C9    1    0.243156    0.371321    0.075745    11.00000    0.03708    0.03167 =
         0.02423   -0.00725    0.00143    0.00244
AFIX  43
H9    2    0.271177    0.364145    0.045325    11.00000   -1.20000
AFIX   0
C10   1    0.261292    0.390499    0.136192    11.00000    0.02415    0.03127 =
         0.02758   -0.00612   -0.00119    0.00186
AFIX  43
H10   2    0.302942    0.395622    0.146570    11.00000   -1.20000
AFIX   0
RESI 0
RESI 4 BIPY
N1    3    0.282183    0.361731    0.327667    11.00000    0.02585    0.01879 =
         0.01801   -0.00371   -0.00298    0.00506
N2    3    0.370823    0.404868    0.270257    11.00000    0.02015    0.03057 =
         0.01759   -0.00507    0.00036    0.00371
C1    1    0.236274    0.336368    0.341929    11.00000    0.03163    0.01898 =
         0.02839    0.00111    0.00146    0.00025
AFIX  43
H1    2    0.197355    0.348893    0.339688    11.00000   -1.20000
AFIX   0
C2    1    0.242583    0.293030    0.359690    11.00000    0.04666    0.02064 =
         0.04347    0.00226    0.00188   -0.00276
AFIX  43
H2    2    0.209059    0.276404    0.370302    11.00000   -1.20000
AFIX   0
C3    1    0.298866    0.274613    0.361573    11.00000    0.05818    0.01629 =
         0.06169    0.00637   -0.00861    0.00421
AFIX  43
H3    2    0.304768    0.244811    0.372878    11.00000   -1.20000
AFIX   0
C4    1    0.345989    0.299866    0.346939    11.00000    0.03810    0.02513 =
         0.05154   -0.00226   -0.00649    0.01090
AFIX  43
H4    2    0.385189    0.287852    0.348692    11.00000   -1.20000
AFIX   0
C5    1    0.336288    0.343496    0.329359    11.00000    0.02633    0.02259 =
         0.02377   -0.00333   -0.00383    0.00692
C6    1    0.385787    0.371357    0.310341    11.00000    0.02444    0.02614 =
         0.02490   -0.01201   -0.00257    0.00758
C7    1    0.445282    0.362519    0.333016    11.00000    0.02595    0.03362 =
         0.04348   -0.00917   -0.00778    0.00948
AFIX  43
H7    2    0.454786    0.339041    0.362474    11.00000   -1.20000
AFIX   0
C8    1    0.489623    0.388081    0.312272    11.00000    0.02160    0.05484 =
         0.03592   -0.01577   -0.00374    0.00943
AFIX  43
H8    2    0.530374    0.382555    0.327246    11.00000   -1.20000
AFIX   0
C9    1    0.475073    0.421665    0.269846    11.00000    0.01847    0.06773 =
         0.03045   -0.01251    0.00523   -0.00417
AFIX  43
H9    2    0.505248    0.439513    0.254072    11.00000   -1.20000
AFIX   0
C10   1    0.414896    0.428862    0.250559    11.00000    0.02263    0.04925 =
         0.02626    0.00004    0.00406   -0.00206
AFIX  43
H10   2    0.404631    0.452410    0.221472    11.00000   -1.20000
AFIX   0
RESI 0
RESI 5 BIPY
N1    3    0.386632    0.562168    0.322872    11.00000    0.02295    0.02453 =
         0.02761    0.00480    0.00516   -0.00274
N2    3    0.329758    0.556818    0.434643    11.00000    0.01571    0.01667 =
         0.01811   -0.00175   -0.00287   -0.00057
C1    1    0.410894    0.563947    0.265492    11.00000    0.03007    0.03199 =
         0.02531    0.00627    0.00567    0.00092
AFIX  43
H1    2    0.420031    0.537355    0.244866    11.00000   -1.20000
AFIX   0
C2    1    0.423273    0.602474    0.234856    11.00000    0.02896    0.04354 =
         0.03388    0.01021    0.00716   -0.01203
AFIX  43
H2    2    0.442401    0.602593    0.195278    11.00000   -1.20000
AFIX   0
C3    1    0.407007    0.640854    0.263483    11.00000    0.05305    0.03356 =
         0.04682    0.01288    0.00959   -0.01296
AFIX  43
H3    2    0.412864    0.667967    0.242623    11.00000   -1.20000
AFIX   0
C4    1    0.381988    0.639417    0.323104    11.00000    0.04273    0.02417 =
         0.04109    0.00458    0.00893   -0.00829
AFIX  43
H4    2    0.370922    0.665438    0.344021    11.00000   -1.20000
AFIX   0
C5    1    0.373552    0.599183    0.351344    11.00000    0.01478    0.01935 =
         0.02820    0.00448   -0.00612   -0.00477
C6    1    0.349422    0.596058    0.416339    11.00000    0.01296    0.01774 =
         0.02334    0.00027   -0.00487    0.00152
C7    1    0.349696    0.631560    0.459331    11.00000    0.02436    0.01776 =
         0.04217   -0.00245   -0.00218   -0.00111
AFIX  43
H7    2    0.361631    0.659521    0.445528    11.00000   -1.20000
AFIX   0
C8    1    0.332565    0.625751    0.521784    11.00000    0.02868    0.02639 =
         0.03722   -0.01270    0.00262    0.00137
AFIX  43
H8    2    0.333071    0.649527    0.551598    11.00000   -1.20000
AFIX   0
C9    1    0.314723    0.585104    0.540436    11.00000    0.02286    0.03612 =
         0.02713   -0.01024    0.00722   -0.00125
AFIX  43
H9    2    0.303502    0.580073    0.583508    11.00000   -1.20000
AFIX   0
C10   1    0.313558    0.551864    0.494969    11.00000    0.02085    0.02102 =
         0.02408   -0.00087    0.00143   -0.00278
AFIX  43
H10   2    0.300450    0.523924    0.507532    11.00000   -1.20000
AFIX   0
RESI 0
RESI 6 BIPY
N1    3    0.413747    0.464099    0.413259    11.00000    0.01269    0.02201 =
         0.01502   -0.00149    0.00022    0.00016
N2    3    0.304477    0.443265    0.455257    11.00000    0.01905    0.02177 =
         0.01457    0.00051    0.00354   -0.00263
C1    1    0.466858    0.480427    0.403269    11.00000    0.01346    0.02762 =
         0.02158   -0.00168   -0.00036    0.00084
AFIX  43
H1    2    0.468661    0.502812    0.371403    11.00000   -1.20000
AFIX   0
C2    1    0.519965    0.466362    0.437167    11.00000    0.01464    0.04518 =
         0.02925   -0.00117   -0.00163   -0.00087
AFIX  43
H2    2    0.557384    0.478505    0.428377    11.00000   -1.20000
AFIX   0
C3    1    0.516949    0.434257    0.483994    11.00000    0.01969    0.04424 =
         0.03767    0.00136   -0.01526    0.00809
AFIX  43
H3    2    0.552518    0.423923    0.508059    11.00000   -1.20000
AFIX   0
C4    1    0.462025    0.417279    0.495634    11.00000    0.02915    0.03470 =
         0.02394    0.00543   -0.00883    0.00505
AFIX  43
H4    2    0.459093    0.395451    0.528142    11.00000   -1.20000
AFIX   0
C5    1    0.410715    0.432794    0.458688    11.00000    0.01909    0.02022 =
         0.01717   -0.00072   -0.00143    0.00118
C6    1    0.350753    0.415672    0.469072    11.00000    0.02132    0.02159 =
         0.01443    0.00130   -0.00297   -0.00229
C7    1    0.342139    0.373407    0.492655    11.00000    0.03792    0.02306 =
         0.02447    0.00604   -0.00193   -0.00061
AFIX  43
H7    2    0.375357    0.354396    0.501697    11.00000   -1.20000
AFIX   0
C8    1    0.285047    0.359714    0.502588    11.00000    0.04918    0.02543 =
         0.02719    0.00831   -0.00066   -0.01186
AFIX  43
H8    2    0.278397    0.331097    0.518004    11.00000   -1.20000
AFIX   0
C9    1    0.237817    0.388160    0.489817    11.00000    0.03394    0.03555 =
         0.02190   -0.00181    0.00892   -0.01249
AFIX  43
H9    2    0.198200    0.379953    0.497528    11.00000   -1.20000
AFIX   0
C10   1    0.249596    0.428991    0.465467    11.00000    0.02357    0.02691 =
         0.01979   -0.00329    0.00363   -0.00389
AFIX  43
H10   2    0.216686    0.448126    0.455341    11.00000   -1.20000
AFIX   0
RESI 0

SADI_CCF3 O1 C1
SADI_CCF3 0.04 O1 C2 O1 C3 O1 C4
SADI_CCF3 0.02 C1 C2 C1 C3 C1 C4
SADI_CCF3 0.04 C2 C3 C3 C4 C2 C4
SADI_CCF3 0.1 F1 C1 F2 C1 F3 C1 F4 C1 F5 C1 F6 C1 F7 C1 F8 C1 F9 C1
SADI_CCF3 0.02 F1 C2 F2 C2 F3 C2 F4 C3 F5 C3 F6 C3 F7 C4 F8 C4 F9 C4
SADI_CCF3 0.04 F1 F2 F2 F3 F3 F1 F4 F5 F5 F6 F6 F4 F7 F8 F8 F9 F9 F7
SIMU_CCF3 O1 > F9
RIGU_CCF3 O1 > F9

SADI Al1_0 O1_7 Al1_0 O1_8 Al1_0 O1_9 Al1_0 O1_10 Al2_0 O1_11 Al2_0 O1_12 =
 AL2_0 O1_13 AL2_0 O1_14 AL3_0 O1_15 AL3_0 O1_16 AL3_0 O1_17 AL3_0 O1_18 =
 AL3_0 O1_19 AL2_0 O1_22 AL3_0 O1_24 =
 AL1_0 O1_25 AL3_0 O1_26 AL3_0 O1_27 AL3_0 O1_28 AL2_0 O1_29  =
 AL3_0 O1_31 AL3_0 O1_32 AL2_0 O1_33 AL3_0 O1_34

SADI Al1_0 C1_7 Al1_0 C1_8 Al1_0 C1_9 Al1_0 C1_10 Al2_0 C1_11 Al2_0 C1_12 =
 AL2_0 C1_13 AL2_0 C1_14 AL3_0 C1_15 AL3_0 C1_16 AL3_0 C1_17 AL3_0 C1_18 =
 AL3_0 C1_19 AL2_0 C1_22 AL3_0 C1_24 =
 AL1_0 C1_25 AL3_0 C1_26 AL3_0 C1_27 AL3_0 C1_28 AL2_0 C1_29  =
 AL3_0 C1_31 AL3_0 C1_32 AL2_0 C1_33 AL3_0 C1_34

EADP O1_16 O1_19 O1_28 O1_34
EADP C1_16 C1_19 C1_28 C1_34

EADP C2_16 C4_19 C4_28 C2_34
EADP C3_16 C3_19 C3_28 C3_34
EADP C2_19 C2_28
EADP F2_16 F1_19 F1_28 F3_34

EADP O1_18 O1_24
EADP C1_18 C1_24
EADP C2_18 C4_24
EADP F7_18 F3_24
EADP F8_18 F2_24
EADP F9_18 F6_24

EADP O1_17 O1_26 O1_32
EADP C1_17 C1_26 C1_32
EADP C2_17 C2_26 C3_32
EADP C3_17 C3_26 C4_32
EADP C4_17 C4_26 C2_32
EADP F6_17 F6_26
EADP F7_17 F2_26

EADP O1_12 O1_22 O1_33
EADP C1_12 C1_22 C1_33
EADP C2_12 C3_22 C4_33
EADP C4_22 C2_33
EADP C4_12 C2_22 C3_33
EADP F4_12 F7_22 F1_33

EADP O1_15 O1_27 O1_31
EADP C1_15 C1_27 C1_31
EADP C2_15 C4_27 C2_31
EADP C3_15 C2_27 C3_31
EADP C4_15 C3_27 C4_31
EADP F1_15 F9_27
EADP F2_15 F7_27
EADP F3_15 F8_27

EADP O1_10 O1_25
EADP C1_10 C1_25

EADP O1_14 O1_29
EADP C1_14 C1_29
EADP C2_14 C2_29
EADP C3_14 C4_29
EADP C4_14 C3_29

REM SUMP 1 0.0001 1 4 1 10 1 11
REM SUMP 1 0.0001 1 6 1 12 1 13
REM SUMP 1 0.0001 1 2 1 14 1 15 1 17
REM SUMP 1 0.0001 1 5 1 7 1 8

RESI 7 CCF3
O1    4    0.211679    0.392997    0.750775    11.00000    0.02371    0.02412 =
         0.02256    0.00034    0.00441   -0.00444
C1    1    0.185111    0.356510    0.769661    11.00000    0.03442    0.02281 =
         0.02824    0.00020    0.00501   -0.00420
C2    1    0.201439    0.348019    0.844497    11.00000    0.04623    0.03150 =
         0.03189    0.00357    0.00616   -0.00037
F1    5    0.258658    0.356658    0.861236    11.00000    0.04994    0.06485 =
         0.03687    0.01126   -0.00339    0.00336
F2    5    0.191327    0.306886    0.861308    11.00000    0.08882    0.03412 =
         0.05124    0.01528    0.01418    0.00406
F3    5    0.169088    0.373167    0.880573    11.00000    0.05868    0.03776 =
         0.02887    0.00554    0.01667   -0.00380
C3    1    0.207720    0.317892    0.730121    11.00000    0.05636    0.02756 =
         0.04832   -0.00796    0.01039    0.00009
F4    5    0.263527    0.306840    0.752602    11.00000    0.06062    0.03791 =
         0.06745   -0.00696    0.01484    0.01452
F5    5    0.173901    0.282591    0.732184    11.00000    0.08311    0.02794 =
         0.07353   -0.01184    0.02258   -0.01161
F6    5    0.209167    0.329019    0.667222    11.00000    0.07642    0.04083 =
         0.04262   -0.01618    0.01808   -0.00783
C4    1    0.115753    0.359718    0.755992    11.00000    0.03452    0.03284 =
         0.04469    0.00120    0.00525   -0.01062
F7    5    0.098909    0.356301    0.692183    11.00000    0.04577    0.06165 =
         0.04862   -0.00291   -0.01033   -0.01817
F8    5    0.087043    0.329497    0.786960    11.00000    0.04802    0.04584 =
         0.06763    0.00277    0.01733   -0.01896
F9    5    0.096749    0.398538    0.774856    11.00000    0.02866    0.04040 =
         0.06247    0.00060    0.00678    0.00141
RESI 0
RESI 8 CCF3
O1    4    0.166720    0.478087    0.709814    11.00000    0.01941    0.02795 =
         0.01312    0.00207    0.00311    0.00187
C1    1    0.148512    0.493095    0.649120    11.00000    0.02103    0.03576 =
         0.01625    0.00398    0.00409    0.00200
C2    1    0.132232    0.454093    0.601892    11.00000    0.02482    0.04918 =
         0.02367   -0.00454    0.00151    0.00361
F1    5    0.079635    0.436828    0.614555    11.00000    0.02614    0.05695 =
         0.04475   -0.00923    0.00033   -0.00692
F2    5    0.174002    0.423401    0.609622    11.00000    0.03198    0.04814 =
         0.02650   -0.00962    0.00182    0.01063
F3    5    0.127688    0.466251    0.538067    11.00000    0.04493    0.08044 =
         0.01663   -0.00131   -0.00216    0.01607
C3    1    0.198026    0.520671    0.620557    11.00000    0.03210    0.04356 =
         0.02694    0.01174    0.00385    0.00268
F4    5    0.239460    0.494975    0.597707    11.00000    0.02759    0.05712 =
         0.02509    0.01106    0.01155    0.00494
F5    5    0.176085    0.546317    0.571146    11.00000    0.04829    0.06298 =
         0.03803    0.02938    0.00665    0.00398
F6    5    0.224892    0.546683    0.666969    11.00000    0.04049    0.04341 =
         0.04149    0.00717    0.00574   -0.01009
C4    1    0.092025    0.521519    0.653783    11.00000    0.02934    0.04344 =
         0.02899    0.00857    0.00520    0.00898
F7    5    0.061077    0.527441    0.595014    11.00000    0.03496    0.07630 =
         0.02937    0.01327   -0.00123    0.02235
F8    5    0.107015    0.560567    0.678958    11.00000    0.04958    0.03508 =
         0.04267    0.00698    0.01215    0.01216
F9    5    0.054784    0.502734    0.693043    11.00000    0.02375    0.04928 =
         0.03257    0.00355    0.00864    0.00997
RESI 0
RESI 9 CCF3
PART 1 11
O1    4    0.213292    0.462675    0.838142    11.00000    0.02044    0.03217 =
         0.01298   -0.00432    0.00556    0.00010
C1    1    0.200588    0.494122    0.880559    11.00000    0.02406    0.03686 =
         0.01350   -0.00824    0.00501   -0.00515
C2    1    0.247034    0.531611    0.880485    11.00000    0.04317    0.04995 =
         0.02413   -0.01546    0.01309   -0.02030
F1    5    0.299991    0.519479    0.910080    11.00000    0.03337    0.08937 =
         0.03550   -0.02185    0.01075   -0.02747
F2    5    0.255546    0.542726    0.819196    11.00000    0.07952    0.04662 =
         0.03013   -0.00875    0.02245   -0.02923
F3    5    0.229207    0.566990    0.911563    11.00000    0.08373    0.04749 =
         0.04674   -0.02561    0.02278   -0.02326
C3    1    0.136549    0.511966    0.864056    11.00000    0.02961    0.05164 =
         0.02777   -0.01775    0.00044    0.01036
F4    5    0.099128    0.479925    0.844392    11.00000    0.02176    0.07346 =
         0.04357   -0.02945    0.00151   -0.00106
F5    5    0.134546    0.541362    0.815948    11.00000    0.07158    0.05183 =
         0.03626   -0.01108   -0.00574    0.02768
F6    5    0.114441    0.530742    0.916076    11.00000    0.03951    0.08104 =
         0.04005   -0.03583    0.00425    0.01610
C4    1    0.204727    0.473268    0.950392    11.00000    0.03532    0.05460 =
         0.01211   -0.00394    0.00608   -0.00835
F7    5    0.156719    0.448570    0.956444    11.00000    0.05533    0.06030 =
         0.02872   -0.01044    0.02322   -0.02070
F8    5    0.252553    0.448472    0.960977    11.00000    0.05271    0.08095 =
         0.01704    0.00655    0.00326    0.01238
F9    5    0.206693    0.503554    0.997938    11.00000    0.04349    0.07599 =
         0.01622   -0.01721    0.00769   -0.01660
PART 0
RESI 0

rem rem dsr put OC(CF3)3 with O1 C1 C2 on O1_9 C1_9 C3_9 part 2 occ -171 =
rem resi CCF3

RESI 10 CCF3
PART 1 10.62805
O1    4    0.289985    0.461488    0.731675    10.62805    0.01368    0.03675 =
         0.01645   -0.00078    0.00457   -0.00163
C1    1    0.347873    0.450344    0.728708    10.62805    0.01389    0.05043 =
         0.01784    0.00018    0.00475   -0.00086
C2    1    0.356178    0.430152    0.659999    10.62805    0.02875    0.07030 =
         0.02131   -0.00570    0.00361    0.00977
F1    5    0.310255    0.404556    0.642994    10.62805    0.03853    0.08506 =
         0.04973   -0.04064    0.00160    0.00444
F2    5    0.407548    0.408975    0.657648    10.62805    0.03562    0.09243 =
         0.02640   -0.00820    0.00877    0.02292
F3    5    0.354669    0.460578    0.613859    10.62805    0.04280    0.09016 =
         0.01927    0.00626    0.01450    0.01781
C3    1    0.386916    0.491554    0.737446    10.62805    0.02826    0.05894 =
         0.06015   -0.01038    0.01204   -0.01547
F4    5    0.391639    0.505475    0.798774    10.62805    0.05481    0.09763 =
         0.05936   -0.03542    0.00756   -0.03817
F5    5    0.363117    0.524959    0.705511    10.62805    0.04111    0.05278 =
         0.11065    0.00301    0.01284   -0.01590
F6    5    0.441856    0.486066    0.719924    10.62805    0.02749    0.07997 =
         0.09404   -0.01106    0.01775   -0.01911
C4    1    0.370110    0.416695    0.781719    10.62805    0.02351    0.07563 =
         0.02919    0.01462    0.00571    0.00871
F7    5    0.347060    0.425694    0.836904    10.62805    0.04412    0.12897 =
         0.02312    0.02012    0.00708    0.03245
F8    5    0.429047    0.415167    0.792005    10.62805    0.02265    0.09402 =
         0.04262    0.01051   -0.00073    0.01574
F9    5    0.351672    0.377890    0.766922    10.62805    0.04231    0.06769 =
         0.05107    0.02374    0.00945    0.01530
PART 0
RESI 0

rem the following was inserted by DSR:
RESI 25 CCF3
PART 2 10.37195
O1    4    0.288773    0.462442    0.729343    10.37195    0.01368    0.03675 =
         0.01645   -0.00078    0.00457   -0.00163
C1    1    0.347197    0.452527    0.727701    10.37195    0.01389    0.05043 =
         0.01784    0.00018    0.00475   -0.00086
C2    1    0.376109    0.484977    0.682032    10.37195    0.02465    0.07347 =
         0.04472    0.01504    0.01185   -0.00647
F1    5    0.359246    0.475507    0.620423    10.37195    0.03305    0.09888 =
         0.03878    0.02384    0.01648   -0.01016
F2    5    0.435254    0.485481    0.691441    10.37195    0.02213    0.10115 =
         0.06041    0.02285    0.01385   -0.01197
F3    5    0.353962    0.524692    0.687210    10.37195    0.03266    0.07024 =
         0.07196    0.01956    0.01566   -0.01270
C3    1    0.380824    0.454830    0.796812    10.37195    0.02269    0.14907 =
         0.02017   -0.00333    0.00128    0.00394
F4    5    0.349821    0.437457    0.841881    10.37195    0.03451    0.20096 =
         0.01949    0.01528    0.00572    0.00638
F5    5    0.388214    0.494964    0.818254    10.37195    0.02815    0.17029 =
         0.05289   -0.03513    0.00808   -0.00842
F6    5    0.435254    0.438291    0.800182    10.37195    0.02982    0.21717 =
         0.03221    0.00643    0.00016    0.02706
C4    1    0.354848    0.406367    0.699397    10.37195    0.04005    0.06111 =
         0.06843   -0.00619    0.02522    0.00675
F7    5    0.347483    0.374328    0.741319    10.37195    0.04900    0.05524 =
         0.09596    0.00541    0.03505    0.01536
F8    5    0.410172    0.401960    0.680328    10.37195    0.04425    0.08086 =
         0.09333   -0.00086    0.03636    0.01780
F9    5    0.316842    0.397013    0.647981    10.37195    0.05033    0.06065 =
         0.08338   -0.02631    0.01948    0.01414
PART 0
RESI 0
rem The end of the DSR entry

rem rem dsr put OC(CF3)3 with O1 C1 C2 C3 on O1_10 C1_10 Q13 Q44 part 2 occ =
rem -91 resi CCF3

RESI 11 CCF3
O1    4   -0.057457    0.186234    0.479884    11.00000    0.03813    0.01628 =
         0.02074   -0.00476    0.00723   -0.00064
C1    1   -0.053746    0.155344    0.433312    11.00000    0.02375    0.01891 =
         0.02135   -0.00535    0.00031   -0.00156
C2    1   -0.058274    0.175533    0.363136    11.00000    0.03864    0.03702 =
         0.02021   -0.00491    0.00123   -0.01005
F1    5   -0.041709    0.147697    0.317897    11.00000    0.05756    0.05916 =
         0.02743   -0.01643    0.00917   -0.01002
F2    5   -0.113975    0.188229    0.345226    11.00000    0.04573    0.04195 =
         0.03357    0.00863   -0.00373   -0.00212
F3    5   -0.023398    0.210402    0.362840    11.00000    0.06258    0.04966 =
         0.02931    0.00369    0.00491   -0.02559
C3    1    0.006520    0.130917    0.446225    11.00000    0.02359    0.03522 =
         0.03537   -0.01494   -0.00604    0.00445
F4    5    0.051836    0.155960    0.431320    11.00000    0.02325    0.06507 =
         0.05399   -0.01821    0.00343   -0.00715
F5    5    0.008386    0.094156    0.412118    11.00000    0.03414    0.04692 =
         0.06225   -0.03181   -0.00820    0.01414
F6    5    0.016975    0.120462    0.509544    11.00000    0.03974    0.04677 =
         0.03938   -0.00661   -0.01426    0.01156
C4    1   -0.106778    0.123139    0.437233    11.00000    0.02470    0.02212 =
         0.02837   -0.00127   -0.00054   -0.00052
F7    5   -0.116944    0.098914    0.382126    11.00000    0.02975    0.03078 =
         0.03702   -0.01248   -0.00512   -0.00407
F8    5   -0.096474    0.095652    0.487291    11.00000    0.05026    0.02903 =
         0.04254    0.01182   -0.00492   -0.01063
F9    5   -0.157570    0.144169    0.444645    11.00000    0.02222    0.03958 =
         0.04168   -0.00525    0.00571    0.00022
RESI 0
RESI 12 CCF3
PART 1 10.51682
O1    4   -0.095877    0.276361    0.457183    10.51682    0.04061    0.02588 =
         0.02492   -0.00454   -0.00427    0.01654
C1    1   -0.146867    0.299363    0.448305    10.51682    0.03840    0.03053 =
         0.03407   -0.00692   -0.00760    0.01774
C2    1   -0.161892    0.319091    0.515015    10.51682    0.04077    0.03094 =
         0.03805   -0.00569   -0.00220    0.01426
F1    5   -0.186804    0.290404    0.552303    10.51682    0.05695    0.04871 =
         0.06389    0.00465    0.02542    0.01756
F2    5   -0.197792    0.353766    0.510899    10.51682    0.03981    0.03797 =
         0.05100   -0.00936   -0.00078    0.02177
F3    5   -0.110306    0.331913    0.547944    10.51682    0.04002    0.04016 =
         0.03958   -0.01388   -0.00177    0.01578
C3    1   -0.136278    0.338335    0.400579    10.51682    0.07082    0.04694 =
         0.03598    0.00578    0.00153    0.02382
F4    5   -0.105361    0.323250    0.352866    10.51682    0.08500    0.07754 =
         0.03881    0.00133    0.00332    0.02727
F5    5   -0.103632    0.368581    0.431841    10.51682    0.07986    0.04841 =
         0.05754    0.01033    0.01000    0.01422
F6    5   -0.185857    0.356061    0.374254    10.51682    0.08964    0.06017 =
         0.06675    0.02364   -0.01504    0.02902
C4    1   -0.199225    0.272050    0.416563    10.51682    0.04544    0.03849 =
         0.05827   -0.01798   -0.00394    0.01010
F7    5   -0.190281    0.265681    0.351775    10.51682    0.05603    0.06616 =
         0.05084   -0.03318   -0.01700    0.02984
F8    5   -0.251685    0.292467    0.418793    10.51682    0.03642    0.05402 =
         0.11098   -0.04270   -0.00510    0.00697
F9    5   -0.200907    0.232826    0.444168    10.51682    0.07687    0.04173 =
         0.07277   -0.01592   -0.00639    0.00505
PART 0
RESI 0

rem the following was inserted by DSR:
RESI 22 CCF3
PART 2 10.33785
O1    4   -0.105752    0.271305    0.460167    10.33785    0.04061    0.02588 =
         0.02492   -0.00454   -0.00427    0.01654
C1    1   -0.156514    0.294291    0.458805    10.33785    0.03840    0.03053 =
         0.03407   -0.00692   -0.00760    0.01774
C2    1   -0.205281    0.268792    0.492759    10.33785    0.04544    0.03849 =
         0.05827   -0.01798   -0.00394    0.01010
F1    5   -0.202082    0.226672    0.476371    10.33785    0.03217    0.03302 =
         0.04687   -0.01790   -0.01971    0.00456
F2    5   -0.260383    0.281403    0.470400    10.33785    0.03653    0.04134 =
         0.08856   -0.01478   -0.00585    0.00673
F3    5   -0.194356    0.270125    0.556286    10.33785    0.03744    0.04714 =
         0.05931   -0.01222    0.00400    0.00483
C3    1   -0.146122    0.338617    0.495294    10.33785    0.04077    0.03094 =
         0.03805   -0.00569   -0.00220    0.01426
F4    5   -0.117934    0.367223    0.460409    10.33785    0.06298    0.02974 =
         0.05249   -0.00189    0.00933    0.01330
F5    5   -0.114968    0.333924    0.553775    10.33785    0.03238    0.02599 =
         0.03212   -0.00572   -0.00054    0.00206
F6    5   -0.199219    0.355241    0.505490    10.33785    0.04057    0.03670 =
         0.04599   -0.01682   -0.00532    0.01801
C4    1   -0.183272    0.302497    0.387440    10.33785    0.07070    0.06534 =
         0.03715   -0.00495   -0.00596    0.03336
F7    5   -0.140553    0.312102    0.349547    10.33785    0.08500    0.07754 =
         0.03881    0.00133    0.00332    0.02727
F8    5   -0.222930    0.334878    0.384630    10.33785    0.08527    0.08585 =
         0.02907   -0.00370   -0.00584    0.05702
F9    5   -0.209696    0.265148    0.363812    10.33785    0.06782    0.07749 =
         0.05270   -0.02277   -0.02122    0.03739
PART 0
RESI 0

rem the following was inserted by DSR:
RESI 33 CCF3
PART 3 10.14532
O1    4   -0.113213    0.259600    0.456683    10.14532    0.04061    0.02588 =
         0.02492   -0.00454   -0.00427    0.01654
C1    1   -0.157550    0.288926    0.446699    10.14532    0.03840    0.03053 =
         0.03407   -0.00692   -0.00760    0.01774
C2    1   -0.167175    0.304932    0.374561    10.14532    0.07070    0.06534 =
         0.03715   -0.00495   -0.00596    0.03336
F1    5   -0.125379    0.331122    0.355707    10.14532    0.08500    0.07754 =
         0.03881    0.00133    0.00332    0.02727
F2    5   -0.219204    0.326815    0.368387    10.14532    0.07962    0.08280 =
         0.03619   -0.00273   -0.00567    0.04459
F3    5   -0.171053    0.271715    0.332881    10.14532    0.06888    0.07114 =
         0.03618   -0.00796   -0.00089    0.03043
C3    1   -0.213323    0.262735    0.463804    10.14532    0.04544    0.03849 =
         0.05827   -0.01798   -0.00394    0.01010
F4    5   -0.194477    0.231170    0.507242    10.14532    0.06289    0.05321 =
         0.08294    0.00247   -0.00888    0.00386
F5    5   -0.233562    0.239506    0.411295    10.14532    0.02053    0.03343 =
         0.07250   -0.01834   -0.01078    0.02007
F6    5   -0.254212    0.283982    0.493366    10.14532    0.06374    0.04092 =
         0.07812   -0.00606    0.02103    0.01062
C4    1   -0.146181    0.330417    0.488914    10.14532    0.04077    0.03094 =
         0.03805   -0.00569   -0.00220    0.01426
F7    5   -0.140775    0.321342    0.552919    10.14532    0.05571    0.03582 =
         0.04025   -0.00536   -0.00550    0.01294
F8    5   -0.190104    0.359776    0.477368    10.14532    0.03374    0.02252 =
         0.04223   -0.00732   -0.00252    0.00749
F9    5   -0.095781    0.350655    0.475165    10.14532    0.04326    0.04025 =
         0.06419   -0.00199   -0.00397    0.01045
PART 0
RESI 0
rem The end of the DSR entry

rem rem dsr put OC(CF3)3 with O1 C1 C2 C3 on Q13 C1_12 Q73 Q37 part 3 occ =
rem 211 resi CCF3

rem The end of the DSR entry

rem rem dsr put OC(CF3)3 with O1 C1 C2 C3 C4 on Q16 C1_12 Q43 Q15 Q50 part =
rem 2 occ -51 resi CCF3

RESI 13 CCF3
O1    4   -0.065871    0.241874    0.584768    11.00000    0.03934    0.02386 =
         0.01769   -0.00119    0.00413    0.00559
C1    1   -0.061314    0.221951    0.644083    11.00000    0.03878    0.03182 =
         0.01860   -0.00185    0.00585    0.00360
C2    1   -0.089690    0.175902    0.640382    11.00000    0.04280    0.03762 =
         0.03495    0.00121    0.01207    0.00217
F1    5   -0.053009    0.146841    0.617272    11.00000    0.04734    0.02613 =
         0.03969    0.00208    0.00556    0.00480
F2    5   -0.102290    0.161268    0.698787    11.00000    0.10355    0.05436 =
         0.04685    0.00639    0.03614   -0.00573
F3    5   -0.140339    0.175894    0.600187    11.00000    0.03908    0.04924 =
         0.07324   -0.00167    0.00308   -0.00820
C3    1   -0.094712    0.250347    0.691717    11.00000    0.07449    0.04559 =
         0.03230   -0.00480    0.02293    0.01264
F4    5   -0.153848    0.244806    0.679352    11.00000    0.06438    0.06496 =
         0.08862   -0.00837    0.04215    0.01359
F5    5   -0.083038    0.292569    0.683820    11.00000    0.07724    0.04042 =
         0.03668   -0.01361    0.00978    0.01200
F6    5   -0.080165    0.240176    0.754264    11.00000    0.13194    0.06547 =
         0.02535   -0.00688    0.02664    0.01348
C4    1    0.006096    0.218179    0.670285    11.00000    0.05189    0.03286 =
         0.04102   -0.00252   -0.01046    0.00701
F7    5    0.014052    0.191628    0.722297    11.00000    0.10361    0.05226 =
         0.04551    0.00080   -0.02893    0.01666
F8    5    0.027748    0.256784    0.688586    11.00000    0.07636    0.04337 =
         0.08447   -0.01034   -0.03863   -0.00636
F9    5    0.037299    0.202239    0.623619    11.00000    0.03267    0.04619 =
         0.07077   -0.00419   -0.00294    0.00958
RESI 0
RESI 14 CCF3
PART 1 10.87382
O1    4    0.021284    0.255637    0.493189    10.87382    0.02775    0.03046 =
         0.03192   -0.00034    0.00267   -0.01367
C1    1    0.062747    0.285885    0.486056    10.87382    0.02984    0.03174 =
         0.03983   -0.00515    0.00681   -0.01659
C2    1    0.048615    0.328459    0.521275    10.87382    0.04500    0.03704 =
         0.07410   -0.01381    0.02250   -0.02032
F1    5    0.007926    0.352463    0.484026    10.87382    0.05954    0.03681 =
         0.10021   -0.00381    0.01949   -0.00380
F2    5    0.097665    0.352859    0.536202    10.87382    0.05388    0.05576 =
         0.10467   -0.04209    0.03751   -0.03606
F3    5    0.025622    0.321997    0.576869    10.87382    0.05619    0.05707 =
         0.06210   -0.02939    0.02465   -0.02721
C3    1    0.066084    0.295684    0.411197    10.87382    0.04069    0.05119 =
         0.04898    0.00377    0.00995   -0.01236
F4    5    0.012792    0.301208    0.380743    10.87382    0.05457    0.07059 =
         0.04509    0.01840    0.00421   -0.01007
F5    5    0.100141    0.331104    0.402889    10.87382    0.05929    0.04708 =
         0.07480    0.01522    0.02939   -0.01509
F6    5    0.091285    0.262043    0.382133    10.87382    0.05957    0.05728 =
         0.04223   -0.00664    0.01791   -0.01492
C4    1    0.123971    0.268103    0.516094    10.87382    0.02970    0.04534 =
         0.05309   -0.00016    0.00330   -0.01888
F7    5    0.126885    0.269399    0.581846    10.87382    0.03869    0.08862 =
         0.05257   -0.00035   -0.00706   -0.02022
F8    5    0.171043    0.290464    0.498302    10.87382    0.03060    0.04940 =
         0.08269   -0.00623    0.01342   -0.01742
F9    5    0.131376    0.227574    0.498727    10.87382    0.03688    0.04134 =
         0.08504   -0.00227   -0.00459   -0.00778
PART 0
RESI 0

rem the following was inserted by DSR:
RESI 29 CCF3
PART 2 10.12618
O1    4    0.001824    0.274020    0.478242    10.12618    0.02775    0.03046 =
         0.03192   -0.00034    0.00267   -0.01367
C1    1    0.057292    0.291031    0.484683    10.12618    0.02984    0.03174 =
         0.03983   -0.00515    0.00681   -0.01659
C2    1    0.054294    0.339107    0.507108    10.12618    0.04500    0.03704 =
         0.07410   -0.01381    0.02250   -0.02032
F1    5    0.033384    0.359301    0.451935    10.12618    0.05338    0.05625 =
         0.08827    0.00449    0.02295   -0.01347
F2    5    0.106674    0.356512    0.528223    10.12618    0.04288    0.02158 =
         0.09045   -0.02237    0.02465   -0.01318
F3    5    0.018027    0.340277    0.554982    10.12618    0.04647    0.02665 =
         0.07344   -0.00403    0.02375   -0.01201
C3    1    0.099609    0.264387    0.533869    10.12618    0.02970    0.04534 =
         0.05309   -0.00016    0.00330   -0.01888
F4    5    0.088435    0.222011    0.526160    10.12618    0.03896    0.04230 =
         0.06366    0.00217   -0.00347   -0.01455
F5    5    0.089817    0.279320    0.593043    10.12618    0.04816    0.06714 =
         0.05594   -0.00452   -0.00186   -0.01698
F6    5    0.154997    0.270702    0.517276    10.12618    0.03289    0.03313 =
         0.06438    0.00076    0.00175   -0.01387
C4    1    0.085961    0.289980    0.418362    10.12618    0.04069    0.05119 =
         0.04898    0.00377    0.00995   -0.01236
F7    5    0.106876    0.249508    0.417419    10.12618    0.04286    0.05978 =
         0.05405   -0.00733    0.01218   -0.00927
F8    5    0.127661    0.320983    0.423243    10.12618    0.04799    0.06666 =
         0.04730   -0.00170    0.01663   -0.02041
F9    5    0.046395    0.300525    0.369438    10.12618    0.04185    0.06438 =
         0.04189   -0.00037    0.01254   -0.01034
PART 0
RESI 0
rem The end of the DSR entry

rem rem dsr put OC(CF3)3 with O1 C1 C2 on Q9 C1_14 C2_14 part 2 occ -161 =
rem resi CCF3

RESI 15 CCF3
PART 1 10.51347
O1    4    0.504316    0.133404    0.558561    10.51347    0.03295    0.02061 =
         0.02218   -0.00118    0.00228   -0.00230
C1    1    0.477839    0.098723    0.527380    10.51347    0.02905    0.01878 =
         0.02443   -0.00098    0.00634   -0.00074
C2    1    0.500552    0.056657    0.563551    10.51347    0.03631    0.02315 =
         0.02844    0.00083    0.00618    0.00245
F1    5    0.503240    0.061394    0.628607    10.51347    0.04915    0.02492 =
         0.02823    0.00114    0.00350    0.00164
F2    5    0.555688    0.045561    0.548764    10.51347    0.03324    0.02638 =
         0.04436    0.00681    0.01035    0.00451
F3    5    0.463887    0.022985    0.547025    10.51347    0.04663    0.02236 =
         0.04141   -0.00363    0.00777   -0.00458
C3    1    0.408373    0.100741    0.528106    10.51347    0.03089    0.03086 =
         0.04202   -0.00617    0.00936   -0.00197
F4    5    0.379640    0.074045    0.485358    10.51347    0.03068    0.03752 =
         0.05888   -0.00685   -0.00571   -0.00033
F5    5    0.389442    0.141011    0.514348    10.51347    0.02985    0.03762 =
         0.05915    0.00021    0.00472    0.00650
F6    5    0.392736    0.090410    0.587677    10.51347    0.04064    0.04222 =
         0.05657   -0.00399    0.02094   -0.00021
C4    1    0.491719    0.095541    0.454288    10.51347    0.03728    0.02929 =
         0.02440   -0.00232    0.00543    0.00080
F7    5    0.459352    0.125437    0.419063    10.51347    0.03973    0.03624 =
         0.02305   -0.00472   -0.00041    0.00770
F8    5    0.549234    0.104823    0.447917    10.51347    0.03868    0.04347 =
         0.03142   -0.00540    0.01380    0.00496
F9    5    0.479759    0.056892    0.427129    10.51347    0.06058    0.03271 =
         0.02622   -0.00881    0.00141    0.00076
PART 0
RESI 0

rem the following was inserted by DSR:
RESI 27 CCF3
PART 2 10.26853
O1    4    0.517779    0.131749    0.553808    10.26853    0.03295    0.02061 =
         0.02218   -0.00118    0.00228   -0.00230
C1    1    0.479906    0.097636    0.544604    10.26853    0.02905    0.01878 =
         0.02443   -0.00098    0.00634   -0.00074
C2    1    0.424686    0.105895    0.583834    10.26853    0.03089    0.03086 =
         0.04202   -0.00617    0.00936   -0.00197
F1    5    0.439675    0.123965    0.642438    10.26853    0.03757    0.02675 =
         0.03273    0.00069    0.02139   -0.01269
F2    5    0.397585    0.068707    0.596559    10.26853    0.04105    0.03558 =
         0.05006   -0.00124    0.01395   -0.00879
F3    5    0.385305    0.132354    0.551378    10.26853    0.02859    0.03709 =
         0.05324    0.00096    0.00917   -0.00990
C3    1    0.458528    0.091044    0.471260    10.26853    0.03728    0.02929 =
         0.02440   -0.00232    0.00543    0.00080
F4    5    0.503265    0.076774    0.438382    10.26853    0.05316    0.02419 =
         0.02943   -0.00392    0.01208   -0.01123
F5    5    0.440241    0.128979    0.443697    10.26853    0.05125    0.03304 =
         0.03075    0.00591   -0.00137   -0.00880
F6    5    0.414568    0.061638    0.463083    10.26853    0.06581    0.05827 =
         0.03924   -0.00333    0.00188   -0.02951
C4    1    0.512807    0.056541    0.573073    10.26853    0.03631    0.02315 =
         0.02844    0.00083    0.00618    0.00245
F7    5    0.565551    0.054045    0.548547    10.26853    0.03324    0.02638 =
         0.04436    0.00681    0.01035    0.00451
F8    5    0.483022    0.019805    0.558656    10.26853    0.04663    0.02236 =
         0.04141   -0.00363    0.00777   -0.00458
F9    5    0.524732    0.058947    0.637580    10.26853    0.04915    0.02492 =
         0.02823    0.00114    0.00350    0.00164
PART 0
RESI 0

rem the following was inserted by DSR:
RESI 31 CCF3
PART 3 10.21801
O1    4    0.480406    0.141866    0.536743    10.21801    0.03295    0.02061 =
         0.02218   -0.00118    0.00228   -0.00230
C1    1    0.480468    0.099679    0.518249    10.21801    0.02905    0.01878 =
         0.02443   -0.00098    0.00634   -0.00074
C2    1    0.520514    0.072408    0.569040    10.21801    0.03631    0.02315 =
         0.02844    0.00083    0.00618    0.00245
F1    5    0.578145    0.079825    0.563656    10.21801    0.04147    0.05079 =
         0.03498    0.00033    0.00355    0.00974
F2    5    0.508594    0.030030    0.563544    10.21801    0.06101    0.03065 =
         0.04601    0.00407   -0.00827    0.00441
F3    5    0.512690    0.084884    0.629881    10.21801    0.06827    0.02734 =
         0.02507    0.00532    0.00623    0.00451
C3    1    0.415785    0.081629    0.512157    10.21801    0.03089    0.03086 =
         0.04202   -0.00617    0.00936   -0.00197
F4    5    0.378542    0.109175    0.478415    10.21801    0.03512    0.03754 =
         0.05921   -0.00671    0.00261   -0.00293
F5    5    0.391800    0.075907    0.568739    10.21801    0.05115    0.04332 =
         0.04943   -0.01504    0.01648   -0.01967
F6    5    0.411793    0.043086    0.480930    10.21801    0.05351    0.02813 =
         0.03848   -0.00562    0.00643   -0.00491
C4    1    0.505652    0.096589    0.449913    10.21801    0.03728    0.02929 =
         0.02440   -0.00232    0.00543    0.00080
F7    5    0.467119    0.111317    0.401552    10.21801    0.03689    0.04913 =
         0.02029    0.00261    0.01135    0.00644
F8    5    0.519667    0.055643    0.435654    10.21801    0.05637    0.03653 =
         0.03144   -0.00675    0.00709    0.00587
F9    5    0.556170    0.119667    0.450269    10.21801    0.03479    0.02634 =
         0.02599   -0.01004    0.01676    0.00352
PART 0
RESI 0
rem The end of the DSR entry

RESI 16 CCF3
PART 1 10.34713
O1    4    0.582123    0.195208    0.617972    10.34713    0.03596    0.02342 =
         0.02789    0.00240   -0.01038    0.00141
C1    1    0.636368    0.182194    0.645122    10.34713    0.03526    0.03790 =
         0.03414    0.00650   -0.01170    0.00098
C2    1    0.657886    0.216056    0.698214    10.34713    0.05311    0.04536 =
         0.04720    0.00050   -0.01408   -0.00001
F1    5    0.714537    0.210359    0.722252    10.34713    0.05210    0.05585 =
         0.06298   -0.00102   -0.03047   -0.00184
F2    5    0.623673    0.210312    0.747464    10.34713    0.07227    0.08221 =
         0.05264   -0.00014   -0.00279   -0.00128
F3    5    0.651234    0.256849    0.676435    10.34713    0.07542    0.04432 =
         0.07846   -0.00222   -0.03315   -0.00550
C3    1    0.684882    0.179274    0.595306    10.34713    0.04692    0.05648 =
         0.05686    0.00330   -0.00237    0.00903
F4    5    0.703882    0.218652    0.580611    10.34713    0.08898    0.06749 =
         0.11342    0.01992    0.03169   -0.01003
F5    5    0.663959    0.158830    0.541886    10.34713    0.03606    0.06570 =
         0.04437    0.00597    0.01240    0.00089
F6    5    0.732692    0.155676    0.620536    10.34713    0.03329    0.05612 =
         0.06915    0.01113    0.00399    0.00613
C4    1    0.631003    0.136229    0.675716    10.34713    0.03994    0.03887 =
         0.05624    0.01611   -0.00021    0.00710
F7    5    0.632324    0.105291    0.629534    10.34713    0.03892    0.03746 =
         0.07782    0.00429   -0.00824    0.00392
F8    5    0.672464    0.128160    0.725481    10.34713    0.04754    0.04114 =
         0.07068    0.02662   -0.01505    0.00284
F9    5    0.576254    0.133646    0.698640    10.34713    0.04096    0.05657 =
         0.04836    0.02680    0.00152    0.00389
PART 0
RESI 0

rem the following was inserted by DSR:
RESI 19 CCF3
PART 2 10.3116
O1    4    0.593075    0.196775    0.600682    10.31160    0.03596    0.02342 =
         0.02789    0.00240   -0.01038    0.00141
C1    1    0.634874    0.186414    0.649297    10.31160    0.03526    0.03790 =
         0.03414    0.00650   -0.01170    0.00098
C2    1    0.610182    0.163327    0.708784    10.31160    0.05611    0.05280 =
         0.03535    0.01119   -0.01365   -0.00690
F1    5    0.559833    0.185336    0.718681    10.31160    0.07227    0.08221 =
         0.05264   -0.00014   -0.00279   -0.00128
F2    5    0.646597    0.167783    0.763750    10.31160    0.07218    0.09937 =
         0.02919    0.01657   -0.01126   -0.02456
F3    5    0.599114    0.122418    0.691636    10.31160    0.08214    0.04792 =
         0.04640    0.02235   -0.02577   -0.01388
C3    1    0.683703    0.156555    0.623740    10.31160    0.04692    0.05648 =
         0.05686    0.00330   -0.00237    0.00903
F4    5    0.720224    0.181076    0.590794    10.31160    0.07319    0.09107 =
         0.08356    0.00643    0.01951    0.01149
F5    5    0.659011    0.124081    0.589257    10.31160    0.04464    0.06771 =
         0.06422   -0.02114   -0.03001    0.03289
F6    5    0.716213    0.138343    0.675998    10.31160    0.07598    0.05826 =
         0.06494   -0.01181   -0.02610    0.02214
C4    1    0.669024    0.228602    0.673455    10.31160    0.05311    0.04536 =
         0.04720    0.00050   -0.01408   -0.00001
F7    5    0.686280    0.251482    0.623054    10.31160    0.05189    0.06753 =
         0.06057    0.01863   -0.01935   -0.03107
F8    5    0.722048    0.220030    0.706154    10.31160    0.04708    0.04489 =
         0.05754    0.00362   -0.02099   -0.01311
F9    5    0.633317    0.251943    0.709065    10.31160    0.05373    0.02409 =
         0.05867    0.00387   -0.00688   -0.00898
PART 0
RESI 0

rem the following was inserted by DSR:
RESI 28 CCF3
PART 3 10.20486
O1    4    0.576245    0.175663    0.618925    10.20486    0.03596    0.02342 =
         0.02789    0.00240   -0.01038    0.00141
C1    1    0.628124    0.184630    0.656033    10.20486    0.03526    0.03790 =
         0.03414    0.00650   -0.01170    0.00098
C2    1    0.626065    0.159424    0.721617    10.20486    0.05611    0.05280 =
         0.03535    0.01119   -0.01365   -0.00690
F1    5    0.596137    0.185606    0.759050    10.20486    0.07227    0.08221 =
         0.05264   -0.00014   -0.00279   -0.00128
F2    5    0.681391    0.154618    0.749738    10.20486    0.05702    0.07134 =
         0.04710    0.01971   -0.01821    0.00073
F3    5    0.599190    0.121604    0.715952    10.20486    0.07157    0.05895 =
         0.03414    0.01622   -0.00795   -0.01175
C3    1    0.679542    0.167052    0.618875    10.20486    0.04692    0.05648 =
         0.05686    0.00330   -0.00237    0.00903
F4    5    0.674719    0.177234    0.555557    10.20486    0.03374    0.06367 =
         0.05444   -0.00026    0.00274    0.01293
F5    5    0.681357    0.123880    0.629746    10.20486    0.06983    0.06351 =
         0.11974    0.00984    0.00174    0.01393
F6    5    0.731025    0.183595    0.647053    10.20486    0.04921    0.09319 =
         0.07114    0.00133   -0.00771   -0.00440
C4    1    0.630606    0.233819    0.671337    10.20486    0.05311    0.04536 =
         0.04720    0.00050   -0.01408   -0.00001
F7    5    0.647680    0.255328    0.619393    10.20486    0.08341    0.05266 =
         0.07283    0.01656   -0.00455    0.00167
F8    5    0.665826    0.244215    0.725660    10.20486    0.07739    0.05118 =
         0.06417   -0.00276   -0.02974   -0.00612
F9    5    0.577900    0.251186    0.682508    10.20486    0.06072    0.04867 =
         0.09090   -0.02507   -0.01543   -0.00074
PART 0
RESI 0

rem the following was inserted by DSR:
RESI 34 CCF3
PART 4 10.13642
O1    4    0.586863    0.199856    0.607278    10.13642    0.03596    0.02342 =
         0.02789    0.00240   -0.01038    0.00141
C1    1    0.635850    0.191130    0.647238    10.13642    0.03526    0.03790 =
         0.03414    0.00650   -0.01170    0.00098
C2    1    0.625230    0.201048    0.719284    10.13642    0.05311    0.04536 =
         0.04720    0.00050   -0.01408   -0.00001
F1    5    0.614715    0.243766    0.723268    10.13642    0.07238    0.05403 =
         0.02235   -0.00315    0.00465    0.00654
F2    5    0.677616    0.193314    0.755697    10.13642    0.07213    0.08749 =
         0.05289   -0.00230   -0.01838    0.01074
F3    5    0.584030    0.182905    0.754079    10.13642    0.07227    0.08221 =
         0.05264   -0.00014   -0.00279   -0.00128
C3    1    0.659559    0.144537    0.638225    10.13642    0.04692    0.05648 =
         0.05686    0.00330   -0.00237    0.00903
F4    5    0.637723    0.130190    0.579122    10.13642    0.04837    0.06319 =
         0.06325   -0.01058   -0.00502    0.01844
F5    5    0.645057    0.117305    0.683854    10.13642    0.06914    0.05029 =
         0.06199    0.00431    0.00794    0.01069
F6    5    0.719665    0.143821    0.637322    10.13642    0.04571    0.04179 =
         0.04308    0.01470   -0.00503    0.01261
C4    1    0.687223    0.221370    0.626691    10.13642    0.04946    0.04270 =
         0.07233   -0.00533    0.01300   -0.00057
F7    5    0.701464    0.204749    0.569921    10.13642    0.07979    0.03214 =
         0.07296    0.00606    0.02705    0.00584
F8    5    0.732707    0.222615    0.672132    10.13642    0.04825    0.06270 =
         0.07625   -0.00924    0.01713   -0.00138
F9    5    0.665379    0.261025    0.617054    10.13642    0.05073    0.04022 =
         0.09723    0.00532    0.02514   -0.00143
PART 0
RESI 0
rem The end of the DSR entry

RESI 17 CCF3
PART 1 10.48346
O1    4    0.463405    0.221085    0.573619    10.48346    0.03167    0.02328 =
         0.01617    0.00302   -0.00554    0.00583
C1    1    0.431813    0.240002    0.618620    10.48346    0.04546    0.01927 =
         0.02635   -0.00036    0.00160    0.00843
C2    1    0.427195    0.209234    0.678449    10.48346    0.06075    0.03062 =
         0.03134    0.00552    0.01012    0.00871
F1    5    0.414195    0.168443    0.659531    10.48346    0.09094    0.02334 =
         0.03774    0.00448    0.02145    0.00788
F2    5    0.479444    0.208167    0.715606    10.48346    0.09072    0.03756 =
         0.03719    0.00991   -0.00406    0.01407
F3    5    0.386553    0.222009    0.716917    10.48346    0.09391    0.04367 =
         0.03622    0.00446    0.02148    0.01888
C3    1    0.461207    0.283453    0.643769    10.48346    0.05774    0.02421 =
         0.03301   -0.00598   -0.00001    0.00314
F4    5    0.438488    0.298200    0.698302    10.48346    0.10909    0.03354 =
         0.03359   -0.01238   -0.00192    0.02811
F5    5    0.519751    0.278229    0.657847    10.48346    0.06753    0.02755 =
         0.07243   -0.01348   -0.01984    0.00243
F6    5    0.453317    0.312687    0.596540    10.48346    0.07027    0.02636 =
         0.04057   -0.00282   -0.00138    0.00285
C4    1    0.367587    0.249049    0.586797    10.48346    0.04462    0.03168 =
         0.03450    0.00438    0.00026    0.00758
F7    5    0.337838    0.278191    0.618928    10.48346    0.06025    0.04586 =
         0.05050   -0.00327    0.01669    0.01721
F8    5    0.335242    0.212612    0.580080    10.48346    0.04212    0.03940 =
         0.07062   -0.00254    0.01774    0.00498
F9    5    0.368502    0.264341    0.525444    10.48346    0.04728    0.04738 =
         0.03684    0.00690    0.00394    0.01730
PART 0
RESI 0
RESI 26 CCF3
PART 2 10.26057
O1    4    0.469232    0.211292    0.597580    10.26057    0.03167    0.02328 =
         0.01617    0.00302   -0.00554    0.00583
C1    1    0.433799    0.246339    0.605852    10.26057    0.04546    0.01927 =
         0.02635   -0.00036    0.00160    0.00843
C2    1    0.394400    0.232645    0.660402    10.26057    0.06075    0.03062 =
         0.03134    0.00552    0.01012    0.00871
F1    5    0.350517    0.206907    0.635397    10.26057    0.04767    0.05073 =
         0.04438   -0.00449    0.01898   -0.00309
F2    5    0.369429    0.268058    0.683172    10.26057    0.06025    0.04586 =
         0.05050   -0.00327    0.01669    0.01721
F3    5    0.427033    0.212526    0.709983    10.26057    0.04744    0.02970 =
         0.02872    0.00218    0.02068    0.00378
C3    1    0.474715    0.285432    0.626338    10.26057    0.05774    0.02421 =
         0.03301   -0.00598   -0.00001    0.00314
F4    5    0.521671    0.288947    0.590931    10.26057    0.05623    0.01796 =
         0.03642   -0.00984    0.00623   -0.01293
F5    5    0.495920    0.280604    0.689443    10.26057    0.03754    0.04260 =
         0.03222   -0.00934    0.00484   -0.01452
F6    5    0.444887    0.322595    0.620252    10.26057    0.07027    0.02636 =
         0.04057   -0.00282   -0.00138    0.00285
C4    1    0.395901    0.256104    0.539880    10.26057    0.04462    0.03168 =
         0.03450    0.00438    0.00026    0.00758
F7    5    0.426594    0.279666    0.499602    10.26057    0.04906    0.03999 =
         0.04128    0.01204    0.00107    0.01021
F8    5    0.347742    0.279364    0.552080    10.26057    0.04987    0.03792 =
         0.07348    0.00908    0.00545    0.00563
F9    5    0.376007    0.220627    0.508483    10.26057    0.06184    0.04081 =
         0.04209    0.00632   -0.02036    0.00235
PART 0
RESI 0

rem the following was inserted by DSR:
RESI 32 CCF3
PART 3 10.25597
O1    4    0.470446    0.224523    0.584796    10.25597    0.03167    0.02328 =
         0.01617    0.00302   -0.00554    0.00583
C1    1    0.418885    0.234994    0.608606    10.25597    0.04546    0.01927 =
         0.02635   -0.00036    0.00160    0.00843
C2    1    0.365808    0.233904    0.552512    10.25597    0.04462    0.03168 =
         0.03450    0.00438    0.00026    0.00758
F1    5    0.368216    0.268783    0.514562    10.25597    0.05386    0.03295 =
         0.03836    0.00704    0.00054    0.00665
F2    5    0.311456    0.232756    0.574251    10.25597    0.04725    0.04443 =
         0.06467    0.01377    0.00718    0.01238
F3    5    0.370381    0.198797    0.515666    10.25597    0.05073    0.03243 =
         0.04110    0.00007   -0.00354    0.01162
C3    1    0.403062    0.202859    0.663504    10.25597    0.06075    0.03062 =
         0.03134    0.00552    0.01012    0.00871
F4    5    0.452114    0.195516    0.703968    10.25597    0.06145    0.05697 =
         0.05315    0.03690   -0.00439   -0.00897
F5    5    0.385523    0.165283    0.635395    10.25597    0.05058    0.03285 =
         0.04363    0.00894    0.00763    0.00624
F6    5    0.358544    0.215716    0.697947    10.25597    0.06135    0.05397 =
         0.03471    0.00526    0.01494    0.00435
C4    1    0.419846    0.281990    0.637972    10.25597    0.05774    0.02421 =
         0.03301   -0.00598   -0.00001    0.00314
F7    5    0.452942    0.283607    0.696211    10.25597    0.09236    0.03976 =
         0.04287   -0.01511   -0.01576    0.02209
F8    5    0.365129    0.297624    0.646853    10.25597    0.06568    0.04134 =
         0.07143   -0.01284    0.01694    0.01970
F9    5    0.442285    0.312396    0.600729    10.25597    0.05044    0.02404 =
         0.04573    0.00158    0.00007    0.01507
PART 0
RESI 0
rem The end of the DSR entry

rem rem dsr put OC(CF3)3 with O1 C1 C2 C3 on O1_17 Q48 Q3 Q84 part 4 occ =
rem 191 resi CCF3

rem The end of the DSR entry

rem rem dsr put OC(CF3)3 with O1 C1 C2 on O1_17 C1_17 Q35 part 3 occ 111 =
rem resi CCF3

rem The end of the DSR entry

rem rem dsr put OC(CF3)3 with O1 C1 C2 on Q46 C1_17 Q20 part 2 occ -41 resi =
rem CCF3

RESI 18 CCF3
PART 1 10.67613
O1    4    0.540397    0.202334    0.481228    10.67613    0.04778    0.04385 =
         0.03115    0.02160    0.01618    0.01160
C1    1    0.545086    0.232887    0.434582    10.67613    0.03155    0.04977 =
         0.03173    0.02345    0.00887    0.00138
C2    1    0.498481    0.223631    0.375956    10.67613    0.03932    0.03171 =
         0.03432    0.00347    0.00891    0.01470
F1    5    0.516571    0.189587    0.342570    10.67613    0.11308    0.04431 =
         0.04854    0.00411    0.03679    0.03874
F2    5    0.493969    0.256860    0.334423    10.67613    0.05606    0.04341 =
         0.02681    0.00667    0.00552    0.02808
F3    5    0.445785    0.215690    0.396999    10.67613    0.04139    0.03516 =
         0.05873   -0.00704    0.01113    0.00336
C3    1    0.534581    0.279612    0.461115    10.67613    0.04533    0.03985 =
         0.03768    0.01981   -0.01053   -0.00814
F4    5    0.558141    0.284618    0.523073    10.67613    0.08252    0.07068 =
         0.04930    0.02238   -0.02781   -0.03425
F5    5    0.477301    0.288384    0.461254    10.67613    0.05481    0.02336 =
         0.02878   -0.00137   -0.00098    0.00093
F6    5    0.558481    0.310554    0.425126    10.67613    0.05082    0.06849 =
         0.07145    0.04313   -0.01429   -0.02521
C4    1    0.610052    0.230290    0.414446    10.67613    0.03942    0.10135 =
         0.08127    0.05453    0.02348    0.02454
F7    5    0.647639    0.248285    0.461413    10.67613    0.04220    0.13354 =
         0.09813    0.04807    0.00294   -0.00071
F8    5    0.616328    0.249895    0.357121    10.67613    0.05921    0.14192 =
         0.10838    0.08205    0.04946    0.02959
F9    5    0.624849    0.188725    0.406490    10.67613    0.07213    0.11747 =
         0.08397    0.04848    0.04114    0.05335
PART 0
RESI 0

rem the following was inserted by DSR:

rem the following was inserted by DSR:
RESI 24 CCF3
PART 2 10.32387
O1    4    0.525428    0.210572    0.480715    10.32387    0.04778    0.04385 =
         0.03115    0.02160    0.01618    0.01160
C1    1    0.554665    0.220846    0.428265    10.32387    0.03155    0.04977 =
         0.03173    0.02345    0.00887    0.00138
C2    1    0.579999    0.268087    0.433629    10.32387    0.03689    0.04746 =
         0.06688    0.02864    0.01311    0.00205
F1    5    0.536001    0.297126    0.426386    10.32387    0.03692    0.04174 =
         0.05376    0.00768    0.00049   -0.00494
F2    5    0.619544    0.276024    0.390079    10.32387    0.05921    0.14192 =
         0.10838    0.08205    0.04946    0.02959
F3    5    0.606066    0.273792    0.494538    10.32387    0.04220    0.13354 =
         0.09813    0.04807    0.00294   -0.00071
C3    1    0.607048    0.188403    0.421579    10.32387    0.03031    0.04373 =
         0.06879    0.01385    0.01990   -0.00525
F4    5    0.591751    0.147808    0.431276    10.32387    0.04682    0.04523 =
         0.05335    0.00341    0.01008   -0.00720
F5    5    0.655028    0.198316    0.462124    10.32387    0.03294    0.05343 =
         0.08494   -0.00251    0.01579    0.00056
F6    5    0.627137    0.188713    0.362044    10.32387    0.07213    0.11747 =
         0.08397    0.04848    0.04114    0.05335
C4    1    0.510906    0.217619    0.365220    10.32387    0.03932    0.03171 =
         0.03432    0.00347    0.00891    0.01470
F7    5    0.500508    0.176117    0.346846    10.32387    0.02835    0.04003 =
         0.03069   -0.01047    0.00334   -0.00750
F8    5    0.532104    0.237824    0.314391    10.32387    0.06071    0.07575 =
         0.02850    0.01042   -0.00240   -0.02530
F9    5    0.457031    0.232157    0.373854    10.32387    0.03890    0.05824 =
         0.02862   -0.00791   -0.00700    0.00943
PART 0
RESI 0
rem The end of the DSR entry

HKLF 4

REM  P2m_a.res in P2(1)/c
REM R1 =  0.0680 for   29217 Fo > 4sig(Fo)  and  0.0755 for all   32673 data
REM   3337 parameters refined using  82692 restraints

END

WGHT      0.0262     94.0733

REM Highest difference peak  1.628,  deepest hole -1.349,  1-sigma level  0.125
Q1    1   0.2725  0.5121  0.2691  11.00000  0.05    1.63
Q2    1   0.2377  0.5392  0.2702  11.00000  0.05    1.47
Q3    1   0.2155  0.4993  0.2723  11.00000  0.05    1.44
Q4    1   0.6507  0.2130  0.4212  11.00000  0.05    1.35
Q5    1   0.3082  0.4295  0.2814  11.00000  0.05    1.33
Q6    1   0.6534  0.2240  0.4290  11.00000  0.05    1.32
Q7    1  -0.0890  0.3000  0.3619  11.00000  0.05    1.27
Q8    1   0.2659  0.4629  0.2792  11.00000  0.05    1.24
Q9    1   0.6082  0.1706  0.3837  11.00000  0.05    1.18
Q10   1   0.5639  0.2158  0.4989  11.00000  0.05    1.11
Q11   1   0.2268  0.4184  0.2779  11.00000  0.05    1.10
Q12   1   0.3641  0.4898  0.3610  11.00000  0.05    1.06
Q13   1   0.2963  0.5174  0.3523  11.00000  0.05    1.06
Q14   1   0.2821  0.4858  0.3594  11.00000  0.05    1.04
Q15   1   0.5980  0.2322  0.3315  11.00000  0.05    1.02
Q16   1   0.0727  0.2920  0.6093  11.00000  0.05    0.99
Q17   1  -0.1707  0.2500  0.6333  11.00000  0.05    0.97
Q18   1  -0.0319  0.1814  0.7295  11.00000  0.05    0.95
Q19   1   0.2684  0.3989  0.2815  11.00000  0.05    0.88
Q20   1   0.1102  0.2332  0.4336  11.00000  0.05    0.88
Q21   1   0.6526  0.2678  0.4793  11.00000  0.05    0.87
Q22   1  -0.1673  0.3359  0.3450  11.00000  0.05    0.85
Q23   1   0.2268  0.4445  0.2712  11.00000  0.05    0.83
Q24   1  -0.1489  0.1892  0.6808  11.00000  0.05    0.82
Q25   1   0.3535  0.4104  0.3777  11.00000  0.05    0.82
Q26   1   0.0376  0.1978  0.6682  11.00000  0.05    0.77
Q27   1   0.2001  0.4676  0.7477  11.00000  0.05    0.76
Q28   1   0.0708  0.3138  0.5581  11.00000  0.05    0.75
Q29   1   0.3927  0.4808  0.8326  11.00000  0.05    0.73
Q30   1   0.5124  0.2884  0.4663  11.00000  0.05    0.73
Q31   1   0.3494  0.5247  0.3675  11.00000  0.05    0.73
Q32   1   0.5947  0.1014  0.5603  11.00000  0.05    0.71
Q33   1  -0.0618  0.2655  0.6933  11.00000  0.05    0.70
Q34   1   0.2903  0.5419  0.2697  11.00000  0.05    0.69
Q35   1   0.5185  0.2635  0.7033  11.00000  0.05    0.69
Q36   1   0.4357  0.4662  0.8058  11.00000  0.05    0.69
Q37   1  -0.2267  0.2893  0.5233  11.00000  0.05    0.69
Q38   1  -0.1224  0.2513  0.4667  11.00000  0.05    0.69
Q39   1   0.1065  0.2519  0.4899  11.00000  0.05    0.68
Q40   1   0.6591  0.1546  0.6052  11.00000  0.05    0.68
Q41   1   0.5572  0.1545  0.7014  11.00000  0.05    0.67
Q42   1   0.5205  0.2340  0.3926  11.00000  0.05    0.67
Q43   1   0.7300  0.2025  0.5963  11.00000  0.05    0.65
Q44   1  -0.2159  0.2437  0.3812  11.00000  0.05    0.64
Q45   1  -0.1290  0.3551  0.3982  11.00000  0.05    0.64
Q46   1   0.6011  0.2610  0.6306  11.00000  0.05    0.63
Q47   1   0.2817  0.5429  0.9004  11.00000  0.05    0.63
Q48   1   0.0756  0.4845  0.6411  11.00000  0.05    0.62
Q49   1   0.5759  0.2335  0.7287  11.00000  0.05    0.62
Q50   1   0.2581  0.4481  0.7556  11.00000  0.05    0.62
;
_shelx_res_checksum   38639

_shelx_hkl_file
;
   0   0  -1    0.40    0.10
   0   0  -1    0.20    0.10
   0   0  -1    0.50    0.20
   0   0  -1    0.30    0.10
   0   0   1    0.20    0.10
   0   0  -2  648.94   20.00
   0   0  -2  638.64   19.90
   0   0  -2  604.54   19.90
   0   0  -2  641.14   19.90
   0   0  -2  630.74   20.00
   0   0   2  649.83   20.10
   0   0   2  585.04   20.00
   0   0   2  647.04   20.00
   0   0   2  601.74   19.90
   0   0   2  625.74   19.90
   0   0  -3    1.80    0.30
   0   0  -3    1.80    0.40
   0   0  -3    2.20    0.50
   0   0  -3    2.50    0.40
   0   0  -3    1.50    0.30
   0   0   3    2.10    0.50
   0   0   3    2.20    0.40
   0   0   3    1.70    0.30
   0   0   3    1.90    0.50
   0   0   3    1.10    0.30
   0   0  -4   89.99    3.40
   0   0  -4   97.19    3.60
   0   0  -4   97.49    3.30
   0   0  -4   84.29    3.30
   0   0   4   97.19    3.70
   0   0   4   79.09    3.30
   0   0   4   92.29    3.40
   0   0   4   96.49    3.30
   0   0  -5    2.80    0.60
   0   0  -5    3.00    0.60
   0   0  -5    6.40    0.90
   0   0   5    4.30    0.70
   0   0   5    3.70    0.90
   0   0   5    3.80    0.60
   0   0   5    4.00    0.60
   0   0  -6   16.00    1.30
   0   0  -6   24.40    1.40
   0   0  -6   19.00    1.60
   0   0   6   23.70    1.40
   0   0   6   18.30    1.40
   0   0   6   19.10    1.70
   0   0   6   20.40    1.30
   0   0  -7    6.50    0.90
   0   0  -7    5.20    0.80
   0   0  -7    6.50    1.20
   0   0   7    5.90    0.80
   0   0   7    3.30    1.10
   0   0   7    7.20    1.30
   0   0   7    8.00    1.00
   0   0  -8  365.66   12.90
   0   0  -8  368.56   12.40
   0   0  -8  365.26   12.40
   0   0   8  362.76   12.30
   0   0   8  372.56   12.50
   0   0   8  366.06   13.10
   0   0  -9   24.90    2.40
   0   0  -9   21.60    1.90
   0   0  -9   24.80    1.90
   0   0   9   25.70    2.60
   0   0   9   25.50    1.90
   0   0   9   24.00    2.00
   0   0 -10  126.99    4.80
   0   0 -10   94.89    4.50
   0   0 -10   93.59    5.10
   0   0  10  113.29    4.50
   0   0  10  102.59    4.60
   0   0  10  117.39    5.60
   0   0 -11    2.50    1.50
   0   0 -11    1.00    1.10
   0   0  11    1.80    1.10
   0   0  11    2.00    1.70
   0   0  11    0.10    0.90
   0   0 -12    2.10    1.10
   0   0 -12   -1.10    1.40
   0   0  12    4.90    1.30
   0   0  12    1.70    1.60
   0   0  12    0.00    0.90
   0   0 -13    3.30    1.70
   0   0 -13    1.00    1.10
   0   0  13    1.50    1.00
   0   0  13    5.30    2.00
   0   0  13    3.10    1.30
   0   0 -14  339.87   13.00
   0   0 -14  335.37   12.10
   0   0  14  335.37   13.20
   0   0  14  323.67   11.60
   0   0  14  323.47   12.00
   0   0 -15    2.80    1.30
   0   0 -15    6.50    2.10
   0   0  15    2.50    1.40
   0   0  15    3.90    2.10
   0   0  15    2.70    1.20
   0   0 -16   25.00    3.40
   0   0 -16   27.80    2.80
   0   0  16   25.00    2.60
   0   0  16   32.40    3.80
   0   0  16   26.20    2.30
   0   0 -17    0.20    1.40
   0   0 -17   -1.30    1.80
   0   0  17    0.20    1.50
   0   0  17    0.70    1.10
   0   0  17   -2.10    2.00
   0   0 -18   81.89    5.90
   0   0 -18   75.39    4.70
   0   0  18   83.79    4.10
   0   0  18   78.19    6.00
   0   0  18   86.69    4.90
   0   0 -19    1.00    1.50
   0   0 -19   -1.70    2.00
   0   0  19   -0.10    1.50
   0   0  19   -0.50    2.30
   0   0  19    1.50    1.20
   0   0 -20   31.70    3.40
   0   0 -20   31.70    4.20
   0   0  20   41.90    5.10
   0   0  20   38.80    2.80
   0   0  20   36.30    3.50
   0   0 -21   15.90    2.60
   0   0 -21   12.00    3.30
   0   0  21   16.20    2.60
   0   0  21   18.50    3.90
   0   0 -22  432.26   17.70
   0   0 -22  411.66   16.20
   0   0  22  447.16   16.00
   0   0  22  420.16   19.10
   0   0 -23    2.00    1.80
   0   0 -23    4.70    2.90
   0   0  23    1.00    1.80
   0   0 -24   18.90    3.90
   0   0 -24   19.70    3.00
   0   0  24   15.20    2.70
   0   0 -25    0.60    2.70
   0   0 -25    0.30    1.80
   0   0  25    0.60    1.80
   0   0 -26    7.70    2.40
   0   0  26    0.40    1.90
   1   0  26    9.10    2.20
  -1   0 -26    5.10    3.50
  -1   0 -26    8.00    2.40
   1   0  25    0.30    1.80
  -1   0 -25   -0.80    1.80
  -1   0 -25   -1.30    2.70
   1   0  24  114.69    6.10
  -1   0 -24  115.59    8.10
  -1   0 -24  124.99    6.80
   1   0  23    0.10    1.70
  -1   0 -23    5.80    2.10
  -1   0 -23    0.40    2.50
   1   0  22    9.60    2.20
  -1   0 -22   10.10    2.40
  -1   0 -22   13.70    3.40
   1   0  21   10.60    3.40
   1   0  21    6.40    2.00
  -1   0 -21   12.30    3.20
  -1   0 -21    7.10    2.20
   1   0  20  150.48    6.80
   1   0  20  136.19    8.20
  -1   0 -20  135.69    6.90
  -1   0 -20  133.99    8.20
   1   0  19    2.40    1.40
   1   0  19    2.80    2.50
   1   0  19    3.70    1.70
  -1   0 -19    0.80    2.30
  -1   0 -19    4.80    1.80
   1   0  18  105.39    6.80
   1   0  18  102.89    4.60
   1   0  18   96.59    5.30
  -1   0 -18  109.29    5.60
  -1   0 -18  108.29    6.70
   1   0  17   -3.10    2.00
   1   0  17   -1.60    1.30
   1   0  17   -2.00    0.90
  -1   0 -17   -3.00    1.20
  -1   0 -17   -1.60    2.00
   1   0  16    3.80    2.20
   1   0  16    4.10    1.20
   1   0  16    1.30    1.40
  -1   0 -16    4.20    2.20
  -1   0 -16    3.40    1.50
   1   0  15    0.70    1.30
   1   0  15    0.80    1.00
   1   0  15    3.40    2.00
  -1   0 -15    2.20    1.30
  -1   0 -15    2.10    1.90
   1   0  14   18.80    1.70
   1   0  14   18.20    2.80
   1   0  14   15.10    1.90
  -1   0 -14   16.30    2.60
  -1   0 -14   22.80    2.30
   1   0  13    1.50    0.90
   1   0  13    2.30    1.60
   1   0  13    2.20    1.20
  -1   0 -13    2.50    1.70
  -1   0 -13    1.20    1.10
   1   0  12  506.65   18.30
   1   0  12  503.75   17.30
   1   0  12  509.15   17.00
  -1   0 -12  498.35   18.10
  -1   0 -12  521.95   17.40
   1   0  11   25.70    2.90
   1   0  11   30.20    2.00
   1   0  10 4103.49  127.79
   1   0  10 4015.10  128.59
   1   0  10 4134.99  128.19
  -1   0 -10 4189.98  127.99
  -1   0 -10 3676.13  127.19
   1   0   9    7.70    1.70
   1   0   9    5.00    1.00
   1   0   9    5.00    1.10
   1   0   9    3.20    1.00
  -1   0  -9    3.40    1.10
  -1   0  -9    4.20    1.00
  -1   0  -9    3.60    1.40
   1   0   8    3.70    0.90
   1   0   8    3.40    1.30
   1   0   8    3.40    0.80
   1   0   8    2.10    0.80
  -1   0  -8    3.10    0.90
  -1   0  -8    2.80    1.10
  -1   0  -8    1.70    0.80
   1   0   7    4.90    0.90
   1   0   7   10.60    1.50
   1   0   7    8.10    0.90
   1   0   7    4.50    0.80
  -1   0  -7    4.90    0.80
  -1   0  -7    6.80    1.20
  -1   0  -7    6.40    0.90
   1   0   6 1182.48   38.00
   1   0   6 1181.38   38.00
   1   0   6 1194.58   38.50
   1   0   6 1209.98   37.80
  -1   0  -6 1214.58   38.00
  -1   0  -6 1182.88   37.90
  -1   0  -6 1163.58   38.40
   1   0   5   17.10    1.20
   1   0   5   15.30    1.10
   1   0   5   18.90    1.10
   1   0   5   20.30    1.50
  -1   0  -5   22.30    1.50
  -1   0  -5   18.30    1.10
  -1   0  -5   17.20    1.40
  -1   0  -5   17.70    1.20
   1   0   4 4211.88  131.29
   1   0   4 4085.89  128.89
   1   0   4 3988.50  129.19
   1   0   4 4263.07  129.99
   1   0   4 4093.69  129.59
  -1   0  -4 3945.11  130.39
  -1   0  -4 4007.30  130.39
  -1   0  -4 4035.80  129.29
  -1   0  -4 3909.71  129.59
   1   0   3   10.70    0.70
   1   0   3   13.20    1.00
   1   0   3    9.20    0.70
   1   0   3   10.80    0.60
   1   0   3   11.80    0.90
   1   0   3   10.70    0.90
  -1   0  -3    9.60    0.70
  -1   0  -3   12.30    0.90
  -1   0  -3    9.30    0.80
  -1   0  -3   11.10    0.70
  -1   0  -3   10.80    0.70
   1   0   2  598.74   19.20
   1   0   2  624.24   19.20
   1   0   2  585.24   19.10
   1   0   2  602.74   19.10
  -1   0  -2  576.94   19.10
  -1   0  -2  593.34   19.00
  -1   0  -2  576.44   19.10
  -1   0  -2  625.34   19.00
  -1   0  -2  604.74   19.10
   1   0   1    0.30    0.20
   1   0   1    0.60    0.20
  -1   0   0    8.80    0.80
   1   0  -1    0.80    0.20
   1   0  -1    0.70    0.10
   1   0  -1    1.00    0.10
  -1   0   1    1.10    0.10
  -1   0   1    1.50    0.10
  -1   0   1    1.00    0.20
   1   0  -2 1131.49   35.20
   1   0  -2 1087.69   34.60
   1   0  -2 1063.59   34.80
  -1   0   2 1049.59   35.00
  -1   0   2 1016.90   34.40
  -1   0   2 1085.09   34.60
  -1   0   2 1146.29   34.40
   1   0  -3    4.10    0.50
   1   0  -3    4.60    0.50
   1   0  -3    3.20    0.40
   1   0  -3    4.30    0.60
  -1   0   3    4.70    0.70
  -1   0   3    6.10    0.60
  -1   0   3    3.20    0.40
  -1   0   3    3.80    0.40
   1   0  -4 2403.26   75.49
   1   0  -4 2267.27   75.19
   1   0  -4 2362.66   74.89
   1   0  -4 2254.67   75.39
  -1   0   4 2399.26   75.29
  -1   0   4 2420.56   75.09
  -1   0   4 2305.47   74.99
   1   0  -5    5.20    0.70
   1   0  -5    5.00    0.90
   1   0  -5    5.10    0.70
   1   0  -5    4.50    0.70
  -1   0   5    6.50    0.70
  -1   0   5    4.70    0.70
  -1   0   5    4.90    0.70
  -1   0   5    4.30    1.00
  -1   0   5    3.50    0.70
   1   0  -6   23.50    1.50
   1   0  -6   27.60    1.80
   1   0  -6   24.00    1.40
  -1   0   6   27.00    1.60
  -1   0   6   25.30    1.90
  -1   0   6   24.10    1.60
  -1   0   6   27.40    1.50
   1   0  -7   17.50    1.70
   1   0  -7   15.90    1.30
   1   0  -7   11.30    1.20
  -1   0   7   18.60    1.80
  -1   0   7   16.40    1.30
  -1   0   7   17.90    1.50
   1   0  -8 1216.68   39.80
   1   0  -8 1190.08   39.30
  -1   0   8 1223.68   39.40
  -1   0   8 1245.38   40.10
  -1   0   8 1249.68   39.30
   1   0  -9   47.40    3.10
   1   0  -9   31.90    2.40
  -1   0   9   46.50    3.40
  -1   0   9   40.60    2.60
  -1   0   9   47.40    2.50
   1   0 -10   16.70    1.60
   1   0 -10   14.50    2.00
  -1   0  10   14.10    2.20
  -1   0  10   17.90    1.80
  -1   0  10   16.00    1.60
   1   0 -11    1.50    1.50
   1   0 -11    1.30    1.00
  -1   0  11    1.90    1.20
  -1   0  11    0.80    1.00
  -1   0  11    1.60    1.60
   1   0 -12 1327.77   44.00
   1   0 -12 1370.96   44.80
  -1   0  12 1396.46   43.90
  -1   0  12 1352.06   45.20
  -1   0  12 1355.86   44.20
   1   0 -13    0.80    1.00
   1   0 -13    2.60    1.60
  -1   0  13    2.00    1.60
  -1   0  13    3.10    1.10
  -1   0  13    1.00    1.20
   1   0 -14  377.26   13.70
   1   0 -14  380.66   14.50
  -1   0  14  396.46   15.00
  -1   0  14  381.86   13.80
  -1   0  14  395.26   13.50
   1   0 -15    5.60    2.00
   1   0 -15    2.20    1.30
  -1   0  15    5.40    1.40
  -1   0  15    5.00    1.50
  -1   0  15    2.60    2.10
   1   0 -16  200.38    8.30
   1   0 -16  197.48    9.20
  -1   0  16  205.08    8.40
  -1   0  16  201.98    7.90
  -1   0  16  219.98    9.80
   1   0 -17    7.70    2.40
   1   0 -17    1.20    1.50
  -1   0  17    6.10    1.50
  -1   0  17    4.30    2.40
  -1   0  17    2.80    1.70
   1   0 -18   30.00    2.90
   1   0 -18   27.40    3.80
  -1   0  18   30.70    4.20
  -1   0  18   28.30    3.10
  -1   0  18   33.50    2.80
   1   0 -19    0.20    1.50
   1   0 -19    1.10    2.20
  -1   0  19    0.30    1.60
  -1   0  19    0.50    1.20
  -1   0  19    1.50    2.50
   1   0 -20  232.58    9.80
   1   0 -20  230.08   11.00
  -1   0  20  243.48    9.90
  -1   0  20  227.58   11.30
  -1   0  20  233.98    9.10
   1   0 -21    8.90    2.20
   1   0 -21    8.20    3.00
  -1   0  21    8.80    3.30
  -1   0  21    7.50    1.70
  -1   0  21   11.10    2.40
   1   0 -22   10.70    2.30
   1   0 -22    3.70    2.80
  -1   0  22    8.00    2.30
  -1   0  22   11.40    3.70
   1   0 -23    8.90    3.10
   1   0 -23    8.40    2.20
  -1   0  23    9.40    2.30
   1   0 -24   74.19    6.50
   1   0 -24   79.59    5.40
  -1   0  24   72.39    5.20
   1   0 -25    4.60    2.10
   1   0 -25    5.70    3.00
  -1   0  25    2.80    2.20
   1   0 -26   29.50    3.70
  -1   0  26   31.70    3.70
   2   0  26    5.70    1.90
  -2   0 -26    5.90    2.40
  -2   0 -26    5.40    3.40
   2   0  25   -0.10    1.50
  -2   0 -25    4.90    2.20
  -2   0 -25    0.00    2.80
   2   0  24   27.70    2.90
  -2   0 -24   19.60    4.20
  -2   0 -24   22.60    3.20
   2   0  23    2.80    1.70
  -2   0 -23    0.70    2.60
  -2   0 -23    5.70    2.10
   2   0  22  126.79    6.20
  -2   0 -22  132.99    6.90
  -2   0 -22  125.79    8.30
   2   0  21    5.80    3.00
   2   0  21    1.40    1.60
  -2   0 -21    7.10    2.10
  -2   0 -21    5.50    2.90
   2   0  20  126.69    6.10
   2   0  20  123.99    7.80
  -2   0 -20  125.59    6.40
  -2   0 -20  113.59    7.70
   2   0  19    7.00    2.80
   2   0  19    7.50    1.90
  -2   0 -19    5.90    2.80
  -2   0 -19    4.30    1.80
   2   0  18    3.40    2.40
   2   0  18    5.40    1.70
  -2   0 -18    2.80    1.70
  -2   0 -18    4.30    2.50
   2   0  17    1.30    2.10
   2   0  17   -1.60    1.30
   2   0  17   -1.20    0.80
  -2   0 -17   -1.20    1.30
  -2   0 -17    0.70    2.10
   2   0  16  132.29    5.80
   2   0  16  132.29    7.10
   2   0  16  129.09    5.00
  -2   0 -16  118.99    6.90
  -2   0 -16  127.59    6.00
   2   0  15   -0.50    1.10
   2   0  15    0.40    0.80
   2   0  15    1.90    1.80
  -2   0 -15   -1.00    1.10
  -2   0 -15    1.10    1.90
   2   0  14    5.00    1.00
   2   0  14    2.30    1.20
   2   0  14    3.20    1.90
  -2   0 -14    3.60    1.90
  -2   0 -14    4.20    1.30
   2   0  13    2.40    1.80
   2   0  13    2.20    1.10
   2   0  13    2.20    0.90
   2   0  13    2.30    1.00
  -2   0 -13    2.40    1.20
  -2   0 -13    2.90    1.70
   2   0  12   85.19    3.40
   2   0  12   80.89    4.80
   2   0  12   72.99    3.70
   2   0  12   81.69    3.90
  -2   0 -12   82.79    4.90
  -2   0 -12   73.59    3.90
   2   0  11   16.80    1.80
  -2   0 -11   23.70    2.60
  -2   0 -11   21.30    2.00
   2   0  10  196.58    7.60
   2   0  10  215.08    8.60
   2   0  10  219.88    7.70
   2   0  10  205.08    7.30
  -2   0 -10  212.68    8.60
  -2   0 -10  206.28    7.80
   2   0   9    0.10    0.80
   2   0   9    2.60    1.00
  -2   0  -9    1.00    0.90
  -2   0  -9    3.40    1.40
  -2   0  -9    2.80    1.10
   2   0   8 3241.08  101.09
   2   0   8 3122.29  100.39
   2   0   8 3245.78  101.29
   2   0   8 3174.78  101.29
  -2   0  -8 3226.28  101.09
  -2   0  -8 3153.48  100.89
  -2   0  -8 3071.19  100.99
   2   0   7   -0.20    0.60
   2   0   7    1.00    0.60
  -2   0  -7    0.90    0.60
  -2   0  -7    1.20    1.00
  -2   0  -7    1.60    0.80
  -2   0  -7   -0.20    0.60
   2   0   6   28.20    1.50
   2   0   6   22.60    1.90
   2   0   6   28.40    1.60
   2   0   6   34.10    2.10
   2   0   6   32.20    1.40
  -2   0  -6   27.70    1.50
  -2   0  -6   29.50    1.60
  -2   0  -6   28.90    1.90
  -2   0  -6   25.60    2.00
   2   0   5    1.90    0.80
   2   0   5    1.60    0.30
   2   0   5    1.40    0.50
   2   0   5    2.00    0.50
   2   0   5    1.60    0.70
  -2   0  -5    1.00    0.60
  -2   0  -5    1.50    0.70
  -2   0  -5    0.50    0.50
  -2   0  -5    2.60    0.50
   2   0   4    4.90    0.90
   2   0   4    4.20    0.80
   2   0   4    6.90    0.90
   2   0   4    6.00    0.60
  -2   0  -4    6.30    0.60
  -2   0  -4    6.80    0.90
  -2   0  -4    7.60    0.70
  -2   0  -4    3.20    0.70
   2   0   3    1.20    0.50
   2   0   3    1.90    0.60
   2   0   3    2.00    0.30
   2   0   3    1.30    0.50
  -2   0  -3    0.90    0.20
  -2   0  -3    1.30    0.50
  -2   0  -3    1.30    0.50
  -2   0  -3    1.90    0.40
   2   0   2 1762.02   54.19
   2   0   2 1605.24   54.29
   2   0   2 1659.73   54.69
  -2   0  -2 1699.43   54.19
  -2   0  -2 1700.33   53.49
  -2   0  -2 1709.63   53.59
   2   0   1    0.10    0.30
   2   0   1    0.50    0.20
  -2   0  -1    0.00    0.20
   2   0   0  356.26   11.40
   2   0   0  348.67   11.30
   2   0  -1    5.00    0.50
   2   0  -1    3.00    0.30
   2   0  -2 9033.00  283.87
  -2   0   2 8841.92  283.97
   2   0  -3    5.70    0.50
   2   0  -3    6.90    0.60
   2   0  -3    8.90    0.90
   2   0  -3    8.10    0.70
  -2   0   3    7.20    0.90
  -2   0   3    6.80    0.60
  -2   0   3    8.20    0.70
   2   0  -4  659.63   21.30
   2   0  -4  647.34   21.40
   2   0  -4  647.14   21.20
  -2   0   4  662.83   21.30
  -2   0   4  667.23   21.20
  -2   0   4  697.63   21.80
   2   0  -5    3.30    0.60
   2   0  -5    3.70    0.60
   2   0  -5    3.90    0.60
   2   0  -5    4.20    0.80
  -2   0   5    3.70    0.60
  -2   0   5    3.90    0.90
  -2   0   5    4.40    0.60
   2   0  -6   95.59    3.90
   2   0  -6  102.99    4.20
   2   0  -6   91.09    3.60
   2   0  -6   93.69    3.60
  -2   0   6   99.39    4.30
  -2   0   6   89.59    3.60
  -2   0   6   96.89    3.80
   2   0  -7    1.70    0.60
   2   0  -7    0.10    0.50
   2   0  -7    0.70    0.80
  -2   0   7    0.00    0.60
  -2   0   7    0.80    0.70
  -2   0   7    1.50    1.00
   2   0  -8  474.75   15.90
   2   0  -8  478.35   15.90
   2   0  -8  471.65   16.30
  -2   0   8  501.15   16.80
  -2   0   8  479.25   15.90
  -2   0   8  492.95   16.10
  -2   0   8  458.35   16.10
   2   0  -9   -0.70    1.10
   2   0  -9    0.50    0.90
   2   0  -9    0.00    0.80
  -2   0   9    1.20    1.00
  -2   0   9   -1.00    0.90
  -2   0   9    0.40    0.90
  -2   0   9   -0.90    1.30
   2   0 -10 1482.05   47.10
   2   0 -10 1446.36   47.60
   2   0 -10 1395.86   47.10
  -2   0  10 1532.75   47.10
  -2   0  10 1458.55   48.10
  -2   0  10 1484.95   47.30
   2   0 -11   -0.50    1.20
   2   0 -11   -1.10    0.90
  -2   0  11    0.80    1.00
  -2   0  11   -0.60    1.10
  -2   0  11   -2.40    1.40
   2   0 -12   24.10    2.70
   2   0 -12   29.00    2.30
  -2   0  12   28.60    3.30
  -2   0  12   24.60    2.10
  -2   0  12   33.30    2.70
   2   0 -13    2.20    1.70
   2   0 -13    1.60    1.10
  -2   0  13    0.60    1.10
  -2   0  13   -0.20    1.60
  -2   0  13    0.80    1.20
   2   0 -14  181.18    7.30
   2   0 -14  180.88    8.10
  -2   0  14  183.68    8.60
  -2   0  14  177.68    7.10
  -2   0  14  176.68    7.40
   2   0 -15   33.10    2.80
   2   0 -15   35.00    3.60
  -2   0  15   30.20    2.60
  -2   0  15   35.10    3.10
  -2   0  15   33.20    3.90
   2   0 -16  489.65   17.60
   2   0 -16  499.95   18.60
  -2   0  16  496.75   19.10
  -2   0  16  504.15   17.80
  -2   0  16  522.85   17.40
   2   0 -17    1.90    2.00
   2   0 -17    0.60    1.40
  -2   0  17    0.90    2.20
  -2   0  17   -0.60    1.20
  -2   0  17    0.80    1.40
   2   0 -18  189.78    9.20
   2   0 -18  197.18    8.30
  -2   0  18  208.48   10.00
  -2   0  18  187.98    8.40
  -2   0  18  194.38    7.90
   2   0 -19   -0.30    2.10
   2   0 -19    1.40    1.60
  -2   0  19   -1.90    1.20
  -2   0  19    0.20    2.30
  -2   0  19   -0.60    1.60
   2   0 -20   41.90    3.70
   2   0 -20   39.40    4.60
  -2   0  20   39.40    3.30
  -2   0  20   39.30    5.00
  -2   0  20   29.10    3.40
   2   0 -21   -2.40    2.10
   2   0 -21    1.40    1.70
  -2   0  21   -0.30    1.40
  -2   0  21    0.50    2.80
  -2   0  21    0.60    1.90
   2   0 -22  196.08    8.60
   2   0 -22  174.18    9.60
  -2   0  22  185.48    7.70
  -2   0  22  178.88    8.50
  -2   0  22  178.18   10.20
   2   0 -23    7.50    3.00
   2   0 -23    8.60    2.20
  -2   0  23    7.60    2.40
   2   0 -24   63.89    4.90
   2   0 -24   59.29    6.00
  -2   0  24   60.89    4.90
   2   0 -25    5.00    2.10
  -2   0  25    1.80    1.90
   2   0 -26   50.19    4.70
  -2   0  26   50.09    4.70
   3   0  26   -1.90    1.30
  -3   0 -26    2.10    2.10
  -3   0 -26   -1.20    2.80
   3   0  25   -0.80    1.30
  -3   0 -25    1.60    1.90
  -3   0 -25   -1.40    2.60
   3   0  24    0.40    1.40
  -3   0 -24    0.00    1.80
  -3   0 -24   -3.70    2.60
   3   0  23   -1.80    1.30
  -3   0 -23   -2.00    2.40
  -3   0 -23    1.20    1.80
   3   0  22   92.69    5.00
  -3   0 -22   97.39    7.20
  -3   0 -22   98.49    5.90
   3   0  21    2.50    1.50
   3   0  21    0.80    3.00
  -3   0 -21    6.30    2.90
  -3   0 -21    1.30    1.80
   3   0  20   10.40    2.00
   3   0  20   17.80    3.50
  -3   0 -20   13.40    3.40
  -3   0 -20   10.00    2.30
   3   0  19    0.80    1.40
   3   0  19   -0.10    2.20
  -3   0 -19    0.50    2.40
  -3   0 -19    0.00    1.50
   3   0  18  305.87   13.00
   3   0  18  306.27   11.10
  -3   0 -18  280.97   12.80
  -3   0 -18  294.97   11.60
   3   0  17    7.70    2.50
   3   0  17    6.80    1.70
  -3   0 -17    7.10    2.70
  -3   0 -17    4.40    1.70
   3   0  16   27.00    3.60
   3   0  16   22.20    2.30
  -3   0 -16   23.90    3.60
  -3   0 -16   28.00    2.80
   3   0  15   -1.20    1.00
   3   0  15    0.70    0.60
   3   0  15   -0.30    1.70
  -3   0 -15   -0.30    1.90
  -3   0 -15    0.70    1.20
   3   0  14    7.70    2.20
   3   0  14    4.80    1.30
   3   0  14    4.30    0.80
   3   0  14    3.70    0.70
  -3   0 -14    4.10    1.90
  -3   0 -14    6.80    1.50
   3   0  13    4.10    1.80
   3   0  13    2.60    1.20
   3   0  13    3.40    0.70
   3   0  13    3.70    0.70
   3   0  13    2.80    1.00
  -3   0 -13    5.00    1.90
  -3   0 -13    3.50    1.30
   3   0  12  331.57   11.40
   3   0  12  350.66   12.10
   3   0  12  338.17   11.50
   3   0  12  365.76   12.10
   3   0  12  354.16   13.40
  -3   0 -12  353.96   13.30
  -3   0 -12  352.76   12.40
   3   0  11   17.00    2.40
   3   0  11   12.30    1.00
   3   0  11   16.00    1.60
   3   0  11   11.80    1.00
   3   0  11    9.80    1.40
  -3   0 -11   12.90    1.70
  -3   0 -11   16.80    2.40
   3   0  10 1123.29   36.90
   3   0  10 1127.29   35.70
   3   0  10 1096.29   35.80
   3   0  10 1074.09   35.20
   3   0  10 1096.89   35.20
  -3   0 -10 1105.09   36.00
  -3   0 -10 1150.68   36.80
   3   0   9    3.00    0.60
   3   0   9    3.30    0.90
   3   0   9    4.50    1.60
   3   0   9    3.70    0.90
   3   0   9    2.80    0.60
  -3   0  -9    4.20    1.00
  -3   0  -9    2.70    1.00
  -3   0  -9    1.90    1.50
   3   0   8  943.81   31.50
   3   0   8  988.70   32.00
   3   0   8 1013.70   32.90
   3   0   8 1029.10   32.00
   3   0   8  934.11   31.50
   3   0   8 1011.20   32.80
  -3   0  -8 1027.60   32.80
  -3   0  -8  977.90   32.40
  -3   0  -8 1042.30   32.10
  -3   0  -8  999.30   32.20
   3   0   7   14.00    1.10
   3   0   7   13.80    1.70
   3   0   7   14.30    1.70
  -3   0  -7   12.40    1.10
  -3   0  -7   10.40    1.10
  -3   0  -7   13.20    1.60
  -3   0  -7   11.60    1.40
   3   0   6   20.40    1.70
   3   0   6   20.20    1.20
   3   0   6   18.70    1.70
   3   0   6   15.40    1.00
  -3   0  -6   17.70    1.20
  -3   0  -6   15.90    1.20
  -3   0  -6   17.60    1.50
  -3   0  -6   20.40    1.90
   3   0   5    0.80    0.70
   3   0   5    1.80    0.40
   3   0   5    1.30    0.40
   3   0   5    1.00    0.70
  -3   0  -5    1.60    0.40
  -3   0  -5    1.00    0.40
  -3   0  -5    1.40    0.60
  -3   0  -5    1.00    0.70
   3   0   4   47.80    2.40
   3   0   4   50.19    2.10
   3   0   4   47.50    1.70
   3   0   4   48.40    2.40
   3   0   4   45.00    1.70
  -3   0  -4   45.60    2.30
  -3   0  -4   45.90    1.70
  -3   0  -4   48.70    2.10
  -3   0  -4   48.90    1.90
   3   0   3    4.60    0.70
   3   0   3    7.40    0.90
  -3   0  -3    6.80    0.70
  -3   0  -3    3.80    0.40
   3   0   2 2722.53   86.99
   3   0   2 2706.43   88.39
   3   0   2 2629.14   87.69
  -3   0  -2 2855.41   87.29
   3   0   1    0.20    0.30
   3   0   1    0.50    0.40
   3   0   0  175.68    6.00
   3   0   0  188.08    6.30
   3   0  -1    3.80    0.40
   3   0  -1    4.00    0.60
   3   0  -2  124.49    4.30
   3   0  -2  122.89    4.60
  -3   0   2  120.89    4.00
  -3   0   2  122.69    4.00
   3   0  -3    5.90    0.50
   3   0  -3   10.40    1.10
   3   0  -3    6.90    0.70
  -3   0   3    7.50    0.60
  -3   0   3    7.20    1.00
  -3   0   3    6.00    0.60
   3   0  -4  159.68    5.90
   3   0  -4  167.78    5.70
   3   0  -4  179.08    6.30
   3   0  -4  161.28    5.70
  -3   0   4  167.18    5.80
  -3   0   4  181.88    6.40
   3   0  -5    0.40    0.40
   3   0  -5    0.80    0.60
   3   0  -5    1.50    0.50
  -3   0   5    0.10    0.40
  -3   0   5    0.10    0.70
  -3   0   5    0.40    0.40
   3   0  -6 1781.72   57.89
   3   0  -6 1794.92   58.09
   3   0  -6 1764.62   57.79
  -3   0   6 1822.22   57.99
  -3   0   6 1856.01   57.79
  -3   0   6 1921.61   58.59
   3   0  -7    5.40    1.00
   3   0  -7    6.80    0.90
   3   0  -7    9.70    1.30
  -3   0   7    7.80    1.00
  -3   0   7    6.30    1.30
  -3   0   7    7.00    0.90
   3   0  -8  658.63   21.30
   3   0  -8  637.34   21.70
  -3   0   8  641.44   21.30
  -3   0   8  670.03   22.20
  -3   0   8  643.84   21.40
   3   0  -9   22.00    2.20
   3   0  -9   16.30    1.60
  -3   0   9   18.80    2.40
  -3   0   9   18.80    1.60
  -3   0   9   21.20    1.90
   3   0 -10 2479.85   80.69
   3   0 -10 2328.57   80.09
   3   0 -10 2609.24   80.09
  -3   0  10 2583.04   80.39
  -3   0  10 2553.54   81.19
  -3   0  10 2571.74   80.19
  -3   0  10 2513.55   80.39
   3   0 -11    0.50    0.90
   3   0 -11    1.00    1.30
   3   0 -11    1.00    0.90
  -3   0  11    2.50    1.10
  -3   0  11    0.60    1.10
  -3   0  11    1.90    1.00
  -3   0  11    3.20    1.70
   3   0 -12  566.14   20.00
   3   0 -12  579.14   20.70
  -3   0  12  621.54   20.10
  -3   0  12  620.74   20.40
  -3   0  12  600.34   21.30
   3   0 -13   13.50    2.20
   3   0 -13   11.00    1.60
  -3   0  13   11.30    1.70
  -3   0  13   13.40    2.70
  -3   0  13   14.90    2.10
   3   0 -14  927.41   31.00
   3   0 -14  951.00   31.90
  -3   0  14  919.71   31.20
  -3   0  14  972.00   31.00
  -3   0  14  925.21   32.40
   3   0 -15   22.00    2.90
   3   0 -15   21.40    2.30
  -3   0  15   18.40    2.10
  -3   0  15   23.20    3.30
  -3   0  15   19.70    2.30
   3   0 -16   76.19    4.20
   3   0 -16   63.39    4.90
  -3   0  16   81.19    5.60
  -3   0  16   74.49    4.10
  -3   0  16   74.39    4.50
   3   0 -17   -1.80    1.70
   3   0 -17    0.70    1.40
  -3   0  17    0.60    1.30
  -3   0  17    0.20    2.20
  -3   0  17    1.60    1.60
   3   0 -18  112.69    6.70
   3   0 -18  108.79    5.70
  -3   0  18  118.39    7.30
  -3   0  18  116.89    6.00
  -3   0  18  123.09    5.60
   3   0 -19    5.10    2.30
   3   0 -19    6.30    1.90
  -3   0  19    8.80    3.10
  -3   0  19    4.20    1.60
  -3   0  19    3.50    1.90
   3   0 -20   92.29    5.30
   3   0 -20   92.09    6.30
  -3   0  20   92.59    5.60
  -3   0  20   99.29    7.00
  -3   0  20   95.19    5.00
   3   0 -21    2.50    2.40
   3   0 -21    4.80    1.80
  -3   0  21    2.80    1.60
  -3   0  21    1.40    1.90
  -3   0  21    2.50    3.10
   3   0 -22  142.69    6.90
   3   0 -22  122.09    7.80
  -3   0  22  128.09    8.70
  -3   0  22  125.49    7.00
  -3   0  22  136.89    6.30
   3   0 -23    0.40    2.40
   3   0 -23    1.70    1.70
  -3   0  23    1.60    3.00
  -3   0  23    0.50    2.00
   3   0 -24    7.60    2.30
   3   0 -24   11.90    3.30
  -3   0  24    5.70    2.30
   3   0 -25    6.70    2.10
  -3   0  25    5.20    2.30
   3   0 -26   88.59    5.70
  -3   0  26   64.49    5.80
  -4   0 -25   -3.30    2.80
  -4   0 -25    3.20    2.00
   4   0  24   23.60    2.30
  -4   0 -24   25.50    4.80
  -4   0 -24   24.20    3.40
   4   0  23   -1.60    1.10
  -4   0 -23   -0.50    2.50
  -4   0 -23    1.70    1.90
   4   0  22   -0.10    1.30
  -4   0 -22   -0.90    2.60
  -4   0 -22    1.30    1.80
   4   0  21   -1.90    1.20
  -4   0 -21    4.60    2.80
  -4   0 -21    0.30    1.70
   4   0  20   63.09    5.70
   4   0  20   62.79    3.80
  -4   0 -20   80.09    5.00
  -4   0 -20   65.99    5.90
   4   0  19    6.70    2.60
   4   0  19    3.90    1.50
  -4   0 -19    4.30    1.80
  -4   0 -19    3.40    2.80
   4   0  18   88.49    4.30
   4   0  18   78.69    5.90
  -4   0 -18   85.69    5.00
  -4   0 -18   73.79    6.00
   4   0  17    5.80    2.40
   4   0  17    0.70    1.20
  -4   0 -17    0.20    2.30
  -4   0 -17    0.40    1.60
   4   0  16  247.38   10.90
   4   0  16  245.98    9.00
  -4   0 -16  237.38    9.60
  -4   0 -16  245.48   11.00
   4   0  15    8.30    1.40
   4   0  15   11.70    2.60
  -4   0 -15    8.10    1.70
  -4   0 -15    8.00    2.50
   4   0  14   38.40    3.80
   4   0  14   36.10    2.40
  -4   0 -14   34.20    2.80
  -4   0 -14   33.40    3.60
   4   0  13    1.80    1.60
   4   0  13    3.30    1.00
  -4   0 -13    0.10    1.60
  -4   0 -13   -0.70    1.00
   4   0  12  105.99    4.40
   4   0  12  109.39    5.60
  -4   0 -12  111.09    5.70
  -4   0 -12   98.49    4.70
   4   0  11   -0.70    0.60
   4   0  11   -1.30    0.80
   4   0  11   -0.30    1.30
  -4   0 -11   -1.00    0.90
  -4   0 -11   -1.20    1.30
   4   0  10  120.69    5.80
   4   0  10  119.99    4.60
   4   0  10  117.79    4.60
   4   0  10  117.89    5.70
  -4   0 -10  112.79    5.80
  -4   0 -10  130.09    5.10
   4   0   9    0.00    1.30
   4   0   9    2.60    1.50
   4   0   9   -1.10    0.60
   4   0   9   -0.60    0.80
  -4   0  -9   -0.80    0.80
  -4   0  -9    1.40    1.40
  -4   0  -9   -1.30    0.80
  -4   0  -9    0.00    1.10
   4   0   8   75.89    4.20
   4   0   8   84.59    3.30
   4   0   8   79.09    4.30
   4   0   8   87.49    3.30
  -4   0  -8   82.69    3.50
  -4   0  -8  101.49    4.10
  -4   0  -8   77.39    4.30
   4   0   7    5.10    0.60
   4   0   7    4.60    1.20
   4   0   7    5.10    1.30
   4   0   7    3.70    0.70
  -4   0  -7    3.70    0.80
  -4   0  -7    3.40    1.00
  -4   0  -7    4.30    0.70
   4   0   6 1469.75   46.10
   4   0   6 1433.06   45.10
   4   0   6 1405.36   45.10
   4   0   6 1321.67   45.90
  -4   0  -6 1442.26   45.60
  -4   0  -6 1442.56   45.40
  -4   0  -6 1452.05   46.00
  -4   0  -6 1445.66   45.20
   4   0   5    7.70    1.20
   4   0   5    9.40    1.20
   4   0   5    7.90    1.10
  -4   0  -5    9.20    0.60
  -4   0  -5    9.30    1.20
  -4   0  -5    7.70    0.80
  -4   0  -5    7.50    0.90
   4   0   4  550.14   18.60
   4   0   4  583.54   18.20
   4   0   4  564.14   18.70
  -4   0  -4  571.04   18.00
  -4   0  -4  545.05   18.20
   4   0   3    0.20    0.60
   4   0   3    1.00    0.40
   4   0   3    0.70    0.60
  -4   0  -3   -0.20    0.40
   4   0   2  232.88    8.20
   4   0   2  244.48    8.40
  -4   0  -2  248.58    8.00
   4   0   1    5.70    0.90
   4   0   0  404.16   13.10
   4   0  -1    0.60    0.30
   4   0  -1    1.50    0.60
   4   0  -2 1807.62   55.99
   4   0  -2 1707.73   55.59
   4   0  -3    5.30    0.40
   4   0  -3    6.50    0.70
   4   0  -3    5.80    0.40
   4   0  -3    7.10    1.10
  -4   0   3    6.10    0.50
   4   0  -4 1258.27   41.10
   4   0  -4 1303.67   41.70
   4   0  -4 1264.67   41.20
  -4   0   4 1332.97   41.70
  -4   0   4 1300.77   41.00
   4   0  -5    5.80    1.10
   4   0  -5    4.30    0.60
   4   0  -5    3.00    0.50
   4   0  -5    4.10    0.80
  -4   0   5    5.30    1.10
  -4   0   5    5.40    0.70
   4   0  -6   47.00    2.90
   4   0  -6   55.89    2.30
   4   0  -6   60.59    2.30
   4   0  -6   43.10    2.50
  -4   0   6   45.90    2.90
  -4   0   6   47.30    2.20
  -4   0   6   49.40    2.40
   4   0  -7   11.20    1.30
   4   0  -7   10.90    1.10
   4   0  -7    8.70    1.00
  -4   0   7   12.10    1.10
  -4   0   7    9.60    1.20
  -4   0   7   10.30    1.70
   4   0  -8  297.97   10.80
   4   0  -8  295.67   10.40
   4   0  -8  301.57   10.50
  -4   0   8  324.07   11.50
  -4   0   8  312.57   10.40
  -4   0   8  292.97   10.60
   4   0  -9   14.20    1.50
   4   0  -9   20.10    2.00
  -4   0   9   16.00    1.60
  -4   0   9   17.80    2.50
  -4   0   9   12.50    1.60
   4   0 -10   14.20    1.90
   4   0 -10   18.70    1.70
  -4   0  10   14.50    2.60
  -4   0  10   20.50    2.00
  -4   0  10   16.30    1.60
   4   0 -11    1.70    0.90
   4   0 -11    1.20    1.30
  -4   0  11    1.40    1.00
  -4   0  11   -1.50    1.00
  -4   0  11    1.60    1.70
  -4   0  11    3.20    1.20
   4   0 -12  386.86   14.30
   4   0 -12  385.36   13.60
  -4   0  12  404.76   15.00
  -4   0  12  387.86   14.00
  -4   0  12  400.56   14.00
  -4   0  12  398.86   13.80
   4   0 -13    2.70    1.10
   4   0 -13    2.30    1.50
  -4   0  13    1.40    1.10
  -4   0  13    1.90    2.00
  -4   0  13   -1.80    1.20
   4   0 -14  202.48    8.30
   4   0 -14  217.08    9.20
  -4   0  14  220.98    8.50
  -4   0  14  229.98    8.90
  -4   0  14  224.98    9.90
   4   0 -15   13.60    1.80
   4   0 -15   14.90    2.60
  -4   0  15    9.20    1.80
  -4   0  15   11.50    2.90
  -4   0  15   12.10    2.10
   4   0 -16  227.88    9.10
   4   0 -16  240.88   10.10
  -4   0  16  237.18   10.80
  -4   0  16  239.58    9.60
  -4   0  16  227.18    9.10
   4   0 -17    1.40    1.80
   4   0 -17   -0.20    1.30
  -4   0  17    2.90    2.50
  -4   0  17    0.70    1.40
  -4   0  17   -1.30    1.50
   4   0 -18  279.77   12.20
   4   0 -18  289.07   11.30
  -4   0  18  306.77   13.20
  -4   0  18  291.07   11.60
  -4   0  18  302.57   11.20
   4   0 -19    1.20    1.40
   4   0 -19    9.20    2.50
  -4   0  19    0.30    1.70
  -4   0  19    3.40    1.60
  -4   0  19   -0.50    2.50
   4   0 -20  145.99    8.00
   4   0 -20  139.49    6.90
  -4   0  20  159.68    9.00
  -4   0  20  143.39    6.70
  -4   0  20  150.38    7.30
   4   0 -21    1.10    1.60
   4   0 -21   -1.10    2.10
  -4   0  21    0.30    1.90
  -4   0  21    0.50    1.50
  -4   0  21    0.60    2.70
   4   0 -22  151.68    7.50
   4   0 -22  161.88    8.80
  -4   0  22  152.08    9.50
  -4   0  22  156.98    7.90
   4   0 -23   -0.30    1.60
   4   0 -23   -1.90    2.10
  -4   0  23   -0.70    1.90
  -4   0  23    0.00    2.90
   4   0 -24  121.19    6.70
  -4   0  24  129.19    7.20
   4   0 -25    5.70    2.10
  -4   0  25    0.80    2.20
   4   0 -26   40.50    4.10
  -4   0  26   36.10    4.80
  -5   0 -25   -1.70    2.90
  -5   0 -25    5.40    2.10
  -5   0 -24    5.10    2.20
  -5   0 -24    3.00    3.20
  -5   0 -23   -0.60    1.70
  -5   0 -23    3.10    3.00
   5   0  22   55.19    3.00
  -5   0 -22   53.19    6.00
  -5   0 -22   53.79    4.60
   5   0  21   -1.30    1.00
  -5   0 -21    0.90    1.70
  -5   0 -21    2.60    2.80
   5   0  20   36.10    4.60
   5   0  20   28.10    2.30
  -5   0 -20   33.50    4.70
  -5   0 -20   30.10    3.30
   5   0  19   -2.20    1.00
   5   0  19   -1.30    2.00
  -5   0 -19   -0.40    2.30
  -5   0 -19    1.40    1.60
   5   0  18   44.20    4.80
   5   0  18   36.50    2.70
  -5   0 -18   47.10    3.80
  -5   0 -18   39.50    4.80
   5   0  17    4.10    2.40
   5   0  17   -1.20    1.00
  -5   0 -17   -0.40    1.40
  -5   0 -17   -2.30    2.20
   5   0  16   67.09    5.20
   5   0  16   64.09    3.30
  -5   0 -16   67.39    5.60
  -5   0 -16   65.19    4.10
   5   0  15    4.50    1.20
   5   0  15    4.40    2.20
  -5   0 -15    3.40    1.50
  -5   0 -15    2.80    2.30
   5   0  14   -0.10    1.60
   5   0  14   -1.60    0.90
  -5   0 -14    1.70    1.30
  -5   0 -14   -1.80    1.80
   5   0  13   -1.40    1.30
   5   0  13    0.30    0.60
   5   0  13   -0.60    0.80
  -5   0 -13   -0.80    1.70
  -5   0 -13   -0.10    1.00
   5   0  12    2.50    0.70
   5   0  12    2.40    0.90
   5   0  12    3.40    1.50
  -5   0 -12    2.90    1.10
  -5   0 -12    2.90    1.70
   5   0  11    2.40    0.80
   5   0  11    3.30    0.70
   5   0  11    7.30    1.80
   5   0  11    2.80    1.60
  -5   0 -11    2.70    1.10
  -5   0 -11    7.50    1.90
   5   0  10 1431.76   48.60
   5   0  10 1510.95   48.70
   5   0  10 1449.85   47.10
   5   0  10 1511.75   47.10
  -5   0 -10 1476.95   47.70
  -5   0 -10 1497.45   48.00
  -5   0 -10 1517.45   48.70
   5   0   9   -0.70    1.20
   5   0   9    1.10    0.50
   5   0   9    0.90    1.40
   5   0   9    0.50    0.50
  -5   0  -9    1.00    1.00
  -5   0  -9    0.30    1.40
  -5   0  -9    0.00    0.70
  -5   0  -9   -1.20    0.80
   5   0   8   82.89    4.40
   5   0   8   83.79    4.40
  -5   0  -8   87.59    4.50
  -5   0  -8   76.89    3.60
  -5   0  -8   90.79    3.40
  -5   0  -8   82.99    3.80
   5   0   7    1.80    1.10
   5   0   7    1.90    1.20
  -5   0  -7    0.90    0.70
  -5   0  -7    1.80    1.20
  -5   0  -7    1.20    0.90
  -5   0  -7    0.90    0.60
   5   0   6  800.92   26.00
   5   0   6  794.52   26.10
  -5   0  -6  785.02   24.90
  -5   0  -6  767.32   26.00
  -5   0  -6  766.02   25.40
  -5   0  -6  798.12   25.20
   5   0   5    0.80    0.60
   5   0   5    0.40    0.80
   5   0   5    0.40    0.80
  -5   0  -5    0.50    0.60
  -5   0  -5    0.80    0.40
   5   0   4 1981.10   62.89
   5   0   4 1976.30   62.69
   5   0   4 1945.21   62.49
  -5   0  -4 1973.20   62.29
  -5   0  -4 1965.90   62.19
   5   0   3   12.00    1.30
   5   0   3   12.20    1.20
  -5   0  -3   10.30    1.00
   5   0   2  480.65   15.80
   5   0   2  461.55   15.50
   5   0   1   15.60    1.10
   5   0   1   17.90    1.40
   5   0   0  507.55   16.50
   5   0  -1   11.20    1.20
   5   0  -1   12.40    1.00
   5   0  -2  619.64   20.70
   5   0  -2  631.24   20.20
   5   0  -3   17.10    1.10
   5   0  -3   20.40    1.70
  -5   0   3   16.00    0.80
   5   0  -4  599.74   18.80
   5   0  -4  600.74   18.80
   5   0  -4  571.14   19.90
   5   0  -4  598.24   19.40
  -5   0   4  615.84   19.10
  -5   0   4  577.04   19.90
   5   0  -5   40.00    1.70
   5   0  -5   45.10    2.60
   5   0  -5   47.90    2.30
   5   0  -5   41.90    1.80
  -5   0   5   43.50    2.70
  -5   0   5   45.60    2.00
   5   0  -6  620.64   21.00
   5   0  -6  692.73   22.10
   5   0  -6  642.84   21.00
   5   0  -6  644.34   21.40
  -5   0   6  690.73   22.20
  -5   0   6  625.24   21.20
   5   0  -7   21.60    1.50
   5   0  -7   23.10    1.50
   5   0  -7   28.00    2.50
   5   0  -7   26.00    1.90
  -5   0   7   22.70    1.70
  -5   0   7   28.80    2.70
  -5   0   7   22.50    1.60
   5   0  -8 2758.62   89.49
   5   0  -8 2821.32   89.09
   5   0  -8 2638.54   88.69
  -5   0   8 2786.72   88.89
  -5   0   8 3000.60   89.89
  -5   0   8 2801.42   88.69
   5   0  -9    5.80    1.10
  -5   0   9    8.30    1.30
  -5   0   9    7.50    2.10
  -5   0   9    7.20    1.20
   5   0 -10  510.55   16.80
   5   0 -10  484.25   17.30
  -5   0  10  497.15   17.10
  -5   0  10  504.35   16.90
  -5   0  10  518.25   18.20
   5   0 -11   10.80    1.40
   5   0 -11    9.30    1.70
  -5   0  11    8.20    1.40
  -5   0  11   13.50    1.60
  -5   0  11   12.60    2.50
   5   0 -12 1663.23   54.19
   5   0 -12 1657.43   54.79
  -5   0  12 1681.83   54.59
  -5   0  12 1694.23   54.29
  -5   0  12 1739.43   55.79
   5   0 -13    0.20    1.40
   5   0 -13    1.80    1.00
  -5   0  13    1.70    1.10
  -5   0  13    2.30    1.30
  -5   0  13   -1.90    1.10
  -5   0  13    1.20    2.00
   5   0 -14  767.22   27.40
   5   0 -14  787.02   26.70
  -5   0  14  828.52   27.20
  -5   0  14  827.32   27.20
  -5   0  14  791.22   28.30
  -5   0  14  822.72   26.90
   5   0 -15   11.30    1.70
   5   0 -15   10.40    2.30
  -5   0  15   10.00    2.80
  -5   0  15   11.00    2.20
  -5   0  15    9.70    1.80
   5   0 -16  406.76   14.60
   5   0 -16  394.96   15.40
  -5   0  16  407.76   15.00
  -5   0  16  416.56   16.40
  -5   0  16  410.66   14.70
   5   0 -17    1.90    1.90
   5   0 -17    2.00    1.40
  -5   0  17    2.90    1.90
  -5   0  17    3.40    2.60
  -5   0  17    1.00    1.50
   5   0 -18   42.30    3.50
   5   0 -18   43.40    4.30
  -5   0  18   49.40    3.60
  -5   0  18   45.70    5.20
  -5   0  18   47.70    4.10
   5   0 -19    1.80    1.50
   5   0 -19    1.80    2.10
  -5   0  19    2.10    1.60
  -5   0  19   -0.90    2.60
  -5   0  19    0.20    1.70
   5   0 -20   21.90    2.70
   5   0 -20   22.80    3.50
  -5   0  20   32.90    3.60
  -5   0  20   32.20    4.70
  -5   0  20   29.90    3.00
   5   0 -21   -2.80    2.00
   5   0 -21   -0.50    1.50
  -5   0  21   -0.50    1.80
  -5   0  21   -1.00    2.60
   5   0 -22   60.09    5.60
   5   0 -22   70.79    4.60
  -5   0  22   55.69    6.30
  -5   0  22   57.09    4.90
   5   0 -23    0.40    2.40
   5   0 -23    4.30    1.90
  -5   0  23   -1.80    2.00
  -5   0  23   -0.90    3.10
   5   0 -24   21.70    3.00
  -5   0  24   21.10    3.50
   5   0 -25    2.60    1.80
  -5   0  25    1.70    2.20
   5   0 -26   48.10    5.00
  -5   0  26   53.69    6.10
  -6   0 -25    5.90    3.70
  -6   0 -24   60.49    6.80
  -6   0 -23    3.10    3.10
  -6   0 -22   77.69    7.10
  -6   0 -21    0.90    2.70
  -6   0 -21   -0.80    1.70
  -6   0 -20    2.30    2.90
  -6   0 -20    0.50    1.60
   6   0  19    1.80    2.30
  -6   0 -19   -2.40    2.30
  -6   0 -19   -2.80    1.40
   6   0  18   20.10    1.50
   6   0  18   20.30    3.60
  -6   0 -18   23.60    2.90
  -6   0 -18   18.20    3.70
   6   0  17   -0.70    0.70
   6   0  17   -1.10    2.00
  -6   0 -17    1.10    2.50
  -6   0 -17    0.10    1.50
   6   0  16  109.19    6.30
   6   0  16  102.39    4.00
  -6   0 -16   99.29    6.60
  -6   0 -16  102.49    5.30
   6   0  15    3.10    0.80
   6   0  15    3.50    2.10
  -6   0 -15    2.50    2.30
  -6   0 -15    2.90    1.50
   6   0  14  374.26   12.50
   6   0  14  372.26   12.40
   6   0  14  383.76   14.70
  -6   0 -14  379.36   13.60
  -6   0 -14  381.76   15.00
   6   0  13    3.90    1.80
   6   0  13    4.50    0.70
  -6   0 -13    6.50    2.30
  -6   0 -13    1.70    1.20
   6   0  12  163.78    7.90
   6   0  12  178.18    7.90
  -6   0 -12  178.18    7.00
  -6   0 -12  181.48    8.10
   6   0  11    1.30    1.40
  -6   0 -11   -0.50    0.80
  -6   0 -11    2.20    1.60
   6   0  10  475.75   16.60
   6   0  10  466.45   16.60
  -6   0 -10  444.06   16.60
  -6   0 -10  459.15   15.60
  -6   0 -10  451.15   15.70
   6   0   9   10.20    1.90
   6   0   9   11.90    1.90
  -6   0  -9   10.80    1.10
  -6   0  -9   12.80    2.10
  -6   0  -9    7.80    1.40
  -6   0  -9    7.50    1.20
   6   0   8  258.17    9.40
   6   0   8  255.07    9.50
  -6   0  -8  244.58    9.40
  -6   0  -8  246.38    8.10
  -6   0  -8  215.68    8.50
  -6   0  -8  215.08    8.30
   6   0   7   -0.40    1.20
   6   0   7    0.80    1.20
  -6   0  -7   -1.10    0.50
  -6   0  -7   -0.50    1.20
  -6   0  -7   -0.60    0.70
  -6   0  -7   -2.30    0.90
   6   0   6 1009.30   33.00
   6   0   6  986.20   33.10
  -6   0  -6 1030.50   32.10
  -6   0  -6 1001.20   32.30
  -6   0  -6  994.30   33.00
   6   0   5    0.40    0.90
   6   0   5    0.60    0.90
  -6   0  -5    2.20    0.70
  -6   0  -5    0.80    0.40
   6   0   4 1382.66   46.50
   6   0   4 1452.65   46.80
  -6   0  -4 1513.35   46.10
   6   0   3   21.10    1.70
   6   0   3   18.80    1.50
  -6   0  -3   15.60    1.20
   6   0   2 3305.87  106.29
   6   0   2 3257.67  106.09
   6   0   1   18.00    1.60
   6   0   1   16.60    1.20
   6   0   0  437.86   14.50
   6   0   0  442.66   15.00
   6   0  -1    0.80    0.70
   6   0  -1    0.90    0.50
   6   0  -2 7187.88  231.08
   6   0  -2 7315.47  233.18
   6   0  -3   12.60    1.10
   6   0  -3   12.70    1.60
  -6   0   3   11.80    0.60
   6   0  -4 2272.77   76.29
   6   0  -4 2420.46   76.79
  -6   0   4 2472.95   76.29
   6   0  -5   -0.10    0.30
   6   0  -5   -0.10    0.80
   6   0  -5    2.40    0.70
  -6   0   5    0.20    0.90
  -6   0   5    0.80    0.50
   6   0  -6  173.58    6.30
   6   0  -6  170.68    5.70
   6   0  -6  161.58    5.70
   6   0  -6  167.58    6.90
  -6   0   6  166.08    6.90
  -6   0   6  163.98    6.00
   6   0  -7   24.90    2.00
   6   0  -7   26.30    1.50
   6   0  -7   28.60    2.70
   6   0  -7   18.60    1.30
  -6   0   7   23.80    2.60
  -6   0   7   24.50    1.80
   6   0  -8  138.19    6.40
   6   0  -8  138.09    5.70
   6   0  -8  142.99    5.10
   6   0  -8  141.29    5.20
  -6   0   8  137.29    6.50
  -6   0   8  132.69    5.40
   6   0  -9   -0.90    0.90
   6   0  -9    1.20    0.80
   6   0  -9    0.30    0.70
  -6   0   9    1.30    1.40
  -6   0   9    0.20    0.90
  -6   0   9    1.30    0.90
   6   0 -10  992.20   33.00
   6   0 -10  957.70   32.50
   6   0 -10 1003.20   32.40
  -6   0  10  998.10   32.80
  -6   0  10 1014.10   32.60
  -6   0  10 1045.90   34.00
   6   0 -11    3.50    1.20
   6   0 -11    3.40    0.90
   6   0 -11    3.60    1.40
  -6   0  11    4.50    2.00
  -6   0  11    3.60    1.10
  -6   0  11    4.60    1.30
   6   0 -12   23.30    2.50
   6   0 -12   24.50    2.00
  -6   0  12   21.10    2.00
  -6   0  12   22.30    3.10
  -6   0  12   22.90    2.20
   6   0 -13    6.70    1.70
   6   0 -13    6.00    1.20
  -6   0  13    4.70    1.30
  -6   0  13    7.70    2.30
  -6   0  13    7.00    1.60
   6   0 -14    0.90    1.50
   6   0 -14    2.30    1.00
  -6   0  14   -1.10    2.00
  -6   0  14   -0.40    1.10
  -6   0  14    1.80    1.40
  -6   0  14   -2.60    1.20
   6   0 -15    1.70    1.60
   6   0 -15    1.70    1.10
  -6   0  15   -0.20    1.20
  -6   0  15    0.80    1.60
  -6   0  15    2.50    2.20
  -6   0  15    0.00    1.40
   6   0 -16  557.34   19.30
   6   0 -16  547.15   20.20
  -6   0  16  564.24   19.50
  -6   0  16  558.74   19.90
  -6   0  16  575.04   21.40
   6   0 -17   18.90    2.90
   6   0 -17   17.30    2.20
  -6   0  17   12.90    2.20
  -6   0  17   18.60    2.70
  -6   0  17   17.20    3.60
   6   0 -18   37.60    3.90
   6   0 -18   34.70    3.10
  -6   0  18   39.60    3.50
  -6   0  18   37.20    4.70
  -6   0  18   45.30    4.10
   6   0 -19    4.70    1.70
   6   0 -19    1.80    2.00
  -6   0  19    1.20    1.90
  -6   0  19    2.20    1.70
  -6   0  19   -1.50    2.50
   6   0 -20   38.50    4.30
   6   0 -20   44.60    3.60
  -6   0  20   45.00    5.30
  -6   0  20   43.80    4.10
  -6   0  20   41.00    3.60
   6   0 -21    1.20    1.50
   6   0 -21    3.30    2.30
  -6   0  21   -1.90    2.60
  -6   0  21   -2.80    1.70
   6   0 -22  117.29    6.20
   6   0 -22  109.09    7.20
  -6   0  22  119.79    6.80
  -6   0  22  127.59    8.70
   6   0 -23    3.90    1.80
  -6   0  23    1.70    3.00
  -6   0  23    3.20    2.20
   6   0 -24  108.99    6.10
  -6   0  24  117.89    6.90
  -6   0  24  100.09    9.20
   6   0 -25    9.90    2.30
  -6   0  25    7.00    2.60
  -6   0  26  174.18   10.80
  -7   0 -25    0.20    3.20
  -7   0 -24   78.39    7.80
  -7   0 -23   -3.40    2.70
  -7   0 -22   25.80    4.60
  -7   0 -21   -2.60    2.70
  -7   0 -20    1.60    2.80
   7   0  19    1.70    2.20
  -7   0 -19   -0.70    2.50
   7   0  18   -0.40    2.00
  -7   0 -18    2.10    2.50
  -7   0 -18    0.70    1.70
   7   0  17    2.60    2.20
  -7   0 -17    3.00    1.60
  -7   0 -17    5.90    2.80
   7   0  16   -0.80    1.90
  -7   0 -16    1.00    1.50
  -7   0 -16   -1.60    2.20
   7   0  15    2.10    2.00
  -7   0 -15    2.80    1.50
  -7   0 -15   -2.70    2.20
   7   0  14   27.10    3.40
  -7   0 -14   27.00    3.70
  -7   0 -14   30.90    2.70
   7   0  13    3.20    1.70
   7   0  13    1.30    1.80
  -7   0 -13    3.40    1.30
  -7   0 -13    0.20    2.00
   7   0  12   32.40    3.50
   7   0  12   31.60    3.10
  -7   0 -12   34.20    3.40
  -7   0 -12   27.00    2.40
   7   0  11    2.80    1.60
   7   0  11    3.00    1.70
  -7   0 -11    1.50    1.10
  -7   0 -11    1.80    1.60
  -7   0 -11    2.20    1.00
   7   0  10   11.80    2.10
   7   0  10   12.80    2.10
  -7   0 -10   13.40    1.60
  -7   0 -10   12.10    1.50
  -7   0 -10   11.50    1.40
  -7   0 -10   11.10    2.30
   7   0   9    1.50    1.40
   7   0   9    2.00    1.40
  -7   0  -9    0.10    0.80
  -7   0  -9    1.20    1.00
  -7   0  -9    2.20    1.50
  -7   0  -9    0.60    0.60
   7   0   8  629.74   21.70
   7   0   8  609.84   21.70
  -7   0  -8  616.74   21.80
  -7   0  -8  635.94   20.40
  -7   0  -8  631.94   20.90
  -7   0  -8  663.63   20.70
   7   0   7   -1.10    1.10
   7   0   7   -0.30    1.40
  -7   0  -7   -0.60    1.20
  -7   0  -7    0.60    0.90
  -7   0  -7    1.20    0.70
   7   0   6 3059.19   99.29
   7   0   6 2912.21   99.09
  -7   0  -6 3283.47   98.29
  -7   0  -6 3189.88   98.79
   7   0   5    0.20    1.10
   7   0   5    2.90    1.20
  -7   0  -5    2.80    0.50
  -7   0  -5    2.70    0.90
   7   0   4 1201.08   39.50
   7   0   4 1233.78   39.80
  -7   0  -4 1229.38   39.00
   7   0   3   11.30    1.30
   7   0   3   12.40    1.60
  -7   0  -3   11.10    1.10
   7   0   2    9.10    1.10
   7   0   2    8.00    1.30
   7   0   1    7.30    1.30
   7   0   0 1643.74   53.49
   7   0   0 1679.53   52.89
   7   0  -1    0.50    0.80
   7   0  -1    0.90    0.50
   7   0  -2   68.29    3.50
   7   0  -2   71.89    3.00
   7   0  -3    1.10    0.60
   7   0  -3    1.40    1.00
   7   0  -4 1161.78   38.30
   7   0  -4 1182.78   39.00
  -7   0   4 1230.18   37.80
   7   0  -5    7.10    1.00
   7   0  -5    8.80    1.60
  -7   0   5    7.50    1.60
  -7   0   5    5.50    0.70
   7   0  -6 1618.74   50.39
   7   0  -6 1509.45   51.09
   7   0  -6 1562.14   49.60
   7   0  -6 1593.04   49.50
  -7   0   6 1536.45   51.19
  -7   0   6 1598.04   49.99
   7   0  -7   10.70    0.90
   7   0  -7   14.40    2.20
   7   0  -7   10.90    1.50
   7   0  -7   14.70    1.10
  -7   0   7   14.00    2.30
  -7   0   7   12.70    1.30
   7   0  -8 2300.67   73.99
   7   0  -8 2260.97   74.39
   7   0  -8 2443.26   75.39
  -7   0   8 2437.96   75.49
  -7   0   8 2217.08   74.09
   7   0  -9    1.60    0.70
   7   0  -9    2.80    1.80
   7   0  -9    1.60    1.10
   7   0  -9    2.00    0.70
  -7   0   9    2.40    1.00
  -7   0   9    3.50    1.90
  -7   0   9    2.70    0.90
   7   0 -10  646.34   22.50
   7   0 -10  647.64   21.90
   7   0 -10  655.33   21.70
  -7   0  10  673.63   22.20
  -7   0  10  674.73   22.00
  -7   0  10  696.13   23.60
   7   0 -11    0.90    1.10
   7   0 -11    0.60    0.80
   7   0 -11    0.50    0.80
  -7   0  11   -0.20    0.80
  -7   0  11    0.10    1.60
  -7   0  11   -0.40    0.90
   7   0 -12  477.25   16.70
   7   0 -12  494.75   16.60
   7   0 -12  476.25   17.30
  -7   0  12  503.95   17.20
  -7   0  12  499.25   18.50
  -7   0  12  505.35   16.90
   7   0 -13   19.60    1.80
   7   0 -13   21.00    2.50
  -7   0  13   23.80    2.20
  -7   0  13   17.10    2.10
  -7   0  13   18.70    3.00
   7   0 -14  307.87   10.90
   7   0 -14  293.87   11.70
  -7   0  14  296.47   11.40
  -7   0  14  304.17   12.80
  -7   0  14  304.07   11.10
   7   0 -15   10.90    2.30
   7   0 -15    8.50    1.50
  -7   0  15    9.40    1.90
  -7   0  15   12.00    2.20
  -7   0  15    6.90    1.90
  -7   0  15   10.60    3.00
   7   0 -16  567.24   19.40
   7   0 -16  539.85   20.30
  -7   0  16  564.64   20.20
  -7   0  16  578.04   19.80
  -7   0  16  575.44   21.70
  -7   0  16  574.54   20.20
   7   0 -17    5.50    1.50
   7   0 -17    2.30    1.80
  -7   0  17   -0.90    2.40
  -7   0  17    3.40    1.70
  -7   0  17    0.10    1.70
  -7   0  17    3.20    1.90
   7   0 -18  111.89    5.40
   7   0 -18  106.69    6.30
  -7   0  18  112.99    6.20
  -7   0  18  111.79    7.40
  -7   0  18  109.49    5.70
   7   0 -19    3.20    2.10
   7   0 -19    1.90    1.40
  -7   0  19    0.50    1.60
  -7   0  19    3.60    2.00
  -7   0  19    2.80    2.70
   7   0 -20    0.00    1.90
   7   0 -20    3.90    1.60
  -7   0  20   -1.80    1.80
  -7   0  20    1.00    2.80
  -7   0  20    0.00    1.90
   7   0 -21    6.50    1.90
   7   0 -21    4.80    2.40
  -7   0  21    5.60    2.30
  -7   0  21    5.30    3.10
   7   0 -22    1.20    2.30
   7   0 -22    1.60    1.60
  -7   0  22    0.60    3.00
  -7   0  22   -2.40    1.90
   7   0 -23    2.40    1.70
  -7   0  23   -2.10    1.90
  -7   0  23    0.20    3.10
   7   0 -24    3.70    1.80
  -7   0  24    1.90    2.40
  -7   0  24    1.20    3.10
   7   0 -25    0.40    1.50
  -7   0  25    0.10    2.30
  -7   0  26   73.39    6.90
  -8   0 -24    2.90    3.70
  -8   0 -23   -1.90    2.90
  -8   0 -22   73.99    7.50
  -8   0 -21    0.30    2.80
  -8   0 -20    1.00    2.90
   8   0  19   -2.10    1.90
  -8   0 -19   -3.40    2.40
   8   0  18   33.50    4.30
  -8   0 -18   32.00    4.50
   8   0  17    8.10    2.60
  -8   0 -17    3.90    2.70
   8   0  16  381.76   15.50
  -8   0 -16  392.16   16.00
   8   0  15   21.10    3.20
  -8   0 -15   18.30    2.40
   8   0  14   94.09    5.90
   8   0  14   85.69    6.00
  -8   0 -14   92.39    6.20
  -8   0 -14  103.59    4.90
   8   0  13    2.60    2.10
   8   0  13    0.80    1.60
  -8   0 -13    0.30    1.20
  -8   0 -13    2.70    2.10
   8   0  12  474.45   17.30
   8   0  12  456.65   17.10
  -8   0 -12  440.26   15.80
  -8   0 -12  476.85   17.40
   8   0  11    2.10    1.70
   8   0  11    1.30    1.40
  -8   0 -11    2.00    1.10
  -8   0 -11    4.00    1.90
  -8   0 -11    1.10    1.00
   8   0  10    0.00    1.40
   8   0  10    3.30    1.50
  -8   0 -10    4.30    0.90
  -8   0 -10    8.40    1.40
  -8   0 -10    6.30    1.20
  -8   0 -10    4.20    1.70
   8   0   9    1.80    1.50
   8   0   9    1.60    1.30
  -8   0  -9    1.30    1.40
  -8   0  -9    1.00    0.60
  -8   0  -9    0.60    0.80
  -8   0  -9    1.70    1.00
   8   0   8  291.87   11.40
   8   0   8  302.67   11.60
  -8   0  -8  304.97   11.60
  -8   0  -8  312.57   10.60
  -8   0  -8  319.27   10.40
  -8   0  -8  282.97    9.90
   8   0   7   -0.40    1.30
   8   0   7   -0.80    1.20
  -8   0  -7    0.10    0.90
  -8   0  -7    0.60    0.70
  -8   0  -7    0.60    1.40
   8   0   6   37.30    3.10
   8   0   6   39.00    3.00
  -8   0  -6   45.50    2.40
   8   0   5   11.10    1.80
   8   0   5    8.50    1.70
  -8   0  -5    7.60    1.20
   8   0   4 2173.18   69.79
   8   0   4 2094.99   69.39
  -8   0  -4 2247.08   68.89
   8   0   3   -0.70    0.80
   8   0   3   -0.40    1.00
  -8   0  -3   -0.20    0.60
   8   0   2 2712.33   87.19
   8   0   2 2779.82   87.69
   8   0   1   10.40    1.20
   8   0   1   11.40    1.60
   8   0   0 1076.69   34.70
   8   0   0 1078.29   35.40
   8   0  -1    0.60    1.00
   8   0  -1    1.50    0.70
   8   0  -2  205.48    7.30
   8   0  -2  200.58    8.00
   8   0  -3   13.10    1.30
   8   0  -3   11.40    1.70
   8   0  -4  376.76   13.70
   8   0  -4  376.96   12.90
  -8   0   4  383.36   12.30
   8   0  -5    1.60    0.80
   8   0  -5    2.80    1.40
  -8   0   5    1.00    0.50
   8   0  -6  449.95   15.10
   8   0  -6  470.75   16.10
  -8   0   6  399.66   15.90
  -8   0   6  460.35   14.80
   8   0  -7    1.90    1.10
   8   0  -7    0.40    1.40
  -8   0   7    1.80    1.60
  -8   0   7    2.00    0.80
   8   0  -8   91.39    3.40
   8   0  -8   97.69    4.30
   8   0  -8  102.29    5.40
   8   0  -8   87.99    3.40
  -8   0   8   84.29    3.90
  -8   0   8   97.09    5.40
   8   0  -9    0.40    0.60
   8   0  -9    1.10    0.60
   8   0  -9    0.10    1.00
   8   0  -9   -2.10    1.60
  -8   0   9   -2.80    1.50
  -8   0   9   -0.60    0.90
   8   0 -10   16.10    1.30
   8   0 -10   17.40    2.00
  -8   0  10   15.30    1.80
  -8   0  10   12.10    1.40
  -8   0  10   14.40    2.60
   8   0 -11    1.10    0.80
   8   0 -11    0.40    0.70
   8   0 -11    0.50    1.10
  -8   0  11   -0.80    0.90
  -8   0  11    0.00    0.80
  -8   0  11   -0.70    1.50
   8   0 -12  316.17   11.20
   8   0 -12  321.27   11.90
   8   0 -12  308.37   11.00
  -8   0  12  318.17   11.60
  -8   0  12  325.67   11.40
  -8   0  12  311.17   12.90
   8   0 -13   19.90    2.40
   8   0 -13   18.20    1.70
  -8   0  13   16.00    1.90
  -8   0  13   18.10    3.10
  -8   0  13   15.60    2.00
   8   0 -14   -1.40    1.20
   8   0 -14    0.30    1.00
  -8   0  14   -0.80    2.00
  -8   0  14    0.90    1.40
  -8   0  14   -1.00    1.10
   8   0 -15    1.50    1.60
   8   0 -15   -0.60    1.00
  -8   0  15    0.40    1.40
  -8   0  15   -1.80    2.40
  -8   0  15    1.00    1.30
   8   0 -16  262.17    9.90
   8   0 -16  268.27   11.00
  -8   0  16  275.77   10.40
  -8   0  16  262.67   10.70
  -8   0  16  258.07   10.70
  -8   0  16  262.77   12.10
   8   0 -17    1.40    1.80
   8   0 -17    6.60    1.50
  -8   0  17    3.50    2.90
  -8   0  17    2.80    1.80
  -8   0  17    1.70    1.60
  -8   0  17    4.80    2.00
   8   0 -18  229.08    9.10
   8   0 -18  228.08   10.20
  -8   0  18  229.58    9.90
  -8   0  18  237.98   10.10
  -8   0  18  231.18    9.50
  -8   0  18  230.88   11.50
   8   0 -19    5.60    2.30
   8   0 -19    6.00    1.70
  -8   0  19    7.70    2.40
  -8   0  19    7.70    2.10
  -8   0  19    8.60    3.40
   8   0 -20  376.56   13.90
   8   0 -20  369.66   15.10
  -8   0  20  390.76   16.70
  -8   0  20  377.16   14.90
   8   0 -21   23.60    2.70
   8   0 -21   27.50    3.80
  -8   0  21   33.40    4.90
  -8   0  21   21.50    3.20
   8   0 -22  156.08    7.20
  -8   0  22  148.29    9.60
  -8   0  22  156.08    8.10
   8   0 -23    3.00    1.70
  -8   0  23    1.60    2.30
  -8   0  23   -4.70    2.70
   8   0 -24   73.69    4.80
  -8   0  24   77.89    7.30
  -8   0  24   65.79    5.70
   8   0 -25    5.40    1.90
  -8   0  25    4.20    2.50
  -8   0  26  122.89    9.40
  -9   0 -24   -1.60    3.40
  -9   0 -23   -0.30    3.00
  -9   0 -22   22.90    5.00
  -9   0 -21   -1.70    2.60
  -9   0 -20   21.80    4.40
  -9   0 -19   -0.30    2.80
   9   0  18   53.99    5.00
  -9   0 -18   56.39    5.70
   9   0  17   -1.30    1.90
  -9   0 -17    2.90    2.60
   9   0  16  215.18   10.10
  -9   0 -16  215.08   10.60
   9   0  15    1.50    1.90
  -9   0 -15   -1.70    2.10
   9   0  14  211.28    9.50
   9   0  14  195.98    9.70
  -9   0 -14  203.18    9.80
   9   0  13   10.40    2.60
   9   0  13   13.80    2.60
  -9   0 -13    4.10    2.50
  -9   0 -13    9.50    1.70
   9   0  12   71.39    5.10
   9   0  12   77.89    5.00
  -9   0 -12   80.59    4.00
  -9   0 -12   80.39    5.40
   9   0  11   12.90    2.30
   9   0  11   11.20    2.30
  -9   0 -11    7.00    1.30
  -9   0 -11    8.80    1.50
  -9   0 -11   10.90    2.40
   9   0  10  171.08    7.90
   9   0  10  168.38    7.80
  -9   0 -10  175.48    6.30
  -9   0 -10  169.28    6.60
  -9   0 -10  186.48    8.20
  -9   0 -10  181.98    6.70
   9   0   9   -0.60    1.10
   9   0   9    1.00    1.50
  -9   0  -9   -0.60    1.40
  -9   0  -9    0.80    0.90
  -9   0  -9   -0.20    0.70
  -9   0  -9    0.60    0.50
   9   0   8    3.60    1.40
   9   0   8    3.00    1.50
  -9   0  -8    1.90    0.70
  -9   0  -8    2.00    0.90
  -9   0  -8    2.70    1.50
   9   0   7    8.70    1.90
   9   0   7   10.70    2.00
  -9   0  -7    9.80    1.00
  -9   0  -7    8.70    1.30
   9   0   6    6.00    1.50
   9   0   6    3.00    1.50
  -9   0  -6    4.40    0.70
  -9   0  -6    4.10    1.10
   9   0   5    0.40    1.20
   9   0   5    0.40    1.20
  -9   0  -5    0.90    0.90
   9   0   4  127.99    5.70
   9   0   4  128.19    6.00
  -9   0  -4  141.09    5.20
   9   0   3    6.50    1.50
   9   0   3    6.60    1.40
   9   0   2    0.80    0.90
   9   0   2    0.10    1.10
   9   0   1    5.90    1.60
   9   0   1    3.60    1.00
   9   0   0  604.94   20.70
   9   0   0  596.84   19.90
   9   0  -1    0.30    1.10
   9   0  -1    0.50    0.70
   9   0  -2  190.18    7.00
   9   0  -2  196.08    7.90
   9   0  -3   18.30    2.20
   9   0  -3   23.30    1.70
   9   0  -4  160.68    6.30
   9   0  -4  157.58    7.10
  -9   0   4  175.98    5.60
   9   0  -5   46.30    2.60
   9   0  -5   44.70    3.50
  -9   0   5   41.60    2.00
   9   0  -6  702.63   24.50
   9   0  -6  711.03   23.60
  -9   0   6  738.83   23.10
  -9   0   6  692.43   24.60
   9   0  -7  131.09    5.20
   9   0  -7  121.99    6.00
  -9   0   7  106.19    4.60
  -9   0   7  117.69    6.10
   9   0  -8  417.56   15.20
   9   0  -8  395.46   13.90
  -9   0   8  400.36   15.10
  -9   0   8  384.36   13.60
   9   0  -9    0.10    1.00
   9   0  -9    1.00    1.60
   9   0  -9    0.00    0.50
   9   0  -9   -0.10    0.50
  -9   0   9    3.70    1.80
  -9   0   9    2.50    0.90
   9   0 -10  880.41   29.50
   9   0 -10  864.41   28.40
   9   0 -10  967.50   30.90
   9   0 -10  848.32   28.50
  -9   0  10  918.91   30.80
  -9   0  10  847.12   29.10
   9   0 -11    2.40    1.30
   9   0 -11    2.40    0.80
   9   0 -11    2.10    0.80
  -9   0  11    1.50    1.10
  -9   0  11    4.10    2.20
  -9   0  11    3.50    1.00
   9   0 -12  506.75   16.80
   9   0 -12  483.25   17.80
  -9   0  12  507.55   17.60
  -9   0  12  514.85   19.10
  -9   0  12  516.75   17.30
   9   0 -13    4.80    1.60
   9   0 -13    2.90    0.90
  -9   0  13    1.20    1.10
  -9   0  13    3.40    2.40
  -9   0  13    2.00    1.30
   9   0 -14  499.95   18.10
   9   0 -14  508.45   17.10
  -9   0  14  498.65   17.90
  -9   0  14  489.25   17.50
  -9   0  14  530.55   19.60
   9   0 -15    2.80    1.20
   9   0 -15    5.40    1.90
  -9   0  15    6.40    1.60
  -9   0  15    1.60    1.50
  -9   0  15    1.20    2.60
   9   0 -16  442.36   15.30
   9   0 -16  432.06   16.40
  -9   0  16  431.56   16.20
  -9   0  16  446.46   15.90
  -9   0  16  454.05   18.00
   9   0 -17   10.10    2.40
   9   0 -17   10.20    1.70
  -9   0  17   10.50    2.30
  -9   0  17   11.90    3.40
  -9   0  17   13.00    2.30
  -9   0  17   12.00    2.50
   9   0 -18  294.77   11.00
   9   0 -18  300.47   12.30
  -9   0  18  278.57   12.00
  -9   0  18  324.77   14.00
  -9   0  18  285.67   11.60
  -9   0  18  298.87   12.10
   9   0 -19    3.80    1.40
   9   0 -19    5.10    2.10
  -9   0  19    4.00    3.10
  -9   0  19    6.90    2.20
  -9   0  19    2.50    1.70
  -9   0  19    2.30    2.00
   9   0 -20    1.60    1.40
   9   0 -20   -0.50    2.00
  -9   0  20    4.60    3.20
  -9   0  20   -3.00    1.80
   9   0 -21    2.90    1.50
  -9   0  21    0.30    2.00
  -9   0  21    1.40    3.00
   9   0 -22   33.40    3.10
  -9   0  22   31.20    3.80
  -9   0  22   33.10    5.20
   9   0 -23    2.80    1.60
  -9   0  23   -1.40    3.00
  -9   0  23   -1.10    2.10
   9   0 -24    2.70    1.60
  -9   0  24    2.90    2.30
  -9   0  24   -1.50    3.00
   9   0 -25    4.10    1.80
  -9   0  25    2.90    2.50
 -10   0 -24    2.50    3.50
 -10   0 -23   -0.70    3.40
 -10   0 -22   24.80    4.90
 -10   0 -21    4.40    3.40
 -10   0 -20   26.60    4.70
 -10   0 -19   -3.60    2.60
  10   0  18   35.90    4.30
 -10   0 -18   28.00    4.50
  10   0  17   -1.10    1.80
 -10   0 -17    5.00    2.80
  10   0  16   65.99    5.20
 -10   0 -16   63.69    5.80
  10   0  15    2.70    2.00
  10   0  15    0.20    2.20
 -10   0 -15    2.60    2.60
  10   0  14   -0.50    2.10
  10   0  14    4.30    2.10
 -10   0 -14    0.60    2.40
  10   0  13    0.90    1.80
  10   0  13    5.30    2.40
  10   0  12    2.90    1.80
  10   0  12    4.50    2.20
 -10   0 -12    5.50    2.40
  10   0  11    1.50    1.90
  10   0  11    1.80    1.60
 -10   0 -11    1.60    2.00
 -10   0 -11    3.90    1.20
 -10   0 -11    1.90    1.10
  10   0  10    1.30    1.50
  10   0  10    0.60    1.70
 -10   0 -10    3.00    0.70
 -10   0 -10    3.40    1.10
 -10   0 -10    4.80    1.10
 -10   0 -10    2.60    1.80
  10   0   9    2.10    1.60
  10   0   9    3.20    1.50
 -10   0  -9    1.20    0.90
 -10   0  -9   -0.50    1.50
 -10   0  -9    2.30    0.50
 -10   0  -9    0.90    0.80
  10   0   8   15.60    2.30
  10   0   8   12.30    2.30
 -10   0  -8   17.10    1.60
 -10   0  -8   18.80    1.50
 -10   0  -8   14.30    2.20
  10   0   7    2.00    1.30
  10   0   7   -0.30    1.30
 -10   0  -7    1.10    0.90
 -10   0  -7    1.00    0.60
  10   0   6    2.90    1.40
  10   0   6    2.10    1.40
  10   0   5    3.40    1.40
  10   0   5    3.60    1.50
  10   0   4   14.80    1.90
  10   0   4   12.70    2.00
 -10   0  -4   14.20    1.50
  10   0   3   15.10    1.80
  10   0   3   13.90    2.00
  10   0   2  200.18    8.30
  10   0   2  203.38    7.70
  10   0   1   22.80    2.60
  10   0   1   22.20    2.00
  10   0   0  577.64   20.30
  10   0   0  588.34   19.40
  10   0  -1   57.19    3.70
  10   0  -1   60.69    3.10
  10   0  -2   97.19    4.10
  10   0  -2   95.19    5.00
  10   0  -3   14.70    2.20
  10   0  -3   16.40    1.60
  10   0  -4  604.84   21.40
  10   0  -4  600.34   20.40
 -10   0   4  631.54   19.70
  10   0  -5    2.50    1.70
  10   0  -5    4.30    1.10
 -10   0   5    4.60    0.70
  10   0  -6  367.46   12.80
  10   0  -6  355.76   13.90
 -10   0   6  389.06   12.30
 -10   0   6  352.26   13.90
  10   0  -7   63.99    4.60
  10   0  -7   61.69    3.40
 -10   0   7   57.59    2.90
 -10   0   7   69.59    4.80
  10   0  -8   37.70    3.80
  10   0  -8   36.90    2.60
 -10   0   8   33.70    3.70
 -10   0   8   31.60    2.20
  10   0  -9    0.40    2.00
  10   0  -9    1.20    1.10
 -10   0   9    1.10    1.80
 -10   0   9    1.10    0.90
  10   0 -10  507.15   19.20
  10   0 -10  524.65   18.10
  10   0 -10  539.15   16.70
 -10   0  10  496.85   19.20
 -10   0  10  529.65   17.80
  10   0 -11   29.50    2.60
  10   0 -11   25.00    1.60
  10   0 -11   25.70    1.50
  10   0 -11   22.60    3.40
 -10   0  11   22.10    2.20
 -10   0  11   30.50    3.80
  10   0 -12  350.66   13.30
  10   0 -12  348.37   12.30
  10   0 -12  365.86   12.10
 -10   0  12  380.46   14.90
 -10   0  12  354.16   13.10
 -10   0  12  369.76   12.80
  10   0 -13    8.10    1.90
  10   0 -13    6.80    1.10
 -10   0  13    9.30    2.90
 -10   0  13    5.50    1.40
 -10   0  13    7.80    1.70
  10   0 -14   15.40    1.50
  10   0 -14   16.00    2.50
 -10   0  14   16.80    2.00
 -10   0  14   14.80    2.20
 -10   0  14   17.90    3.70
  10   0 -15    0.70    0.90
  10   0 -15    0.20    1.50
 -10   0  15    0.00    1.30
 -10   0  15    1.70    2.70
 -10   0  15    3.20    1.70
  10   0 -16   -0.70    1.60
  10   0 -16    2.10    1.10
 -10   0  16    1.00    2.50
 -10   0  16    1.90    1.40
 -10   0  16    2.00    1.70
  10   0 -17    2.70    1.20
  10   0 -17    0.70    1.80
 -10   0  17    1.40    1.80
 -10   0  17    1.30    2.90
 -10   0  17    1.80    1.60
  10   0 -18  138.19    7.30
  10   0 -18  144.79    6.10
 -10   0  18  142.49    7.30
 -10   0  18  142.79    7.30
 -10   0  18  146.89    8.90
 -10   0  18  136.39    6.80
  10   0 -19   10.50    1.80
  10   0 -19    6.60    2.30
 -10   0  19    9.20    3.70
 -10   0  19    8.70    2.40
 -10   0  19    6.80    2.30
 -10   0  19   10.40    2.60
  10   0 -20  410.76   16.50
  10   0 -20  428.46   15.10
 -10   0  20  433.26   16.50
 -10   0  20  409.46   16.30
 -10   0  20  431.16   18.40
  10   0 -21    6.60    1.70
 -10   0  21    7.70    3.70
 -10   0  21    1.40    2.10
  10   0 -22  258.37   10.30
 -10   0  22  257.17   11.60
 -10   0  22  278.67   13.70
  10   0 -23    2.00    1.40
 -10   0  23    3.60    2.20
 -10   0  23    0.40    3.20
  10   0 -24  111.69    5.70
 -10   0  24  106.59    8.70
 -10   0  24  106.69    7.00
  10   0 -25    5.60    1.80
 -10   0  25    3.20    2.50
 -10   0  25    5.40    3.90
 -11   0 -23    3.30    3.50
 -11   0 -22   26.50    5.20
 -11   0 -21   11.60    4.00
 -11   0 -20    5.00    3.50
 -11   0 -19    3.30    3.00
  11   0  18   43.30    5.30
 -11   0 -18   55.19    6.00
  11   0  17    2.40    2.20
 -11   0 -17   -1.60    2.40
  11   0  16  207.68   10.50
  11   0  16  208.98   10.10
 -11   0 -16  218.78   10.80
  11   0  15    1.50    2.30
  11   0  15   -1.50    1.70
 -11   0 -15    1.70    2.40
  11   0  14   32.80    4.20
  11   0  14   36.00    4.00
 -11   0 -14   30.90    4.10
  11   0  13   -1.20    2.10
  11   0  13    1.60    1.90
 -11   0 -13    0.10    2.30
  11   0  12    4.20    2.40
  11   0  12    3.40    2.00
 -11   0 -12    7.50    2.60
  11   0  11    3.10    2.10
  11   0  11    5.60    2.10
 -11   0 -11    1.10    1.10
 -11   0 -11    1.40    2.10
  11   0  10   46.20    3.70
  11   0  10   32.40    3.60
 -11   0 -10   47.90    4.20
 -11   0 -10   39.90    2.00
 -11   0 -10   41.10    2.50
  11   0   9    2.20    1.50
  11   0   9    2.80    1.80
 -11   0  -9    4.20    1.80
 -11   0  -9    1.70    0.90
 -11   0  -9    1.20    0.40
 -11   0  -9    1.50    0.80
  11   0   8  356.66   13.90
  11   0   8  366.46   14.10
 -11   0  -8  371.26   12.70
 -11   0  -8  383.76   12.40
  11   0   7    0.70    1.30
  11   0   7   -0.90    1.30
 -11   0  -7    1.00    0.80
 -11   0  -7    1.30    0.90
  11   0   6    6.60    1.80
  11   0   6    6.50    1.80
 -11   0  -6   10.60    1.30
  11   0   5    3.40    1.50
  11   0   5    4.10    1.60
 -11   0  -5    3.80    1.10
  11   0   4  589.44   20.10
  11   0   4  588.44   20.60
 -11   0  -4  575.54   19.40
  11   0   3    4.30    1.50
  11   0   3    8.50    2.00
  11   0   2  223.98    8.60
  11   0   2  231.48    9.30
  11   0   1   27.70    2.90
  11   0   1   23.40    2.20
  11   0   0   41.70    3.40
  11   0   0   42.80    2.70
  11   0  -1    3.30    1.50
  11   0  -1    3.10    1.10
  11   0  -2  198.98    8.70
  11   0  -2  210.48    7.70
  11   0  -3    1.20    0.80
  11   0  -3    0.40    1.30
  11   0  -4   35.60    3.30
  11   0  -4   33.50    2.30
  11   0  -5    0.40    0.80
  11   0  -5    0.00    1.50
 -11   0   5    2.70    0.60
  11   0  -6   -2.00    1.50
  11   0  -6   -0.50    0.90
 -11   0   6    0.90    0.60
  11   0  -7   12.80    1.70
  11   0  -7   14.40    2.60
 -11   0   7   15.90    2.80
 -11   0   7   13.40    1.30
  11   0  -8    5.10    1.40
  11   0  -8    3.20    2.00
 -11   0   8    6.10    1.10
 -11   0   8    6.30    2.20
  11   0  -9    4.80    1.40
  11   0  -9    2.30    1.90
 -11   0   9    1.90    1.90
 -11   0   9    3.10    1.00
  11   0 -10 1345.27   45.90
  11   0 -10 1391.46   44.50
 -11   0  10 1369.16   44.20
 -11   0  10 1340.87   46.00
  11   0 -11    2.30    1.30
  11   0 -11    1.70    2.20
 -11   0  11    0.00    1.00
 -11   0  11    3.80    2.30
  11   0 -12  616.54   22.40
  11   0 -12  584.94   20.80
  11   0 -12  590.24   19.30
  11   0 -12  591.14   19.30
 -11   0  12  611.74   20.60
 -11   0  12  603.34   22.40
  11   0 -13    7.80    1.80
  11   0 -13    7.60    1.00
 -11   0  13    7.40    2.80
 -11   0  13    7.20    1.70
 -11   0  13    6.90    1.50
  11   0 -14  294.57   10.20
  11   0 -14  294.47   11.60
 -11   0  14  310.17   13.40
 -11   0  14  294.77   11.50
 -11   0  14  300.37   11.10
  11   0 -15    6.70    1.20
  11   0 -15    5.90    2.00
 -11   0  15    5.80    1.90
 -11   0  15    5.60    1.60
 -11   0  15    9.10    3.10
  11   0 -16  498.35   16.70
  11   0 -16  483.85   18.00
 -11   0  16  476.85   17.50
 -11   0  16  521.15   20.10
 -11   0  16  489.65   18.00
  11   0 -17   20.20    3.00
  11   0 -17   18.30    1.90
 -11   0  17   17.20    3.80
 -11   0  17   14.20    2.30
 -11   0  17   10.90    2.50
  11   0 -18  356.36   12.90
  11   0 -18  362.06   14.40
 -11   0  18  371.66   14.40
 -11   0  18  365.56   13.80
 -11   0  18  373.76   16.30
  11   0 -19    0.10    1.90
  11   0 -19    2.30    1.30
 -11   0  19    1.20    1.90
 -11   0  19    1.90    2.10
 -11   0  19    3.60    3.40
  11   0 -20   44.00    3.20
 -11   0  20   37.10    4.20
 -11   0  20   40.90    5.70
 -11   0  20   45.70    4.50
  11   0 -21    5.10    1.50
 -11   0  21    5.30    2.50
  11   0 -22  255.87   10.20
 -11   0  22  277.07   13.90
 -11   0  22  267.27   11.90
  11   0 -23    8.70    1.80
 -11   0  23    8.20    2.70
 -11   0  23   13.40    4.30
  11   0 -24   61.89    4.00
 -11   0  24   61.49    7.40
 -11   0  24   60.99    5.50
  11   0 -25    9.50    2.00
 -11   0  25   12.50    3.20
 -11   0  25    7.20    4.30
 -12   0 -23    1.80    3.40
 -12   0 -22   33.30    5.60
 -12   0 -21    7.00    3.40
 -12   0 -20   45.80    6.00
 -12   0 -19    2.10    3.10
 -12   0 -18  257.07   13.00
  12   0  17    9.60    2.90
 -12   0 -17   17.30    3.70
  12   0  16    0.10    1.90
  12   0  16    0.20    2.40
 -12   0 -16   -0.90    2.50
  12   0  15   -1.50    2.00
  12   0  15   -0.30    1.90
 -12   0 -15    2.50    2.60
  12   0  14   74.99    6.20
  12   0  14   84.39    5.60
 -12   0 -14   80.19    6.20
  12   0  13   -0.50    2.10
  12   0  13    0.90    1.80
 -12   0 -13    1.20    2.20
  12   0  12   73.79    5.20
  12   0  12   65.79    5.40
 -12   0 -12   69.39    5.40
  12   0  11   -0.30    1.60
  12   0  11   -0.90    1.80
 -12   0 -11   -0.80    2.00
  12   0  10  201.98    9.10
  12   0  10  189.18    9.20
 -12   0 -10  198.48    6.90
 -12   0 -10  191.58    9.20
 -12   0 -10  209.28    7.60
  12   0   9   -0.20    1.50
  12   0   9    1.50    1.90
 -12   0  -9    2.20    1.80
 -12   0  -9    1.00    0.90
  12   0   8   16.00    2.50
  12   0   8   12.90    2.30
 -12   0  -8   13.90    1.30
 -12   0  -8   16.90    1.70
  12   0   7    0.10    1.30
  12   0   7   -0.40    1.30
 -12   0  -7   -1.40    0.80
  12   0   6   53.19    3.90
  12   0   6   46.70    3.80
 -12   0  -6   63.79    3.10
  12   0   5    3.30    1.60
  12   0   5    7.20    1.90
 -12   0  -5    7.80    1.30
  12   0   4    8.80    1.90
  12   0   4    8.00    1.80
 -12   0  -4   11.00    1.50
  12   0   3    8.00    1.70
  12   0   3    6.60    1.90
  12   0   2  996.30   32.80
  12   0   2  991.90   33.60
  12   0   1    8.30    1.80
  12   0   1    5.10    1.30
  12   0   0  281.47   11.10
  12   0   0  267.77   10.00
  12   0  -1    2.80    1.10
  12   0  -1    5.00    1.80
  12   0  -2   47.00    2.80
  12   0  -2   45.10    3.50
  12   0  -3    5.70    1.80
  12   0  -3    5.80    1.20
  12   0  -4   10.30    1.50
  12   0  -4   12.70    2.40
  12   0  -5    3.30    1.10
  12   0  -5    0.40    1.60
 -12   0   5    2.40    0.60
  12   0  -6  364.76   12.90
  12   0  -6  364.86   14.20
 -12   0   6  368.86   12.30
  12   0  -7    1.40    1.70
  12   0  -7    1.20    1.10
 -12   0   7    0.30    0.70
 -12   0   7   -0.30    1.60
  12   0  -8  116.69    5.30
  12   0  -8  109.69    6.40
 -12   0   8  127.19    4.90
 -12   0   8  116.19    6.60
  12   0  -9    6.10    1.50
  12   0  -9    4.20    2.30
 -12   0   9    6.60    2.40
  12   0 -10   88.39    4.50
  12   0 -10   83.19    5.70
 -12   0  10   80.39    5.70
 -12   0  10   92.59    4.20
  12   0 -11   13.90    3.10
  12   0 -11   18.10    2.20
 -12   0  11   18.70    3.40
 -12   0  11   13.50    1.80
  12   0 -12  584.14   21.40
  12   0 -12  540.75   19.60
 -12   0  12  534.05   19.30
 -12   0  12  594.74   21.60
  12   0 -13   19.60    2.40
 -12   0  13   19.60    2.00
 -12   0  13   17.80    3.70
 -12   0  13   14.30    2.10
  12   0 -14   37.40    1.80
  12   0 -14   32.40    3.30
 -12   0  14   42.70    3.60
 -12   0  14   38.00    3.00
 -12   0  14   41.70    5.10
  12   0 -15    0.50    0.80
  12   0 -15    2.10    1.70
 -12   0  15    3.90    1.70
 -12   0  15    1.40    1.40
 -12   0  15    4.80    3.00
  12   0 -16  156.88    7.70
  12   0 -16  166.98    6.30
 -12   0  16  187.68   10.00
 -12   0  16  175.58    7.90
 -12   0  16  166.68    7.40
  12   0 -17    1.30    1.70
  12   0 -17    1.40    1.00
 -12   0  17    2.40    1.80
 -12   0  17    0.80    1.40
 -12   0  17    2.60    2.80
  12   0 -18  285.07   10.20
  12   0 -18  280.17   11.90
 -12   0  18  308.57   14.20
 -12   0  18  287.87   11.90
 -12   0  18  280.97   11.30
  12   0 -19    2.40    1.10
  12   0 -19    2.80    2.20
 -12   0  19    1.80    3.30
 -12   0  19    4.70    2.30
  12   0 -20  340.97   12.30
 -12   0  20  351.56   14.20
 -12   0  20  335.47   14.00
 -12   0  20  351.16   16.20
  12   0 -21    5.50    1.40
 -12   0  21    4.20    3.60
 -12   0  21    7.50    2.60
 -12   0  21    7.70    2.60
  12   0 -22  145.49    6.30
 -12   0  22  142.79    8.20
 -12   0  22  149.79   10.00
  12   0 -23    4.90    1.50
 -12   0  23    6.60    3.90
 -12   0  23    5.40    2.80
  12   0 -24   30.90    2.80
 -12   0  24   22.20    3.80
 -12   0  24   26.10    5.50
  12   0 -25    2.50    1.40
 -12   0  25    3.60    2.50
 -12   0  25    1.20    3.70
 -13   0 -22   41.90    6.30
 -13   0 -21   -3.30    3.20
 -13   0 -20   33.40    5.40
 -13   0 -19    2.70    3.30
 -13   0 -18   13.10    3.90
  13   0  17   11.40    3.40
  13   0  17    5.80    2.70
  13   0  16    4.40    2.50
  13   0  16    1.00    2.60
 -13   0 -16    2.70    2.90
  13   0  15   -0.90    2.30
  13   0  15    2.60    2.20
 -13   0 -15    2.30    2.60
  13   0  14   73.99    6.20
  13   0  14   76.69    5.60
 -13   0 -14   82.29    6.40
  13   0  13    0.10    2.30
  13   0  13    0.80    1.80
 -13   0 -13   -0.90    2.20
  13   0  12   51.89    5.10
  13   0  12   57.29    4.70
 -13   0 -12   47.40    4.80
  13   0  11   -0.10    1.70
  13   0  11   -0.20    2.10
 -13   0 -11    2.10    2.20
  13   0  10  318.37   12.90
  13   0  10  298.07   12.80
 -13   0 -10  321.27   13.00
  13   0   9    8.00    2.20
 -13   0  -9    6.60    2.30
 -13   0  -9    5.50    1.50
  13   0   8   12.90    2.40
  13   0   8   11.20    2.50
 -13   0  -8   12.30    1.50
  13   0   7    0.50    1.40
  13   0   7    1.20    1.60
 -13   0  -7    0.10    0.90
  13   0   6  168.38    7.70
  13   0   6  164.68    7.40
 -13   0  -6  153.78    6.30
  13   0   5   48.40    3.60
  13   0   5   55.29    4.00
 -13   0  -5   45.70    2.80
  13   0   4  123.99    6.40
  13   0   4  117.49    5.80
 -13   0  -4  131.09    5.30
  13   0   3    3.20    1.40
  13   0   3    2.60    1.70
  13   0   2  262.77   10.90
  13   0   2  268.77   10.10
  13   0   1    1.00    1.60
  13   0   1    0.80    1.20
  13   0   0   14.70    1.90
  13   0   0   20.20    2.80
  13   0  -1    2.20    1.80
  13   0  -1    0.60    1.10
  13   0  -2  161.08    6.50
  13   0  -2  159.08    7.50
  13   0  -3    2.90    1.60
  13   0  -3    6.30    1.30
  13   0  -4   93.59    4.30
  13   0  -4   88.89    5.30
  13   0  -5   32.90    2.40
  13   0  -5   31.50    3.50
 -13   0   5   28.30    1.60
  13   0  -6   40.80    4.00
  13   0  -6   46.60    3.00
 -13   0   6   56.29    2.40
  13   0  -7   45.20    4.20
  13   0  -7   36.90    2.80
 -13   0   7   39.50    2.20
  13   0  -8  188.38    9.20
  13   0  -8  208.38    8.00
 -13   0   8  198.18    7.40
 -13   0   8  193.58    9.30
  13   0  -9    4.10    1.40
  13   0  -9    2.50    2.30
 -13   0   9    4.20    2.50
 -13   0   9    2.20    1.00
  13   0 -10  522.15   20.00
  13   0 -10  528.75   18.40
 -13   0  10  524.95   18.00
 -13   0  10  528.55   20.10
  13   0 -11    9.30    1.80
  13   0 -11   14.90    3.30
 -13   0  11    8.70    1.60
 -13   0  11    9.20    3.10
  13   0 -12  405.76   15.00
  13   0 -12  428.06   16.90
 -13   0  12  420.06   17.00
 -13   0  12  399.06   14.70
  13   0 -13   33.50    4.60
  13   0 -13   29.30    3.10
 -13   0  13   28.50    4.50
 -13   0  13   32.30    3.00
  13   0 -14    6.30    1.90
 -13   0  14    4.80    1.50
 -13   0  14    4.00    2.90
 -13   0  14    8.50    1.90
  13   0 -15    1.10    1.60
 -13   0  15    1.60    1.60
 -13   0  15    2.40    3.00
 -13   0  15   -0.40    1.30
  13   0 -16    2.90    1.80
 -13   0  16    6.20    3.30
 -13   0  16    8.00    2.10
 -13   0  16    4.40    1.70
  13   0 -17    3.30    1.90
  13   0 -17    0.80    0.70
 -13   0  17   -2.40    3.00
 -13   0  17    1.20    1.70
 -13   0  17   -0.20    1.50
  13   0 -18  121.19    6.80
  13   0 -18  128.29    4.90
 -13   0  18  126.79    8.90
 -13   0  18  133.19    7.00
 -13   0  18  123.99    6.30
  13   0 -19    4.40    1.10
 -13   0  19    1.90    3.40
 -13   0  19    3.90    2.30
  13   0 -20  220.68    8.20
 -13   0  20  243.78   12.60
 -13   0  20  214.58   10.30
  13   0 -21    1.20    1.10
 -13   0  21    2.00    2.30
 -13   0  21    2.40    2.30
 -13   0  21    3.00    3.50
  13   0 -22   40.30    2.80
 -13   0  22   42.70    4.60
 -13   0  22   37.40    6.10
 -13   0  22   34.90    4.10
  13   0 -23    3.60    1.30
 -13   0  23    2.40    2.60
 -13   0  23    3.30    3.70
  13   0 -24  144.29    6.10
 -13   0  24  133.79    8.40
 -13   0  24  159.88   10.60
 -14   0 -22    5.10    3.80
 -14   0 -21    7.00    3.90
 -14   0 -20    1.50    3.50
 -14   0 -19   11.70    4.20
 -14   0 -18  124.99    8.70
  14   0  17    0.10    3.40
  14   0  17   -1.80    2.50
 -14   0 -17    0.60    2.90
  14   0  16   99.29    6.90
  14   0  16  117.79    7.80
 -14   0 -16  108.89    7.80
  14   0  15    3.00    2.70
  14   0  15    2.90    2.30
 -14   0 -15    8.50    3.10
  14   0  14   15.30    3.10
  14   0  14   12.30    3.50
 -14   0 -14   11.40    3.40
  14   0  13    2.80    2.40
  14   0  13    7.80    2.50
 -14   0 -13    4.50    2.80
  14   0  12  115.89    7.40
  14   0  12  123.09    7.10
 -14   0 -12  134.79    7.70
  14   0  11    2.40    1.90
  14   0  11   -2.50    1.90
 -14   0 -11   -0.90    2.00
  14   0  10  152.28    8.00
  14   0  10  153.78    7.90
 -14   0 -10  152.08    8.00
  14   0   9    0.00    1.70
  14   0   9   -0.90    1.90
 -14   0  -9    2.70    2.10
  14   0   8   18.00    2.90
  14   0   8   19.10    3.10
 -14   0  -8   24.20    2.40
  14   0   7    6.00    2.00
  14   0   7   10.00    2.30
 -14   0  -7    6.50    1.40
  14   0   6    7.30    2.00
  14   0   6    9.90    2.20
 -14   0  -6   10.10    1.60
  14   0   5   10.00    2.20
  14   0   5    8.40    2.00
 -14   0  -5    8.00    1.50
  14   0   4    1.70    1.60
  14   0   4    1.50    1.50
 -14   0  -4    2.40    1.10
  14   0   3   -0.20    1.30
  14   0   3    1.50    1.40
  14   0   2  293.27   11.00
  14   0   2  284.67   11.80
  14   0   1   13.60    2.00
  14   0   1    9.40    2.20
  14   0   0  589.64   21.50
  14   0   0  599.74   20.30
  14   0  -1    5.30    1.90
  14   0  -1    4.90    1.30
  14   0  -2   19.90    3.00
  14   0  -2   13.10    1.70
  14   0  -3    2.70    1.80
  14   0  -3    3.90    1.20
  14   0  -4  103.69    5.90
  14   0  -4  106.09    4.90
  14   0  -5    3.80    2.10
  14   0  -5    5.40    1.30
  14   0  -6   44.10    4.40
  14   0  -6   36.50    2.70
 -14   0   6   39.10    2.10
  14   0  -7    0.70    1.80
  14   0  -7   -0.20    0.90
 -14   0   7    0.40    0.70
 -14   0   7   -1.40    1.80
  14   0  -8   25.20    3.70
  14   0  -8   26.10    2.50
 -14   0   8   28.30    2.00
 -14   0   8   26.40    3.70
  14   0  -9   -0.20    2.30
  14   0  -9    2.90    1.20
 -14   0   9    1.70    2.40
 -14   0   9    2.50    1.00
  14   0 -10    1.60    2.20
  14   0 -10    3.40    1.30
 -14   0  10    3.00    1.20
 -14   0  10    3.20    2.40
  14   0 -11   -2.90    1.90
  14   0 -11    2.90    1.30
 -14   0  11    4.30    2.50
 -14   0  11    0.90    1.30
  14   0 -12   19.20    2.50
  14   0 -12   16.50    3.50
 -14   0  12   15.90    3.60
  14   0 -13    8.90    3.40
  14   0 -13    9.70    2.00
  14   0 -14  493.45   18.30
 -14   0  14  521.85   17.90
 -14   0  14  513.45   20.60
  14   0 -15   10.90    2.30
 -14   0  15   12.60    2.00
 -14   0  15   14.80    4.10
  14   0 -16   46.40    4.00
 -14   0  16   46.50    3.70
 -14   0  16   43.10    5.50
  14   0 -17   -0.10    1.70
 -14   0  17    3.90    3.40
 -14   0  17    0.80    1.50
 -14   0  18    2.70    1.80
 -14   0  18    4.50    3.60
 -14   0  18    3.90    3.70
 -14   0  19    3.10    2.30
 -14   0  19    6.70    4.10
 -14   0  20  160.18    8.40
 -14   0  20  162.28   10.60
 -14   0  21   10.10    2.80
 -14   0  21    6.10    2.40
 -14   0  21    6.00    4.20
 -14   0  22  204.68   10.20
 -14   0  22  204.68   10.10
 -14   0  22  198.38   12.10
 -14   0  23    5.50    2.70
 -14   0  23    2.80    3.80
 -14   0  23    2.80    2.50
 -14   0  24  238.28   11.40
 -14   0  24  217.98   13.30
 -15   0 -21    1.70    3.30
 -15   0 -20   23.50    5.10
 -15   0 -19   -4.30    3.00
 -15   0 -18   64.59    6.90
  15   0  17    8.50    3.30
 -15   0 -17   20.60    4.20
  15   0  16   29.70    4.70
  15   0  16   33.70    4.50
 -15   0 -16   37.00    5.20
  15   0  15    0.00    2.60
  15   0  15    3.60    2.30
 -15   0 -15    5.60    3.30
  15   0  14   58.39    5.90
  15   0  14   66.49    5.40
 -15   0 -14   67.79    6.60
  15   0  13    4.60    2.70
  15   0  13    3.70    2.30
 -15   0 -13    5.80    2.90
  15   0  12    2.40    2.40
  15   0  12    4.00    2.20
 -15   0 -12    3.00    2.60
  15   0  11    3.40    2.20
  15   0  11    0.40    2.10
 -15   0 -11    9.80    3.00
  15   0  10  107.79    6.90
  15   0  10  127.19    7.00
 -15   0 -10  113.19    7.00
  15   0   9   -0.70    1.70
  15   0   9   -1.80    1.80
 -15   0  -9    5.20    2.20
  15   0   8   33.60    3.80
  15   0   8   33.80    3.80
  15   0   7    4.80    2.00
  15   0   7    5.20    2.00
  15   0   6  118.59    6.50
  15   0   6   99.59    6.00
 -15   0  -6  119.19    5.10
  15   0   5   -0.20    1.60
  15   0   5    1.90    1.60
 -15   0  -5   -0.40    1.10
  15   0   4    1.90    1.60
  15   0   4    1.30    1.50
 -15   0  -4    4.10    1.30
  15   0   3    2.40    1.60
  15   0   3    2.40    1.80
  15   0   2  317.87   12.10
  15   0   2  329.27   13.20
  15   0   1    6.50    1.70
  15   0   1    9.20    2.40
  15   0   0    1.80    1.80
  15   0   0    1.70    1.30
  15   0  -1   37.40    2.90
  15   0  -1   46.20    4.10
  15   0  -2  347.17   13.80
  15   0  -2  332.77   12.30
  15   0  -3   -1.00    1.50
  15   0  -3   -0.60    1.00
  15   0  -4  352.06   14.50
  15   0  -4  371.76   13.10
  15   0  -5   11.20    2.60
  15   0  -5    8.30    1.60
  15   0  -6    0.90    1.10
  15   0  -6    3.20    2.10
  15   0  -7    2.40    2.00
  15   0  -7    4.60    1.40
 -15   0   7    2.70    2.20
  15   0  -8   76.19    4.20
  15   0  -8   74.89    5.50
 -15   0   8   80.29    5.80
  15   0  -9    3.90    2.30
  15   0  -9    4.20    1.50
 -15   0   9    4.10    2.50
  15   0 -10  170.18    9.00
  15   0 -10  172.78    7.30
 -15   0  10  168.58    9.10
  15   0 -11    2.60    2.40
  15   0 -11    6.50    1.70
 -15   0  11    1.20    2.50
  15   0 -12  199.88   10.50
  15   0 -12  189.88    8.30
 -15   0  12  202.88   10.60
  15   0 -13    2.50    1.60
  15   0 -13    4.60    2.90
 -15   0  13    4.10    2.90
  15   0 -14  161.18    9.70
  15   0 -14  164.38    7.60
 -15   0  14  166.58    9.90
  15   0 -15   -2.70    1.40
 -15   0  15    0.90    2.80
 -15   0  15    3.40    1.40
  15   0 -16    0.20    1.60
 -15   0  16    0.30    1.40
 -15   0  16   -1.30    3.00
  15   0 -17    6.70    2.20
 -15   0  17    5.90    3.90
 -15   0  17    7.80    2.00
 -15   0  18    9.70    4.30
 -15   0  18   11.00    2.70
 -15   0  19    7.30    4.00
 -15   0  20   19.90    5.00
 -15   0  21    3.70    3.80
 -15   0  22   -2.60    3.40
 -15   0  23    5.40    3.90
 -15   0  24   53.89    7.40
 -16   0 -20    4.20    3.60
 -16   0 -19   10.70    4.00
  16   0  18   53.79    6.50
 -16   0 -18   67.19    7.40
  16   0  17    1.80    2.90
 -16   0 -17    3.70    3.30
  16   0  16  129.49    8.80
  16   0  16  147.19    8.70
 -16   0 -16  142.39    9.50
  16   0  15    5.60    3.00
  16   0  15    2.50    2.30
 -16   0 -15    3.30    3.00
  16   0  14    3.40    2.30
  16   0  14    5.70    3.00
 -16   0 -14   11.90    3.40
  16   0  13    7.30    3.00
  16   0  13    2.40    2.20
 -16   0 -13    8.50    3.20
  16   0  12   26.00    4.10
  16   0  12   31.50    4.20
 -16   0 -12   29.10    4.30
  16   0  11    2.00    2.10
  16   0  11   -2.50    2.10
 -16   0 -11    1.30    2.40
  16   0  10   35.20    4.10
  16   0  10   38.70    4.60
 -16   0 -10   31.00    4.10
  16   0   9    5.80    2.60
  16   0   9    5.30    2.30
  16   0   8  127.59    7.20
  16   0   8  132.89    7.40
  16   0   7   -0.40    1.80
  16   0   7   -0.40    1.90
  16   0   6   67.49    5.00
  16   0   6   62.89    4.80
 -16   0  -6   61.19    3.60
  16   0   5    0.90    1.70
  16   0   5    2.20    1.90
 -16   0  -5    4.70    1.40
  16   0   4  534.35   19.70
  16   0   4  521.35   18.80
 -16   0  -4  505.15   17.90
  16   0   3   -1.10    1.70
  16   0   3    1.70    1.60
  16   0   2  439.76   16.10
  16   0   2  454.15   17.30
  16   0   1    1.00    1.80
  16   0   1    1.10    1.40
  16   0   0    2.70    1.50
  16   0   0    2.70    1.90
  16   0  -1   21.20    2.40
  16   0  -1   20.60    3.10
  16   0  -2   21.00    2.30
  16   0  -2   22.20    3.40
  16   0  -3    2.00    1.20
  16   0  -3    5.20    2.20
  16   0  -4  116.89    6.90
  16   0  -4  116.19    5.40
  16   0  -5    4.30    1.40
  16   0  -5    5.70    2.40
  16   0  -6   12.30    3.00
  16   0  -6   11.30    1.80
  16   0  -7    2.10    2.20
  16   0  -7    3.30    1.30
  16   0  -8    4.10    1.50
  16   0  -8    6.30    2.50
 -16   0   8    4.80    2.50
  16   0  -9    6.20    2.70
  16   0  -9    7.20    1.70
 -16   0   9   13.80    3.40
  16   0 -10    2.20    1.40
  16   0 -10    3.60    2.80
 -16   0  10   -1.00    2.70
  16   0 -11    0.90    2.40
  16   0 -11    1.90    1.40
 -16   0  11   -2.70    2.30
  16   0 -12  223.08    9.30
  16   0 -12  218.88   11.50
 -16   0  12  233.28   11.90
  16   0 -13   14.50    2.50
 -16   0  13   18.20    3.90
  16   0 -14  428.46   17.70
  16   0 -14  398.86   15.20
 -16   0  14  387.86   17.50
  16   0 -15    1.40    1.60
 -16   0  15    4.50    1.50
 -16   0  15    4.50    3.20
  16   0 -16   30.50    3.30
 -16   0  16   29.10    3.10
 -16   0  16   28.90    5.00
 -16   0  17    1.00    1.60
 -16   0  17    1.40    3.10
 -16   0  18    1.50    3.40
 -16   0  19   -1.80    3.10
 -16   0  20   51.19    6.70
 -16   0  21    3.40    3.90
 -16   0  22  183.38   11.90
 -16   0  23   15.80    5.20
 -17   0 -19    6.70    3.90
  17   0  18   29.00    5.20
 -17   0 -18   32.90    5.70
  17   0  17    9.90    3.50
 -17   0 -17   11.20    4.00
  17   0  16   40.90    5.70
 -17   0 -16   40.60    5.60
  17   0  15    2.20    2.50
  17   0  15   16.70    3.90
 -17   0 -15   13.60    3.80
  17   0  14  204.98   11.20
  17   0  14  213.68   10.80
 -17   0 -14  211.68   11.30
  17   0  13    1.40    2.70
  17   0  13    1.30    2.30
 -17   0 -13    1.30    2.80
  17   0  12  198.98    9.90
  17   0  12  171.58    9.80
 -17   0 -12  197.18   10.20
  17   0  11   -1.10    1.80
  17   0  11   -2.40    2.10
 -17   0 -11    0.00    2.40
  17   0  10    1.50    2.00
  17   0  10   -0.50    2.20
 -17   0 -10    1.10    2.40
  17   0   9    0.60    2.30
  17   0   9   -1.50    1.80
  17   0   8    1.10    2.20
  17   0   8    1.50    1.90
  17   0   7    7.00    2.60
  17   0   7   13.50    2.80
  17   0   6  275.67   11.60
  17   0   6  259.57   11.80
  17   0   5    4.30    2.10
  17   0   5    4.60    2.40
 -17   0  -5    5.60    1.70
  17   0   4  226.58   10.40
  17   0   4  220.38    9.50
 -17   0  -4  214.38    8.70
  17   0   3    6.70    2.00
  17   0   3    5.00    2.30
  17   0   2  182.78    8.90
  17   0   2  179.98    8.10
  17   0   1    2.30    1.80
  17   0   1    0.90    1.60
  17   0   0    6.20    2.40
  17   0   0    6.70    1.80
  17   0  -1    7.20    2.60
  17   0  -1    4.00    1.50
  17   0  -2   38.90    4.40
  17   0  -2   46.30    3.30
  17   0  -3    2.20    1.40
  17   0  -4  105.49    6.60
  17   0  -4  105.79    5.20
  17   0  -5   28.30    4.10
  17   0  -5   23.10    2.50
  17   0  -6  688.33   25.80
  17   0  -6  708.53   23.90
  17   0  -7    0.40    1.20
  17   0  -7   -2.70    1.80
  17   0  -8   44.50    3.40
  17   0  -8   49.50    5.30
 -17   0   8   44.80    5.30
  17   0  -9    0.60    2.30
  17   0  -9   -1.90    1.30
 -17   0   9    0.90    2.40
  17   0 -10    9.60    1.90
  17   0 -10    6.00    3.20
 -17   0  10    6.20    3.30
  17   0 -11    2.20    1.50
  17   0 -11    4.00    2.90
 -17   0  11    7.80    3.50
  17   0 -12  612.04   23.90
  17   0 -12  628.54   21.60
 -17   0  12  592.74   24.00
  17   0 -13   12.60    2.30
  17   0 -13   19.50    4.30
 -17   0  13   19.20    4.60
  17   0 -14  204.38    8.90
  17   0 -14  208.38   11.40
 -17   0  14  207.78   11.70
  17   0 -15   19.20    2.80
 -17   0  15   24.80    4.80
  17   0 -16    3.50    2.40
 -17   0  16    2.30    1.60
 -17   0  16    2.10    3.10
 -17   0  17    6.70    1.90
 -17   0  17    5.50    3.50
 -17   0  18    4.50    3.80
 -17   0  19    3.50    3.80
 -17   0  20    3.10    4.00
 -17   0  21    2.90    3.90
 -17   0  22    5.90    4.20
 -17   0  23    2.40    4.20
 -18   0 -19   -3.40    2.90
  18   0  18   62.99    7.30
 -18   0 -18   88.89    8.50
  18   0  17   -0.80    2.90
 -18   0 -17    0.50    3.40
  18   0  16   24.00    4.60
 -18   0 -16   25.30    4.90
  18   0  15    2.60    2.60
  18   0  15    4.60    3.10
 -18   0 -15    6.70    3.40
  18   0  14   83.49    7.30
  18   0  14   99.39    7.10
 -18   0 -14   95.39    8.00
  18   0  13    8.00    3.30
  18   0  13    3.30    2.60
 -18   0 -13   10.30    3.60
  18   0  12  109.29    7.10
  18   0  12  104.59    7.50
 -18   0 -12  103.19    7.50
  18   0  11   -1.10    2.40
  18   0  11    4.40    2.40
 -18   0 -11    4.40    2.70
  18   0  10   12.50    3.30
  18   0  10   10.80    3.00
 -18   0 -10   12.90    3.30
  18   0   9    5.00    2.60
  18   0   9    3.60    2.20
  18   0   8   31.60    4.10
  18   0   8   24.80    3.80
  18   0   7    7.10    2.70
  18   0   7    2.80    2.40
  18   0   6  129.39    7.70
  18   0   6  147.39    7.70
 -18   0  -5    8.10    3.50
  18   0   4   28.00    3.80
  18   0   4   34.40    3.70
 -18   0  -4   30.30    3.00
  18   0   3   14.30    3.00
  18   0   2  276.57   11.20
  18   0   2  275.97   12.30
  18   0   1   18.50    2.70
  18   0   1   22.60    3.60
  18   0   0  181.28    7.90
  18   0   0  178.28    9.20
  18   0  -1    2.40    2.40
  18   0  -1    3.50    1.80
  18   0  -2   81.09    6.00
  18   0  -2   65.69    4.20
  18   0  -3    1.00    1.50
  18   0  -3    1.60    2.50
  18   0  -4  111.79    5.50
  18   0  -4  105.09    7.10
  18   0  -5    9.60    2.80
  18   0  -5    4.60    1.70
  18   0  -6   45.80    3.40
  18   0  -6   49.80    5.40
  18   0  -7    1.90    1.50
  18   0  -7    3.30    2.80
  18   0  -8  100.79    6.90
  18   0  -8   97.49    5.20
 -18   0   8   95.69    7.00
  18   0  -9    7.90    2.90
  18   0  -9    1.30    1.40
 -18   0   9    4.10    2.90
  18   0 -10   56.79    4.10
  18   0 -10   63.29    6.40
 -18   0  10   63.99    6.70
  18   0 -11    5.10    1.80
  18   0 -11    7.30    3.20
  18   0 -12    3.40    2.80
  18   0 -12    4.30    1.70
 -18   0  12    7.30    3.30
  18   0 -13    5.00    1.90
  18   0 -13    6.40    3.20
  18   0 -14   41.80    3.80
  18   0 -14   37.00    5.40
 -18   0  14   35.30    5.60
  18   0 -15    2.00    1.70
 -18   0  16  180.78    7.90
 -18   0  16  161.88   10.60
 -18   0  17    2.10    3.20
 -18   0  17    2.40    1.70
 -18   0  18   44.20    6.50
 -18   0  19   13.10    4.60
 -18   0  20   23.50    5.80
 -18   0  21    2.60    4.10
 -18   0  22   52.29    7.60
  19   0  18   -1.00    3.20
 -19   0 -18   -4.70    2.90
  19   0  17    7.60    3.60
 -19   0 -17    7.70    3.90
  19   0  16   61.89    7.00
 -19   0 -16   61.99    7.20
  19   0  15    6.10    4.40
  19   0  15   21.50    4.50
 -19   0 -15   32.10    5.20
  19   0  14    4.60    2.80
  19   0  14    5.90    3.40
 -19   0 -14    2.40    3.20
  19   0  13   24.60    4.30
 -19   0 -13   31.30    5.10
  19   0  12  202.88   10.90
  19   0  12  218.18   10.90
 -19   0 -12  197.48   11.00
  19   0  11   -0.60    2.50
  19   0  11    2.70    2.40
 -19   0 -11    3.40    2.90
  19   0  10    1.80    2.70
  19   0  10    3.60    2.50
 -19   0 -10    2.70    2.70
  19   0   9   -0.20    2.40
  19   0   9    1.20    2.10
  19   0   8    5.00    2.60
  19   0   8    4.40    2.40
  19   0   7    1.90    2.20
  19   0   7    1.40    2.30
  19   0   6   52.09    5.50
  19   0   6   58.79    5.20
  19   0   5   14.40    3.10
  19   0   4   80.79    5.50
  19   0   4   79.19    5.80
  19   0   3   -1.10    1.90
  19   0   3   -2.00    1.70
  19   0   2  167.98    8.00
  19   0   2  167.68    9.00
  19   0   1    3.50    2.00
  19   0   1    1.70    2.30
  19   0   0  398.36   16.60
  19   0   0  406.56   15.10
  19   0  -1    4.60    2.50
  19   0  -1    1.50    1.70
  19   0  -2   59.49    4.20
  19   0  -2   55.89    5.50
  19   0  -3   14.60    2.30
  19   0  -3   25.00    4.00
  19   0  -4   11.20    2.10
  19   0  -5   40.50    3.50
  19   0  -6  224.88    9.50
  19   0  -6  250.17   11.90
  19   0  -7    1.00    1.50
  19   0  -7    4.90    3.00
  19   0  -8   69.09    6.20
  19   0  -8   54.79    4.00
 -19   0   8   67.09    6.40
  19   0  -9    0.10    2.40
  19   0  -9    0.60    1.40
 -19   0   9    4.80    3.30
  19   0 -10    6.90    2.90
  19   0 -10   -0.20    1.40
 -19   0  10   18.20    4.10
  19   0 -11   -0.20    2.50
  19   0 -11   -0.40    1.40
 -19   0  11    0.60    2.80
  19   0 -12   60.19    4.30
  19   0 -12   52.79    6.20
 -19   0  12   55.19    6.60
  19   0 -13   -0.70    1.50
  19   0 -13   -1.60    2.60
 -19   0  13   -1.30    2.90
  19   0 -14  246.48   13.00
  19   0 -14  252.27   10.60
 -19   0  14  265.07   13.80
  19   0 -15   12.00    4.00
 -19   0  15   10.00    4.20
 -19   0  16   26.10    5.50
 -19   0  17   16.10    2.80
 -19   0  18   21.00    5.20
 -19   0  19    3.60    3.70
 -19   0  20   41.10    7.00
 -19   0  21    4.60    4.20
  20   0  17    4.70    3.30
 -20   0 -17    5.00    3.90
  20   0  16   19.70    4.60
 -20   0 -16   13.20    4.40
  20   0  15   -0.50    2.80
 -20   0 -15   -2.80    3.20
  20   0  14   90.19    7.00
  20   0  14   79.59    7.30
 -20   0 -14   66.49    7.20
  20   0  13    6.80    3.00
  20   0  13   20.20    4.40
 -20   0 -13    4.60    3.40
  20   0  12   55.79    6.20
  20   0  12   56.09    6.00
 -20   0 -12   55.49    6.30
  20   0  11   28.40    4.50
 -20   0 -11   40.50    5.30
  20   0  10   50.99    5.70
  20   0  10   44.60    5.40
 -20   0 -10   45.70    5.40
  20   0   9   11.90    3.20
  20   0   9    7.90    2.90
  20   0   8  148.49    8.70
  20   0   8  149.19    8.50
  20   0   7    2.50    2.40
  20   0   7    1.40    2.30
  20   0   6   10.60    2.90
  20   0   6   12.20    3.00
  20   0   5   -0.50    2.20
  20   0   5    2.30    2.40
  20   0   4  117.29    6.90
  20   0   4  129.79    7.70
  20   0   3    9.90    2.80
  20   0   2  137.89    7.30
  20   0   2  143.99    8.30
  20   0   1    7.10    2.30
  20   0   1   13.70    3.10
  20   0   0    6.40    2.20
  20   0   0   10.90    3.20
  20   0  -1   -3.70    2.30
  20   0  -1   -0.70    1.60
  20   0  -2   24.50    4.00
  20   0  -2   28.60    3.10
  20   0  -3    0.20    1.70
  20   0  -3    5.20    2.80
  20   0  -4   19.90    2.70
  20   0  -4   33.60    4.70
  20   0  -5    2.10    1.70
  20   0  -5    2.50    2.50
  20   0  -6   82.19    6.50
  20   0  -6   84.99    4.80
  20   0  -7    1.40    1.60
  20   0  -7    5.90    2.80
  20   0  -8    3.00    1.70
  20   0  -8    5.20    3.30
 -20   0   8    7.90    3.70
  20   0  -9   -1.50    2.70
  20   0  -9    0.10    1.50
 -20   0   9    0.70    3.10
  20   0 -10   21.50    4.50
  20   0 -10   13.90    2.30
 -20   0  10   24.00    4.80
  20   0 -11    5.90    1.90
  20   0 -11    5.40    3.40
 -20   0  11   11.20    3.90
  20   0 -12    6.50    3.40
  20   0 -12   10.20    2.30
 -20   0  12   10.70    3.90
  20   0 -13    1.20    1.80
  20   0 -13   10.00    3.70
 -20   0  13    5.70    3.50
  20   0 -14   61.89    7.20
  20   0 -14   58.09    5.10
 -20   0  14   61.59    7.40
 -20   0  16   33.60    6.20
 -20   0  17    3.90    3.60
 -20   0  18  105.39    9.50
 -20   0  19    9.30    4.50
 -20   0  20   -1.50    3.70
  21   0  16   22.40    5.10
 -21   0 -16   23.20    4.90
  21   0  15   14.70    4.20
 -21   0 -15   10.30    3.90
  21   0  14    6.90    3.30
  21   0  14    7.30    3.80
 -21   0 -14    2.80    3.60
  21   0  13   49.99    6.10
 -21   0 -13   45.00    6.00
  21   0  12  221.48   11.30
  21   0  12  199.68   11.30
 -21   0 -12  205.38   11.40
  21   0  11    1.60    2.90
  21   0  11    2.70    2.70
 -21   0 -11   -0.80    2.80
  21   0  10  159.58    9.50
  21   0  10  176.08    9.90
 -21   0 -10  153.38    9.50
  21   0   9   -1.40    2.30
  21   0   9    4.00    2.90
  21   0   8   62.09    6.10
  21   0   8   62.19    5.90
  21   0   7    7.90    3.00
  21   0   7    7.40    2.90
  21   0   6    4.90    2.80
  21   0   6    3.60    2.60
  21   0   5    1.20    2.60
  21   0   5   -2.30    2.10
  21   0   4   91.49    6.60
  21   0   4   96.89    6.30
  21   0   3    2.90    2.30
  21   0   3    3.80    2.70
  21   0   2   12.90    2.90
  21   0   2   17.70    3.80
  21   0   1   10.20    3.10
  21   0   1    6.10    2.40
  21   0   0  135.09    7.00
  21   0   0  122.29    8.10
  21   0  -1    8.30    3.10
  21   0  -1    3.00    2.00
  21   0  -2    0.50    1.70
  21   0  -2    4.70    2.90
  21   0  -3   -1.20    2.20
  21   0  -3    0.50    1.60
  21   0  -4   36.00    3.50
  21   0  -4   42.30    5.40
  21   0  -5    1.10    1.60
  21   0  -5    0.00    2.40
  21   0  -6    3.00    1.80
  21   0  -6    8.10    3.60
  21   0  -7    7.10    3.20
  21   0  -7    5.20    1.80
  21   0  -8   13.40    2.40
  21   0  -8   11.60    3.50
 -21   0   8   11.50    3.90
  21   0  -9    8.40    3.50
  21   0  -9    1.40    1.60
 -21   0   9   12.20    4.10
  21   0 -10  122.69    6.40
  21   0 -10  124.29    8.80
 -21   0  10  126.79    8.90
  21   0 -11    2.40    2.90
  21   0 -11    1.20    1.70
 -21   0  11    8.40    3.60
  21   0 -12   68.09    4.80
  21   0 -12   86.99    8.40
 -21   0  12   84.79    8.40
  21   0 -13    2.00    1.90
  21   0 -13    2.90    3.60
 -21   0  13    6.10    4.20
  21   0 -14   -2.50    2.60
 -21   0  14    5.80    3.70
  21   0 -15   -2.20    3.40
 -21   0  15    7.70    4.50
 -21   0  16  137.19   10.40
 -21   0  17   12.40    4.70
 -21   0  18    3.00    4.10
 -21   0  19   13.90    4.90
 -21   0  20   47.50    7.70
  22   0  15   -3.90    3.00
 -22   0 -15   -0.30    3.30
  22   0  14   65.29    7.30
 -22   0 -14   58.19    7.00
  22   0  13   -0.50    3.10
  22   0  13    2.50    2.90
 -22   0 -13    0.00    3.20
  22   0  12  129.79    8.60
  22   0  12  132.19    9.00
 -22   0 -12  119.29    9.20
  22   0  11   14.20    3.70
  22   0  11   32.30    4.90
 -22   0 -11   22.00    4.50
  22   0  10   26.80    4.70
  22   0  10   45.10    5.70
 -22   0 -10   33.60    5.00
  22   0   9   15.40    3.80
  22   0   9   29.10    4.50
 -22   0  -9   28.60    4.80
  22   0   8   50.09    5.60
  22   0   8   42.70    5.10
  22   0   7    3.60    2.90
  22   0   7    7.60    2.90
  22   0   6   35.30    5.10
  22   0   6   34.00    4.50
  22   0   5   -2.30    2.30
  22   0   5    0.60    2.40
  22   0   4   40.30    4.50
  22   0   4   34.40    4.90
  22   0   3   -0.60    2.40
  22   0   3   -3.20    2.00
  22   0   2    2.70    2.80
  22   0   2    1.50    2.30
  22   0   1   41.70    5.20
  22   0   0   34.60    3.90
  22   0   0   45.60    5.50
  22   0  -1   17.10    3.80
  22   0  -1   15.90    2.90
  22   0  -2  391.76   15.10
  22   0  -2  388.76   17.00
  22   0  -3    5.50    2.10
  22   0  -3    8.10    3.30
  22   0  -4    3.40    3.00
  22   0  -4    1.00    1.80
  22   0  -5   -3.50    2.00
  22   0  -5    1.20    1.70
  22   0  -6   91.59    7.50
  22   0  -6   98.79    5.60
  22   0  -7   18.40    4.20
  22   0  -7    1.40    1.70
  22   0  -8   73.69    5.00
  22   0  -8   84.09    7.00
 -22   0   8   95.49    7.60
  22   0  -9   10.80    2.40
  22   0  -9   25.80    4.90
 -22   0   9   23.00    5.00
  22   0 -10  123.89    6.30
  22   0 -10  104.39    8.50
 -22   0  10  104.49    8.50
  22   0 -11    8.60    4.00
 -22   0  11   13.40    4.30
  22   0 -12   15.20    4.50
  22   0 -12    8.70    2.30
 -22   0  12   15.30    4.40
  22   0 -13    1.90    3.70
 -22   0  13    3.40    3.90
  22   0 -14   17.30    5.00
 -22   0  14   12.60    4.50
  22   0 -15    3.70    3.40
 -22   0  15    1.20    4.00
  22   0 -16    9.00    4.50
 -22   0  16   10.40    4.90
 -22   0  17   18.20    5.30
 -22   0  18   81.79    9.40
 -22   0  19    5.20    4.80
  23   0  14   24.90    5.20
 -23   0 -14   20.70    5.00
  23   0  13   29.90    5.20
  23   0  13   13.10    3.80
 -23   0 -13   20.40    4.80
  23   0  12   71.59    7.20
  23   0  12   67.09    7.10
 -23   0 -12   59.49    6.90
  23   0  11   34.50    5.10
  23   0  11   13.80    3.90
 -23   0 -11   27.30    4.90
  23   0  10  313.77   14.80
  23   0  10  297.47   14.50
 -23   0 -10  306.57   14.60
  23   0   9    2.70    2.80
  23   0   9    2.70    2.90
 -23   0  -9    0.70    2.80
  23   0   8  313.17   14.50
  23   0   8  325.87   15.00
  23   0   7    3.90    2.80
  23   0   7   -0.60    2.40
  23   0   6   13.90    3.60
  23   0   6   16.20    3.90
  23   0   5    2.90    2.90
  23   0   5    0.30    2.40
  23   0   4    1.40    2.50
  23   0   4   -0.90    2.60
  23   0   3   -0.20    2.60
  23   0   3    0.30    2.30
  23   0   2   58.79    6.30
  23   0   2   56.09    5.10
  23   0   1    1.90    2.90
  23   0   1   -0.90    2.10
  23   0   0   72.29    6.70
  23   0   0   68.09    5.40
  23   0  -1   12.30    3.50
  23   0  -1    8.70    2.50
  23   0  -2    4.50    2.10
  23   0  -2    9.40    3.30
  23   0  -3   31.00    4.80
  23   0  -3   13.00    2.60
  23   0  -4   89.59    7.20
  23   0  -4   95.39    5.80
  23   0  -5    3.30    3.00
  23   0  -5    2.20    2.00
  23   0  -6   -3.10    2.40
  23   0  -6   -0.80    1.70
  23   0  -7    5.00    3.60
  23   0  -7    0.50    1.80
 -23   0   7    6.20    4.00
  23   0  -8   10.70    4.10
  23   0  -8    3.10    2.00
 -23   0   8   16.70    4.60
  23   0  -9    2.10    3.20
  23   0  -9    1.40    1.90
 -23   0   9    6.70    3.60
  23   0 -10   -1.00    1.70
  23   0 -10    0.50    3.20
 -23   0  10    3.50    3.80
  23   0 -11    8.70    4.20
  23   0 -11    4.10    2.00
 -23   0  11   13.30    4.50
  23   0 -12    1.40    2.30
  23   0 -12    3.20    3.40
 -23   0  12   17.80    4.70
  23   0 -13    4.30    4.00
 -23   0  13   10.10    4.70
  23   0 -14   27.40    5.40
 -23   0  14   27.30    6.00
  23   0 -15    8.80    4.50
 -23   0  15    9.20    4.90
  23   0 -16   14.10    5.10
 -23   0  16    7.60    5.00
 -23   0  17    3.10    4.10
 -23   0  18    4.40    4.60
  24   0  13   -0.70    3.30
  24   0  12  154.58   10.30
  24   0  12  133.99    9.40
 -24   0 -12  150.58   10.10
  24   0  11   15.60    4.30
  24   0  11    9.90    3.70
 -24   0 -11   17.60    4.60
  24   0  10   83.79    7.90
  24   0  10   78.09    7.10
 -24   0 -10   61.39    7.00
  24   0   9   43.60    5.70
  24   0   9   19.80    4.30
 -24   0  -9   30.70    5.00
  24   0   8    3.30    3.20
  24   0   8    8.10    3.40
  24   0   7   17.80    3.90
  24   0   7   11.30    3.60
  24   0   6   58.39    6.00
  24   0   6   66.99    7.00
  24   0   5   -0.20    2.70
  24   0   5    1.00    2.70
  24   0   4   28.30    4.80
  24   0   4   22.00    4.00
  24   0   3    3.90    3.10
  24   0   3    3.70    2.60
  24   0   2    6.30    2.80
  24   0   2    0.60    3.00
  24   0   1   25.00    3.70
  24   0   1   23.60    4.40
  24   0   0   93.49    7.70
  24   0   0   94.69    6.40
  24   0  -1   18.40    4.00
  24   0  -1    7.50    2.80
  24   0  -2   99.09    6.20
  24   0  -2   84.39    7.50
  24   0  -3   -2.40    1.80
  24   0  -3   -2.80    2.70
  24   0  -4   25.10    4.70
  24   0  -4   24.90    3.40
  24   0  -5    4.90    2.20
  24   0  -5    3.10    3.00
  24   0  -6    3.10    2.10
  24   0  -6    7.90    3.50
  24   0  -7   -0.70    2.80
  24   0  -7   -1.60    1.80
 -24   0   7   -0.70    3.20
  24   0  -8   18.20    3.00
  24   0  -8   25.10    5.00
 -24   0   8   17.50    4.50
  24   0  -9   13.60    4.40
 -24   0   9   13.20    4.60
  24   0 -10   64.29    4.90
  24   0 -10   67.49    7.80
 -24   0  10   66.39    8.10
  24   0 -11    6.60    2.30
  24   0 -11   18.00    4.50
 -24   0  11   21.60    5.20
  24   0 -12   34.70    5.70
 -24   0  12   28.90    5.60
  24   0 -13   -3.40    3.50
 -24   0  13    2.10    3.70
  24   0 -14    2.20    4.00
 -24   0  14   -3.60    3.70
  24   0 -15    3.20    3.60
 -24   0  15    1.40    4.00
  24   0 -16   19.20    5.40
 -24   0  16   17.50    5.30
 -24   0  17    0.20    4.40
  25   0  11   32.40    5.40
  25   0  11   15.40    4.20
 -25   0 -11   20.80    4.90
  25   0  10  122.29    9.10
  25   0  10  119.49    8.80
 -25   0 -10  112.29    8.80
  25   0   9    7.80    3.60
  25   0   9   13.00    4.10
 -25   0  -9    6.20    3.50
  25   0   8  311.87   15.10
  25   0   8  310.27   14.70
  25   0   7    4.10    3.00
  25   0   7    4.00    3.10
  25   0   6  211.58   11.70
  25   0   6  206.98   11.10
  25   0   5    8.90    3.30
  25   0   5    4.60    3.20
  25   0   4   -2.10    2.50
  25   0   4    1.20    2.60
  25   0   3   -1.70    2.50
  25   0   3   -1.90    2.40
  25   0   2    0.20    2.50
  25   0   2   11.80    3.60
  25   0   1    5.40    3.00
  25   0   1    5.50    2.80
  25   0   0   14.30    4.10
  25   0   0   13.60    3.20
  25   0  -1    8.20    2.60
  25   0  -1    8.40    3.50
  25   0  -2   14.30    3.20
  25   0  -2   15.90    4.20
  25   0  -3    1.40    2.30
  25   0  -3   12.60    3.70
  25   0  -4   37.30    5.90
  25   0  -4   32.10    3.90
  25   0  -5    8.50    3.90
  25   0  -5    2.10    2.20
  25   0  -6  156.78    8.00
  25   0  -6  163.68   10.30
  25   0  -7   -3.00    2.70
  25   0  -7    1.00    2.00
 -25   0   7   -0.40    3.30
  25   0  -8   32.00    3.70
  25   0  -8   35.40    5.70
 -25   0   8   35.10    6.30
  25   0  -9    0.00    1.90
  25   0  -9    1.90    3.20
 -25   0   9    5.50    3.90
  25   0 -10   57.99    7.20
  25   0 -10   67.49    5.10
 -25   0  10   66.09    7.90
  25   0 -11    5.30    3.70
 -25   0  11    9.70    4.20
  25   0 -12    4.40    4.00
 -25   0  12    6.70    4.00
  25   0 -13   14.30    5.00
 -25   0  13   25.40    5.70
  25   0 -14   56.59    7.70
 -25   0  14   50.79    7.80
  25   0 -15    3.00    4.40
 -25   0  15    7.50    4.70
 -25   0  16    2.60    4.50
  26   0   9   18.00    4.40
  26   0   9   10.90    3.70
 -26   0  -9   16.40    4.50
  26   0   8   10.90    3.90
  26   0   8   18.50    4.30
  26   0   7   29.10    4.80
  26   0   7   15.50    4.20
  26   0   6   70.29    7.50
  26   0   6   53.79    6.10
  26   0   5    8.70    3.30
  26   0   5   12.00    3.70
  26   0   4   32.70    4.70
  26   0   4   28.80    5.10
  26   0   3   -0.10    2.60
  26   0   3    0.00    3.00
  26   0   2   38.90    4.80
  26   0   2   29.90    5.20
  26   0   1    3.20    3.30
  26   0   1   -1.60    2.40
  26   0   0   11.90    3.20
  26   0   0   13.50    4.10
  26   0  -1    2.20    3.20
  26   0  -1    0.60    2.40
  26   0  -2   55.69    5.30
  26   0  -2   74.09    6.80
  26   0  -3    1.80    2.50
  26   0  -3   11.00    4.10
  26   0  -4   43.00    6.00
  26   0  -4   42.10    4.50
  26   0  -5    2.70    2.20
  26   0  -5   13.60    4.30
  26   0  -6    6.20    2.50
  26   0  -6    4.30    3.60
  26   0  -7   -0.30    2.00
  26   0  -7    3.80    3.30
 -26   0   7   15.60    4.50
  26   0  -8   24.20    3.60
  26   0  -8   23.40    5.20
 -26   0   8   33.80    6.10
  26   0  -9   12.60    4.60
  26   0  -9    1.10    2.10
 -26   0   9    5.40    4.30
  26   0 -10    3.40    4.00
 -26   0  10   11.20    4.70
  26   0 -11    6.90    4.30
 -26   0  11    8.10    4.50
  26   0 -12   23.50    5.80
 -26   0  12   22.90    5.90
  26   0 -13    5.70    4.50
 -26   0  13    1.60    4.30
  26   0 -14    8.00    4.90
 -26   0  14   13.10    5.30
  27   0   7    2.50    3.30
  27   0   7    4.70    3.60
  27   0   6  159.48   10.40
  27   0   6  148.59    9.60
  27   0   5   13.30    3.70
  27   0   5    7.60    3.70
  27   0   4   50.39    5.80
  27   0   4   44.60    6.30
  27   0   3   14.60    3.70
  27   0   3   10.70    3.60
  27   0   2    7.40    3.60
  27   0   2   -2.10    2.50
  27   0   1    1.30    3.30
  27   0   1    2.10    2.70
  27   0   0   70.69    7.70
  27   0   0   51.99    5.50
  27   0  -1    4.20    2.80
  27   0  -1   18.00    4.60
  27   0  -2    1.60    2.60
  27   0  -2    9.30    4.00
  27   0  -3    9.10    3.10
  27   0  -3    8.00    3.60
  27   0  -4    3.50    3.70
  27   0  -4    1.90    2.60
  27   0  -5    6.90    2.80
  27   0  -5   13.30    4.30
  27   0  -6  234.68   13.50
  27   0  -6  229.18   10.70
 -27   0   6  233.08   13.90
  27   0  -7   10.60    4.10
  27   0  -7    0.50    2.30
 -27   0   7    7.00    4.10
  27   0  -8   19.20    5.20
  27   0  -8   15.50    3.30
 -27   0   8   24.40    5.60
  27   0  -9    4.30    4.00
  27   0  -9   -0.70    2.90
 -27   0   9    6.20    4.40
  27   0 -10    6.20    4.30
 -27   0  10    5.90    4.00
  27   0 -11    8.50    4.20
 -27   0  11    5.80    3.90
  27   0 -12   14.20    4.70
 -27   0  12   19.20    5.60
  28   0   5   34.60    5.10
  28   0   5   35.30    5.70
  28   0   4  106.19    8.00
  28   0   4   94.09    8.10
  28   0   3   12.70    3.70
  28   0   3   17.50    4.50
  28   0   2   11.60    3.60
  28   0   2    9.60    3.90
  28   0   1   -0.20    3.20
  28   0   1   -2.90    2.40
  28   0   0   64.39    7.60
  28   0   0   58.19    6.00
  28   0  -1    2.00    3.50
  28   0  -1   -0.40    2.40
  28   0  -2    5.20    3.70
  28   0  -2    0.00    2.60
  28   0  -3   14.30    4.60
  28   0  -3    4.90    2.90
  28   0  -4  227.28   10.80
  28   0  -4  209.28   12.60
  28   0  -5    0.40    2.40
  28   0  -5   -0.20    3.60
  28   0  -6   17.10    5.10
  28   0  -6   15.10    3.40
 -28   0   6   16.70    5.20
  28   0  -7   16.90    4.90
  28   0  -7    3.80    2.60
 -28   0   7   13.90    4.40
  28   0  -8    2.80    4.20
  28   0  -8    0.60    2.60
 -28   0   8    1.50    4.30
  28   0  -9   -1.40    3.60
 -28   0   9    0.60    3.60
  28   0 -10    0.60    3.70
 -28   0  10   -0.20    4.00
  29   0   0    2.00    3.60
  29   0   0   -1.90    2.70
  29   0  -1    2.60    3.90
  29   0  -1    0.00    2.80
  29   0  -2    4.00    3.70
  29   0  -2    0.30    2.70
  29   0  -3   -0.40    2.70
  29   0  -4    1.00    2.60
  29   0  -4    6.50    4.00
  29   0  -5   22.60    5.20
  29   0  -5   10.30    3.30
  29   0  -6    1.50    3.40
 -29   0   6    2.20    3.80
 -29   1   6    5.40    4.30
  29  -1  -5  164.38    9.30
  29  -1  -5  170.08   11.70
  29  -1  -4    1.80    3.90
  29  -1  -4    2.80    2.90
  29  -1  -3   42.60    6.70
  29  -1  -3   34.00    4.80
  29  -1  -2   -2.10    2.50
  29  -1  -2   -0.40    3.50
  29  -1  -1   20.80    5.10
  29  -1  -1   23.00    4.20
  29  -1   0   -2.30    3.40
  29  -1   0    1.60    2.90
 -28   1  10    3.70    4.30
  28  -1 -10    4.00    3.70
 -28   1   9    4.60    4.30
  28  -1  -9    7.70    4.40
  28  -1  -9   -0.50    3.30
 -28   1   8   32.30    6.20
  28  -1  -8   17.60    5.20
  28  -1  -8   17.50    3.50
 -28   1   7   65.49    8.10
  28  -1  -7   90.69    8.20
  28  -1  -7   72.09    5.90
  28  -1  -6    7.40    3.00
  28  -1  -6   16.10    5.00
  28  -1  -5   -2.00    2.40
  28  -1  -5    2.20    3.40
  28  -1  -4   15.80    3.50
  28  -1  -3   36.70    6.30
  28  -1  -3   32.80    4.50
  28  -1  -2   19.20    3.80
  28  -1  -2   18.00    4.90
  28  -1  -1    4.10    3.10
  28  -1  -1    7.10    3.90
  28  -1   0   -0.90    3.20
  28  -1   0    0.10    2.60
  28  -1   1   -2.10    2.70
  28  -1   1    1.30    3.30
  28  -1   2    7.00    3.60
  28  -1   2   -1.60    2.70
  28  -1   3   90.19    7.40
  28  -1   3   88.29    8.20
  28  -1   4   13.00    3.80
  28  -1   4    9.90    4.10
  28  -1   5  298.57   14.50
  28  -1   5  291.07   15.30
 -27   1  12   24.00    5.60
  27  -1 -12   21.60    5.40
 -27   1  11    1.30    3.60
  27  -1 -11    1.90    3.90
 -27   1  10    3.50    4.00
  27  -1 -10    9.10    4.40
 -27   1   9    1.10    3.90
  27  -1  -9    7.00    2.60
  27  -1  -9    7.20    4.30
 -27   1   8   38.20    6.70
  27  -1  -8   40.40    6.40
  27  -1  -8   39.50    4.40
 -27   1   7    9.50    4.20
  27  -1  -7    9.30    2.80
  27  -1  -7   11.10    4.10
  27  -1  -6   40.70    6.10
  27  -1  -6   18.00    3.30
  27  -1  -5   49.70    4.90
  27  -1  -5   48.50    6.90
  27  -1  -4   -0.10    2.40
  27  -1  -4    6.40    3.80
  27  -1  -3  139.39    8.10
  27  -1  -3  130.49    9.80
  27  -1  -2    7.90    3.00
  27  -1  -2   10.60    4.20
  27  -1  -1   44.50    5.10
  27  -1  -1   52.89    6.80
  27  -1   0    6.60    3.50
  27  -1   0    9.00    3.10
  27  -1   1   27.00    5.20
  27  -1   1   25.90    4.20
  27  -1   2    3.20    3.30
  27  -1   2    1.70    2.80
  27  -1   3   79.89    8.30
  27  -1   3   89.19    7.10
  27  -1   4   10.80    3.40
  27  -1   4    5.20    3.30
  27  -1   5   61.39    6.60
  27  -1   5   61.89    7.40
  27  -1   6   21.80    4.40
  27  -1   6   13.20    4.00
  27  -1   7   12.00    4.10
  27  -1   7   20.30    4.60
 -26   1  14    1.70    4.50
  26  -1 -14    2.20    4.10
 -26   1  13    2.00    4.40
  26  -1 -13    5.90    4.40
 -26   1  12   16.00    5.40
  26  -1 -12   14.70    5.10
 -26   1  11   63.09    8.10
  26  -1 -11   53.49    7.40
 -26   1  10    8.30    4.50
  26  -1 -10    6.10    2.60
  26  -1 -10    6.50    4.30
 -26   1   9    1.70    3.90
  26  -1  -9    8.40    2.60
  26  -1  -9    7.70    4.40
 -26   1   8   17.00    5.00
  26  -1  -8   11.30    4.30
  26  -1  -8    4.80    2.40
 -26   1   7   26.00    5.70
  26  -1  -7   26.40    5.40
  26  -1  -7   15.40    3.10
  26  -1  -6    6.70    2.60
  26  -1  -6    7.00    3.60
  26  -1  -5   41.10    4.40
  26  -1  -5   42.70    6.30
  26  -1  -4   35.80    4.20
  26  -1  -4   47.80    6.50
  26  -1  -3   43.10    4.60
  26  -1  -3   45.50    6.10
  26  -1  -2   19.60    3.60
  26  -1  -2   25.60    5.20
  26  -1  -1   32.50    4.30
  26  -1  -1   27.40    5.10
  26  -1   0    4.40    2.80
  26  -1   0    6.10    3.20
  26  -1   1    2.10    2.60
  26  -1   1    6.20    3.40
  26  -1   2    3.90    2.90
  26  -1   2    5.50    3.20
  26  -1   3   -3.10    2.30
  26  -1   3   -0.70    2.60
  26  -1   4   10.60    3.40
  26  -1   4    8.60    3.70
  26  -1   5   80.79    7.30
  26  -1   5   70.39    6.70
  26  -1   6    7.60    3.50
  26  -1   6   14.10    3.70
  26  -1   7  162.88    9.90
  26  -1   7  164.48   10.40
  26  -1   8    6.10    3.50
  26  -1   8    2.90    3.10
 -26   1  -9  188.88   11.20
  26  -1   9  191.38   11.50
  26  -1   9  193.08   11.40
 -25   1  16   -3.40    3.40
 -25   1  15    3.80    4.40
  25  -1 -15   -1.20    3.40
 -25   1  14   63.09    8.60
  25  -1 -14   66.79    8.20
 -25   1  13   59.69    8.00
  25  -1 -13   53.09    7.60
 -25   1  12   13.00    4.60
  25  -1 -12   14.30    4.70
 -25   1  11   30.30    5.90
  25  -1 -11   24.50    5.20
  25  -1 -11   26.00    3.50
 -25   1  10   49.60    7.10
  25  -1 -10   40.40    4.20
  25  -1 -10   42.40    6.10
 -25   1   9   25.70    5.60
  25  -1  -9   29.30    3.60
  25  -1  -9   25.70    5.20
 -25   1   8   11.30    4.50
  25  -1  -8    0.30    2.00
  25  -1  -8    6.80    3.80
  25  -1  -7   15.90    2.90
  25  -1  -7    9.40    4.10
  25  -1  -6   23.20    4.80
  25  -1  -5   40.00    4.20
  25  -1  -5   33.80    5.50
  25  -1  -4    6.70    2.60
  25  -1  -4   10.60    3.80
  25  -1  -3   88.69    7.80
  25  -1  -3   85.89    6.00
  25  -1  -2    4.40    2.50
  25  -1  -2    7.60    3.50
  25  -1  -1   91.29    7.70
  25  -1  -1   86.19    6.20
  25  -1   0    3.00    2.40
  25  -1   0    6.90    3.40
  25  -1   1    3.50    2.60
  25  -1   1    0.00    3.00
  25  -1   2   18.60    3.60
  25  -1   2   26.30    4.80
  25  -1   3   -1.30    2.80
  25  -1   3    4.30    2.90
  25  -1   4    0.10    2.50
  25  -1   4   -1.20    2.60
  25  -1   5   70.79    7.30
  25  -1   5   62.59    6.30
  25  -1   6   17.40    4.00
  25  -1   6   31.50    4.60
  25  -1   7   23.10    4.50
  25  -1   7   30.80    5.30
  25  -1   8   59.49    6.30
  25  -1   8   39.70    5.70
 -25   1  -9   80.69    7.30
  25  -1   9   86.39    7.60
  25  -1   9   84.59    7.70
 -25   1 -10   22.30    4.90
  25  -1  10   19.90    4.50
  25  -1  10    9.20    3.90
 -25   1 -11  166.38   10.80
  25  -1  11  176.88   11.00
  25  -1  11  195.08   11.40
 -24   1  17   10.10    5.30
 -24   1  16    1.80    4.70
  24  -1 -16    0.00    4.10
 -24   1  15    0.60    3.60
  24  -1 -15   -3.00    3.20
 -24   1  14    6.90    4.80
  24  -1 -14    8.10    4.50
 -24   1  13    3.10    4.20
  24  -1 -13    3.90    3.90
 -24   1  12    7.40    3.90
  24  -1 -12   -0.20    1.90
  24  -1 -12    9.30    4.00
 -24   1  11   91.39    8.60
  24  -1 -11   82.89    8.60
  24  -1 -11   82.49    5.50
 -24   1  10   54.09    7.30
  24  -1 -10   35.40    3.90
  24  -1 -10   44.50    6.50
 -24   1   9   53.79    6.90
  24  -1  -9   56.79    4.70
  24  -1  -9   74.39    7.70
 -24   1   8    5.90    3.60
  24  -1  -8    4.40    3.30
  24  -1  -8    0.10    1.90
  24  -1  -7   -2.60    3.00
  24  -1  -7   -1.50    1.80
  24  -1  -6   37.50    5.80
  24  -1  -6   28.40    3.50
  24  -1  -5   58.19    6.80
  24  -1  -5   47.00    4.50
  24  -1  -4   33.30    3.90
  24  -1  -4   36.00    5.70
  24  -1  -3   -0.20    1.90
  24  -1  -3   -0.70    2.90
  24  -1  -2    4.30    2.40
  24  -1  -2   12.40    3.70
  24  -1  -1  178.78   10.50
  24  -1  -1  160.08    8.40
  24  -1   0   53.59    5.20
  24  -1   0   72.69    6.80
  24  -1   1  278.67   12.50
  24  -1   1  305.77   14.40
  24  -1   2   10.40    3.40
  24  -1   2   11.70    3.10
  24  -1   3   18.50    4.20
  24  -1   3   17.90    3.60
  24  -1   4    3.00    2.50
  24  -1   4    5.70    3.20
  24  -1   5   24.40    4.10
  24  -1   5   25.60    4.70
  24  -1   6   17.10    3.80
  24  -1   6   16.20    3.90
  24  -1   7  162.38   10.00
  24  -1   7  162.58    9.40
  24  -1   8    0.10    2.80
  24  -1   8    3.90    3.10
  24  -1   9  223.08   12.30
  24  -1   9  225.18   11.80
 -24   1 -10    9.20    3.80
  24  -1  10    7.50    3.50
  24  -1  10   12.30    3.90
 -24   1 -11   94.29    8.10
  24  -1  11  106.09    8.20
  24  -1  11  106.29    8.30
 -24   1 -12   30.10    5.50
  24  -1  12   13.60    4.10
  24  -1  12   34.40    5.30
  24  -1  13    0.60    2.90
  24  -1  13   -0.10    3.20
 -23   1  18   -0.30    4.30
 -23   1  17    4.10    4.80
 -23   1  16   17.80    5.20
  23  -1 -16   10.50    4.10
 -23   1  15   -2.00    3.70
  23  -1 -15    2.90    3.80
 -23   1  14    5.40    3.90
  23  -1 -14    2.70    3.60
 -23   1  13    2.10    4.00
  23  -1 -13    6.20    3.80
 -23   1  12    7.60    3.90
  23  -1 -12   13.00    2.60
  23  -1 -12    6.70    3.80
 -23   1  11    3.00    3.80
  23  -1 -11    9.20    4.30
  23  -1 -11    5.20    2.20
 -23   1  10    7.60    3.80
  23  -1 -10    6.60    2.30
  23  -1 -10   14.20    4.10
 -23   1   9   71.69    7.80
  23  -1  -9   63.99    7.20
  23  -1  -9   51.89    4.50
 -23   1   8   50.09    6.70
  23  -1  -8   62.39    7.00
  23  -1  -8   55.89    4.40
  23  -1  -7   19.20    4.30
  23  -1  -7   20.40    3.00
  23  -1  -6    5.70    2.20
  23  -1  -6    7.40    3.70
  23  -1  -5    1.20    3.10
  23  -1  -5   -2.50    1.60
  23  -1  -4   33.10    5.00
  23  -1  -4   19.30    3.00
  23  -1  -3  209.38    9.30
  23  -1  -3  201.08   11.30
  23  -1  -2   31.50    4.80
  23  -1  -2   28.80    3.50
  23  -1  -1   88.99    7.40
  23  -1  -1   83.39    5.80
  23  -1   0   11.80    3.80
  23  -1   0    4.80    2.40
  23  -1   1    7.20    3.10
  23  -1   1    8.60    2.70
  23  -1   2    1.90    2.90
  23  -1   2    6.00    2.60
  23  -1   3   37.20    5.00
  23  -1   3   32.80    4.30
  23  -1   4    9.70    3.50
  23  -1   4   12.40    3.20
  23  -1   5   10.40    3.50
  23  -1   5    8.90    3.00
  23  -1   6   17.10    3.70
  23  -1   6   18.50    4.00
  23  -1   7   32.50    4.60
  23  -1   7   39.10    5.30
  23  -1   8   23.00    4.30
  23  -1   8   43.60    5.10
  23  -1   9    8.10    3.40
  23  -1   9   17.90    4.10
 -23   1 -10   44.40    6.00
  23  -1  10   52.19    6.10
 -23   1 -11  158.38   10.30
  23  -1  11  169.08   10.30
  23  -1  11  174.48   10.40
 -23   1 -12   12.70    4.20
  23  -1  12   13.30    4.00
  23  -1  12    5.50    3.10
 -23   1 -13  153.88   10.60
  23  -1  13  172.58   10.60
  23  -1  13  164.18   10.20
 -23   1 -14    8.80    4.00
  23  -1  14   11.10    3.90
 -22   1  19    0.40    4.20
 -22   1  18   20.40    5.70
 -22   1  17  108.59    9.30
 -22   1  16   16.40    5.30
  22  -1 -16    6.60    4.20
 -22   1  15   58.89    7.60
  22  -1 -15   58.59    7.20
 -22   1  14    7.30    4.20
  22  -1 -14    3.20    4.00
 -22   1  13   -1.50    3.70
  22  -1 -13    0.80    1.80
  22  -1 -13   -0.40    3.50
 -22   1  12   13.80    4.30
  22  -1 -12   15.00    4.40
  22  -1 -12    9.80    2.40
 -22   1  11    5.60    4.00
  22  -1 -11    0.30    3.40
  22  -1 -11    0.80    1.80
 -22   1  10   25.60    5.10
  22  -1 -10   15.30    3.90
 -22   1   9   49.60    6.30
  22  -1  -9   50.19    4.20
  22  -1  -9   68.99    7.10
 -22   1   8   85.79    7.80
  22  -1  -8   95.89    7.60
  22  -1  -8   72.39    5.00
  22  -1  -7  100.69    5.80
  22  -1  -7  110.79    8.10
  22  -1  -6   17.50    2.70
  22  -1  -6   29.20    4.80
  22  -1  -5   -1.60    1.70
  22  -1  -5    5.00    3.20
  22  -1  -4    2.60    1.90
  22  -1  -4    0.90    2.50
  22  -1  -3   13.20    2.60
  22  -1  -3   17.40    3.90
  22  -1  -2   75.59    6.70
  22  -1  -1   70.39    6.50
  22  -1  -1   72.09    5.10
  22  -1   0  115.79    8.00
  22  -1   0  106.29    6.50
  22  -1   1  383.16   15.20
  22  -1   1  393.66   17.00
  22  -1   2   34.30    4.90
  22  -1   2   36.40    4.20
  22  -1   3   61.49    6.00
  22  -1   3   59.19    5.20
  22  -1   4   20.80    3.50
  22  -1   4   16.40    3.50
  22  -1   5   16.50    3.50
  22  -1   5   12.90    3.60
  22  -1   6    2.80    2.50
  22  -1   6    9.20    3.30
  22  -1   7   31.00    4.70
  22  -1   7   39.90    4.80
  22  -1   8    6.50    3.10
  22  -1   8    4.70    3.10
  22  -1   9  183.28   10.30
  22  -1   9  202.18   10.80
 -22   1 -10   11.40    3.70
  22  -1  10    5.70    3.00
  22  -1  10    3.50    3.10
 -22   1 -11  162.68   10.10
  22  -1  11  188.88   10.50
  22  -1  11  168.58   10.10
 -22   1 -12   50.69    6.20
  22  -1  12   51.59    6.10
  22  -1  12   39.10    5.50
 -22   1 -13    1.10    3.10
  22  -1  13    2.10    3.10
  22  -1  13   -2.00    2.40
 -22   1 -14   22.20    4.90
  22  -1  14   14.10    4.30
  22  -1  14    8.10    3.30
 -22   1 -15   22.70    4.90
  22  -1  15   13.80    4.60
 -21   1  20   14.90    5.10
 -21   1  19   93.09    9.80
 -21   1  18    6.70    4.40
 -21   1  17   70.59    8.20
 -21   1  16   49.60    7.00
  21  -1 -16   24.50    5.20
 -21   1  15    2.90    4.10
  21  -1 -15    4.30    3.90
 -21   1  14    1.50    3.40
  21  -1 -14   -0.10    3.00
  21  -1 -14   -0.70    1.60
 -21   1  13    3.10    3.50
  21  -1 -13    4.00    3.50
  21  -1 -13    4.40    2.10
 -21   1  12   24.70    5.20
  21  -1 -12   12.20    2.50
  21  -1 -12   27.90    5.10
 -21   1  11   38.30    6.20
  21  -1 -11   43.10    6.10
  21  -1 -11   47.60    4.00
 -21   1  10   68.39    7.20
  21  -1 -10   49.20    5.90
  21  -1 -10   41.30    4.00
 -21   1   9   27.10    4.80
  21  -1  -9   21.40    4.20
  21  -1  -9   27.00    3.20
 -21   1   8   10.90    3.90
  21  -1  -8    7.00    2.10
  21  -1  -8   14.00    3.80
  21  -1  -7   11.80    3.60
  21  -1  -7    5.40    2.00
  21  -1  -6    3.00    1.80
  21  -1  -6    5.20    2.90
  21  -1  -5   33.10    4.90
  21  -1  -5   29.20    3.30
  21  -1  -4   20.70    2.80
  21  -1  -4   21.10    4.20
  21  -1  -3    5.00    2.90
  21  -1  -3    4.90    1.90
  21  -1  -2   33.60    3.60
  21  -1  -2   32.90    4.70
  21  -1  -1   86.19    5.50
  21  -1  -1   86.59    6.80
  21  -1   0   46.40    5.40
  21  -1   0   33.50    3.60
  21  -1   1  120.29    7.90
  21  -1   1  121.79    6.70
  21  -1   2   19.70    3.10
  21  -1   2   16.20    3.70
  21  -1   3    5.20    2.50
  21  -1   3    9.20    3.20
  21  -1   4   13.50    3.20
  21  -1   4   16.90    3.20
  21  -1   5    8.40    3.30
  21  -1   5    9.10    2.80
  21  -1   6   42.00    4.60
  21  -1   6   39.20    5.20
  21  -1   7   65.29    6.00
  21  -1   7   65.49    6.10
  21  -1   8    9.30    3.00
  21  -1   8    7.40    3.00
  21  -1   9   18.90    3.90
  21  -1   9   21.40    4.00
 -21   1 -10   28.10    4.50
  21  -1  10   30.00    4.80
 -21   1 -11   18.00    4.10
  21  -1  11   19.00    4.00
  21  -1  11   13.00    3.70
 -21   1 -12   36.40    5.50
  21  -1  12   44.20    5.50
  21  -1  12   22.90    4.20
 -21   1 -13  208.68   12.00
  21  -1  13  242.78   12.20
  21  -1  13  228.68   12.20
 -21   1 -14   15.70    4.40
  21  -1  14   10.90    3.90
  21  -1  14   17.00    4.10
 -21   1 -15   70.69    7.30
  21  -1  15   63.99    7.40
 -21   1 -16   11.10    4.20
  21  -1  16    8.50    4.00
 -20   1  21   14.20    5.40
 -20   1  20    3.90    4.40
 -20   1  19    3.80    4.30
 -20   1  18   12.30    4.20
 -20   1  17   33.70    6.10
 -20   1  16   11.30    4.50
  20  -1 -16   11.50    4.20
 -20   1  15  207.88   12.50
  20  -1 -15  211.98   12.20
 -20   1  14   17.60    4.90
  20  -1 -14   13.10    4.40
  20  -1 -14   14.30    2.60
 -20   1  13   78.79    8.10
  20  -1 -13   66.79    7.20
  20  -1 -13   64.89    4.80
 -20   1  12   -1.50    3.10
  20  -1 -12   -1.40    2.60
  20  -1 -12    1.00    1.80
 -20   1  11    2.80    3.00
  20  -1 -11    4.10    1.90
  20  -1 -11    4.10    3.00
 -20   1  10   33.50    5.30
  20  -1 -10   35.00    5.20
  20  -1 -10   32.40    3.40
 -20   1   9    7.00    3.30
  20  -1  -9    5.00    2.80
  20  -1  -9    2.60    1.70
 -20   1   8    4.40    3.00
  20  -1  -8    5.30    1.90
  20  -1  -8    2.00    2.60
  20  -1  -7   60.09    4.20
  20  -1  -7   60.19    5.60
  20  -1  -6   10.60    3.30
  20  -1  -6    5.90    1.90
  20  -1  -5   76.59    4.80
  20  -1  -5   89.49    6.80
  20  -1  -4  178.38    7.90
  20  -1  -4  171.48    9.70
  20  -1  -3   12.30    2.30
  20  -1  -3    9.10    3.00
  20  -1  -2    6.20    2.10
  20  -1  -2   12.40    3.20
  20  -1  -1  132.39    8.00
  20  -1  -1  113.59    6.20
  20  -1   0   15.40    3.30
  20  -1   0   17.20    2.80
  20  -1   1  157.08    8.80
  20  -1   1  166.08    7.90
  20  -1   2  157.08    8.80
  20  -1   2  144.89    7.50
  20  -1   3  149.49    7.70
  20  -1   3  156.08    8.80
  20  -1   4    2.70    2.30
  20  -1   4    2.60    2.10
  20  -1   5   23.50    4.00
  20  -1   5   18.20    3.30
  20  -1   6   54.79    5.10
  20  -1   6   55.29    5.10
  20  -1   7    3.60    2.60
  20  -1   7    2.30    2.50
  20  -1   8    9.00    2.90
  20  -1   8   15.90    3.30
  20  -1   9   23.90    4.10
  20  -1   9   26.20    4.10
 -20   1 -10   12.20    3.60
  20  -1  10    9.10    3.00
  20  -1  10   15.80    3.70
 -20   1 -11  258.87   13.10
  20  -1  11  287.17   13.20
  20  -1  11  271.07   13.10
 -20   1 -12   14.30    4.00
  20  -1  12   13.20    3.70
  20  -1  12    8.80    3.30
 -20   1 -13   67.79    6.80
  20  -1  13   74.49    6.40
  20  -1  13   70.09    7.00
 -20   1 -14   30.70    5.20
  20  -1  14   38.00    5.60
  20  -1  14   34.20    4.90
 -20   1 -15   14.20    4.10
  20  -1  15   20.80    4.40
  20  -1  15   14.10    3.80
 -20   1 -16   13.00    4.30
  20  -1  16   12.30    4.10
 -20   1 -17    6.30    3.80
  20  -1  17    5.50    3.70
 -19   1  21    4.80    4.20
 -19   1  20    7.10    3.90
 -19   1  19    8.60    4.70
 -19   1  18   11.00    4.40
 -19   1  17  131.29   10.00
 -19   1  16    6.60    4.20
 -19   1  15   40.30    6.40
  19  -1 -15   44.60    6.20
  19  -1 -15   35.00    3.80
  19  -1 -14    1.00    1.70
 -19   1  13   23.80    5.10
  19  -1 -13   27.80    5.10
  19  -1 -13   22.90    3.00
 -19   1  12   11.50    4.00
  19  -1 -12    1.00    1.60
  19  -1 -12    2.20    3.20
 -19   1  11   14.60    4.30
  19  -1 -11   12.70    2.40
  19  -1 -11   11.40    3.70
 -19   1  10  122.19    8.90
  19  -1 -10  144.29    9.00
  19  -1 -10  141.69    6.70
 -19   1   9   53.09    6.00
  19  -1  -9   53.39    4.00
  19  -1  -9   50.69    5.60
 -19   1   8   85.79    7.00
  19  -1  -8   92.39    5.10
  19  -1  -8   94.59    6.90
  19  -1  -7    0.40    1.40
  19  -1  -7   -1.00    2.20
  19  -1  -6  143.59    8.30
  19  -1  -6  105.49    5.90
  19  -1  -5  397.36   16.80
  19  -1  -5  400.56   14.80
  19  -1  -4  215.68   11.00
  19  -1  -4  226.28    9.20
  19  -1  -3  142.19    6.80
  19  -1  -3  156.18    8.70
  19  -1  -2    0.20    1.50
  19  -1  -2    5.00    2.80
  19  -1  -1   38.80    3.60
  19  -1  -1   43.10    5.10
  19  -1   1   21.30    3.80
  19  -1   1   20.80    2.90
  19  -1   2    0.90    1.80
  19  -1   2    4.70    2.30
  19  -1   3   10.50    2.60
  19  -1   3    9.40    2.70
  19  -1   4   38.40    4.50
  19  -1   4   39.90    4.00
  19  -1   5  275.77   12.30
  19  -1   5  248.58   11.20
  19  -1   6   52.49    4.90
  19  -1   6   51.69    5.10
  19  -1   7   32.80    4.10
  19  -1   7   34.60    4.50
  19  -1   8   72.69    5.80
  19  -1   8   74.19    5.90
  19  -1   9   24.00    3.90
  19  -1   9   18.00    3.70
 -19   1 -10    7.50    2.90
  19  -1  10    0.70    2.70
  19  -1  10    0.80    2.50
 -19   1 -11   -3.30    2.60
  19  -1  11   -1.00    2.10
  19  -1  11    0.20    2.70
 -19   1 -12   47.20    5.70
  19  -1  12   46.60    5.40
  19  -1  12   32.90    4.60
 -19   1 -13  153.18    9.90
  19  -1  13  175.88    9.70
  19  -1  13  184.08   10.20
 -19   1 -14    0.00    3.10
  19  -1  14    2.90    2.60
  19  -1  14    3.50    3.00
 -19   1 -15  185.38   11.10
  19  -1  15  198.18   11.30
  19  -1  15  187.68   10.40
 -19   1 -16   19.60    4.70
  19  -1  16   16.60    4.10
 -19   1 -17   59.99    7.00
  19  -1  17   61.19    7.00
 -19   1 -18   11.50    4.40
  19  -1  18    5.00    3.50
 -18   1  22    4.50    4.30
 -18   1  21   14.90    5.10
 -18   1  20   41.50    6.50
 -18   1  19    5.50    3.80
 -18   1  18   10.60    4.20
 -18   1  17   24.30    5.30
 -18   1  17   19.70    2.80
 -18   1  16   26.30    2.80
  18  -1 -16   13.80    2.80
 -18   1  15  203.28   11.90
  18  -1 -15  230.08    9.80
  18  -1 -15  226.38   12.00
 -18   1  14   19.70    4.40
  18  -1 -14   11.20    2.40
  18  -1 -14   12.50    3.90
 -18   1  13  246.68   12.70
  18  -1 -13  215.18    9.70
  18  -1 -13  242.98   12.50
 -18   1  12   12.00    4.00
  18  -1 -12    5.90    3.70
  18  -1 -12    9.50    2.10
 -18   1  11   72.79    6.60
  18  -1 -11   86.09    4.90
  18  -1 -11   73.69    6.80
 -18   1  10   22.70    4.50
  18  -1 -10   15.90    3.60
  18  -1 -10   15.80    2.40
 -18   1   9   18.40    4.10
  18  -1  -9   18.50    2.50
  18  -1  -9   22.00    4.10
 -18   1   8    9.80    3.30
  18  -1  -8    8.10    2.90
  18  -1  -8    3.90    1.60
  18  -1  -7    4.80    2.90
  18  -1  -7    1.30    1.50
  18  -1  -6   62.49    4.10
  18  -1  -6   58.09    5.50
  18  -1  -5   63.49    4.00
  18  -1  -5   58.09    5.20
  18  -1  -4    5.90    2.70
  18  -1  -4   -1.00    1.30
  18  -1  -3    2.40    2.40
  18  -1  -3    2.10    1.60
  18  -1  -2  382.96   15.50
  18  -1  -2  365.36   13.80
  18  -1  -1   13.40    2.30
  18  -1  -1   17.20    3.20
  18  -1   0   45.10    4.40
  18  -1   0   35.70    3.40
  18  -1   1   35.30    4.20
  18  -1   1   34.10    3.40
  18  -1   2   33.80    3.50
  18  -1   2   51.89    4.80
  18  -1   3  290.07   11.90
  18  -1   3  298.47   12.90
  18  -1   4   35.30    3.70
  18  -1   4   42.40    4.70
  18  -1   5  244.78   11.60
  18  -1   5  258.77   10.90
  18  -1   6  125.19    7.10
  18  -1   6  126.09    7.50
  18  -1   7   55.29    5.20
  18  -1   7   51.59    5.10
  18  -1   8    2.50    2.50
  18  -1   8    4.00    2.30
  18  -1   9   18.10    3.50
  18  -1   9   22.60    3.80
 -18   1 -10   34.40    4.60
  18  -1  10   36.90    4.60
  18  -1  10   32.60    4.40
 -18   1 -11   55.19    5.70
  18  -1  11   56.49    5.70
  18  -1  11   59.99    5.40
 -18   1 -12   54.99    5.80
  18  -1  12   49.70    5.60
  18  -1  12   53.69    5.60
 -18   1 -13   28.30    4.70
  18  -1  13   28.80    4.40
  18  -1  13   25.50    4.40
 -18   1 -14   10.20    3.70
  18  -1  14    9.80    3.30
  18  -1  14    5.40    2.80
 -18   1 -15    8.30    3.70
  18  -1  15   12.50    3.80
  18  -1  15    7.10    3.10
 -18   1 -16   39.00    5.60
  18  -1  16   41.50    5.80
  18  -1  16   49.90    6.50
 -18   1 -17   24.60    5.10
  18  -1  17   23.00    4.80
 -18   1 -18   10.60    4.10
  18  -1  18   14.40    4.20
 -18   1 -19   -4.80    2.90
  18  -1  19    2.60    3.50
 -17   1  23   39.00    6.90
 -17   1  22    0.80    4.10
 -17   1  21   41.70    6.60
 -17   1  20    2.10    3.50
 -17   1  19   -3.50    3.10
 -17   1  18    3.90    3.60
 -17   1  17  152.68    7.40
 -17   1  17  153.88    9.90
 -17   1  16    9.80    2.00
 -17   1  16    8.30    3.60
  17  -1 -16    5.90    2.10
 -17   1  15  235.68   12.60
  17  -1 -15  233.98   12.40
  17  -1 -15  226.48   10.00
  17  -1 -14    9.90    3.80
  17  -1 -14    6.30    2.00
 -17   1  13   12.30    3.60
  17  -1 -13   11.30    2.20
  17  -1 -13   10.80    3.50
  17  -1 -12   45.90    3.70
 -17   1  11  112.79    7.80
  17  -1 -11  119.79    6.00
  17  -1 -11  114.79    7.90
 -17   1  10    1.00    3.00
  17  -1 -10    3.00    1.60
  17  -1 -10    1.40    2.70
 -17   1   9   49.50    5.60
  17  -1  -9   52.59    3.80
  17  -1  -9   48.90    5.30
 -17   1   8   33.60    4.80
  17  -1  -8   27.80    4.30
  17  -1  -8   26.80    2.80
  17  -1  -7   32.20    4.40
  17  -1  -7   24.70    2.70
  17  -1  -6    6.70    1.70
  17  -1  -5    9.20    2.90
  17  -1  -5    6.00    1.70
  17  -1  -4   38.90    3.20
  17  -1  -4   41.90    4.70
  17  -1  -3  540.95   20.90
  17  -1  -3  564.24   19.40
  17  -1  -2    8.20    2.70
  17  -1  -2   10.50    2.00
  17  -1  -1   12.90    2.10
  17  -1  -1   18.90    3.20
  17  -1   0   11.60    2.80
  17  -1   0   17.00    2.30
  17  -1   1    4.90    1.70
  17  -1   1   10.10    2.70
  17  -1   2   85.19    5.80
  17  -1   2   74.69    4.70
  17  -1   3   49.10    4.00
  17  -1   3   55.59    4.60
 -17   1  -4   31.70    2.80
  17  -1   4   25.60    3.60
  17  -1   5  131.19    6.90
  17  -1   5  126.39    7.30
  17  -1   6   89.79    6.10
  17  -1   6  102.09    6.20
  17  -1   7  245.28   11.20
  17  -1   7  231.58   10.50
  17  -1   8   61.49    5.20
  17  -1   8   65.69    5.30
  17  -1   9  103.39    6.60
  17  -1   9   90.29    6.40
 -17   1 -10   35.40    4.50
  17  -1  10   46.60    5.00
  17  -1  10   41.60    4.80
 -17   1 -11   -0.50    2.30
  17  -1  11   -0.20    1.80
  17  -1  11    1.90    2.40
 -17   1 -12   91.09    6.80
  17  -1  12   77.19    6.40
  17  -1  12   72.39    5.90
 -17   1 -13   10.50    3.40
  17  -1  13   11.50    3.50
  17  -1  13   12.80    3.20
 -17   1 -14   33.10    4.70
  17  -1  14    5.10    2.80
 -17   1 -15   95.19    7.70
  17  -1  15   99.09    7.70
  17  -1  15  107.59    7.30
 -17   1 -16    7.10    3.40
  17  -1  16    3.80    3.20
  17  -1  16   -0.60    2.20
 -17   1 -17   93.09    8.00
  17  -1  17  100.39    8.00
 -17   1 -18    7.20    3.90
  17  -1  18    5.20    3.40
 -17   1 -19   12.50    4.30
 -16   1  23    4.50    4.10
 -16   1  22   11.30    4.50
 -16   1  21   27.30    5.80
 -16   1  20    3.70    3.90
 -16   1  19    7.30    4.10
 -16   1  18   13.10    4.60
 -16   1  17    5.70    1.90
 -16   1  17    9.90    4.00
  16  -1 -17    6.60    2.20
 -16   1  16    0.60    3.10
 -16   1  16    6.50    1.80
  16  -1 -16    0.60    1.80
 -16   1  15  202.38   11.50
  16  -1 -15  213.78    9.30
  16  -1 -14    9.70    2.20
 -16   1  13  288.87   13.80
  16  -1 -13  294.27   11.60
  16  -1 -13  291.97   13.70
 -16   1  12   12.90    3.50
  16  -1 -12   11.70    2.20
  16  -1 -12    7.00    3.00
 -16   1  11  123.79    8.20
  16  -1 -11  122.29    8.00
  16  -1 -11  117.89    6.00
 -16   1  10    1.70    2.80
  16  -1 -10    4.80    2.90
  16  -1 -10    3.00    1.60
 -16   1   9   35.20    4.60
  16  -1  -9   36.50    3.20
  16  -1  -9   34.70    4.40
 -16   1   8    2.70    2.40
  16  -1  -8    0.30    2.00
  16  -1  -8    1.50    1.30
  16  -1  -7    7.30    1.70
  16  -1  -7    6.00    2.40
  16  -1  -6   27.00    2.60
  16  -1  -6   29.60    3.80
  16  -1  -5  164.08    7.00
  16  -1  -5  167.68    8.50
  16  -1  -4    0.80    1.80
  16  -1  -4    2.40    1.30
  16  -1  -3  144.99    6.20
  16  -1  -3  131.19    7.30
  16  -1  -2    1.70    1.80
  16  -1  -2    1.20    1.30
  16  -1  -1   17.20    2.90
  16  -1  -1   17.80    2.20
  16  -1   0  120.69    6.80
  16  -1   0  118.39    5.60
  16  -1   1  108.59    6.40
  16  -1   1  117.99    5.70
  16  -1   2   84.39    5.00
  16  -1   2  103.49    6.10
  16  -1   3   32.10    3.90
  16  -1   3   31.90    3.20
  16  -1   4   46.20    4.30
 -16   1  -5   88.79    4.40
  16  -1   5   94.49    6.00
  16  -1   5   88.59    5.50
  16  -1   6    8.00    2.30
  16  -1   6    3.70    2.00
  16  -1   7   45.20    4.30
  16  -1   7   43.40    4.10
  16  -1   8   21.00    3.40
  16  -1   8   20.50    3.30
  16  -1   9   12.60    2.80
  16  -1   9   15.50    3.20
 -16   1 -10   29.70    3.80
  16  -1  10   31.40    4.00
  16  -1  10   27.10    3.80
 -16   1 -11    9.30    3.00
  16  -1  11    7.00    2.90
  16  -1  11    5.10    2.40
 -16   1 -12    8.90    3.00
  16  -1  12    6.30    2.50
  16  -1  12    5.00    2.90
 -16   1 -13  116.39    7.90
  16  -1  13  126.69    8.20
  16  -1  13  134.09    7.80
 -16   1 -14   69.99    6.40
  16  -1  14   73.09    6.50
  16  -1  14   69.59    5.90
 -16   1 -15   27.60    4.80
  16  -1  15   33.70    4.80
  16  -1  15   34.50    4.60
 -16   1 -16   22.30    4.60
 -16   1 -17   33.90    5.30
  16  -1  17   29.40    4.80
 -16   1 -18   36.00    5.70
  16  -1  18   27.00    4.90
 -16   1 -19   26.00    5.10
 -16   1 -20    0.20    3.40
 -15   1  24   20.70    5.20
 -15   1  23  159.18    9.10
 -15   1  23  173.78   11.60
 -15   1  23  146.69    9.10
 -15   1  22    5.50    3.90
 -15   1  21   37.40    6.10
 -15   1  20    2.70    3.50
 -15   1  19   39.40    6.00
 -15   1  18   30.10    5.30
  15  -1 -18   28.60    3.80
 -15   1  17   28.60    3.10
 -15   1  17   31.10    5.40
  15  -1 -17   29.60    3.50
 -15   1  16   26.70    2.90
 -15   1  16   31.00    5.20
  15  -1 -16   28.60    3.30
 -15   1  15   97.29    7.50
 -15   1  15  116.79    5.60
  15  -1 -15  111.79    6.00
  15  -1 -14   22.00    4.30
  15  -1 -14   17.40    2.60
 -15   1  13  158.98    9.50
  15  -1 -13  164.68    7.60
  15  -1 -13  169.08    9.50
 -15   1  12   20.40    3.80
  15  -1 -12   16.10    3.60
  15  -1 -12   17.50    2.40
 -15   1  11  168.28    9.20
  15  -1 -11  157.98    8.90
  15  -1 -11  173.08    7.50
 -15   1  10   38.70    4.80
  15  -1 -10   44.00    4.90
  15  -1 -10   46.30    3.50
 -15   1   9  253.97   11.80
  15  -1  -9  252.87   11.60
  15  -1  -9  262.47   10.10
 -15   1   8   29.10    4.20
  15  -1  -8   30.70    2.80
  15  -1  -8   32.80    4.20
  15  -1  -7    0.70    1.20
  15  -1  -7    4.90    2.30
 -15   1   6  158.98    6.60
  15  -1  -6  164.08    6.90
  15  -1  -6  161.08    8.20
 -15   1   5   92.69    3.70
  15  -1  -5  105.29    4.80
  15  -1  -5   94.19    5.90
  15  -1  -4    4.70    1.40
  15  -1  -3   77.69    5.20
  15  -1  -3   83.69    4.30
  15  -1  -2    1.10    1.60
  15  -1  -2   -0.20    1.10
  15  -1  -1  419.56   14.80
  15  -1  -1  408.66   16.00
  15  -1   0   80.79    5.30
  15  -1   0   74.99    4.20
  15  -1   1  199.38    9.00
  15  -1   1  183.18    7.80
  15  -1   2    1.10    1.40
  15  -1   2    4.70    2.00
  15  -1   3    8.20    1.90
  15  -1   3    7.30    2.20
 -15   1  -4  128.59    5.60
  15  -1   4  136.69    6.50
  15  -1   4  134.69    7.00
 -15   1  -5    0.90    1.10
  15  -1   5    0.20    1.60
  15  -1   5    0.60    1.60
  15  -1   6   14.80    2.70
  15  -1   6   16.10    2.70
  15  -1   7  117.09    6.60
  15  -1   7  106.39    6.20
  15  -1   8   27.90    3.50
  15  -1   8   23.30    3.50
  15  -1   9   84.29    5.60
  15  -1   9   66.99    5.60
 -15   1 -10   14.30    3.00
  15  -1  10   10.10    2.70
  15  -1  10   12.50    2.80
 -15   1 -11   21.10    3.60
  15  -1  11   26.60    3.90
  15  -1  11   18.70    3.20
 -15   1 -12   -0.60    2.30
  15  -1  12    0.50    2.20
  15  -1  12    1.60    2.20
 -15   1 -13   57.69    6.00
  15  -1  13   57.29    5.60
  15  -1  13   52.39    5.00
 -15   1 -14   11.10    3.30
  15  -1  14    1.90    2.20
  15  -1  14    4.60    2.70
 -15   1 -15   39.80    5.30
  15  -1  15   45.20    5.40
  15  -1  15   53.99    5.20
 -15   1 -16   12.60    3.60
  15  -1  16    7.40    3.10
  15  -1  16   10.40    3.10
 -15   1 -17  150.38    9.40
  15  -1  17  132.59    9.10
  15  -1  17  143.99    8.60
 -15   1 -18   13.40    4.10
  15  -1  18   16.10    4.00
 -15   1 -19   -1.90    3.10
 -15   1 -20   -0.90    3.50
 -15   1 -21    8.00    3.90
 -14   1  24    4.10    3.80
 -14   1  24    8.90    2.80
 -14   1  23   69.59    6.10
 -14   1  23   67.59    5.90
 -14   1  23   88.39    8.50
 -14   1  22    9.70    3.90
 -14   1  22    9.30    2.80
 -14   1  22    8.30    2.70
  14  -1 -22    4.70    1.50
 -14   1  21   69.09    5.70
 -14   1  21   65.29    7.40
  14  -1 -21   60.79    3.20
 -14   1  20   19.40    4.60
 -14   1  20   15.20    3.00
  14  -1 -20   14.40    1.50
 -14   1  19    2.30    2.20
 -14   1  19    3.80    3.40
 -14   1  18   14.90    2.60
 -14   1  18   16.70    4.40
 -14   1  18   16.90    2.90
  14  -1 -18   16.50    2.90
 -14   1  17    2.30    1.90
 -14   1  17    4.10    1.80
 -14   1  17    7.30    3.80
  14  -1 -17    1.30    1.90
 -14   1  16    7.60    3.30
 -14   1  16    9.60    2.00
 -14   1  16    7.40    2.20
  14  -1 -16   13.00    2.50
 -14   1  15   30.40    5.00
 -14   1  15   28.20    2.80
 -14   1  15   26.00    3.10
  14  -1 -15   29.00    3.30
 -14   1  14   10.50    3.40
  14  -1 -14    4.00    1.80
  14  -1 -14    4.40    2.90
 -14   1  13  307.07   11.80
 -14   1  13  310.57   13.80
  14  -1 -13  301.67   11.90
  14  -1 -13  306.27   13.60
 -14   1  12   42.60    3.30
 -14   1  12   45.40    5.10
  14  -1 -12   47.70    3.60
  14  -1 -12   41.00    4.80
 -14   1  11  429.16   15.20
 -14   1  11  432.46   17.30
  14  -1 -11  428.56   15.50
  14  -1 -11  418.86   17.10
 -14   1  10   62.39    5.50
 -14   1  10   54.19    3.30
  14  -1 -10   60.29    5.00
  14  -1 -10   59.39    3.80
 -14   1   9  137.29    7.90
 -14   1   9  137.39    5.70
  14  -1  -9  133.29    7.60
  14  -1  -9  137.49    6.20
 -14   1   8   22.20    3.50
 -14   1   8   22.90    1.90
  14  -1  -8   26.20    2.50
  14  -1  -8   24.30    3.40
 -14   1   7    8.10    1.20
  14  -1  -7    5.90    1.40
  14  -1  -7   10.90    2.70
 -14   1   6   53.79    2.60
  14  -1  -6   51.79    4.50
  14  -1  -6   54.99    3.30
 -14   1   5   24.60    1.50
  14  -1  -5   24.50    3.20
  14  -1  -5   22.50    2.30
  14  -1  -4    4.10    1.80
  14  -1  -4    6.30    1.40
  14  -1  -3  160.68    6.80
  14  -1  -3  173.28    8.10
  14  -1  -2  111.39    6.20
  14  -1  -2  104.39    4.90
  14  -1  -1   19.20    2.70
  14  -1  -1   19.70    2.10
  14  -1   0   98.89    5.60
  14  -1   0   88.29    4.50
  14  -1   1  158.18    6.60
  14  -1   1  146.19    7.30
  14  -1   2  550.54   19.20
  14  -1   2  560.44   20.30
  14  -1   3   65.49    4.60
  14  -1   3   71.69    4.10
 -14   1  -4   57.49    3.20
  14  -1   4   70.89    4.20
  14  -1   4   64.89    4.50
 -14   1  -5    1.90    1.10
  14  -1   5   -1.10    1.20
  14  -1   5    2.40    1.60
 -14   1  -6   12.00    1.60
  14  -1   6   10.30    2.30
  14  -1   6   11.90    2.30
 -14   1  -7   26.40    2.10
  14  -1   7   28.90    3.40
  14  -1   7   29.30    3.60
  14  -1   8   38.70    4.10
  14  -1   8   27.30    3.40
  14  -1   9    8.30    2.30
  14  -1   9    7.60    2.50
 -14   1 -10   65.89    5.20
  14  -1  10   60.19    5.10
  14  -1  10   61.09    4.80
 -14   1 -11   71.49    5.50
  14  -1  11   62.49    5.60
  14  -1  11   67.99    5.10
 -14   1 -12   27.00    3.90
  14  -1  12   26.60    3.90
  14  -1  12   25.00    3.60
 -14   1 -13   -0.90    2.40
  14  -1  13   -1.50    1.70
  14  -1  13    3.30    2.50
 -14   1 -14   -1.10    2.60
  14  -1  14    1.90    2.60
  14  -1  14    0.00    2.00
 -14   1 -15   93.29    7.30
  14  -1  15   81.59    6.70
  14  -1  15  110.09    6.80
 -14   1 -16   76.69    6.90
  14  -1  16   70.49    5.80
  14  -1  16   59.09    6.10
 -14   1 -17    4.10    3.30
  14  -1  17    4.00    2.90
  14  -1  17    3.90    2.70
 -14   1 -18   15.90    3.90
 -14   1 -19   64.89    7.20
 -14   1 -20    3.90    3.40
 -14   1 -21   48.40    6.40
 -14   1 -22   -2.20    3.20
 -13   1  24    4.20    3.80
 -13   1  24    6.40    2.80
  13  -1 -24    8.10    1.60
 -13   1  23  161.48   10.60
 -13   1  23  166.18    9.00
  13  -1 -23  156.98    6.60
 -13   1  22   19.70    5.00
 -13   1  22   28.40    4.00
 -13   1  22   20.60    3.60
  13  -1 -22   24.40    2.20
 -13   1  21  168.88   10.70
 -13   1  21  166.58    8.80
 -13   1  21  176.08    9.00
  13  -1 -21  171.28    6.80
 -13   1  20    4.80    3.90
 -13   1  20    9.90    2.60
  13  -1 -20    5.50    1.30
 -13   1  19    7.00    2.40
 -13   1  19    5.80    3.80
  13  -1 -19    7.80    1.30
  13  -1 -19    6.00    2.30
 -13   1  18    4.00    1.80
 -13   1  18    4.00    3.10
 -13   1  18    2.00    2.00
  13  -1 -18    3.30    1.00
  13  -1 -18    3.60    2.10
 -13   1  17   68.19    6.90
 -13   1  17   55.39    4.10
 -13   1  17   60.59    4.70
  13  -1 -17   58.89    4.60
  13  -1 -17   59.59    2.80
 -13   1  16    0.40    2.90
 -13   1  16    6.50    2.10
 -13   1  16    6.20    1.80
  13  -1 -16    6.10    0.90
  13  -1 -16    5.70    2.10
 -13   1  15  131.19    8.40
 -13   1  15  128.19    6.50
 -13   1  15  134.79    6.20
  13  -1 -15  126.69    6.60
 -13   1  14   20.60    2.60
 -13   1  14   21.40    4.20
 -13   1  14   26.40    2.50
  13  -1 -14   22.10    2.90
 -13   1  13  152.68    6.90
 -13   1  13  154.58    8.90
  13  -1 -13  147.69    7.10
  13  -1 -13  166.98    8.90
 -13   1  12   16.00    3.50
  13  -1 -12   16.50    3.60
  13  -1 -12   18.60    2.40
 -13   1  11   11.40    3.20
 -13   1  11    9.20    1.60
  13  -1 -11    7.80    2.80
  13  -1 -11   10.50    1.90
 -13   1  10  142.99    7.90
 -13   1  10  151.98    6.20
  13  -1 -10  145.29    7.90
  13  -1 -10  154.18    6.70
 -13   1   9  182.58    7.00
 -13   1   9  182.38    9.10
  13  -1  -9  177.68    7.50
  13  -1  -9  175.88    8.80
 -13   1   8   58.89    3.00
 -13   1   8   59.19    5.00
  13  -1  -8   57.19    3.50
  13  -1  -8   59.59    4.80
 -13   1   7  997.90   32.10
  13  -1  -7  995.30   34.20
  13  -1  -7  979.30   32.80
 -13   1   6    1.00    0.70
  13  -1  -6    0.70    0.90
  13  -1  -6    1.20    1.80
 -13   1   5  163.08    5.80
  13  -1  -5  160.78    7.80
  13  -1  -5  166.08    6.70
  13  -1  -4  152.68    7.40
  13  -1  -4  154.98    6.40
  13  -1  -3   66.79    3.60
  13  -1  -3   72.99    4.80
  13  -1  -2    6.30    1.40
  13  -1  -2    6.40    2.00
  13  -1  -1  633.64   21.40
  13  -1  -1  636.14   22.60
  13  -1   0  107.79    5.00
  13  -1   0  116.89    6.00
  13  -1   1  794.12   27.80
  13  -1   1  805.62   26.70
  13  -1   2  106.19    5.70
  13  -1   2   89.49    4.70
  13  -1   3  366.76   14.00
  13  -1   3  359.76   13.20
 -13   1  -4  387.06   13.30
  13  -1   4  384.66   14.00
  13  -1   4  377.86   14.70
 -13   1  -5   50.99    2.80
  13  -1   5   54.79    3.80
  13  -1   5   55.19    4.10
 -13   1  -6   44.60    2.50
  13  -1   6   35.40    3.30
  13  -1   6   32.40    3.50
 -13   1  -7    9.90    1.30
  13  -1   7    9.50    2.10
  13  -1   7   10.60    2.30
 -13   1  -8   50.09    2.60
  13  -1   8   57.29    4.40
  13  -1   8   53.69    4.20
  13  -1   9  208.68    9.50
  13  -1   9  210.68    9.40
 -13   1 -10   35.30    1.90
 -13   1 -10   31.20    3.70
  13  -1  10   33.00    3.80
 -13   1 -11   52.59    4.80
  13  -1  11   42.30    4.60
  13  -1  11   66.69    4.80
 -13   1 -12   32.30    4.00
  13  -1  12   21.80    3.50
  13  -1  12   20.60    3.30
 -13   1 -13    2.50    2.50
  13  -1  13   -1.70    2.10
  13  -1  13    2.90    2.10
 -13   1 -14   70.19    6.10
  13  -1  14   65.89    5.80
  13  -1  14   69.49    5.50
 -13   1 -15    4.50    2.90
  13  -1  15    5.80    2.50
  13  -1  15    4.50    2.80
 -13   1 -16    6.00    3.00
  13  -1  16    1.20    2.50
  13  -1  16    4.60    2.50
 -13   1 -17  184.88   10.30
  13  -1  17  178.68    9.50
  13  -1  17  172.38    9.90
 -13   1 -18   12.90    3.70
  13  -1  18    2.00    2.90
 -13   1 -19   54.49    6.40
 -13   1 -20    1.20    3.10
 -13   1 -21   -1.80    3.20
 -13   1 -22    9.80    4.00
 -12   1  25  101.79    7.00
 -12   1  25   94.19   10.40
  12  -1 -25   99.99    5.10
 -12   1  24   -1.10    3.40
 -12   1  24    2.20    2.50
  12  -1 -24    3.20    1.40
 -12   1  23   81.59    8.20
 -12   1  23   92.09    6.50
  12  -1 -23   90.19    4.70
 -12   1  22    3.30    2.50
 -12   1  22    6.00    3.70
  12  -1 -22    2.60    1.30
 -12   1  21   12.10    2.80
 -12   1  21    9.30    2.80
 -12   1  21    3.50    3.50
  12  -1 -21    9.20    1.70
 -12   1  20   14.80    4.00
 -12   1  20    6.20    2.30
 -12   1  20    5.80    2.30
  12  -1 -20    6.40    1.50
 -12   1  19   17.70    3.10
 -12   1  19   22.20    4.60
  12  -1 -19   20.00    2.10
  12  -1 -19   23.70    3.40
 -12   1  18   10.50    2.20
 -12   1  18    9.40    3.80
 -12   1  18   10.60    2.40
  12  -1 -18    8.80    2.50
  12  -1 -18   11.50    1.60
 -12   1  17   96.39    7.30
 -12   1  17   88.19    5.50
 -12   1  17   88.59    5.00
  12  -1 -17   89.49    4.00
  12  -1 -17   80.29    5.40
 -12   1  16   60.49    6.40
 -12   1  16   55.29    3.90
 -12   1  16   51.89    4.20
  12  -1 -16   52.39    4.40
 -12   1  15   59.79    6.00
 -12   1  15   57.19    4.20
 -12   1  15   55.59    3.80
  12  -1 -15   55.19    4.20
  12  -1 -15   56.99    2.80
 -12   1  14   13.60    2.10
 -12   1  14   13.30    2.20
 -12   1  14   10.30    3.10
  12  -1 -14   13.70    2.30
  12  -1 -14   15.10    1.30
 -12   1  13  112.49    5.40
 -12   1  13   92.79    6.60
 -12   1  13  111.39    5.00
  12  -1 -13  101.29    5.50
  12  -1 -13  106.09    3.80
  12  -1 -13  107.79    6.70
 -12   1  12   24.10    3.90
  12  -1 -12   25.00    3.70
  12  -1 -12   21.50    2.60
 -12   1  11  218.08    8.60
 -12   1  11  227.28   10.60
  12  -1 -11  221.68    9.00
  12  -1 -11  229.68   10.50
 -12   1  10  184.58    7.30
 -12   1  10  184.58    9.20
  12  -1 -10  189.68    7.80
  12  -1 -10  185.48    9.10
 -12   1   9  828.42   28.80
 -12   1   9  796.92   26.70
  12  -1  -9  820.62   28.60
  12  -1  -9  791.92   27.10
 -12   1   8  149.79    5.90
 -12   1   8  161.08    7.90
  12  -1  -8  149.59    7.60
  12  -1  -8  149.59    6.40
 -12   1   7    2.70    0.90
 -12   1   7    4.10    2.10
  12  -1  -7    2.30    1.80
  12  -1  -7    4.40    1.30
 -12   1   6   12.30    1.20
  12  -1  -6   12.90    2.60
  12  -1  -6    9.40    1.50
 -12   1   5   72.99    2.90
  12  -1  -5   59.69    4.40
  12  -1  -5   74.69    3.70
 -12   1   4   63.29    2.70
  12  -1  -4   61.39    3.40
  12  -1  -4   68.19    4.40
  12  -1  -3  280.27    9.80
  12  -1  -3  253.47   10.70
  12  -1  -2  148.39    6.00
  12  -1  -2  148.59    7.10
  12  -1  -1 1364.06   44.80
  12  -1  -1 1335.47   43.70
  12  -1   0  713.93   25.00
  12  -1   0  724.83   24.00
  12  -1   1   45.80    3.60
  12  -1   1   52.69    3.10
  12  -1   2  150.18    7.00
  12  -1   2  151.08    6.40
  12  -1   3   85.49    4.40
  12  -1   3   88.99    5.00
 -12   1  -4    6.80    1.20
  12  -1   4    3.30    1.50
  12  -1   4    5.60    1.90
 -12   1  -5   19.80    1.80
  12  -1   5   16.90    2.30
  12  -1   5   16.40    2.50
 -12   1  -6  171.78    6.40
  12  -1   6  168.28    7.80
  12  -1   6  172.98    7.50
 -12   1  -7   45.80    2.50
 -12   1  -7   46.50    2.20
  12  -1   7   44.30    3.70
  12  -1   7   45.70    3.80
 -12   1  -8   50.29    2.60
 -12   1  -8   51.19    2.60
  12  -1   8   52.59    4.10
  12  -1   8   59.19    4.10
 -12   1  -9   41.60    4.00
 -12   1  -9   45.30    1.90
 -12   1  -9   46.10    2.30
  12  -1   9   41.70    4.00
  12  -1   9   37.20    3.60
 -12   1 -10    8.80    1.10
 -12   1 -10    9.90    2.50
  12  -1  10    7.70    2.40
  12  -1  10   11.70    2.40
 -12   1 -11   69.99    5.20
  12  -1  11   65.09    4.80
  12  -1  11   58.09    4.90
 -12   1 -12    2.80    2.20
  12  -1  12   -0.20    2.10
  12  -1  12   -0.20    1.70
 -12   1 -13  158.18    8.70
  12  -1  13  173.08    8.50
  12  -1  13  159.58    8.60
 -12   1 -14    6.00    2.70
  12  -1  14    0.20    2.40
  12  -1  14    2.30    2.10
 -12   1 -15   50.99    5.30
  12  -1  15   43.00    4.90
  12  -1  15   43.70    4.70
 -12   1 -16   -0.80    2.40
  12  -1  16    2.00    2.50
  12  -1  16    0.90    2.10
 -12   1 -17   21.40    4.10
  12  -1  17   22.80    3.80
  12  -1  17   27.30    4.40
  12  -1  18  100.39    6.90
 -12   1 -19   28.10    5.00
 -12   1 -20    2.70    3.30
 -12   1 -21   83.49    8.00
 -12   1 -22    6.40    3.70
 -12   1 -23   33.60    5.90
 -11   1  25    0.20    2.30
  11  -1 -25    1.90    1.50
 -11   1  24    5.70    3.90
 -11   1  24    4.20    2.60
  11  -1 -24    4.90    1.60
 -11   1  23   26.20    5.10
 -11   1  23   17.10    3.30
  11  -1 -23   19.80    2.40
 -11   1  22    1.50    3.40
 -11   1  22    4.90    2.50
  11  -1 -22    7.40    1.60
 -11   1  21  381.16   15.70
 -11   1  21  385.86   15.70
 -11   1  21  424.96   18.10
  11  -1 -21  396.56   14.30
 -11   1  20    8.40    2.60
 -11   1  20    8.30    3.70
 -11   1  20    8.10    2.60
  11  -1 -20    8.70    1.70
  11  -1 -20    4.80    2.40
 -11   1  19  165.88    8.30
 -11   1  19  163.18    8.30
 -11   1  19  188.78   10.30
  11  -1 -19  167.48    8.50
  11  -1 -19  172.08    7.00
 -11   1  18   11.80    2.50
 -11   1  18    7.60    2.00
 -11   1  18   10.90    3.60
  11  -1 -18   11.00    2.50
  11  -1 -18   12.50    1.70
 -11   1  17   25.30    3.00
 -11   1  17   13.90    3.70
 -11   1  17   21.50    2.60
  11  -1 -17   20.60    3.10
  11  -1 -17   21.60    2.00
 -11   1  16    2.50    1.70
 -11   1  16    1.20    1.50
 -11   1  16    3.40    3.10
  11  -1 -16    1.40    1.00
  11  -1 -16    1.80    1.70
 -11   1  15  125.39    7.80
 -11   1  15  118.09    5.70
 -11   1  15  111.39    6.00
  11  -1 -15  120.99    6.30
  11  -1 -15  116.59    4.80
 -11   1  14    3.90    1.60
 -11   1  14   -1.50    2.30
 -11   1  14    3.20    1.30
  11  -1 -14    3.00    1.70
  11  -1 -14    1.60    0.90
 -11   1  13  150.18    8.20
 -11   1  13  146.69    6.60
 -11   1  13  146.69    6.30
  11  -1 -13  146.99    5.40
  11  -1 -13  146.59    6.80
 -11   1  12   28.90    2.70
 -11   1  12   22.30    3.50
  11  -1 -12   27.20    2.80
  11  -1 -12   25.80    1.60
  11  -1 -12   26.80    3.70
  11  -1 -12   24.60    1.60
 -11   1  11   29.20    2.50
 -11   1  11   31.60    4.00
  11  -1 -11   25.70    1.30
  11  -1 -11   32.90    2.90
  11  -1 -11   27.90    3.70
 -11   1  10  185.98    8.80
 -11   1  10  161.78    6.90
  11  -1 -10  183.88    8.80
  11  -1 -10  180.48    7.40
 -11   1   9  281.37   11.50
 -11   1   9  261.37    9.70
  11  -1  -9  262.77   11.30
  11  -1  -9  264.87   10.10
 -11   1   8  168.48    8.50
 -11   1   8  194.58    7.10
  11  -1  -8  196.28    8.70
  11  -1  -8  187.98    7.50
 -11   1   7  572.54   21.20
 -11   1   7  605.44   19.40
  11  -1  -7  595.64   20.00
  11  -1  -7  567.44   21.00
 -11   1   6   58.99    2.80
  11  -1  -6   63.19    4.40
  11  -1  -6   63.49    3.40
 -11   1   5  138.09    4.70
  11  -1  -5  120.59    5.30
  11  -1  -5  118.19    6.20
 -11   1   4  284.37    9.20
  11  -1  -4  266.37   11.00
  11  -1  -4  282.07   10.10
  11  -1  -3  215.38    8.00
  11  -1  -3  214.98    9.00
  11  -1  -2  269.17    9.70
  11  -1  -2  270.47   10.70
  11  -1  -1  168.08    6.20
  11  -1  -1  135.49    6.80
  11  -1   0   22.50    2.80
  11  -1   0   25.20    2.10
  11  -1   1  495.05   16.80
  11  -1   1  488.35   17.70
  11  -1   2  103.69    4.70
  11  -1   2   99.69    5.30
  11  -1   3  407.46   14.90
  11  -1   3  395.36   14.10
 -11   1  -4  143.19    5.30
  11  -1   4  124.49    5.90
  11  -1   4  136.09    6.50
 -11   1  -5   82.49    3.50
  11  -1   5   74.49    4.50
  11  -1   5   72.49    4.30
 -11   1  -6    4.90    1.00
  11  -1   6    1.70    1.50
  11  -1   6    3.20    1.50
 -11   1  -7  131.89    5.00
 -11   1  -7  131.19    4.80
  11  -1   7  124.19    6.20
  11  -1   7  134.09    6.50
 -11   1  -8  112.99    4.40
 -11   1  -8  108.09    4.40
  11  -1   8  113.39    5.90
  11  -1   8  112.79    5.80
 -11   1  -9    8.90    1.10
 -11   1  -9    6.70    0.80
 -11   1  -9    6.90    1.10
 -11   1  -9    5.30    2.00
  11  -1   9    7.70    2.00
  11  -1   9    7.60    2.00
 -11   1 -10    7.40    1.10
 -11   1 -10    6.70    1.40
 -11   1 -10    8.90    2.20
 -11   1 -10    5.40    1.10
  11  -1  10    7.50    2.30
  11  -1  10    9.40    2.20
 -11   1 -11  384.16   15.40
  11  -1  11  395.26   15.40
  11  -1  11  405.06   15.50
 -11   1 -12   75.29    5.60
  11  -1  12   69.79    5.10
  11  -1  12   76.09    5.50
 -11   1 -13    9.30    2.80
  11  -1  13    9.00    2.50
  11  -1  13   12.40    2.90
 -11   1 -14   47.80    5.00
  11  -1  14   60.79    4.90
  11  -1  14   53.69    5.20
 -11   1 -15    8.40    3.00
  11  -1  15   10.10    3.00
  11  -1  15   11.90    2.90
 -11   1 -16   28.80    4.30
  11  -1  16   16.10    3.20
  11  -1  16   20.00    3.50
 -11   1 -17    2.10    2.80
  11  -1  17    6.00    2.50
 -11   1 -18   20.20    4.20
  11  -1  18   12.10    3.20
 -11   1 -19   29.40    4.90
 -11   1 -20    9.40    3.70
 -11   1 -21   48.90    6.20
 -11   1 -22   20.30    4.70
 -11   1 -23    0.50    3.40
 -10   1  25   59.39    5.40
  10  -1 -25   55.59    4.10
 -10   1  24    3.00    3.60
 -10   1  24    1.70    2.30
  10  -1 -24    4.00    1.70
 -10   1  23   37.50    4.20
 -10   1  23   35.20    5.60
  10  -1 -23   39.60    3.40
 -10   1  22   17.00    3.10
 -10   1  22   11.80    4.00
  10  -1 -22   12.60    2.00
 -10   1  21   34.40    4.10
 -10   1  21   42.00    5.70
  10  -1 -21   37.00    4.70
  10  -1 -21   45.60    3.40
 -10   1  20    8.70    2.40
 -10   1  20    8.50    3.50
 -10   1  20    5.10    2.30
  10  -1 -20    7.50    1.70
  10  -1 -20    5.10    2.40
 -10   1  19    7.50    2.40
 -10   1  19    8.70    3.60
 -10   1  19    4.80    2.30
 -10   1  19    9.10    2.50
  10  -1 -19   10.80    2.70
  10  -1 -19   11.10    1.80
 -10   1  18    5.70    2.00
 -10   1  18    1.70    3.00
 -10   1  18    4.40    2.10
  10  -1 -18    4.60    1.40
  10  -1 -18    9.00    2.40
 -10   1  17  324.37   13.20
 -10   1  17  341.47   12.80
 -10   1  17  357.26   15.10
  10  -1 -17  332.57   13.50
  10  -1 -17  337.87   12.10
 -10   1  16   12.10    3.50
 -10   1  16   11.70    2.10
 -10   1  16   17.50    2.60
  10  -1 -16   18.50    1.90
  10  -1 -16   11.00    2.40
 -10   1  15  187.58    8.00
 -10   1  15  205.98   10.10
 -10   1  15  199.38    8.50
  10  -1 -15  195.28    7.40
  10  -1 -15  191.98    8.70
 -10   1  14    3.20    1.30
 -10   1  14    1.20    2.30
 -10   1  14    2.60    1.50
  10  -1 -14    2.10    1.60
  10  -1 -14    5.30    1.10
 -10   1  13   49.20    3.20
 -10   1  13   46.80    3.50
 -10   1  13   50.49    4.80
  10  -1 -13   54.19    2.70
  10  -1 -13   50.79    3.80
 -10   1  12  251.07    9.50
 -10   1  12  259.37   11.30
 -10   1  12  249.97    9.70
  10  -1 -12  254.57   10.10
  10  -1 -12  254.37    8.80
 -10   1  11   76.59    4.00
 -10   1  11   76.69    5.50
  10  -1 -11   80.09    4.30
  10  -1 -11   76.59    3.20
  10  -1 -11   71.99    3.10
  10  -1 -11   91.19    5.60
 -10   1  10    8.80    2.60
  10  -1 -10    5.60    0.80
  10  -1 -10   10.10    2.60
  10  -1 -10    7.80    0.80
  10  -1 -10    5.50    1.50
 -10   1   9 2092.29   67.29
 -10   1   9 2026.10   68.79
  10  -1  -9 2222.68   67.79
  10  -1  -9 2078.39   68.79
 -10   1   8   58.39    4.30
 -10   1   8   61.29    3.00
  10  -1  -8   55.69    4.10
  10  -1  -8   56.89    3.40
 -10   1   7  999.30   35.80
 -10   1   7 1119.09   34.40
  10  -1  -7 1090.29   34.90
  10  -1  -7 1039.60   35.80
 -10   1   6  184.68    6.60
  10  -1  -6  177.18    8.10
  10  -1  -6  190.28    7.20
 -10   1   5   31.00    1.80
  10  -1  -5   37.00    2.40
  10  -1  -5   37.00    3.40
 -10   1   4  168.08    5.40
  10  -1  -4  145.79    7.00
  10  -1  -4  150.98    6.10
  10  -1  -3   17.50    1.70
  10  -1  -3   15.90    2.40
  10  -1  -2  245.28    9.80
  10  -1  -2  254.87    9.00
  10  -1  -1  440.16   14.80
  10  -1  -1  427.36   15.70
  10  -1   0   11.80    2.00
  10  -1   0   13.30    1.60
  10  -1   1   30.50    2.70
  10  -1   1   24.70    2.10
  10  -1   2    5.10    1.30
  10  -1   2    6.50    1.70
  10  -1   3  272.07   10.40
  10  -1   3  260.37    9.80
 -10   1  -4  144.39    5.60
  10  -1   4  157.98    6.90
  10  -1   4  151.38    6.30
 -10   1  -5  131.99    4.90
  10  -1   5  119.99    5.90
  10  -1   5  123.69    5.70
 -10   1  -6  959.30   30.40
 -10   1  -6  962.40   30.80
  10  -1   6  959.90   32.30
  10  -1   6  935.21   31.80
 -10   1  -7    5.60    0.90
 -10   1  -7    7.10    0.90
  10  -1   7    2.70    1.40
  10  -1   7   -0.30    1.30
 -10   1  -8   20.00    1.60
 -10   1  -8   21.30    1.00
 -10   1  -8   21.40    1.60
  10  -1   8   17.70    2.60
  10  -1   8   17.50    2.60
 -10   1  -9   60.09    2.80
 -10   1  -9   59.59    2.50
 -10   1  -9   51.79    4.10
 -10   1  -9   65.49    3.00
  10  -1   9   53.79    4.20
  10  -1   9   53.59    4.00
 -10   1 -10   56.59    3.00
 -10   1 -10   47.50    4.20
 -10   1 -10   55.09    2.90
 -10   1 -10   52.39    2.60
  10  -1  10   45.20    4.10
  10  -1  10   55.29    4.10
 -10   1 -11   23.40    2.10
 -10   1 -11   17.00    2.90
  10  -1  11   20.80    3.10
  10  -1  11   29.00    3.30
 -10   1 -12   27.80    3.60
  10  -1  12   31.20    3.60
  10  -1  12   22.50    3.30
 -10   1 -13  871.31   30.60
  10  -1  13  828.92   30.40
  10  -1  13  907.51   30.60
 -10   1 -14    1.20    2.30
  10  -1  14    1.30    2.20
  10  -1  14   -0.30    1.90
 -10   1 -15  119.59    7.50
  10  -1  15  130.19    7.60
  10  -1  15  125.69    7.10
 -10   1 -16   44.80    4.90
  10  -1  16   48.60    5.10
  10  -1  16   41.00    4.60
 -10   1 -17  114.89    7.50
  10  -1  17  106.69    6.90
 -10   1 -18    6.60    3.30
  10  -1  18    5.80    2.50
 -10   1 -19    1.90    3.00
  10  -1  19    3.10    2.50
 -10   1 -20   21.20    4.40
 -10   1 -21   19.70    4.30
 -10   1 -22    2.20    3.20
 -10   1 -23   42.70    6.20
 -10   1 -24    5.70    3.80
  -9   1  25   19.00    3.60
   9  -1 -25   24.70    3.00
  -9   1  24    5.40    2.60
  -9   1  24    4.40    3.50
   9  -1 -24    6.90    1.90
  -9   1  23    4.80    3.50
  -9   1  23    2.60    2.30
   9  -1 -23    5.80    1.80
  -9   1  22   15.80    4.20
  -9   1  22   12.20    2.80
   9  -1 -22   15.70    2.30
  -9   1  21  101.19    6.40
  -9   1  21   90.09    7.70
   9  -1 -21  101.09    6.60
   9  -1 -21  101.59    5.30
  -9   1  20    6.80    3.50
  -9   1  20   13.10    2.70
   9  -1 -20   13.80    2.10
   9  -1 -20    9.50    2.80
  -9   1  19  590.14   21.60
  -9   1  19  618.34   23.60
  -9   1  19  631.24   21.80
  -9   1  19  576.64   21.10
   9  -1 -19  603.74   20.70
   9  -1 -19  574.04   21.90
  -9   1  18    3.00    2.90
  -9   1  18    4.10    2.00
  -9   1  18    2.90    1.90
  -9   1  18    4.10    1.80
   9  -1 -18    2.60    2.00
   9  -1 -18    3.00    1.40
  -9   1  17  193.98    8.10
  -9   1  17  214.78   10.30
  -9   1  17  179.48    8.50
   9  -1 -17  178.78    7.50
   9  -1 -17  182.08    8.70
  -9   1  16    5.90    1.70
  -9   1  16    9.20    2.20
  -9   1  16   11.30    3.30
   9  -1 -16    6.70    2.10
   9  -1 -16    7.70    1.50
  -9   1  15    1.60    1.30
  -9   1  15   -0.40    2.10
  -9   1  15    2.20    1.60
   9  -1 -15    0.10    1.60
   9  -1 -15    0.70    1.00
  -9   1  14   75.69    4.10
  -9   1  14   85.99    5.60
  -9   1  14   71.99    4.30
   9  -1 -14   65.89    3.50
   9  -1 -14   64.09    4.40
  -9   1  13    7.80    1.50
  -9   1  13    4.40    2.40
  -9   1  13    6.00    1.50
   9  -1 -13    6.90    1.20
   9  -1 -13    7.20    1.80
  -9   1  12   12.80    2.60
  -9   1  12   12.70    1.70
   9  -1 -12   13.40    1.40
   9  -1 -12   12.30    2.00
  -9   1  11  288.67   10.90
  -9   1  11  307.07   12.40
  -9   1  11  291.07   10.60
   9  -1 -11  296.07   11.30
   9  -1 -11  312.77   10.20
   9  -1 -11  291.37   12.10
  -9   1  10   65.99    4.60
  -9   1  10   69.29    3.60
   9  -1 -10   70.49    3.90
   9  -1 -10   63.89    4.50
   9  -1 -10   62.09    2.90
   9  -1 -10   58.09    2.70
  -9   1   9  179.58    8.10
  -9   1   9  173.68    6.70
   9  -1  -9  176.58    8.00
   9  -1  -9  169.98    6.00
   9  -1  -9  167.48    6.10
   9  -1  -9  177.68    7.10
  -9   1   8  259.87    9.30
  -9   1   8  252.87   10.60
   9  -1  -8  269.67    8.60
   9  -1  -8  263.77    8.60
   9  -1  -8  253.07   10.60
   9  -1  -8  266.37    9.80
  -9   1   7  880.11   29.50
  -9   1   7  951.90   31.10
   9  -1  -7  882.01   29.90
   9  -1  -7  928.81   30.90
  -9   1   6  263.97    8.90
   9  -1  -6  248.68    9.30
   9  -1  -6  256.27   10.30
  -9   1   5  469.95   15.10
   9  -1  -5  461.25   15.60
   9  -1  -5  443.46   16.40
  -9   1   4  517.75   16.20
   9  -1  -4  501.85   16.90
   9  -1  -4  479.15   17.60
   9  -1  -3  799.22   25.70
   9  -1  -3  765.22   26.40
   9  -1  -2  158.68    6.10
   9  -1  -2  167.88    7.00
   9  -1  -1  110.19    4.50
   9  -1  -1  110.29    5.20
   9  -1   0  185.18    7.60
   9  -1   0  186.68    6.90
   9  -1   1 1709.23   54.79
   9  -1   1 1717.93   55.59
   9  -1   2   36.70    2.90
   9  -1   2   32.70    2.30
   9  -1   3 1254.37   40.40
   9  -1   3 1241.88   41.10
  -9   1  -4   55.79    2.60
   9  -1   4   48.10    3.30
   9  -1   4   54.29    3.30
  -9   1  -5   16.20    1.50
   9  -1   5    9.60    1.80
   9  -1   5   11.00    2.00
  -9   1  -6  108.99    3.80
  -9   1  -6   98.09    3.90
   9  -1   6   95.49    5.10
   9  -1   6   92.19    4.90
  -9   1  -7  230.88    8.10
  -9   1  -7  244.78    8.10
   9  -1   7  224.98    9.20
   9  -1   7  227.78    9.50
  -9   1  -8    3.00    0.90
  -9   1  -8    2.10    1.50
  -9   1  -8    3.30    0.60
  -9   1  -8    3.20    0.80
   9  -1   8    1.60    1.40
   9  -1   8    2.60    1.50
  -9   1  -9   66.29    3.00
  -9   1  -9   66.49    2.80
  -9   1  -9   60.89    4.20
  -9   1  -9   63.39    3.10
   9  -1   9   64.29    4.30
   9  -1   9   68.99    4.30
  -9   1 -10   38.50    3.70
  -9   1 -10   44.00    2.60
  -9   1 -10   41.60    2.30
   9  -1  10   37.40    3.60
   9  -1  10   48.00    3.60
  -9   1 -11   51.89    4.40
  -9   1 -11   49.60    2.90
   9  -1  11   46.60    4.00
   9  -1  11   45.20    3.80
  -9   1 -12    5.90    1.40
  -9   1 -12    3.00    2.30
   9  -1  12    4.00    1.90
   9  -1  12    4.10    2.10
  -9   1 -13   10.20    1.70
  -9   1 -13   10.50    2.80
   9  -1  13   11.50    2.50
   9  -1  13    9.60    2.50
  -9   1 -14    4.40    2.60
  -9   1 -14    3.40    2.50
   9  -1  14    0.10    2.00
   9  -1  14    2.20    2.00
  -9   1 -15  170.88    9.10
   9  -1  15  178.58    9.10
   9  -1  15  183.28    9.00
   9  -1  16    7.00    2.60
  -9   1 -17   85.49    6.50
   9  -1  17   84.79    6.10
  -9   1 -18    1.20    2.60
   9  -1  18    1.10    2.20
  -9   1 -19    3.50    3.10
   9  -1  19    4.30    2.60
  -9   1 -20   32.40    4.80
  -9   1 -21   18.00    4.20
  -9   1 -22    2.60    3.40
  -9   1 -23    3.50    3.50
  -9   1 -24   10.30    4.00
  -8   1  25    6.30    2.70
   8  -1 -25   13.40    2.40
  -8   1  24    1.20    4.80
  -8   1  24    0.10    2.20
   8  -1 -24    3.30    1.70
  -8   1  23   54.09    6.40
  -8   1  23   45.30    4.50
   8  -1 -23   47.60    3.90
  -8   1  22    2.30    2.20
  -8   1  22    3.30    3.20
   8  -1 -22    1.10    2.20
   8  -1 -22    4.60    1.70
  -8   1  21   69.39    5.40
  -8   1  21   64.59    6.80
   8  -1 -21   71.29    4.50
   8  -1 -21   77.79    5.70
  -8   1  20    5.20    2.40
  -8   1  20    7.30    3.40
   8  -1 -20   10.50    1.90
   8  -1 -20    6.40    2.40
  -8   1  19    1.00    2.00
  -8   1  19    5.10    1.90
  -8   1  19    2.20    2.70
   8  -1 -19    6.50    1.70
   8  -1 -19    1.00    2.00
  -8   1  18   14.50    2.60
  -8   1  18   16.30    2.50
  -8   1  18   16.50    3.70
  -8   1  18   19.50    2.90
   8  -1 -18   16.40    2.10
   8  -1 -18   16.90    2.80
  -8   1  17  272.37   10.50
  -8   1  17  267.07   10.90
  -8   1  17  256.87   10.80
  -8   1  17  258.77   12.20
   8  -1 -17  271.57   10.10
   8  -1 -17  253.47   11.10
  -8   1  16   13.50    3.30
  -8   1  16   11.50    2.00
  -8   1  16   10.80    2.30
   8  -1 -16    9.90    1.70
   8  -1 -16   10.80    2.40
  -8   1  15  357.46   14.60
  -8   1  15  356.76   12.70
  -8   1  15  329.97   13.00
   8  -1 -15  343.87   13.40
   8  -1 -15  342.57   12.30
  -8   1  14   58.59    3.80
  -8   1  14   52.99    3.40
  -8   1  14   54.89    4.90
   8  -1 -14   57.19    3.10
   8  -1 -14   44.60    3.80
  -8   1  13   10.40    1.60
  -8   1  13    8.60    2.50
  -8   1  13    8.30    1.70
   8  -1 -13   10.40    1.40
   8  -1 -13   10.60    2.00
  -8   1  12   20.60    3.20
  -8   1  12   33.30    2.70
  -8   1  12   30.20    2.40
   8  -1 -12   33.40    2.20
   8  -1 -12   27.70    2.80
   8  -1 -12   25.30    2.20
  -8   1  11   16.20    1.90
  -8   1  11   14.00    2.70
  -8   1  11   16.80    1.70
   8  -1 -11   19.50    1.60
   8  -1 -11   11.60    1.90
   8  -1 -11   16.60    1.60
  -8   1  10   24.30    2.00
  -8   1  10   25.70    3.10
  -8   1  10   22.10    2.10
   8  -1 -10   23.10    1.80
   8  -1 -10   27.70    1.80
   8  -1 -10   22.50    2.30
   8  -1 -10   22.20    2.90
  -8   1   9  331.57   11.80
  -8   1   9  388.96   13.30
   8  -1  -9  286.57   11.20
   8  -1  -9  324.27   11.20
   8  -1  -9  365.96   13.10
   8  -1  -9  340.97   12.20
  -8   1   8   25.50    2.90
  -8   1   8   25.10    2.00
   8  -1  -8   22.00    2.70
   8  -1  -8   27.20    1.60
   8  -1  -8   25.70    2.30
   8  -1  -8   31.20    1.60
  -8   1   7  982.60   31.10
  -8   1   7  898.11   32.20
   8  -1  -7  984.60   30.60
   8  -1  -7  979.20   31.60
   8  -1  -7  985.90   30.50
   8  -1  -7  931.41   32.20
  -8   1   6   72.29    3.00
  -8   1   6   62.19    4.10
   8  -1  -6   63.09    3.30
   8  -1  -6   62.09    4.00
  -8   1   5  855.11   26.90
   8  -1  -5  805.82   28.10
   8  -1  -5  850.21   27.40
  -8   1   4   85.29    3.10
   8  -1  -4   78.19    4.30
   8  -1  -4   85.59    3.70
  -8   1   3  376.66   11.60
   8  -1  -3  339.97   12.90
   8  -1  -3  363.76   12.30
   8  -1  -2  490.35   16.40
   8  -1  -2  494.55   17.10
   8  -1  -1 2053.99   65.39
   8  -1  -1 2013.30   64.69
   8  -1   0  328.17   11.10
   8  -1   0  321.07   11.80
   8  -1   1   63.39    2.90
   8  -1   1   60.49    3.40
   8  -1   2   42.50    2.80
   8  -1   2   37.80    2.30
   8  -1   3    7.30    1.50
   8  -1   3    8.90    1.30
  -8   1  -4  766.42   24.90
   8  -1   4  772.42   25.60
   8  -1   4  780.42   26.00
  -8   1  -5  250.77    8.60
  -8   1  -5  260.57    8.30
   8  -1   5  251.57    9.80
   8  -1   5  248.38    9.40
  -8   1  -6  109.59    4.30
  -8   1  -6  115.69    4.20
   8  -1   6  108.49    5.20
   8  -1   6  119.19    5.50
  -8   1  -7  757.12   23.90
  -8   1  -7  764.42   23.90
  -8   1  -7  709.53   23.40
   8  -1   7  755.72   25.00
   8  -1   7  700.13   25.10
  -8   1  -8    8.10    0.90
  -8   1  -8    8.20    1.10
  -8   1  -8    6.10    1.80
  -8   1  -8    9.40    1.20
   8  -1   8    7.10    1.80
   8  -1   8   11.40    2.00
  -8   1  -9   57.09    2.70
  -8   1  -9   56.79    2.80
  -8   1  -9   47.80    3.70
  -8   1  -9   47.70    2.40
   8  -1   9   46.40    3.60
   8  -1   9   44.10    3.50
  -8   1 -10  181.58    8.00
  -8   1 -10  172.28    6.70
   8  -1  10  181.38    7.90
   8  -1  10  173.68    7.90
  -8   1 -11  204.18    8.70
  -8   1 -11  185.88    7.30
   8  -1  11  174.78    8.30
   8  -1  11  198.98    8.50
  -8   1 -12   63.39    4.70
  -8   1 -12   61.19    3.40
   8  -1  12   59.39    4.50
   8  -1  12   62.79    4.40
  -8   1 -13  317.67   11.50
  -8   1 -13  316.57   13.00
   8  -1  13  313.17   12.80
   8  -1  13  312.27   12.90
  -8   1 -14   19.40    3.40
  -8   1 -14   30.30    2.70
   8  -1  14   25.80    3.50
   8  -1  14   27.10    3.70
  -8   1 -15  549.15   21.40
  -8   1 -15  594.24   20.00
   8  -1  15  586.44   21.50
  -8   1 -16    4.80    1.70
   8  -1  16    5.00    2.40
  -8   1 -17    4.50    2.70
   8  -1  17    5.00    2.40
  -8   1 -18   17.30    3.60
   8  -1  18   18.20    3.40
  -8   1 -19   45.40    5.30
   8  -1  19   42.50    5.00
  -8   1 -20    9.90    3.50
   8  -1  20   18.10    5.50
  -8   1 -21   -1.90    2.70
  -8   1 -22    1.90    3.10
  -8   1 -23   91.09    7.90
  -8   1 -24   -0.10    3.10
  -7   1  26   18.00    4.40
  -7   1  25   53.69    5.20
   7  -1 -25   60.89    4.50
  -7   1  24   11.80    2.90
   7  -1 -24   14.60    2.50
  -7   1  23   10.90    3.70
  -7   1  23    5.10    2.40
   7  -1 -23    7.60    2.10
  -7   1  22    0.60    2.00
  -7   1  22    4.20    3.20
   7  -1 -22    2.50    2.40
   7  -1 -22    5.00    1.90
  -7   1  21   79.69    5.60
  -7   1  21   86.99    6.90
   7  -1 -21   81.29    6.00
   7  -1 -21   81.29    4.90
  -7   1  20    1.40    1.90
  -7   1  20    1.60    2.00
  -7   1  20    2.00    2.90
   7  -1 -20    3.70    2.20
   7  -1 -20    5.50    1.70
  -7   1  19  643.84   22.50
  -7   1  19  663.43   24.70
  -7   1  19  669.93   23.10
   7  -1 -19  631.24   23.50
   7  -1 -19  616.14   22.20
  -7   1  18   14.10    2.30
  -7   1  18   18.80    2.70
  -7   1  18   15.80    3.60
   7  -1 -18   20.00    2.40
   7  -1 -18   15.10    2.80
  -7   1  17  396.66   14.60
  -7   1  17  415.76   15.10
  -7   1  17  411.56   16.50
  -7   1  17  402.26   15.00
   7  -1 -17  379.56   14.30
   7  -1 -17  395.76   15.40
  -7   1  16    4.10    1.90
  -7   1  16    4.50    1.60
  -7   1  16    4.40    2.60
  -7   1  16    6.70    2.00
   7  -1 -16    6.30    1.50
   7  -1 -16    5.90    2.00
  -7   1  15  169.58    7.70
  -7   1  15  186.28    9.00
  -7   1  15  181.18    7.40
   7  -1 -15  179.18    8.00
   7  -1 -15  162.98    7.00
  -7   1  14  192.28    7.80
  -7   1  14  190.88    8.10
  -7   1  14  206.68    9.40
   7  -1 -14  186.98    7.50
   7  -1 -14  195.98    8.40
  -7   1  13  112.99    6.60
  -7   1  13  117.19    5.20
  -7   1  13  112.99    5.50
   7  -1 -13  117.09    5.80
   7  -1 -13  124.29    5.10
  -7   1  12    0.00    1.10
  -7   1  12    1.40    1.00
  -7   1  12   -1.10    1.80
   7  -1 -12    1.90    1.30
   7  -1 -12    1.10    0.90
   7  -1 -12   -0.80    0.80
  -7   1  11   42.90    3.90
  -7   1  11   46.40    2.80
  -7   1  11   44.70    3.00
   7  -1 -11   45.60    2.60
   7  -1 -11   47.30    3.30
   7  -1 -11   43.50    2.50
  -7   1  10    0.30    0.80
  -7   1  10    0.00    1.80
  -7   1  10    0.10    1.00
   7  -1 -10    1.10    1.10
   7  -1 -10    1.00    0.80
   7  -1 -10    1.00    0.80
  -7   1   9  160.58    6.30
  -7   1   9  155.78    7.30
   7  -1  -9  168.18    5.90
   7  -1  -9  154.78    6.00
   7  -1  -9  166.58    7.40
   7  -1  -9  158.38    6.60
  -7   1   8   27.60    2.10
  -7   1   8   39.30    3.40
   7  -1  -8   32.00    2.50
   7  -1  -8   24.40    1.70
   7  -1  -8   36.90    3.30
   7  -1  -8   25.20    1.70
  -7   1   7  611.74   21.50
  -7   1   7  627.14   20.50
   7  -1  -7  614.14   21.50
   7  -1  -7  609.74   20.80
   7  -1  -7  616.24   20.10
   7  -1  -7  650.63   20.10
  -7   1   6   13.70    1.30
  -7   1   6   12.10    2.00
   7  -1  -6   13.00    0.90
   7  -1  -6   16.40    1.60
   7  -1  -6    9.80    1.90
   7  -1  -6   14.30    0.90
  -7   1   5 2509.15   77.79
   7  -1  -5 2408.76   78.09
   7  -1  -5 2390.26   77.49
  -7   1   4   68.79    2.60
   7  -1  -4   65.39    3.00
   7  -1  -4   57.79    3.40
  -7   1   3   71.09    2.30
   7  -1  -3   59.99    2.80
   7  -1  -3   56.49    3.30
   7  -1  -2  469.35   16.00
   7  -1  -2  457.25   15.40
   7  -1  -1   36.00    2.40
   7  -1  -1   34.50    1.90
   7  -1   0   96.59    3.80
   7  -1   0   94.29    4.30
   7  -1   1  402.26   13.60
   7  -1   1  414.06   14.20
   7  -1   2  550.14   18.70
   7  -1   2  546.65   18.10
  -7   1  -3 1849.52   56.79
   7  -1   3 1752.82   56.99
   7  -1   3 1753.22   57.49
  -7   1  -4  373.56   12.00
   7  -1   4  365.96   13.00
   7  -1   4  353.36   12.60
  -7   1  -5 1172.28   37.40
  -7   1  -5 1215.78   37.30
   7  -1   5 1171.88   38.60
   7  -1   5 1135.39   38.10
  -7   1  -6   86.19    3.40
  -7   1  -6   89.09    3.50
   7  -1   6   84.39    4.40
   7  -1   6   88.49    4.40
  -7   1  -7  430.16   13.80
  -7   1  -7  426.36   13.80
  -7   1  -7  408.96   13.40
  -7   1  -7  410.46   14.80
   7  -1   7  402.96   14.70
   7  -1   7  405.96   14.90
  -7   1  -8   21.70    1.50
  -7   1  -8   24.30    1.80
  -7   1  -8   23.80    1.80
  -7   1  -8   25.30    2.70
   7  -1   8   18.50    2.30
   7  -1   8   20.20    2.40
  -7   1  -9  119.99    4.80
  -7   1  -9  120.69    4.60
  -7   1  -9  118.49    4.70
  -7   1  -9  119.29    5.80
   7  -1   9  113.39    5.80
   7  -1   9  123.89    5.80
  -7   1 -10   57.69    3.00
  -7   1 -10   48.80    3.90
   7  -1  10   49.40    3.90
   7  -1  10   60.19    4.00
  -7   1 -11   79.39    3.90
  -7   1 -11   84.89    5.00
   7  -1  11   83.79    4.90
   7  -1  11   85.59    4.90
  -7   1 -12   52.49    3.10
  -7   1 -12   51.69    4.20
   7  -1  12   49.80    4.00
   7  -1  12   53.49    4.10
  -7   1 -13   69.99    5.10
  -7   1 -13   62.29    3.70
   7  -1  13   69.49    4.70
   7  -1  13   67.69    4.80
  -7   1 -14   16.60    3.00
  -7   1 -14   11.90    1.80
   7  -1  14   16.10    2.80
  -7   1 -15   58.09    3.70
  -7   1 -15   60.19    5.50
   7  -1  15   51.89    4.50
  -7   1 -16   -2.50    2.30
  -7   1 -16    0.70    1.40
   7  -1  16    0.20    2.00
  -7   1 -17  228.88    9.30
  -7   1 -17  227.88   10.80
   7  -1  17  223.48   10.60
  -7   1 -18    0.70    1.50
  -7   1 -18    0.00    2.50
   7  -1  18    1.90    2.20
  -7   1 -19   20.90    4.00
  -7   1 -19   24.50    3.60
   7  -1  19   25.60    3.90
  -7   1 -20    0.00    2.60
   7  -1  20    0.20    2.30
  -7   1 -21   17.10    4.20
  -7   1 -22    0.20    2.70
  -7   1 -23   24.00    4.90
  -7   1 -24    9.20    3.80
  -7   1 -25   36.40    5.70
  -6   1  26    2.40    2.90
  -6   1  25   37.30    4.30
   6  -1 -25   39.10    3.90
  -6   1  24   20.00    3.30
   6  -1 -24   16.90    2.70
  -6   1  23   21.60    3.30
  -6   1  23   19.60    4.30
   6  -1 -23   21.90    2.90
   6  -1 -23   23.30    3.90
  -6   1  22   12.70    3.80
  -6   1  22    7.40    2.40
   6  -1 -22   13.30    3.20
   6  -1 -22   13.10    2.30
  -6   1  21   62.89    6.40
  -6   1  21   69.19    5.00
   6  -1 -21   60.69    4.30
   6  -1 -21   53.59    5.30
  -6   1  20   15.70    3.80
  -6   1  20   15.50    2.40
  -6   1  20   17.80    2.80
   6  -1 -20   16.80    3.30
   6  -1 -20   17.10    2.40
  -6   1  19    1.70    2.70
  -6   1  19    1.40    1.80
  -6   1  19    5.20    1.80
   6  -1 -19    1.80    1.40
   6  -1 -19    9.80    2.50
  -6   1  18   10.70    2.30
  -6   1  18    6.50    2.80
  -6   1  18   10.70    2.00
   6  -1 -18   10.30    1.90
   6  -1 -18   16.40    2.90
  -6   1  17  387.76   14.00
  -6   1  17  390.36   14.50
  -6   1  17  397.46   15.90
   6  -1 -17  361.66   14.80
   6  -1 -17  370.96   13.80
  -6   1  16    8.30    2.10
  -6   1  16    3.90    1.60
  -6   1  16    5.10    2.70
  -6   1  16    3.40    1.90
   6  -1 -16   12.10    1.90
   6  -1 -16    8.50    2.20
  -6   1  15  616.34   21.60
  -6   1  15  639.54   21.30
  -6   1  15  605.54   22.80
  -6   1  15  639.74   21.70
   6  -1 -15  611.44   21.00
   6  -1 -15  605.14   22.00
  -6   1  14   20.70    2.30
  -6   1  14   19.10    2.30
  -6   1  14   20.60    3.30
   6  -1 -14   23.10    2.10
   6  -1 -14   17.90    2.60
  -6   1  13  294.37   11.20
  -6   1  13  308.47   10.90
  -6   1  13  305.77   12.30
   6  -1 -13  294.37   11.50
   6  -1 -13  291.37   10.70
  -6   1  12  107.09    4.90
  -6   1  12   95.69    4.50
  -6   1  12   96.09    5.60
   6  -1 -12   99.29    4.40
   6  -1 -12   92.09    5.00
  -6   1  11   76.79    4.00
  -6   1  11   83.39    3.80
  -6   1  11   84.59    5.00
   6  -1 -11   78.29    3.70
   6  -1 -11   75.19    4.30
  -6   1  10  188.28    7.10
  -6   1  10  194.78    7.30
  -6   1  10  182.28    8.20
   6  -1 -10  182.48    7.60
   6  -1 -10  192.58    7.00
   6  -1 -10  187.08    7.00
  -6   1   9    3.60    1.00
  -6   1   9    2.00    1.70
  -6   1   9    3.10    1.10
   6  -1  -9    5.20    1.00
   6  -1  -9    2.50    0.90
   6  -1  -9    4.00    1.30
  -6   1   8   46.80    3.40
  -6   1   8   42.20    2.60
   6  -1  -8   40.20    2.30
   6  -1  -8   48.90    3.30
   6  -1  -8   44.50    2.30
   6  -1  -8   50.29    3.00
  -6   1   7  479.95   16.20
  -6   1   7  480.05   17.10
   6  -1  -7  484.15   17.10
   6  -1  -7  473.05   16.00
   6  -1  -7  475.45   16.50
   6  -1  -7  523.95   15.90
  -6   1   6   60.39    3.50
  -6   1   6   51.49    2.50
   6  -1  -6   65.49    3.40
   6  -1  -6   49.90    2.70
   6  -1  -6   47.20    2.10
  -6   1   5  458.05   14.90
  -6   1   5  425.56   15.70
   6  -1  -5  420.96   15.60
   6  -1  -5  464.85   15.30
   6  -1  -5  480.15   14.60
   6  -1  -5  464.75   14.60
  -6   1   4   27.60    1.40
   6  -1  -4   26.80    1.70
   6  -1  -4   25.40    2.00
  -6   1   3   28.40    1.30
   6  -1  -3   30.30    1.70
   6  -1  -3   32.00    2.10
   6  -1  -2   17.20    1.70
   6  -1  -2   18.30    1.30
   6  -1  -1  471.85   15.60
   6  -1  -1  480.85   16.20
   6  -1   0   11.10    1.00
   6  -1   0   11.80    1.40
   6  -1   1   12.00    1.10
   6  -1   1   11.50    1.40
   6  -1   2  147.89    5.50
   6  -1   2  156.58    6.00
  -6   1  -3    5.10    0.60
   6  -1   3    4.90    0.90
   6  -1   3    5.00    1.10
  -6   1  -4  164.68    5.60
  -6   1  -4  173.98    5.40
   6  -1   4  152.58    6.40
   6  -1   4  151.08    6.10
  -6   1  -5   13.50    1.00
  -6   1  -5   13.40    1.10
   6  -1   5   15.00    1.00
   6  -1   5   17.60    1.90
   6  -1   5   17.00    1.70
  -6   1  -6  142.49    4.70
  -6   1  -6  141.59    5.10
  -6   1  -6  142.49    5.10
   6  -1   6  139.99    5.00
   6  -1   6  143.49    6.10
   6  -1   6  136.49    5.80
  -6   1  -7 1793.52   57.99
  -6   1  -7 1839.72   57.09
  -6   1  -7 1807.42   57.09
  -6   1  -7 1779.32   56.89
   6  -1   7 1843.92   58.29
   6  -1   7 1722.13   57.89
  -6   1  -8  623.94   20.90
  -6   1  -8  632.14   20.70
  -6   1  -8  640.24   21.80
  -6   1  -8  629.04   20.90
   6  -1   8  634.04   22.00
   6  -1   8  671.83   21.90
  -6   1  -9  157.78    5.80
  -6   1  -9  162.48    6.90
  -6   1  -9  145.99    5.60
   6  -1   9  140.59    6.60
   6  -1   9  143.29    6.70
  -6   1 -10  175.58    6.70
  -6   1 -10  171.68    7.70
   6  -1  10  184.58    7.70
   6  -1  10  171.48    7.70
  -6   1 -11    4.50    1.70
  -6   1 -11    5.90    1.20
   6  -1  11    2.90    0.60
   6  -1  11    4.60    0.70
   6  -1  11    4.10    1.70
   6  -1  11    4.20    1.70
  -6   1 -12   47.40    4.00
  -6   1 -12   54.29    3.10
   6  -1  12   49.40    3.90
   6  -1  12   49.60    2.20
   6  -1  12   49.70    3.80
   6  -1  12   48.70    2.20
  -6   1 -13   17.20    1.90
  -6   1 -13   12.90    2.60
   6  -1  13   10.90    2.40
   6  -1  13   15.40    1.30
   6  -1  13   13.00    1.20
  -6   1 -14    2.20    1.30
  -6   1 -14   -0.70    2.00
   6  -1  14    3.40    2.00
   6  -1  14    1.50    0.80
  -6   1 -15  189.08    7.90
  -6   1 -15  195.28    9.30
   6  -1  15  192.48    6.90
   6  -1  15  189.78    9.20
  -6   1 -16    1.70    2.50
  -6   1 -16    3.10    1.50
   6  -1  16    2.50    1.00
   6  -1  16    1.00    2.20
  -6   1 -17   35.70    4.40
  -6   1 -17   38.70    3.50
   6  -1  17   35.20    2.20
   6  -1  17   30.40    4.10
  -6   1 -18    0.90    2.50
  -6   1 -18    1.20    1.60
   6  -1  18    3.20    2.40
   6  -1  18    1.40    1.00
  -6   1 -19   23.70    2.90
  -6   1 -19   38.30    4.80
   6  -1  19   26.90    2.00
   6  -1  19   33.40    4.50
  -6   1 -20   32.30    4.70
  -6   1 -20   42.30    3.80
   6  -1  20   30.80    2.10
   6  -1  20   35.00    4.70
  -6   1 -21    3.80    1.90
  -6   1 -21    4.60    2.90
  -6   1 -22   32.70    3.70
  -6   1 -22   35.60    5.10
  -6   1 -23   14.20    4.00
  -6   1 -24    1.20    3.00
  -6   1 -25   95.99    8.10
  -5   1  26   15.50    3.90
   5  -1 -26    8.30    2.50
  -5   1  25  106.19    6.80
   5  -1 -25  108.29    6.30
  -5   1  24   16.20    3.00
   5  -1 -24   14.90    2.60
  -5   1  23   96.19    6.00
  -5   1  23   79.69    8.60
   5  -1 -23   77.09    5.20
   5  -1 -23   84.29    6.50
  -5   1  22    7.90    2.50
  -5   1  22    7.20    3.40
   5  -1 -22   13.50    2.40
   5  -1 -22    3.50    2.60
  -5   1  21   13.60    2.80
  -5   1  21   10.30    3.60
  -5   1  21    9.60    2.50
   5  -1 -21   11.60    2.20
   5  -1 -21    7.20    2.80
  -5   1  20   30.30    3.00
  -5   1  20   22.90    3.20
  -5   1  20   31.20    4.70
   5  -1 -20   32.00    4.10
   5  -1 -20   27.00    2.90
  -5   1  19  193.08    8.50
  -5   1  19  182.78    7.90
  -5   1  19  180.88    9.70
   5  -1 -19  179.28    7.90
   5  -1 -19  176.68    8.90
  -5   1  18    4.30    1.60
  -5   1  18    4.80    2.80
  -5   1  18    5.80    2.00
   5  -1 -18    4.40    1.60
   5  -1 -18    4.70    2.10
  -5   1  17  478.25   18.30
  -5   1  17  474.75   16.90
  -5   1  17  461.85   16.50
   5  -1 -17  455.15   16.40
   5  -1 -17  444.56   17.40
  -5   1  16    5.30    1.90
  -5   1  16    5.30    2.50
  -5   1  16    2.80    1.60
   5  -1 -16    7.20    2.20
   5  -1 -16    5.80    1.60
  -5   1  15  286.67   10.90
  -5   1  15  286.07   10.50
  -5   1  15  278.07   11.90
   5  -1 -15  267.27   10.40
   5  -1 -15  273.87   11.30
  -5   1  14  216.38    9.90
  -5   1  14  218.58    8.50
  -5   1  14  217.08    8.80
  -5   1  14  221.18    8.80
   5  -1 -14  206.78    8.30
   5  -1 -14  217.18    9.20
  -5   1  13   22.40    2.20
  -5   1  13   16.50    2.30
  -5   1  13   24.60    3.20
  -5   1  13   18.70    2.10
   5  -1 -13   17.50    1.90
   5  -1 -13   20.50    2.50
  -5   1  12   74.09    4.80
  -5   1  12   79.39    3.80
  -5   1  12   76.59    4.10
   5  -1 -12   75.39    4.30
   5  -1 -12   64.69    3.60
  -5   1  11   17.70    1.70
  -5   1  11   16.30    1.90
  -5   1  11   18.90    2.70
   5  -1 -11   16.00    2.10
   5  -1 -11   10.30    1.40
  -5   1  10   15.10    2.40
  -5   1  10   16.00    1.70
  -5   1  10   18.00    1.80
   5  -1 -10   19.70    1.70
   5  -1 -10   13.50    1.90
  -5   1   9   91.59    5.00
  -5   1   9   95.59    4.20
  -5   1   9   84.89    3.90
   5  -1  -9   94.39    5.10
   5  -1  -9   90.19    4.40
  -5   1   8  208.28    7.40
  -5   1   8  199.38    8.30
  -5   1   8  205.58    7.60
   5  -1  -8  215.98    7.30
   5  -1  -8  202.58    7.80
   5  -1  -8  198.38    7.40
  -5   1   7   74.49    3.30
  -5   1   7   65.09    3.80
   5  -1  -7   76.29    4.00
   5  -1  -7   86.59    3.20
   5  -1  -7   76.39    3.20
   5  -1  -7   72.49    3.60
  -5   1   6  324.07   11.20
  -5   1   6  313.17   11.90
   5  -1  -6  334.07   11.50
   5  -1  -6  334.97   11.10
   5  -1  -6  357.16   11.00
   5  -1  -6  327.47   11.90
  -5   1   5 1364.86   44.50
  -5   1   5 1461.25   45.40
   5  -1  -5 1314.07   44.80
   5  -1  -5 1478.05   45.30
   5  -1  -5 1380.56   44.30
  -5   1   4   52.69    2.20
   5  -1  -4   57.39    2.90
   5  -1  -4   56.29    2.00
   5  -1  -4   55.19    2.50
   5  -1  -4   52.39    2.00
  -5   1   3 2203.68   70.19
   5  -1  -3 2205.88   70.99
   5  -1  -3 2191.68   70.09
  -5   1   2   58.59    2.00
  -5   1   2   57.29    1.90
   5  -1  -2   49.70    2.70
   5  -1  -2   48.70    2.30
   5  -1  -1 2004.10   64.59
   5  -1   0  158.68    5.60
   5  -1   0  160.38    6.00
   5  -1   1  507.55   17.10
   5  -1   1  515.45   16.70
   5  -1   2    0.70    0.50
   5  -1   2    0.10    0.60
  -5   1  -3 3259.07  100.49
   5  -1   3 3017.70  100.99
   5  -1   3 3194.38  103.19
  -5   1  -4 1430.56   42.50
  -5   1  -4 1369.36   42.60
   5  -1   4 1300.17   43.40
   5  -1   4 1286.67   43.10
   5  -1   4 1330.57   42.50
  -5   1  -5   77.09    2.70
  -5   1  -5   77.79    3.00
  -5   1  -5   83.09    3.00
   5  -1   5   80.09    3.60
   5  -1   5   81.29    3.00
   5  -1   5   77.09    3.80
  -5   1  -6   34.80    1.90
  -5   1  -6   36.10    1.90
  -5   1  -6   39.50    2.50
  -5   1  -6   40.60    1.70
   5  -1   6   38.50    2.00
   5  -1   6   38.20    2.50
   5  -1   6   38.40    2.60
  -5   1  -7  187.68    7.80
  -5   1  -7  214.68    7.20
  -5   1  -7  208.18    6.90
  -5   1  -7  210.18    7.10
   5  -1   7  194.88    6.60
   5  -1   7  191.38    7.70
   5  -1   7  194.48    6.50
   5  -1   7  201.98    8.00
  -5   1  -8   26.90    2.00
  -5   1  -8   36.10    2.90
  -5   1  -8   29.90    2.00
  -5   1  -8   30.80    1.80
   5  -1   8   27.10    2.70
   5  -1   8   26.70    1.40
   5  -1   8   27.50    1.50
   5  -1   8   32.30    2.80
  -5   1  -9    4.30    1.70
  -5   1  -9    8.10    1.20
  -5   1  -9    7.40    1.10
   5  -1   9    6.40    0.80
   5  -1   9    3.20    1.50
   5  -1   9    3.80    1.60
   5  -1   9    5.70    0.90
  -5   1 -10    5.80    1.20
   5  -1  10    6.20    1.90
   5  -1  10    4.70    0.80
   5  -1  10    3.30    0.90
  -5   1 -11  193.98    7.30
  -5   1 -11  183.18    8.10
   5  -1  11  192.38    6.80
   5  -1  11  194.48    8.30
   5  -1  11  191.88    8.10
   5  -1  11  183.98    6.70
  -5   1 -12   41.30    3.60
  -5   1 -12   45.60    2.80
   5  -1  12   41.70    2.30
   5  -1  12   42.60    3.60
   5  -1  12   40.00    2.20
  -5   1 -13   47.80    4.10
  -5   1 -13   49.99    3.10
   5  -1  13   57.49    4.20
   5  -1  13   50.49    2.70
   5  -1  13   53.19    2.80
  -5   1 -14  102.19    5.10
  -5   1 -14  111.89    6.40
   5  -1  14  114.29    6.40
   5  -1  14  111.29    4.60
  -5   1 -15    2.90    2.30
  -5   1 -15    8.40    1.70
   5  -1  15    3.20    1.20
   5  -1  15    3.70    2.20
  -5   1 -16  155.38    6.80
  -5   1 -16  156.38    8.10
   5  -1  16  147.09    7.90
   5  -1  16  140.49    5.90
  -5   1 -17  116.79    5.80
  -5   1 -17  105.59    7.10
   5  -1  17  116.09    7.10
   5  -1  17  112.19    4.90
  -5   1 -18    1.10    2.50
  -5   1 -18    0.10    1.50
   5  -1  18   -0.50    1.10
   5  -1  18   -0.90    2.10
  -5   1 -19  125.29    7.80
  -5   1 -19  132.89    6.50
   5  -1  19  120.49    5.40
   5  -1  19  139.99    8.10
  -5   1 -20   13.50    3.40
  -5   1 -20   14.30    2.40
   5  -1  20   22.30    3.90
   5  -1  20   10.20    1.70
  -5   1 -21   79.19    5.10
  -5   1 -21   72.99    6.60
   5  -1  21   67.29    3.70
   5  -1  21   70.39    7.90
  -5   1 -22   11.40    2.60
  -5   1 -22   14.90    3.70
   5  -1  22   12.00    1.60
  -5   1 -23   10.00    2.50
  -5   1 -23    8.70    3.50
   5  -1  23   12.50    1.70
  -5   1 -24   11.10    2.60
  -5   1 -24    7.80    3.50
  -5   1 -25   16.10    4.30
  -5   1 -25   17.00    3.10
  -4   1  26    5.20    2.80
   4  -1 -26   10.90    2.50
  -4   1  25  126.39    7.10
   4  -1 -25  118.29    6.70
  -4   1  24    1.50    2.20
   4  -1 -24    4.10    2.70
   4  -1 -24    2.90    1.80
  -4   1  23   -0.80    2.00
   4  -1 -23    2.10    2.50
   4  -1 -23    1.70    1.80
  -4   1  22   27.10    4.10
  -4   1  22   31.30    4.90
  -4   1  22   33.60    3.70
   4  -1 -22   38.30    4.70
   4  -1 -22   29.50    3.40
  -4   1  21    1.10    1.50
  -4   1  21    1.10    2.70
  -4   1  21    2.90    2.00
   4  -1 -21    3.30    1.70
   4  -1 -21    0.20    2.30
  -4   1  20    5.50    1.70
  -4   1  20    6.40    3.00
  -4   1  20    8.10    2.30
   4  -1 -20    7.80    2.70
   4  -1 -20    6.30    1.90
  -4   1  19    5.30    2.70
  -4   1  19    8.20    1.80
  -4   1  19    5.40    2.00
   4  -1 -19    5.20    2.30
   4  -1 -19    7.20    1.90
  -4   1  18    3.60    2.50
  -4   1  18    3.90    1.90
  -4   1  18    2.30    1.50
   4  -1 -18    2.50    1.90
   4  -1 -18    2.10    1.50
  -4   1  17   29.00    3.10
  -4   1  17   36.90    3.00
  -4   1  17   33.60    4.20
   4  -1 -17   32.60    3.00
   4  -1 -17   33.00    3.80
  -4   1  16   43.60    3.30
  -4   1  16   46.70    4.50
  -4   1  16   48.50    3.80
   4  -1 -16   40.10    3.90
   4  -1 -16   42.00    3.30
  -4   1  15  202.08    8.40
  -4   1  15  209.88    9.50
  -4   1  15  201.78    8.00
   4  -1 -15  185.98    8.80
   4  -1 -15  206.58    8.10
  -4   1  14   34.90    3.90
  -4   1  14   38.50    3.20
  -4   1  14   36.30    2.80
   4  -1 -14   33.60    3.40
   4  -1 -14   34.10    2.70
  -4   1  13 1646.74   52.39
  -4   1  13 1645.74   52.09
  -4   1  13 1606.34   53.39
  -4   1  13 1628.64   52.39
   4  -1 -13 1535.95   52.79
   4  -1 -13 1617.04   52.09
  -4   1  12   21.60    2.30
  -4   1  12   27.30    2.30
  -4   1  12   29.80    2.60
  -4   1  12   25.30    3.10
   4  -1 -12   20.90    2.00
   4  -1 -12   28.60    2.90
  -4   1  11  295.97   10.40
  -4   1  11  288.47   11.50
  -4   1  11  296.37   10.70
   4  -1 -11  295.67   10.40
   4  -1 -11  277.47   11.00
  -4   1  10   31.20    2.40
  -4   1  10   27.90    3.00
  -4   1  10   30.60    2.20
   4  -1 -10   26.70    2.50
   4  -1 -10   28.30    2.20
  -4   1   9 1079.79   34.70
  -4   1   9 1072.19   34.90
  -4   1   9 1133.39   35.70
   4  -1  -9 1060.29   34.60
   4  -1  -9 1020.20   35.10
  -4   1   8    0.30    0.80
  -4   1   8    2.20    0.80
  -4   1   8    1.40    1.20
   4  -1  -8    0.30    0.70
   4  -1  -8    1.40    1.00
  -4   1   7 1176.78   35.70
  -4   1   7 1106.99   34.80
  -4   1   7 1040.20   34.90
   4  -1  -7 1042.90   34.80
   4  -1  -7 1062.69   34.70
   4  -1  -7 1071.49   35.20
  -4   1   6   43.60    2.10
  -4   1   6   45.80    2.70
   4  -1  -6   41.10    2.30
   4  -1  -6   51.99    2.80
   4  -1  -6   36.70    2.00
   4  -1  -6   40.80    2.00
  -4   1   5 2476.75   78.89
  -4   1   5 2490.95   78.29
   4  -1  -5 2674.13   78.99
   4  -1  -5 2482.35   79.09
   4  -1  -5 2388.36   79.09
   4  -1  -5 2341.97   78.69
  -4   1   4   11.10    0.90
  -4   1   4   13.20    1.40
   4  -1  -4   10.30    0.80
   4  -1  -4   12.20    1.10
   4  -1  -4   12.30    1.30
   4  -1  -4    9.00    0.80
  -4   1   3  710.93   22.50
   4  -1  -3  717.83   22.30
   4  -1  -3  686.73   22.80
   4  -1  -3  702.93   23.10
   4  -1  -3  704.53   22.40
  -4   1   2 1617.34   50.09
  -4   1   2 1625.74   50.29
   4  -1  -2 1511.25   50.39
   4  -1  -2 1562.84   50.39
   4  -1  -1 2486.55   79.09
   4  -1  -1 2385.86   78.09
   4  -1   0  182.18    6.20
   4  -1   0  181.88    6.50
   4  -1   1    8.70    0.80
   4  -1   1    7.50    1.00
   4  -1   2  198.18    7.10
   4  -1   2  195.08    6.80
  -4   1  -3  602.34   18.50
  -4   1  -3  621.54   18.40
   4  -1   3  521.85   18.80
   4  -1   3  570.84   19.20
  -4   1  -4  342.47   10.90
  -4   1  -4  340.47   10.90
  -4   1  -4  316.27   10.60
   4  -1   4  331.87   11.70
   4  -1   4  361.06   10.90
   4  -1   4  319.87   11.40
  -4   1  -5   97.79    3.50
  -4   1  -5   90.69    3.30
  -4   1  -5   97.29    3.50
   4  -1   5   93.49    3.20
   4  -1   5   91.79    4.10
   4  -1   5   89.89    3.90
   4  -1   5   89.49    3.20
   4  -1   5   92.99    3.50
  -4   1  -6  108.49    4.20
  -4   1  -6  105.09    4.10
  -4   1  -6  116.19    4.70
  -4   1  -6  111.89    4.00
   4  -1   6  114.69    4.70
   4  -1   6  106.39    3.90
   4  -1   6  107.99    3.90
   4  -1   6  117.19    4.90
  -4   1  -7  509.85   16.20
  -4   1  -7  483.85   16.90
  -4   1  -7  500.75   16.40
  -4   1  -7  496.55   16.30
   4  -1   7  494.85   17.20
   4  -1   7  491.85   16.10
   4  -1   7  486.45   16.90
   4  -1   7  498.35   16.10
  -4   1  -8  147.89    5.50
  -4   1  -8  151.08    5.70
  -4   1  -8  146.69    6.30
   4  -1   8  148.59    6.50
   4  -1   8  143.59    5.30
   4  -1   8  154.28    6.40
   4  -1   8  153.38    5.40
  -4   1  -9 2511.05   80.09
  -4   1  -9 2408.06   79.39
  -4   1  -9 2506.35   79.29
   4  -1   9 2474.25   80.39
   4  -1   9 2574.24   80.19
   4  -1   9 2517.65   79.49
  -4   1 -10   46.60    2.70
   4  -1  10   37.90    3.30
   4  -1  10   55.19    3.50
   4  -1  10   40.80    2.40
  -4   1 -11   46.80    2.70
  -4   1 -11   36.70    3.30
   4  -1  11   36.10    2.20
   4  -1  11   41.60    2.40
   4  -1  11   39.30    3.40
  -4   1 -12  214.38    8.70
  -4   1 -12  192.58    7.60
   4  -1  12  196.18    8.70
   4  -1  12  192.58    7.30
   4  -1  12  202.48    7.30
  -4   1 -13    2.20    1.80
  -4   1 -13    4.60    1.30
   4  -1  13    3.70    1.10
   4  -1  13    2.40    1.70
  -4   1 -14    9.10    2.40
  -4   1 -14   10.60    1.80
   4  -1  14   11.10    1.60
   4  -1  14   11.90    2.50
  -4   1 -15  119.39    6.70
  -4   1 -15  118.59    5.60
   4  -1  15  119.69    5.10
   4  -1  15  116.39    6.70
  -4   1 -16   10.00    1.90
  -4   1 -16   10.00    2.80
   4  -1  16   12.00    1.80
   4  -1  16   12.00    2.90
  -4   1 -17  141.39    7.90
  -4   1 -17  148.09    6.80
   4  -1  17  149.69    8.20
   4  -1  17  152.08    6.30
  -4   1 -18   48.00    3.90
  -4   1 -18   48.60    5.10
   4  -1  18   48.70    3.30
   4  -1  18   46.30    4.90
  -4   1 -19    4.30    2.80
  -4   1 -19    2.70    1.80
   4  -1  19    4.00    1.50
   4  -1  19    5.00    2.70
  -4   1 -20   12.20    2.40
  -4   1 -20   19.70    3.80
   4  -1  20   14.10    3.40
   4  -1  20   11.50    2.00
  -4   1 -21   18.50    2.80
  -4   1 -21   16.80    3.80
   4  -1  21   21.60    4.00
   4  -1  21   19.50    2.30
  -4   1 -22   -0.10    2.60
  -4   1 -22    1.50    1.80
   4  -1  22    1.80    1.40
  -4   1 -23    0.60    1.70
  -4   1 -23   -3.00    2.60
   4  -1  23    0.50    1.30
  -4   1 -24   12.00    3.80
  -4   1 -24   15.00    2.80
   4  -1  24   12.80    1.90
  -4   1 -25   15.30    2.80
  -4   1 -25   10.50    3.90
   4  -1  25   12.70    2.20
  -3   1  26    1.10    2.20
   3  -1 -26    3.40    2.00
  -3   1  25   94.19    6.20
   3  -1 -25  104.59    6.30
  -3   1  24    7.50    2.30
   3  -1 -24   11.40    2.40
   3  -1 -24    8.00    3.10
  -3   1  23  131.19    6.80
  -3   1  23  147.09    7.40
   3  -1 -23  120.69    8.10
   3  -1 -23  140.39    7.10
  -3   1  22   -0.60    2.80
  -3   1  22    2.40    1.60
  -3   1  22    2.30    2.00
   3  -1 -22    4.70    1.90
   3  -1 -22   -0.50    2.30
  -3   1  21   -0.60    1.40
  -3   1  21    0.60    2.70
  -3   1  21   -0.10    1.80
   3  -1 -21   -0.50    1.60
   3  -1 -21   -1.30    2.10
  -3   1  20    3.60    1.60
  -3   1  20   -1.30    1.70
  -3   1  20    1.20    2.80
   3  -1 -20    3.90    1.80
   3  -1 -20    1.80    2.30
  -3   1  19    5.30    2.00
  -3   1  19    4.10    1.60
  -3   1  19    3.20    2.50
   3  -1 -19    3.30    2.30
   3  -1 -19    5.20    1.80
  -3   1  18    0.40    2.20
  -3   1  18    1.50    1.70
  -3   1  18    1.20    1.30
   3  -1 -18   -0.10    2.00
   3  -1 -18    1.60    1.50
  -3   1  17   88.79    5.00
  -3   1  17   89.69    6.00
  -3   1  17   93.89    4.70
   3  -1 -17   85.09    4.80
   3  -1 -17   79.89    5.50
  -3   1  16   56.79    3.60
  -3   1  16   61.99    4.10
  -3   1  16   67.29    5.00
   3  -1 -16   59.49    4.50
   3  -1 -16   50.09    3.70
  -3   1  15 1018.80   33.20
  -3   1  15 1022.10   34.50
  -3   1  15  996.10   32.80
   3  -1 -15  963.80   32.90
   3  -1 -15  980.30   33.90
  -3   1  14   36.40    3.10
  -3   1  14   40.20    3.90
  -3   1  14   41.10    2.90
   3  -1 -14   43.50    3.00
   3  -1 -14   37.70    3.50
  -3   1  13  730.93   24.50
  -3   1  13  749.53   25.50
  -3   1  13  739.93   24.20
   3  -1 -13  724.73   25.10
   3  -1 -13  684.73   24.20
  -3   1  12    6.10    1.50
  -3   1  12    4.90    1.30
  -3   1  12    9.20    2.30
   3  -1 -12    8.40    1.50
   3  -1 -12    7.10    1.80
  -3   1  11  393.26   13.50
  -3   1  11  398.66   13.20
  -3   1  11  375.76   14.20
  -3   1  11  373.46   13.40
   3  -1 -11  380.06   13.20
   3  -1 -11  362.66   13.10
   3  -1 -11  378.76   13.80
  -3   1  10  513.05   17.50
  -3   1  10  518.55   18.20
  -3   1  10  528.95   17.30
  -3   1  10  513.85   17.50
   3  -1 -10  507.25   17.30
   3  -1 -10  502.85   17.90
  -3   1   9  154.08    6.60
  -3   1   9  153.58    5.80
  -3   1   9  154.58    6.00
   3  -1  -9  138.89    5.70
   3  -1  -9  152.08    6.30
  -3   1   8   63.39    3.10
  -3   1   8   64.09    3.20
  -3   1   8   68.09    3.80
   3  -1  -8   79.69    3.20
   3  -1  -8   64.59    3.50
  -3   1   7  473.25   15.30
  -3   1   7  449.26   15.40
  -3   1   7  482.05   16.00
   3  -1  -7  460.45   15.70
   3  -1  -7  442.46   15.20
  -3   1   6   64.59    3.10
  -3   1   6   57.09    2.40
  -3   1   6   57.29    2.60
   3  -1  -6   53.89    2.50
   3  -1  -6   47.50    2.40
   3  -1  -6   54.09    2.70
  -3   1   5  196.98    6.70
  -3   1   5  169.78    6.00
  -3   1   5  163.68    6.10
   3  -1  -5  169.68    6.00
   3  -1  -5  186.68    6.60
   3  -1  -5  168.08    6.10
   3  -1  -5  175.08    6.40
  -3   1   4   79.09    3.30
  -3   1   4   73.89    2.90
   3  -1  -4   77.99    3.20
   3  -1  -4   69.69    2.80
   3  -1  -4   67.09    2.80
   3  -1  -4   75.39    3.00
  -3   1   3 1779.12   58.29
   3  -1  -3 1847.62   57.99
   3  -1  -3 1767.42   58.59
   3  -1  -3 1889.71   57.69
   3  -1  -3 1784.42   57.59
  -3   1   2  102.99    3.50
  -3   1   2  107.89    3.50
   3  -1  -2  108.89    3.40
   3  -1  -2  101.49    3.90
   3  -1  -2  102.29    3.80
   3  -1  -2   99.09    3.40
  -3   1   1 2966.90   92.59
  -3   1   1 3024.10   92.59
   3  -1  -1 2877.41   95.29
   3  -1  -1 2864.61   94.29
   3  -1   0  109.99    3.80
   3  -1   0  106.59    4.00
   3  -1   1   58.79    2.30
   3  -1   1   62.79    2.60
  -3   1  -2  911.51   30.30
  -3   1  -2 1005.50   30.40
  -3   1  -2  989.80   30.40
   3  -1   2  938.51   30.90
  -3   1  -3  786.42   24.00
  -3   1  -3  748.93   24.00
   3  -1   3  719.03   23.80
   3  -1   3  770.82   24.60
   3  -1   3  709.13   24.30
   3  -1   3  787.22   24.00
   3  -1   3  769.32   23.80
  -3   1  -4    8.80    0.80
  -3   1  -4    7.30    0.60
  -3   1  -4    7.40    0.70
   3  -1   4    8.40    0.60
   3  -1   4    6.20    1.00
   3  -1   4    7.60    0.60
   3  -1   4    8.70    1.00
   3  -1   4    7.90    0.80
  -3   1  -5  107.89    4.00
  -3   1  -5  106.79    3.80
  -3   1  -5  110.29    3.90
  -3   1  -5  104.89    4.30
   3  -1   5  107.59    3.80
   3  -1   5  101.39    4.00
   3  -1   5  110.09    4.50
   3  -1   5  107.69    4.30
  -3   1  -6  319.87   10.80
  -3   1  -6  344.77   11.30
  -3   1  -6  340.17   10.70
   3  -1   6  335.77   11.30
   3  -1   6  310.57   10.30
   3  -1   6  339.37   10.70
   3  -1   6  271.67   10.30
   3  -1   6  339.17   11.60
  -3   1  -7  131.99    5.30
  -3   1  -7  111.99    4.60
  -3   1  -7  125.29    4.50
   3  -1   7  114.29    4.10
   3  -1   7  117.69    4.50
   3  -1   7  120.39    4.50
   3  -1   7  125.69    5.10
   3  -1   7  126.89    5.30
  -3   1  -8   19.70    2.20
  -3   1  -8   20.40    1.60
  -3   1  -8   23.30    1.80
   3  -1   8   22.00    2.10
   3  -1   8   19.40    2.30
   3  -1   8   19.40    1.50
   3  -1   8   22.20    1.70
   3  -1   8   18.90    1.20
  -3   1  -9    3.20    1.50
  -3   1  -9    0.90    0.90
  -3   1  -9    2.20    1.00
   3  -1   9    4.50    0.90
   3  -1   9    3.60    1.40
  -3   1 -10  802.02   26.50
  -3   1 -10  841.02   27.30
   3  -1  10  822.72   27.50
   3  -1  10  827.02   26.30
   3  -1  10  779.32   26.30
   3  -1  10  775.22   25.80
  -3   1 -11 1325.87   41.40
  -3   1 -11 1220.58   40.50
   3  -1  11 1266.07   40.30
   3  -1  11 1265.97   41.60
   3  -1  11 1216.18   40.30
   3  -1  11 1217.88   39.80
  -3   1 -12   79.79    4.80
  -3   1 -12   77.39    3.90
   3  -1  12   78.19    3.80
   3  -1  12   77.49    3.20
   3  -1  12   83.09    4.90
   3  -1  12   78.79    3.70
  -3   1 -13  364.66   12.80
  -3   1 -13  372.16   13.80
   3  -1  13  338.57   11.90
   3  -1  13  353.96   13.90
   3  -1  13  359.16   12.00
   3  -1  13  377.16   12.60
  -3   1 -14   16.30    2.70
  -3   1 -14   15.10    1.90
   3  -1  14   13.10    2.60
   3  -1  14   13.50    1.20
   3  -1  14   12.40    1.70
   3  -1  14   14.00    1.20
  -3   1 -15   -1.90    1.00
  -3   1 -15   -2.70    1.70
   3  -1  15    1.50    2.00
   3  -1  15   -0.80    0.60
   3  -1  15   -1.00    1.10
  -3   1 -16   11.60    2.80
  -3   1 -16   13.20    2.20
   3  -1  16   14.20    3.10
   3  -1  16   11.60    1.20
   3  -1  16   13.20    1.90
  -3   1 -17   91.99    5.10
  -3   1 -17   88.69    6.20
   3  -1  17  102.49    6.40
   3  -1  17   95.59    4.80
  -3   1 -18    3.40    1.60
  -3   1 -18    4.60    2.60
   3  -1  18    5.60    2.60
   3  -1  18    3.60    1.60
  -3   1 -19  135.69    8.10
  -3   1 -19  135.29    6.70
   3  -1  19  136.69    6.20
   3  -1  19  128.39    7.90
  -3   1 -20    3.60    2.60
  -3   1 -20    2.40    1.80
   3  -1  20    2.30    2.50
   3  -1  20    1.30    1.50
  -3   1 -21  128.79    8.20
  -3   1 -21  139.79    6.90
   3  -1  21  125.49    8.10
   3  -1  21  125.99    6.10
  -3   1 -22   22.40    4.20
  -3   1 -22   23.20    3.10
   3  -1  22   21.40    2.60
  -3   1 -23   -0.20    2.60
  -3   1 -23    2.10    1.80
   3  -1  23   -0.30    1.40
  -3   1 -24    9.60    2.30
  -3   1 -24    8.10    3.50
   3  -1  24    7.40    1.90
  -3   1 -25    9.40    2.50
  -3   1 -25   -0.80    2.90
   3  -1  25    1.50    1.50
  -3   1 -26   22.80    3.40
  -3   1 -26   15.20    4.20
   3  -1  26   16.50    2.30
  -2   1  26    2.50    2.20
   2  -1 -26    3.00    1.90
  -2   1  25  151.68    7.90
   2  -1 -25  160.68    8.10
   2  -1 -25  167.68    9.60
  -2   1  24    8.40    2.40
   2  -1 -24    9.30    2.30
   2  -1 -24   11.30    3.30
  -2   1  23    2.40    2.00
   2  -1 -23    9.00    2.20
   2  -1 -23    5.80    2.90
  -2   1  22   -0.70    3.00
  -2   1  22    1.30    1.90
  -2   1  22    0.00    1.40
   2  -1 -22    3.50    1.90
   2  -1 -22    1.20    2.40
  -2   1  21   13.50    2.20
  -2   1  21   12.00    2.60
  -2   1  21   18.40    3.90
   2  -1 -21   12.50    3.20
   2  -1 -21   16.50    2.60
  -2   1  20   72.69    5.00
  -2   1  20   77.19    4.40
  -2   1  20   82.29    6.40
   2  -1 -20   72.29    4.90
   2  -1 -20   78.69    6.00
  -2   1  19   97.59    6.60
  -2   1  19   94.69    5.40
  -2   1  19   90.99    4.80
   2  -1 -19  104.79    6.50
   2  -1 -19   89.69    5.20
  -2   1  18   88.79    4.60
  -2   1  18   99.69    6.40
  -2   1  18   92.39    5.20
   2  -1 -18   88.89    5.00
   2  -1 -18   84.29    6.00
  -2   1  17    2.50    2.30
  -2   1  17   -0.60    1.40
  -2   1  17    1.10    1.20
   2  -1 -17    2.70    2.10
   2  -1 -17    2.20    1.50
  -2   1  16   13.80    2.10
  -2   1  16   11.10    1.80
  -2   1  16   14.80    2.90
   2  -1 -16    7.20    1.70
   2  -1 -16   12.10    2.60
  -2   1  15   21.90    2.20
  -2   1  15   20.70    2.40
  -2   1  15   22.40    3.20
   2  -1 -15   26.80    2.50
   2  -1 -15   19.50    2.90
  -2   1  14   21.20    2.00
  -2   1  14   17.00    2.80
  -2   1  14   21.00    2.30
   2  -1 -14   15.90    1.90
   2  -1 -14   16.10    2.60
  -2   1  13  669.53   22.90
  -2   1  13  688.03   22.60
  -2   1  13  680.83   23.90
   2  -1 -13  679.83   22.80
   2  -1 -13  669.43   23.50
  -2   1  12   16.40    2.60
  -2   1  12   19.00    2.10
  -2   1  12   17.50    1.80
   2  -1 -12   21.00    2.60
   2  -1 -12   25.70    2.20
  -2   1  11 1102.69   35.40
  -2   1  11 1108.99   35.20
  -2   1  11 1098.59   36.20
   2  -1 -11 1035.20   35.20
   2  -1 -11 1075.39   35.90
  -2   1  10   37.20    3.30
  -2   1  10   45.10    2.60
  -2   1  10   39.40    2.80
   2  -1 -10   38.80    3.10
   2  -1 -10   37.70    2.40
  -2   1   9  126.49    5.00
  -2   1   9  122.39    5.10
  -2   1   9  127.99    5.70
  -2   1   9  129.89    5.20
   2  -1  -9  117.29    5.00
   2  -1  -9  117.69    5.40
   2  -1  -9  123.19    4.90
  -2   1   8   64.89    3.20
  -2   1   8   69.29    3.00
  -2   1   8   70.79    3.20
  -2   1   8   66.99    3.70
   2  -1  -8   63.29    2.90
   2  -1  -8   57.69    3.00
   2  -1  -8   65.39    3.50
  -2   1   7  410.06   13.50
  -2   1   7  417.26   14.00
   2  -1  -7  397.76   13.70
   2  -1  -7  387.26   13.30
   2  -1  -7  389.26   13.30
  -2   1   6 1090.29   34.20
  -2   1   6 1025.70   33.80
   2  -1  -6 1039.60   33.70
   2  -1  -6 1067.09   33.60
   2  -1  -6 1035.70   34.00
  -2   1   5  934.01   28.30
  -2   1   5  850.81   27.80
   2  -1  -5  849.22   27.80
   2  -1  -5  835.52   27.80
   2  -1  -5  866.41   28.10
  -2   1   4  845.22   28.30
  -2   1   4  924.61   28.40
  -2   1   4  895.31   28.00
   2  -1  -4  882.01   28.00
   2  -1  -4  843.92   28.10
   2  -1  -4  907.91   28.40
   2  -1  -4  854.51   28.30
  -2   1   3 1506.55   49.90
  -2   1   3 1669.33   49.99
  -2   1   3 1592.14   50.79
   2  -1  -3 1643.24   49.99
   2  -1  -3 1581.44   50.29
   2  -1  -3 1528.95   49.90
   2  -1  -3 1481.15   50.39
  -2   1   2  207.78    6.50
  -2   1   2  192.38    6.50
   2  -1  -2  187.88    6.70
   2  -1  -2  196.88    6.50
   2  -1  -2  210.08    6.50
  -2   1   1   72.69    2.40
  -2   1   1   72.49    2.40
   2  -1  -1   77.69    2.40
   2  -1  -1   68.69    2.60
   2  -1  -1   68.39    2.70
   2  -1   0  132.89    4.50
   2  -1   0  126.89    4.30
   2  -1   1 1916.01   60.89
   2  -1   1 1882.31   60.69
  -2   1  -2   15.20    0.70
  -2   1  -2   16.40    0.80
   2  -1   2   14.50    0.70
   2  -1   2   16.30    0.90
   2  -1   2   15.70    1.00
   2  -1   2   15.40    0.70
  -2   1  -3 1058.69   32.80
  -2   1  -3 1041.80   32.70
  -2   1  -3 1040.50   32.70
  -2   1  -3 1053.09   32.90
   2  -1   3 1012.80   32.60
   2  -1   3 1070.09   33.20
   2  -1   3  960.20   32.60
   2  -1   3 1033.30   32.70
   2  -1   3 1013.80   32.90
  -2   1  -4   45.80    1.80
  -2   1  -4   36.50    2.00
  -2   1  -4   39.00    1.70
   2  -1   4   45.70    1.70
   2  -1   4   36.10    1.50
   2  -1   4   32.80    1.90
   2  -1   4   40.80    1.70
   2  -1   4   38.10    2.20
   2  -1   4   41.40    1.80
  -2   1  -5  283.27    9.80
  -2   1  -5  284.97    9.40
  -2   1  -5  287.07    9.40
   2  -1   5  281.67    9.40
   2  -1   5  283.77   10.00
   2  -1   5  282.47    9.70
   2  -1   5  279.77    9.40
   2  -1   5  278.87    9.20
  -2   1  -6  620.44   20.10
  -2   1  -6  633.64   20.10
  -2   1  -6  606.14   20.50
   2  -1   6  607.94   20.10
   2  -1   6  615.04   20.10
   2  -1   6  630.64   20.50
   2  -1   6  622.54   19.90
   2  -1   6  626.94   20.80
  -2   1  -7  666.93   21.30
  -2   1  -7  641.84   21.70
  -2   1  -7  640.54   21.30
   2  -1   7  662.13   22.10
   2  -1   7  659.13   21.10
   2  -1   7  666.63   21.80
   2  -1   7  666.93   21.30
   2  -1   7  634.74   21.30
  -2   1  -8   36.20    2.60
  -2   1  -8   31.90    2.10
  -2   1  -8   33.60    2.00
   2  -1   8   30.20    2.10
   2  -1   8   31.10    1.80
   2  -1   8   36.70    2.80
   2  -1   8   30.80    2.00
  -2   1  -9 2008.40   63.19
  -2   1  -9 2020.70   63.29
  -2   1  -9 1956.00   63.79
   2  -1   9 2003.90   64.19
   2  -1   9 1986.70   63.19
   2  -1   9 1909.31   63.19
   2  -1   9 2004.40   62.89
  -2   1 -10  221.88    8.80
  -2   1 -10  264.77    9.60
   2  -1  10  251.17    9.80
   2  -1  10  257.57    8.50
   2  -1  10  220.08    8.60
   2  -1  10  248.58    8.80
  -2   1 -11 3229.88  100.19
  -2   1 -11 3023.30   99.29
   2  -1  11 3159.88  100.49
   2  -1  11 3182.18   98.89
   2  -1  11 2980.80   99.19
   2  -1  11 3196.98   99.29
  -2   1 -12   26.50    3.00
  -2   1 -12   28.40    2.40
   2  -1  12   25.50    1.90
   2  -1  12   26.20    2.20
   2  -1  12   26.40    2.20
   2  -1  12   32.30    3.40
  -2   1 -13  231.28    9.80
  -2   1 -13  249.88    9.20
   2  -1  13  241.98    8.50
   2  -1  13  238.18    9.00
   2  -1  13  243.58   10.20
  -2   1 -14   33.20    3.40
  -2   1 -14   25.50    2.40
   2  -1  14   28.50    3.50
   2  -1  14   32.00    2.10
   2  -1  14   32.40    2.60
  -2   1 -15    5.30    2.10
  -2   1 -15    2.00    1.30
   2  -1  15    4.20    1.10
   2  -1  15    3.50    1.30
   2  -1  15    4.50    2.20
  -2   1 -16    1.40    2.10
  -2   1 -16   -0.70    1.20
   2  -1  16    0.30    2.10
   2  -1  16    0.20    0.90
   2  -1  16   -0.50    1.30
  -2   1 -17  131.89    7.40
  -2   1 -17  122.99    6.10
   2  -1  17  126.79    5.10
   2  -1  17  130.99    6.00
   2  -1  17  135.99    7.70
  -2   1 -18    9.50    3.00
  -2   1 -18   18.90    2.50
   2  -1  18   10.20    2.10
   2  -1  18   15.20    3.30
   2  -1  18   14.90    1.90
  -2   1 -19  154.48    7.20
  -2   1 -19  152.28    8.50
   2  -1  19  142.49    8.50
   2  -1  19  149.99    6.80
  -2   1 -20    8.20    2.10
  -2   1 -20    5.30    2.80
   2  -1  20   10.10    3.20
   2  -1  20    2.60    1.70
  -2   1 -21   75.29    6.30
  -2   1 -21   68.19    4.90
   2  -1  21   63.39    4.40
   2  -1  21   66.79    6.20
  -2   1 -22   20.10    3.90
  -2   1 -22   21.20    3.10
   2  -1  22   23.00    4.90
   2  -1  22   21.80    2.70
  -2   1 -23   38.80    5.10
  -2   1 -23   43.10    4.20
   2  -1  23   43.60    3.70
  -2   1 -24    7.10    2.30
  -2   1 -24    6.10    3.10
   2  -1  24    4.00    1.80
  -2   1 -25   37.20    4.10
  -2   1 -25   35.80    5.30
   2  -1  25   36.40    3.40
  -2   1 -26    1.10    1.90
   2  -1  26   -1.60    1.50
  -1   1  26    3.70    2.20
   1  -1 -26    7.00    2.40
  -1   1  25   14.40    2.80
   1  -1 -25   10.50    3.40
   1  -1 -25   17.00    2.80
  -1   1  24   23.20    3.10
   1  -1 -24   25.10    4.30
   1  -1 -24   25.00    3.20
  -1   1  23  332.97   12.90
   1  -1 -23  329.77   13.10
   1  -1 -23  301.97   14.30
  -1   1  22    5.60    2.20
   1  -1 -22    8.30    2.20
   1  -1 -22    7.30    3.00
  -1   1  21  132.99    6.90
  -1   1  21  136.39    8.40
  -1   1  21  138.79    6.70
   1  -1 -21  138.69    7.00
   1  -1 -21  146.29    8.30
  -1   1  20    7.90    1.60
  -1   1  20    3.00    2.00
  -1   1  20    8.30    3.00
   1  -1 -20    8.50    2.10
   1  -1 -20    7.00    2.80
  -1   1  19   52.89    5.30
  -1   1  19   48.90    3.30
  -1   1  19   54.39    4.10
   1  -1 -19   54.49    4.10
   1  -1 -19   52.69    5.00
  -1   1  18   14.20    3.10
  -1   1  18   15.80    2.00
  -1   1  18   15.20    2.50
   1  -1 -18   11.30    2.80
   1  -1 -18   13.80    2.30
  -1   1  17    0.70    1.50
  -1   1  17    1.90    1.30
  -1   1  17    4.70    2.30
   1  -1 -17    1.10    1.50
   1  -1 -17    2.60    2.10
  -1   1  16   57.49    3.40
  -1   1  16   61.59    3.90
  -1   1  16   64.69    5.00
   1  -1 -16   62.89    4.80
   1  -1 -16   46.90    3.70
  -1   1  15  500.15   16.80
  -1   1  15  508.95   18.40
  -1   1  15  477.25   17.10
   1  -1 -15  489.25   18.10
   1  -1 -15  469.05   17.10
  -1   1  14    3.70    1.20
  -1   1  14    5.50    2.00
  -1   1  14    5.80    1.50
   1  -1 -14    4.30    1.30
   1  -1 -14    3.70    1.80
  -1   1  13  243.48    9.00
  -1   1  13  243.78   10.20
  -1   1  13  253.57    9.30
   1  -1 -13  228.98    9.10
   1  -1 -13  257.67   10.10
  -1   1  12   74.49    3.90
  -1   1  12   74.19    4.60
  -1   1  12   77.19    3.60
   1  -1 -12   72.69    3.80
   1  -1 -12   68.29    4.50
  -1   1  11   13.40    1.70
  -1   1  11   10.90    2.20
  -1   1  11   14.40    1.60
   1  -1 -11   19.40    1.90
   1  -1 -11    8.60    2.00
  -1   1  10  120.29    4.90
  -1   1  10  116.39    4.70
  -1   1  10  106.09    5.40
   1  -1 -10  110.19    5.40
   1  -1 -10  112.89    4.80
   1  -1 -10  112.39    4.70
  -1   1   9  717.63   23.60
  -1   1   9  704.13   22.80
  -1   1   9  701.43   22.90
   1  -1  -9  704.13   22.80
   1  -1  -9  650.03   22.80
   1  -1  -9  696.03   23.40
  -1   1   8  640.44   21.00
  -1   1   8  656.43   20.80
  -1   1   8  659.73   21.60
   1  -1  -8  609.94   21.30
   1  -1  -8  611.24   20.90
   1  -1  -8  642.04   20.80
  -1   1   7  432.46   14.20
  -1   1   7  460.75   14.90
  -1   1   7  423.16   14.30
  -1   1   7  416.06   14.30
   1  -1  -7  442.56   14.20
   1  -1  -7  440.46   14.70
   1  -1  -7  392.66   14.20
  -1   1   6    7.00    0.90
  -1   1   6    6.90    0.90
  -1   1   6    7.30    1.20
  -1   1   6    8.50    0.90
   1  -1  -6    6.30    0.80
   1  -1  -6    8.20    1.20
   1  -1  -6    5.80    0.80
  -1   1   5  704.13   22.30
  -1   1   5  654.03   22.00
  -1   1   5  698.53   21.90
  -1   1   5  688.53   22.00
   1  -1  -5  682.93   21.90
   1  -1  -5  681.03   22.00
   1  -1  -5  658.73   22.20
  -1   1   4  448.06   14.10
  -1   1   4  424.56   13.90
  -1   1   4  418.06   13.80
  -1   1   4  411.76   13.80
   1  -1  -4  414.56   13.80
   1  -1  -4  441.96   13.90
   1  -1  -4  411.76   13.80
   1  -1  -4  432.76   14.10
  -1   1   3 1996.10   66.49
  -1   1   3 2098.39   66.19
  -1   1   3 2240.08   67.09
   1  -1  -3 2077.99   65.59
   1  -1  -3 2042.70   66.99
   1  -1  -3 2111.79   66.59
   1  -1  -3 1993.10   66.39
   1  -1  -3 2041.70   66.19
  -1   1   2   18.70    1.00
  -1   1   2   18.10    0.90
  -1   1   2   21.50    0.90
  -1   1   2   18.50    0.80
   1  -1  -2   18.50    1.00
   1  -1  -2   18.10    1.00
   1  -1  -2   18.40    0.90
   1  -1  -2   19.60    0.90
   1  -1  -2   19.70    1.10
  -1   1   1  130.09    4.20
  -1   1   1  129.29    4.20
   1  -1  -1  126.19    4.40
   1  -1  -1  137.89    4.30
   1  -1  -1  116.39    4.20
   1  -1  -1  134.39    4.40
   1  -1  -1  131.39    4.20
  -1   1   0   37.10    1.30
  -1   1   0   35.90    1.30
  -1   1   0   39.90    1.40
   1  -1   0   34.90    1.50
  -1   1  -1  365.76   11.50
  -1   1  -1  382.06   11.50
  -1   1  -1  343.27   11.50
   1  -1   1  369.06   11.50
   1  -1   1  360.96   11.60
   1  -1   1  355.56   11.70
  -1   1  -2 1634.84   49.90
  -1   1  -2 1559.74   49.80
  -1   1  -2 1540.95   49.70
   1  -1   2 1484.05   49.50
   1  -1   2 1544.15   50.09
   1  -1   2 1534.35   49.80
   1  -1   2 1566.54   50.19
   1  -1   2 1592.24   49.80
  -1   1  -3  133.79    4.50
  -1   1  -3  135.09    4.50
  -1   1  -3  132.99    4.70
  -1   1  -3  134.69    4.60
   1  -1   3  133.69    4.60
   1  -1   3  132.49    4.50
   1  -1   3  140.09    4.90
   1  -1   3  136.69    4.50
   1  -1   3  124.89    4.60
   1  -1   3  136.69    4.70
  -1   1  -4   14.60    1.00
  -1   1  -4   14.80    1.00
  -1   1  -4   15.90    1.20
   1  -1   4   16.10    1.20
   1  -1   4   15.30    1.00
   1  -1   4   13.00    1.00
   1  -1   4   14.70    1.00
   1  -1   4   15.00    1.40
   1  -1   4   14.50    1.10
  -1   1  -5   12.10    1.00
  -1   1  -5    8.10    0.80
  -1   1  -5    8.90    1.00
   1  -1   5    8.90    1.20
   1  -1   5    9.60    1.10
   1  -1   5   10.10    0.90
   1  -1   5    9.30    0.80
   1  -1   5    8.30    0.80
  -1   1  -6  233.48    7.80
  -1   1  -6  221.28    8.10
  -1   1  -6  231.98    7.90
   1  -1   6  226.68    7.90
   1  -1   6  225.78    7.90
[truncated: 5,818,545 more chars]
