# Supplementary material for: Cationic cluster formation versus disproportionation of low-valent indium and gallium complexes of 2,2'-bipyridine
Source: Nat Commun. 2015 Oct 19;6:8288. doi: 10.1038/ncomms9288 (PMC4633986; doi:10.1038/ncomms9288)
Supplement: Supplementary Data 3 — Cif File for Structure 5 [file ncomms9288-s4.cif]

#==============================================================================
data_New_Global_Publ_Block
# Added by publCIF - use a unique identifier for each data block
#==============================================================================
# SUBMISSION DETAILS
_publ_contact_author_name
'Krossing, Ingo' # Name of author for correspondence'
_publ_contact_author_address # Address of author for correspondence
;
Institut fuer Anorganische und Analytische Chemie
Albert-Ludwigs-Universitaet Freiburg
Albertstr. 21
79104 Freiburg
;
_publ_contact_author_email        'krossing@uni-freiburg.de'
_publ_contact_author_fax          '++49 761 203-6001'
_publ_contact_author_phone        '++49-761-203-6122'
_publ_contact_letter
;
Please consider this CIF for publication. I certify that this contibution is the
original work of those listed as authors; that it has not been published
before (in any language or medium) and is not being considered for publication
elsewhere; that all authors concur with and are aware of the submission; that
all workers involved in the study are listed as authors or given proper credit
in the acknowledgements; that I have obtained permission for and acknowledged
the source of any excerpts from other copyright works; and that to the best of
my knowledge the paper contains no statements which are libellous, unlawful or
in any way actionable. All coauthors have made significant scientific
contributions to the work reported, including the ideas and their execution,
and share responsibility and accountability for the results.
;
_publ_requested_journal           'Nature Communications'
_publ_requested_category   'Chemical Sciences - Inorganic Chemistry'
#==============================================================================
# TITLE AND AUTHOR LIST
_publ_section_title
;
[In3(BIPY)5][Al(OC(CF3)3)4]3
;
# The loop structure below should contain the names and addresses of all
# authors, in the required order of publication. Repeat as necessary.
# NB if using publCIF, the Author database tool might prove useful
# (see the Tools menu in publCIF)
loop_
  _publ_author_name
  _publ_author_address
  _publ_author_footnote
 'Lichtenthaler, Martin R.'
;
Institut fuer Anorganische und Analytische Chemie
Albert-Ludwigs-Universitaet Freiburg
Albertstr. 21
79104 Freiburg
Germany
;
 .
 'Stahl, Florian'
;
Institut fuer Anorganische und Analytische Chemie
Albert-Ludwigs-Universitaet Freiburg
Albertstr. 21
79104 Freiburg
Germany
;
 .
  'Kratzert, Daniel'
;
Institut fuer Anorganische und Analytische Chemie
Albert-Ludwigs-Universitaet Freiburg
Albertstr. 21
79104 Freiburg
Germany
;
 .
 'Heidinger, Lorenz'
;
Institut fuer Physikalische Chemie
Albert-Ludwigs-Universitaet Freiburg
Albertstr. 21
79104 Freiburg
Germany
;
 .
 'Schleicher, Erik'
;
Institut fuer Physikalische Chemie
Albert-Ludwigs-Universitaet Freiburg
Albertstr. 21
79104 Freiburg
Germany
;
 .
  'Hamann, Julian'
;
Institut fuer Anorganische und Analytische Chemie
Albert-Ludwigs-Universitaet Freiburg
Albertstr. 21
79104 Freiburg
Germany
;
 .
  'Himmel, Daniel'
;
Institut fuer Anorganische und Analytische Chemie
Albert-Ludwigs-Universitaet Freiburg
Albertstr. 21
79104 Freiburg
Germany
;
 .
 'Weber, Stefan'
;
Institut fuer Physikalische Chemie
Albert-Ludwigs-Universitaet Freiburg
Albertstr. 21
79104 Freiburg
Germany
;
 .   
 'Krossing, Ingo'
;
Institut fuer Anorganische und Analytische Chemie
Albert-Ludwigs-Universitaet Freiburg
Albertstr. 21
79104 Freiburg
Germany
;
 .

_publ_section_abstract
;
(type here to add abstract)
;
_publ_section_comment
;
The stucture of the title compound, (I), is shown below. Dimensions are
available in the archived CIF.

For related literature, see [type here to add references to related
literature].
;
_publ_section_references
;
?
;
_publ_section_figure_captions
;

;
_publ_section_exptl_prep
;
(type here to add preparation details)
;
_publ_section_exptl_refinement
;
(type here to add refinement details)
;
#==============================================================================
# of the abstract, comment etc.
# Its contents will not be output
_publ_manuscript_text
;
?
;
#==============================================================================
# Formatted by publCIF    
data_P-1_a
 
_audit_creation_method            'SHELXL-2014/7'
_shelx_SHELXL_version_number      '2014/7'
_chemical_name_systematic         ?
_chemical_name_common             '[In3(BIPY)5][Al(OC(CF3)3)4]3'
_chemical_melting_point           ?
_chemical_formula_moiety          
'12(C16 Al F36 O4), 4(C50 H40 In3 N10), 4(C6 H5 F), C6 H4, F'
_chemical_formula_sum
 'C422 H184 Al12 F437 In12 N40 O48' 
_chemical_formula_weight          16586.68

loop_
 _atom_type_symbol
 _atom_type_description
 _atom_type_scat_dispersion_real
 _atom_type_scat_dispersion_imag
 _atom_type_scat_source
 'C'  'C'   0.0033   0.0016
 'International Tables Vol C Tables 4.2.6.8 and 6.1.1.4'
 'H'  'H'   0.0000   0.0000
 'International Tables Vol C Tables 4.2.6.8 and 6.1.1.4'
 'N'  'N'   0.0061   0.0033
 'International Tables Vol C Tables 4.2.6.8 and 6.1.1.4'
 'O'  'O'   0.0106   0.0060
 'International Tables Vol C Tables 4.2.6.8 and 6.1.1.4'
 'F'  'F'   0.0171   0.0103
 'International Tables Vol C Tables 4.2.6.8 and 6.1.1.4'
 'Al'  'Al'   0.0645   0.0514
 'International Tables Vol C Tables 4.2.6.8 and 6.1.1.4'
 'In'  'In'  -0.7276   1.3100
 'International Tables Vol C Tables 4.2.6.8 and 6.1.1.4'
 
_space_group_crystal_system       triclinic
_space_group_IT_number            2
_space_group_name_H-M_alt         'P -1'
_space_group_name_Hall            '-P 1'
 
_shelx_space_group_comment
;
The symmetry employed for this shelxl refinement is uniquely defined
by the following loop, which should always be used as a source of
symmetry information in preference to the above space-group names.
They are only intended as comments.
;
 
loop_
 _space_group_symop_operation_xyz
 'x, y, z'
 '-x, -y, -z'
 
_cell_length_a                    16.2891(6)
_cell_length_b                    25.6709(9)
_cell_length_c                    33.2531(12)
_cell_angle_alpha                 89.470(2)
_cell_angle_beta                  87.358(2)
_cell_angle_gamma                 81.522(2)
_cell_volume                      13738.4(9)
_cell_formula_units_Z             1
_cell_measurement_temperature     100(2)
_cell_measurement_reflns_used     9616
_cell_measurement_theta_min       4.710
_cell_measurement_theta_max       47.469
 
_exptl_crystal_description        'platelet'
_exptl_crystal_colour             'yellow'
_exptl_crystal_density_meas       ?
_exptl_crystal_density_method     'not measured'
_exptl_crystal_density_diffrn     2.005          
_exptl_crystal_F_000              8057
_exptl_transmission_factor_min    ?
_exptl_transmission_factor_max    ?
_exptl_crystal_size_max           0.130
_exptl_crystal_size_mid           0.110
_exptl_crystal_size_min           0.060
_exptl_absorpt_coefficient_mu     0.729
_shelx_estimated_absorpt_T_min    0.911
_shelx_estimated_absorpt_T_max    0.958
_exptl_absorpt_correction_type    'multi-scan'
_exptl_absorpt_correction_T_min   0.7081 
_exptl_absorpt_correction_T_max   0.7456
_exptl_absorpt_process_details    'SADABS-2014/3'
_exptl_absorpt_special_details    ?
_diffrn_ambient_temperature       100(2)
_diffrn_radiation_wavelength      0.71073
_diffrn_radiation_type            MoK\a
_diffrn_source                    'INCOATEC Mo Microsource'                       
_diffrn_measurement_device_type   'Bruker Smart Apex II Quazar' 
_diffrn_measurement_method        'phi and omega scans' 
_diffrn_detector_area_resol_mean  ?
_diffrn_reflns_number             351052
_diffrn_reflns_av_unetI/netI      0.0664
_diffrn_reflns_av_R_equivalents   0.0492
_diffrn_reflns_limit_h_min        -21
_diffrn_reflns_limit_h_max        21
_diffrn_reflns_limit_k_min        -33
_diffrn_reflns_limit_k_max        33
_diffrn_reflns_limit_l_min        -43
_diffrn_reflns_limit_l_max        43
_diffrn_reflns_theta_min          1.008
_diffrn_reflns_theta_max          27.610
_diffrn_reflns_theta_full         25.242
_diffrn_measured_fraction_theta_max   0.984
_diffrn_measured_fraction_theta_full  0.999
_diffrn_reflns_Laue_measured_fraction_max    0.984
_diffrn_reflns_Laue_measured_fraction_full   0.999
_diffrn_reflns_point_group_measured_fraction_max   0.984
_diffrn_reflns_point_group_measured_fraction_full  0.999
_reflns_number_total              62800
_reflns_number_gt                 42606
_reflns_threshold_expression      'I > 2\s(I)'
_reflns_Friedel_coverage          0.000
_reflns_Friedel_fraction_max      .
_reflns_Friedel_fraction_full     .
 
_reflns_special_details
;
 Reflections were merged by SHELXL according to the crystal
 class for the calculation of statistics and refinement.
 
 _reflns_Friedel_fraction is defined as the number of unique
 Friedel pairs measured divided by the number that would be
 possible theoretically, ignoring centric projections and
 systematic absences.
;
 
_computing_data_collection        'APEX2 v2014.11-1'
_computing_cell_refinement        'SAINT V8.34A'
_computing_data_reduction         'SAINT V8.34A'
_computing_structure_solution     'SHELXT-2014/7 (Sheldrick, 2015)'
_computing_structure_refinement   'SHELXL-2014/7 (Sheldrick, 2015)'
_computing_molecular_graphics     'Diamond 3.2i'
_computing_publication_material   'ShelXle-673'
_refine_special_details           ?
_refine_ls_structure_factor_coef  Fsqd
_refine_ls_matrix_type            full
_refine_ls_weighting_scheme       calc
_refine_ls_weighting_details
'w=1/[\s^2^(Fo^2^)+(0.0563P)^2^+91.1419P] where P=(Fo^2^+2Fc^2^)/3'
_atom_sites_solution_primary      ?
_atom_sites_solution_secondary    ?
_atom_sites_solution_hydrogens    geom
_refine_ls_hydrogen_treatment     constr
_refine_ls_extinction_method      none
_refine_ls_extinction_coef        .
_refine_ls_number_reflns          62800
_refine_ls_number_parameters      5878
_refine_ls_number_restraints      335118
_refine_ls_R_factor_all           0.1043
_refine_ls_R_factor_gt            0.0655
_refine_ls_wR_factor_ref          0.1709
_refine_ls_wR_factor_gt           0.1519
_refine_ls_goodness_of_fit_ref    1.024
_refine_ls_restrained_S_all       1.015
_refine_ls_shift/su_max           0.024
_refine_ls_shift/su_mean          0.000
 
loop_
 _atom_site_label
 _atom_site_type_symbol
 _atom_site_fract_x
 _atom_site_fract_y
 _atom_site_fract_z
 _atom_site_U_iso_or_equiv
 _atom_site_adp_type
 _atom_site_occupancy
 _atom_site_site_symmetry_order  
 _atom_site_calc_flag
 _atom_site_refinement_flags_posn
 _atom_site_refinement_flags_adp
 _atom_site_refinement_flags_occupancy
 _atom_site_disorder_assembly
 _atom_site_disorder_group
In1 In -0.27549(2) 0.18320(2) 0.33482(2) 0.02503(9) Uani 1 1 d . . . . .
In2 In -0.23501(2) 0.21639(2) 0.40779(2) 0.02110(8) Uani 1 1 d . . . . .
In3 In -0.21511(2) 0.27456(2) 0.34148(2) 0.02555(9) Uani 1 1 d . . . . .
In4 In -0.25148(2) 0.32036(2) 0.82776(2) 0.02407(9) Uani 1 1 d . . . . .
In5 In -0.27404(2) 0.28155(2) 0.90185(2) 0.02061(8) Uani 1 1 d . . . . .
In6 In -0.28820(2) 0.22285(2) 0.83632(2) 0.02567(9) Uani 1 1 d . . . . .
Al1 Al 0.31339(9) 0.45835(6) 0.37822(4) 0.0191(3) Uani 1 1 d D . . . .
Al2 Al 0.23710(9) 0.24196(6) 0.60025(4) 0.0186(3) Uani 1 1 d D . . . .
Al3 Al 0.79090(9) -0.01562(6) 0.67788(4) 0.0188(3) Uani 1 1 d D . . . .
Al4 Al 0.19252(10) 0.03738(6) 0.87808(5) 0.0219(3) Uani 1 1 d D . . . .
Al5 Al 0.24854(12) 0.48962(6) 0.84186(5) 0.0315(4) Uani 1 1 d D . . . .
Al6 Al 0.26695(10) 0.26427(6) 1.09313(5) 0.0217(3) Uani 1 1 d D . . . .
N1_1 N -0.3047(3) 0.09685(16) 0.34594(13) 0.0202(9) Uani 1 1 d . . . . .
N2_1 N -0.4088(3) 0.17590(17) 0.31026(13) 0.0226(9) Uani 1 1 d . . . . .
C1_1 C -0.2600(3) 0.0615(2) 0.36874(17) 0.0265(12) Uani 1 1 d . . . . .
H1_1 H -0.2095 0.0696 0.3785 0.032 Uiso 1 1 calc R U . . .
C2_1 C -0.2837(4) 0.0135(2) 0.37882(19) 0.0378(15) Uani 1 1 d . . . . .
H2_1 H -0.2497 -0.0109 0.3948 0.045 Uiso 1 1 calc R U . . .
C3_1 C -0.3574(4) 0.0014(2) 0.36539(19) 0.0358(14) Uani 1 1 d . . . . .
H3_1 H -0.3750 -0.0315 0.3717 0.043 Uiso 1 1 calc R U . . .
C4_1 C -0.4055(4) 0.0388(2) 0.34226(18) 0.0295(13) Uani 1 1 d . . . . .
H4_1 H -0.4574 0.0322 0.3332 0.035 Uiso 1 1 calc R U . . .
C5_1 C -0.3764(3) 0.0860(2) 0.33270(15) 0.0208(11) Uani 1 1 d . . . . .
C6_1 C -0.4251(3) 0.1264(2) 0.30699(16) 0.0219(11) Uani 1 1 d . . . . .
C7_1 C -0.4839(4) 0.1138(2) 0.28120(17) 0.0305(13) Uani 1 1 d . . . . .
H7_1 H -0.4946 0.0785 0.2793 0.037 Uiso 1 1 calc R U . . .
C8_1 C -0.5271(4) 0.1533(3) 0.25813(18) 0.0330(14) Uani 1 1 d . . . . .
H8_1 H -0.5666 0.1453 0.2399 0.040 Uiso 1 1 calc R U . . .
C9_1 C -0.5117(4) 0.2036(3) 0.26217(18) 0.0330(13) Uani 1 1 d . . . . .
H9_1 H -0.5415 0.2315 0.2474 0.040 Uiso 1 1 calc R U . . .
C10_1 C -0.4515(3) 0.2135(2) 0.28830(17) 0.0289(12) Uani 1 1 d . . . . .
H10_1 H -0.4402 0.2486 0.2906 0.035 Uiso 1 1 calc R U . . .
N1_2 N -0.2071(3) 0.18988(18) 0.26983(13) 0.0245(10) Uani 1 1 d . . . . .
N2_2 N -0.2984(3) 0.29635(17) 0.28714(13) 0.0241(10) Uani 1 1 d . . . . .
C1_2 C -0.1459(3) 0.1502(2) 0.26180(18) 0.0292(13) Uani 1 1 d . . . . .
H1_2 H -0.1406 0.1208 0.2796 0.035 Uiso 1 1 calc R U . . .
C2_2 C -0.0901(4) 0.1491(2) 0.22949(19) 0.0362(14) Uani 1 1 d . . . . .
H2_2 H -0.0469 0.1202 0.2254 0.043 Uiso 1 1 calc R U . . .
C3_2 C -0.0986(4) 0.1914(3) 0.20299(19) 0.0416(16) Uani 1 1 d . . . . .
H3_2 H -0.0610 0.1923 0.1804 0.050 Uiso 1 1 calc R U . . .
C4_2 C -0.1629(4) 0.2322(3) 0.21020(18) 0.0369(14) Uani 1 1 d . . . . .
H4_2 H -0.1704 0.2612 0.1922 0.044 Uiso 1 1 calc R U . . .
C5_2 C -0.2167(3) 0.2308(2) 0.24377(16) 0.0246(11) Uani 1 1 d . . . . .
C6_2 C -0.2878(3) 0.2731(2) 0.25072(16) 0.0224(11) Uani 1 1 d . . . . .
C7_2 C -0.3417(4) 0.2884(2) 0.22008(18) 0.0320(13) Uani 1 1 d . . . . .
H7_2 H -0.3326 0.2720 0.1944 0.038 Uiso 1 1 calc R U . . .
C8_2 C -0.4086(4) 0.3275(2) 0.22718(19) 0.0348(14) Uani 1 1 d . . . . .
H8_2 H -0.4465 0.3379 0.2067 0.042 Uiso 1 1 calc R U . . .
C9_2 C -0.4194(4) 0.3509(2) 0.26443(19) 0.0333(14) Uani 1 1 d . . . . .
H9_2 H -0.4649 0.3778 0.2702 0.040 Uiso 1 1 calc R U . . .
C10_2 C -0.3632(3) 0.3348(2) 0.29312(18) 0.0277(12) Uani 1 1 d . . . . .
H10_2 H -0.3705 0.3517 0.3186 0.033 Uiso 1 1 calc R U . . .
N1_3 N -0.2001(3) 0.14684(18) 0.45201(14) 0.0302(11) Uani 1 1 d . . . . .
N2_3 N -0.3558(3) 0.18115(18) 0.43023(13) 0.0264(10) Uani 1 1 d . . . . .
C1_3 C -0.1232(4) 0.1323(2) 0.46454(18) 0.0376(15) Uani 1 1 d . . . . .
H1_3 H -0.0804 0.1511 0.4546 0.045 Uiso 1 1 calc R U . . .
C2_3 C -0.1030(5) 0.0914(3) 0.4911(2) 0.0501(19) Uani 1 1 d . . . . .
H2_3 H -0.0475 0.0819 0.4991 0.060 Uiso 1 1 calc R U . . .
C3_3 C -0.1655(6) 0.0649(3) 0.5055(2) 0.056(2) Uani 1 1 d . . . . .
H3_3 H -0.1536 0.0367 0.5241 0.068 Uiso 1 1 calc R U . . .
C4_3 C -0.2454(5) 0.0789(3) 0.4933(2) 0.0493(18) Uani 1 1 d . . . . .
H4_3 H -0.2886 0.0604 0.5032 0.059 Uiso 1 1 calc R U . . .
C5_3 C -0.2618(5) 0.1203(2) 0.46641(18) 0.0375(15) Uani 1 1 d . . . . .
C6_3 C -0.3457(4) 0.1369(2) 0.45154(18) 0.0338(14) Uani 1 1 d . . . . .
C7_3 C -0.4115(6) 0.1078(3) 0.4567(3) 0.062(2) Uani 1 1 d . . . . .
H7_3 H -0.4045 0.0759 0.4716 0.075 Uiso 1 1 calc R U . . .
C8_3 C -0.4861(5) 0.1253(4) 0.4404(3) 0.068(3) Uani 1 1 d . . . . .
H8_3 H -0.5307 0.1054 0.4438 0.082 Uiso 1 1 calc R U . . .
C9_3 C -0.4964(4) 0.1708(3) 0.4193(2) 0.0429(16) Uani 1 1 d . . . . .
H9_3 H -0.5483 0.1841 0.4085 0.051 Uiso 1 1 calc R U . . .
C10_3 C -0.4293(4) 0.1970(2) 0.41411(17) 0.0304(13) Uani 1 1 d . . . . .
H10_3 H -0.4351 0.2282 0.3982 0.036 Uiso 1 1 calc R U . . .
N1_4 N -0.1141(3) 0.24910(17) 0.42983(13) 0.0231(10) Uani 1 1 d . . . . .
N2_4 N -0.2734(3) 0.27934(16) 0.45710(13) 0.0205(9) Uani 1 1 d . . . . .
C1_4 C -0.0384(3) 0.2363(2) 0.41139(18) 0.0290(12) Uani 1 1 d . . . . .
H1_4 H -0.0291 0.2065 0.3942 0.035 Uiso 1 1 calc R U . . .
C2_4 C 0.0257(4) 0.2645(2) 0.41636(19) 0.0339(14) Uani 1 1 d . . . . .
H2_4 H 0.0783 0.2547 0.4028 0.041 Uiso 1 1 calc R U . . .
C3_4 C 0.0115(4) 0.3079(2) 0.4419(2) 0.0384(15) Uani 1 1 d . . . . .
H3_4 H 0.0547 0.3280 0.4463 0.046 Uiso 1 1 calc R U . . .
C4_4 C -0.0650(4) 0.3212(2) 0.46056(19) 0.0327(14) Uani 1 1 d . . . . .
H4_4 H -0.0754 0.3508 0.4780 0.039 Uiso 1 1 calc R U . . .
C5_4 C -0.1278(4) 0.2911(2) 0.45384(16) 0.0251(12) Uani 1 1 d . . . . .
C6_4 C -0.2130(4) 0.3052(2) 0.47087(16) 0.0252(12) Uani 1 1 d . . . . .
C7_4 C -0.2342(4) 0.3462(2) 0.49871(17) 0.0324(13) Uani 1 1 d . . . . .
H7_4 H -0.1923 0.3637 0.5091 0.039 Uiso 1 1 calc R U . . .
C8_4 C -0.3163(4) 0.3610(2) 0.51100(19) 0.0391(15) Uani 1 1 d . . . . .
H8_4 H -0.3314 0.3889 0.5297 0.047 Uiso 1 1 calc R U . . .
C9_4 C -0.3760(4) 0.3351(2) 0.49597(19) 0.0362(14) Uani 1 1 d . . . . .
H9_4 H -0.4330 0.3453 0.5036 0.043 Uiso 1 1 calc R U . . .
C10_4 C -0.3521(4) 0.2942(2) 0.46975(18) 0.0303(13) Uani 1 1 d . . . . .
H10_4 H -0.3935 0.2756 0.4602 0.036 Uiso 1 1 calc R U . . .
N1_5 N -0.1876(3) 0.35437(16) 0.36804(13) 0.0214(9) Uani 1 1 d . . . . .
N2_5 N -0.0808(3) 0.28740(18) 0.32058(13) 0.0250(10) Uani 1 1 d . . . . .
C1_5 C -0.2404(3) 0.3859(2) 0.39188(17) 0.0263(12) Uani 1 1 d . . . . .
H1_5 H -0.2936 0.3764 0.3982 0.032 Uiso 1 1 calc R U . . .
C2_5 C -0.2214(4) 0.4323(2) 0.40796(17) 0.0313(13) Uani 1 1 d . . . . .
H2_5 H -0.2608 0.4541 0.4247 0.038 Uiso 1 1 calc R U . . .
C3_5 C -0.1441(4) 0.4458(2) 0.39889(18) 0.0345(14) Uani 1 1 d . . . . .
H3_5 H -0.1286 0.4769 0.4098 0.041 Uiso 1 1 calc R U . . .
C4_5 C -0.0897(4) 0.4140(2) 0.37392(17) 0.0286(12) Uani 1 1 d . . . . .
H4_5 H -0.0366 0.4234 0.3669 0.034 Uiso 1 1 calc R U . . .
C5_5 C -0.1119(3) 0.3680(2) 0.35871(15) 0.0224(11) Uani 1 1 d . . . . .
C6_5 C -0.0535(3) 0.3317(2) 0.33239(16) 0.0222(11) Uani 1 1 d . . . . .
C7_5 C 0.0250(4) 0.3424(2) 0.32077(18) 0.0344(14) Uani 1 1 d . . . . .
H7_5 H 0.0430 0.3740 0.3290 0.041 Uiso 1 1 calc R U . . .
C8_5 C 0.0769(4) 0.3067(3) 0.2971(2) 0.0450(17) Uani 1 1 d . . . . .
H8_5 H 0.1315 0.3131 0.2897 0.054 Uiso 1 1 calc R U . . .
C9_5 C 0.0491(4) 0.2615(3) 0.28425(19) 0.0367(14) Uani 1 1 d . . . . .
H9_5 H 0.0831 0.2368 0.2673 0.044 Uiso 1 1 calc R U . . .
C10_5 C -0.0302(4) 0.2537(2) 0.29706(18) 0.0317(13) Uani 1 1 d . . . . .
H10_5 H -0.0497 0.2226 0.2887 0.038 Uiso 1 1 calc R U . . .
N1_6 N -0.1198(3) 0.33758(18) 0.80460(14) 0.0257(10) Uani 1 1 d . . . . .
N2_6 N -0.2428(3) 0.40827(16) 0.84036(13) 0.0208(9) Uani 1 1 d . . . . .
C1_6 C -0.0666(4) 0.3039(2) 0.7824(2) 0.0355(14) Uani 1 1 d . . . . .
H1_6 H -0.0750 0.2681 0.7818 0.043 Uiso 1 1 calc R U . . .
C2_6 C 0.0000(4) 0.3184(3) 0.7604(2) 0.053(2) Uani 1 1 d . . . . .
H2_6 H 0.0363 0.2935 0.7445 0.064 Uiso 1 1 calc R U . . .
C3_6 C 0.0123(4) 0.3699(3) 0.7621(3) 0.062(2) Uani 1 1 d . . . . .
H3_6 H 0.0578 0.3812 0.7473 0.074 Uiso 1 1 calc R U . . .
C4_6 C -0.0411(4) 0.4051(3) 0.7850(2) 0.0473(18) Uani 1 1 d . . . . .
H4_6 H -0.0330 0.4409 0.7863 0.057 Uiso 1 1 calc R U . . .
C5_6 C -0.1065(3) 0.3879(2) 0.80626(18) 0.0280(12) Uani 1 1 d . . . . .
C6_6 C -0.1692(3) 0.4242(2) 0.83064(16) 0.0241(11) Uani 1 1 d . . . . .
C7_6 C -0.1526(4) 0.4737(2) 0.84293(19) 0.0359(14) Uani 1 1 d . . . . .
H7_6 H -0.1007 0.4848 0.8360 0.043 Uiso 1 1 calc R U . . .
C8_6 C -0.2133(5) 0.5057(2) 0.8652(2) 0.0432(17) Uani 1 1 d . . . . .
H8_6 H -0.2031 0.5392 0.8740 0.052 Uiso 1 1 calc R U . . .
C9_6 C -0.2870(4) 0.4896(2) 0.87458(19) 0.0342(14) Uani 1 1 d . . . . .
H9_6 H -0.3293 0.5117 0.8896 0.041 Uiso 1 1 calc R U . . .
C10_6 C -0.2999(4) 0.4404(2) 0.86191(17) 0.0277(12) Uani 1 1 d . . . . .
H10_6 H -0.3516 0.4290 0.8688 0.033 Uiso 1 1 calc R U . . .
N1_7 N -0.3239(3) 0.31711(17) 0.76883(13) 0.0244(10) Uani 1 1 d . . . . .
N2_7 N -0.2152(3) 0.21437(17) 0.77264(14) 0.0277(10) Uani 1 1 d . . . . .
C1_7 C -0.3924(4) 0.3530(2) 0.76673(18) 0.0307(13) Uani 1 1 d . . . . .
H1_7 H -0.4053 0.3775 0.7882 0.037 Uiso 1 1 calc R U . . .
C2_7 C -0.4453(4) 0.3565(3) 0.73529(18) 0.0359(14) Uani 1 1 d . . . . .
H2_7 H -0.4930 0.3827 0.7349 0.043 Uiso 1 1 calc R U . . .
C3_7 C -0.4261(4) 0.3203(3) 0.7042(2) 0.0411(16) Uani 1 1 d . . . . .
H3_7 H -0.4616 0.3209 0.6823 0.049 Uiso 1 1 calc R U . . .
C4_7 C -0.3562(4) 0.2839(2) 0.70528(17) 0.0328(13) Uani 1 1 d . . . . .
H4_7 H -0.3420 0.2594 0.6839 0.039 Uiso 1 1 calc R U . . .
C5_7 C -0.3052(4) 0.2831(2) 0.73862(18) 0.0290(13) Uani 1 1 d . . . . .
C6_7 C -0.2282(4) 0.2439(2) 0.73953(16) 0.0268(12) Uani 1 1 d . . . . .
C7_7 C -0.1724(4) 0.2377(3) 0.70614(19) 0.0374(15) Uani 1 1 d . . . . .
H7_7 H -0.1835 0.2586 0.6827 0.045 Uiso 1 1 calc R U . . .
C8_7 C -0.1018(4) 0.2014(3) 0.7071(2) 0.0428(16) Uani 1 1 d . . . . .
H8_7 H -0.0628 0.1976 0.6848 0.051 Uiso 1 1 calc R U . . .
C9_7 C -0.0884(4) 0.1707(3) 0.7409(2) 0.0409(16) Uani 1 1 d . . . . .
H9_7 H -0.0403 0.1450 0.7424 0.049 Uiso 1 1 calc R U . . .
C10_7 C -0.1465(4) 0.1780(2) 0.77277(19) 0.0331(14) Uani 1 1 d . . . . .
H10_7 H -0.1376 0.1563 0.7959 0.040 Uiso 1 1 calc R U . . .
N1_8 N -0.3967(3) 0.24971(18) 0.92720(14) 0.0280(11) Uani 1 1 d . . . . .
N2_8 N -0.2429(3) 0.22378(18) 0.95401(14) 0.0313(11) Uani 1 1 d . . . . .
C1_8 C -0.4675(4) 0.2587(3) 0.90820(19) 0.0360(15) Uani 1 1 d . . . . .
H1_8 H -0.4761 0.2879 0.8903 0.043 Uiso 1 1 calc R U . . .
C2_8 C -0.5295(4) 0.2270(3) 0.91351(19) 0.0390(16) Uani 1 1 d . . . . .
H2_8 H -0.5800 0.2344 0.9000 0.047 Uiso 1 1 calc R U . . .
C3_8 C -0.5151(5) 0.1845(3) 0.9391(2) 0.0455(19) Uani 1 1 d . . . . .
H3_8 H -0.5558 0.1618 0.9433 0.055 Uiso 1 1 calc R U . . .
C4_8 C -0.4425(5) 0.1750(2) 0.95847(19) 0.0412(17) Uani 1 1 d . . . . .
H4_8 H -0.4326 0.1456 0.9761 0.049 Uiso 1 1 calc R U . . .
C5_8 C -0.3829(4) 0.2082(2) 0.95245(16) 0.0319(14) Uani 1 1 d . . . . .
C6_8 C -0.3019(5) 0.1990(2) 0.97078(17) 0.0367(15) Uani 1 1 d . . . . .
C7_8 C -0.2863(6) 0.1651(3) 1.0035(2) 0.055(2) Uani 1 1 d . . . . .
H7_8 H -0.3300 0.1493 1.0161 0.066 Uiso 1 1 calc R U . . .
C8_8 C -0.2084(7) 0.1547(3) 1.0172(2) 0.072(3) Uani 1 1 d . . . . .
H8_8 H -0.1972 0.1310 1.0391 0.086 Uiso 1 1 calc R U . . .
C9_8 C -0.1452(6) 0.1787(3) 0.9993(3) 0.068(3) Uani 1 1 d . . . . .
H9_8 H -0.0900 0.1714 1.0081 0.082 Uiso 1 1 calc R U . . .
C10_8 C -0.1651(5) 0.2136(2) 0.9682(2) 0.0447(17) Uani 1 1 d . . . . .
H10_8 H -0.1228 0.2313 0.9562 0.054 Uiso 1 1 calc R U . . .
N1_9 N -0.3128(3) 0.35398(17) 0.94273(13) 0.0234(10) Uani 1 1 d . . . . .
N2_9 N -0.1554(3) 0.31957(18) 0.91761(14) 0.0266(10) Uani 1 1 d . . . . .
C1_9 C -0.3918(4) 0.3690(2) 0.95618(17) 0.0283(12) Uani 1 1 d . . . . .
H1_9 H -0.4328 0.3480 0.9498 0.034 Uiso 1 1 calc R U . . .
C2_9 C -0.4157(4) 0.4141(2) 0.97901(18) 0.0365(15) Uani 1 1 d . . . . .
H2_9 H -0.4718 0.4237 0.9883 0.044 Uiso 1 1 calc R U . . .
C3_9 C -0.3570(5) 0.4443(2) 0.98783(18) 0.0407(16) Uani 1 1 d . . . . .
H3_9 H -0.3719 0.4753 1.0034 0.049 Uiso 1 1 calc R U . . .
C4_9 C -0.2756(4) 0.4296(2) 0.97403(18) 0.0338(14) Uani 1 1 d . . . . .
H4_9 H -0.2343 0.4506 0.9799 0.041 Uiso 1 1 calc R U . . .
C5_9 C -0.2547(4) 0.3843(2) 0.95163(16) 0.0255(12) Uani 1 1 d . . . . .
C6_9 C -0.1692(4) 0.3663(2) 0.93565(19) 0.0312(13) Uani 1 1 d . . . . .
C7_9 C -0.1050(5) 0.3965(3) 0.9373(3) 0.063(2) Uani 1 1 d . . . . .
H7_9 H -0.1146 0.4303 0.9495 0.076 Uiso 1 1 calc R U . . .
C8_9 C -0.0273(5) 0.3768(3) 0.9209(3) 0.075(3) Uani 1 1 d . . . . .
H8_9 H 0.0173 0.3966 0.9226 0.090 Uiso 1 1 calc R U . . .
C9_9 C -0.0143(4) 0.3295(3) 0.9026(3) 0.056(2) Uani 1 1 d . . . . .
H9_9 H 0.0389 0.3156 0.8913 0.067 Uiso 1 1 calc R U . . .
C10_9 C -0.0802(4) 0.3021(2) 0.9009(2) 0.0373(15) Uani 1 1 d . . . . .
H10_9 H -0.0722 0.2693 0.8872 0.045 Uiso 1 1 calc R U . . .
N1_10 N -0.2963(3) 0.13992(17) 0.86437(14) 0.0250(10) Uani 1 1 d . . . . .
N2_10 N -0.4127(3) 0.19533(17) 0.81829(14) 0.0240(10) Uani 1 1 d . . . . .
C1_10 C -0.2426(4) 0.1158(2) 0.89065(18) 0.0310(13) Uani 1 1 d . . . . .
H1_10 H -0.1923 0.1296 0.8941 0.037 Uiso 1 1 calc R U . . .
C2_10 C -0.2572(4) 0.0721(2) 0.91276(18) 0.0370(15) Uani 1 1 d . . . . .
H2_10 H -0.2184 0.0567 0.9315 0.044 Uiso 1 1 calc R U . . .
C3_10 C -0.3288(4) 0.0514(2) 0.90718(19) 0.0364(15) Uani 1 1 d . . . . .
H3_10 H -0.3399 0.0210 0.9217 0.044 Uiso 1 1 calc R U . . .
C4_10 C -0.3843(4) 0.0753(2) 0.88016(17) 0.0309(13) Uani 1 1 d . . . . .
H4_10 H -0.4345 0.0618 0.8761 0.037 Uiso 1 1 calc R U . . .
C5_10 C -0.3661(3) 0.1193(2) 0.85897(16) 0.0237(11) Uani 1 1 d . . . . .
C6_10 C -0.4237(3) 0.1465(2) 0.82935(16) 0.0246(12) Uani 1 1 d . . . . .
C7_10 C -0.4868(4) 0.1231(3) 0.8135(2) 0.0426(16) Uani 1 1 d . . . . .
H7_10 H -0.4942 0.0884 0.8215 0.051 Uiso 1 1 calc R U . . .
C8_10 C -0.5385(4) 0.1500(3) 0.7863(2) 0.0453(17) Uani 1 1 d . . . . .
H8_10 H -0.5811 0.1339 0.7752 0.054 Uiso 1 1 calc R U . . .
C9_10 C -0.5280(4) 0.2003(3) 0.7756(2) 0.0401(15) Uani 1 1 d . . . . .
H9_10 H -0.5636 0.2201 0.7573 0.048 Uiso 1 1 calc R U . . .
C10_10 C -0.4640(4) 0.2213(2) 0.79205(18) 0.0321(13) Uani 1 1 d . . . . .
H10_10 H -0.4559 0.2560 0.7844 0.039 Uiso 1 1 calc R U . . .
O1_11 O 0.2915(4) 0.4980(2) 0.33781(14) 0.0280(13) Uani 0.736(7) 1 d D U P A 1
C1_11 C 0.2612(5) 0.5065(3) 0.3006(2) 0.0294(14) Uani 0.736(7) 1 d D U P A 1
C2_11 C 0.3314(5) 0.4899(3) 0.2682(2) 0.0350(16) Uani 0.736(7) 1 d D U P A 1
F1_11 F 0.3748(4) 0.4440(3) 0.2774(2) 0.0428(16) Uani 0.736(7) 1 d D U P A 1
F2_11 F 0.3858(5) 0.5249(3) 0.2663(2) 0.0446(15) Uani 0.736(7) 1 d D U P A 1
F3_11 F 0.3051(6) 0.4875(6) 0.2312(2) 0.0408(19) Uani 0.736(7) 1 d D U P A 1
C3_11 C 0.1891(5) 0.4751(3) 0.2943(2) 0.0389(17) Uani 0.736(7) 1 d D U P A 1
F4_11 F 0.2175(4) 0.4239(2) 0.28827(19) 0.0463(15) Uani 0.736(7) 1 d D U P A 1
F5_11 F 0.1436(5) 0.4922(3) 0.2631(2) 0.0497(14) Uani 0.736(7) 1 d D U P A 1
F6_11 F 0.1378(4) 0.4777(2) 0.32707(17) 0.0473(14) Uani 0.736(7) 1 d D U P A 1
C4_11 C 0.2318(6) 0.5666(3) 0.2967(3) 0.0338(15) Uani 0.736(7) 1 d D U P A 1
F7_11 F 0.2850(4) 0.5940(3) 0.31242(18) 0.0378(14) Uani 0.736(7) 1 d D U P A 1
F8_11 F 0.2230(12) 0.5816(8) 0.2584(3) 0.0429(13) Uani 0.736(7) 1 d D U P A 1
F9_11 F 0.1586(5) 0.5815(4) 0.3163(3) 0.0454(18) Uani 0.736(7) 1 d D U P A 1
O1_53 O 0.2504(10) 0.4876(6) 0.3405(3) 0.0280(13) Uani 0.264(7) 1 d D U P A 2
C1_53 C 0.2383(10) 0.5024(7) 0.3023(4) 0.0294(14) Uani 0.264(7) 1 d D U P A 2
C2_53 C 0.1623(10) 0.4797(7) 0.2863(5) 0.0389(17) Uani 0.264(7) 1 d D U P A 2
F1_53 F 0.1865(12) 0.4288(6) 0.2784(6) 0.0463(15) Uani 0.264(7) 1 d D U P A 2
F2_53 F 0.1335(16) 0.5024(10) 0.2528(6) 0.0497(14) Uani 0.264(7) 1 d D U P A 2
F3_53 F 0.1011(11) 0.4819(7) 0.3137(5) 0.0473(14) Uani 0.264(7) 1 d D U P A 2
C3_53 C 0.2182(15) 0.5634(7) 0.2992(7) 0.0338(15) Uani 0.264(7) 1 d D U P A 2
F4_53 F 0.2627(13) 0.5883(9) 0.3232(6) 0.0378(14) Uani 0.264(7) 1 d D U P A 2
F5_53 F 0.1380(13) 0.5758(13) 0.3110(10) 0.0454(18) Uani 0.264(7) 1 d D U P A 2
F6_53 F 0.225(3) 0.584(2) 0.2624(8) 0.0429(13) Uani 0.264(7) 1 d D U P A 2
C4_53 C 0.3141(12) 0.4841(8) 0.2737(6) 0.0350(16) Uani 0.264(7) 1 d D U P A 2
F7_53 F 0.3743(15) 0.5143(9) 0.2762(7) 0.0446(15) Uani 0.264(7) 1 d D U P A 2
F8_53 F 0.288(2) 0.4869(17) 0.2360(7) 0.0408(19) Uani 0.264(7) 1 d D U P A 2
F9_53 F 0.3477(13) 0.4345(7) 0.2800(8) 0.0428(16) Uani 0.264(7) 1 d D U P A 2
O1_12 O 0.3955(3) 0.4799(2) 0.40206(18) 0.0295(13) Uani 0.739(5) 1 d D U P A 1
C1_12 C 0.4711(4) 0.4957(3) 0.3979(2) 0.0364(13) Uani 0.739(5) 1 d D U P A 1
C2_12 C 0.5034(5) 0.4948(3) 0.4408(2) 0.0471(13) Uani 0.739(5) 1 d D U P A 1
F1_12 F 0.4634(4) 0.5365(3) 0.46180(19) 0.0607(17) Uani 0.739(5) 1 d D U P A 1
F2_12 F 0.4898(5) 0.4532(3) 0.4626(2) 0.0720(19) Uani 0.739(5) 1 d D U P A 1
F3_12 F 0.5846(4) 0.4992(3) 0.4408(2) 0.069(2) Uani 0.739(5) 1 d D U P A 1
C3_12 C 0.5304(5) 0.4580(3) 0.3703(3) 0.0496(18) Uani 0.739(5) 1 d D U P A 1
F4_12 F 0.5526(5) 0.4117(3) 0.3894(2) 0.074(2) Uani 0.739(5) 1 d D U P A 1
F5_12 F 0.6009(5) 0.4770(6) 0.3605(6) 0.055(3) Uani 0.739(5) 1 d D U P A 1
F6_12 F 0.4967(8) 0.4475(3) 0.3355(3) 0.063(3) Uani 0.739(5) 1 d D U P A 1
C4_12 C 0.4668(5) 0.5525(3) 0.3807(3) 0.0471(13) Uani 0.739(5) 1 d D U P A 1
F7_12 F 0.5333(4) 0.5751(4) 0.3872(3) 0.065(2) Uani 0.739(5) 1 d D U P A 1
F8_12 F 0.4619(4) 0.5510(3) 0.34100(18) 0.0649(17) Uani 0.739(5) 1 d D U P A 1
F9_12 F 0.4019(4) 0.5827(2) 0.3970(2) 0.0581(18) Uani 0.739(5) 1 d D U P A 1
O1_52 O 0.3925(7) 0.4945(6) 0.3803(5) 0.0295(13) Uani 0.261(5) 1 d D U P A 2
C1_52 C 0.4722(8) 0.4967(6) 0.3901(5) 0.0364(13) Uani 0.261(5) 1 d D U P A 2
C2_52 C 0.5286(10) 0.4807(7) 0.3523(5) 0.039(4) Uani 0.261(5) 1 d D U P A 2
F1_52 F 0.5070(18) 0.4341(8) 0.3439(8) 0.048(5) Uani 0.261(5) 1 d D U P A 2
F2_52 F 0.6093(13) 0.4725(15) 0.3586(13) 0.036(6) Uani 0.261(5) 1 d D U P A 2
F3_52 F 0.5116(11) 0.5154(7) 0.3237(5) 0.072(5) Uani 0.261(5) 1 d D U P A 2
C3_52 C 0.4741(10) 0.5543(6) 0.4016(5) 0.0471(13) Uani 0.261(5) 1 d D U P A 2
F4_52 F 0.4474(12) 0.5633(8) 0.4396(5) 0.075(5) Uani 0.261(5) 1 d D U P A 2
F5_52 F 0.4263(11) 0.5878(8) 0.3791(6) 0.067(5) Uani 0.261(5) 1 d D U P A 2
F6_52 F 0.5530(10) 0.5630(11) 0.3994(8) 0.060(6) Uani 0.261(5) 1 d D U P A 2
C4_52 C 0.5057(9) 0.4584(7) 0.4235(5) 0.0496(18) Uani 0.261(5) 1 d D U P A 2
F7_52 F 0.4433(10) 0.4525(8) 0.4491(5) 0.066(5) Uani 0.261(5) 1 d D U P A 2
F8_52 F 0.5700(11) 0.4720(8) 0.4417(6) 0.060(4) Uani 0.261(5) 1 d D U P A 2
F9_52 F 0.5367(14) 0.4099(7) 0.4109(7) 0.080(5) Uani 0.261(5) 1 d D U P A 2
O1_13 O 0.2365(2) 0.46005(14) 0.41532(11) 0.0295(9) Uani 1 1 d D U . . .
C1_13 C 0.1818(3) 0.48695(19) 0.44189(14) 0.0213(10) Uani 1 1 d D U . . .
C2_13 C 0.1604(3) 0.54518(19) 0.42876(16) 0.0270(11) Uani 1 1 d D U . . .
F1_13 F 0.2291(2) 0.56505(12) 0.41807(11) 0.0347(8) Uani 1 1 d D U . . .
F2_13 F 0.1119(2) 0.55021(13) 0.39779(10) 0.0359(8) Uani 1 1 d D U . . .
F3_13 F 0.1207(2) 0.57572(13) 0.45848(10) 0.0357(8) Uani 1 1 d D U . . .
C3_13 C 0.1011(3) 0.4615(2) 0.44346(16) 0.0298(12) Uani 1 1 d D U . . .
F4_13 F 0.0800(2) 0.45046(15) 0.40664(11) 0.0439(9) Uani 1 1 d D U . . .
F5_13 F 0.0362(2) 0.49187(14) 0.46068(12) 0.0431(9) Uani 1 1 d D U . . .
F6_13 F 0.1114(2) 0.41604(13) 0.46368(11) 0.0403(8) Uani 1 1 d D U . . .
C4_13 C 0.2183(3) 0.4839(2) 0.48429(16) 0.0321(12) Uani 1 1 d D U . . .
F7_13 F 0.2571(2) 0.43620(14) 0.49155(11) 0.0416(9) Uani 1 1 d D U . . .
F8_13 F 0.2735(2) 0.51727(14) 0.48696(11) 0.0439(9) Uani 1 1 d D U . . .
F9_13 F 0.1601(2) 0.49635(16) 0.51334(10) 0.0464(9) Uani 1 1 d D U . . .
O1_14 O 0.3372(9) 0.3935(2) 0.3632(4) 0.0280(15) Uani 0.674(6) 1 d D U P A 1
C1_14 C 0.3391(6) 0.3425(3) 0.3745(3) 0.0314(11) Uani 0.674(6) 1 d D U P A 1
C2_14 C 0.2559(5) 0.3309(3) 0.3938(3) 0.0417(16) Uani 0.674(6) 1 d D U P A 1
F1_14 F 0.2477(7) 0.3452(6) 0.4320(3) 0.066(3) Uani 0.674(6) 1 d D U P A 1
F2_14 F 0.2486(5) 0.2796(2) 0.3933(2) 0.061(2) Uani 0.674(6) 1 d D U P A 1
F3_14 F 0.1917(5) 0.3568(3) 0.3761(3) 0.051(2) Uani 0.674(6) 1 d D U P A 1
C3_14 C 0.4094(6) 0.3260(3) 0.4042(3) 0.0521(19) Uani 0.674(6) 1 d D U P A 1
F4_14 F 0.4087(7) 0.3640(4) 0.4303(3) 0.067(3) Uani 0.674(6) 1 d D U P A 1
F5_14 F 0.4044(7) 0.2810(3) 0.4220(3) 0.073(3) Uani 0.674(6) 1 d D U P A 1
F6_14 F 0.4834(5) 0.3208(4) 0.3850(3) 0.072(2) Uani 0.674(6) 1 d D U P A 1
C4_14 C 0.3593(6) 0.3076(3) 0.3360(2) 0.0382(16) Uani 0.674(6) 1 d D U P A 1
F7_14 F 0.3837(9) 0.2572(3) 0.3445(6) 0.048(3) Uani 0.674(6) 1 d D U P A 1
F8_14 F 0.4198(10) 0.3251(8) 0.3137(4) 0.064(4) Uani 0.674(6) 1 d D U P A 1
F9_14 F 0.2932(5) 0.3089(3) 0.3144(2) 0.054(2) Uani 0.674(6) 1 d D U P A 1
O1_45 O 0.3457(19) 0.3941(4) 0.3659(9) 0.0280(15) Uani 0.326(6) 1 d D U P A 2
C1_45 C 0.3366(10) 0.3430(4) 0.3730(5) 0.0314(11) Uani 0.326(6) 1 d D U P A 2
C2_45 C 0.4091(9) 0.3105(5) 0.3487(4) 0.0382(16) Uani 0.326(6) 1 d D U P A 2
F1_45 F 0.4130(15) 0.3263(15) 0.3103(6) 0.032(5) Uani 0.326(6) 1 d D U P A 2
F2_45 F 0.402(2) 0.2593(7) 0.3482(12) 0.050(6) Uani 0.326(6) 1 d D U P A 2
F3_45 F 0.4806(10) 0.3122(7) 0.3661(5) 0.061(4) Uani 0.326(6) 1 d D U P A 2
C3_45 C 0.3380(12) 0.3306(5) 0.4182(4) 0.0521(19) Uani 0.326(6) 1 d D U P A 2
F4_45 F 0.2638(13) 0.3476(11) 0.4362(6) 0.049(4) Uani 0.326(6) 1 d D U P A 2
F5_45 F 0.3865(16) 0.3559(9) 0.4390(7) 0.072(5) Uani 0.326(6) 1 d D U P A 2
F6_45 F 0.3534(10) 0.2795(4) 0.4265(5) 0.051(4) Uani 0.326(6) 1 d D U P A 2
C4_45 C 0.2540(8) 0.3327(5) 0.3559(4) 0.0417(16) Uani 0.326(6) 1 d D U P A 2
F7_45 F 0.1944(9) 0.3726(5) 0.3626(5) 0.043(4) Uani 0.326(6) 1 d D U P A 2
F8_45 F 0.2299(10) 0.2889(5) 0.3703(5) 0.053(4) Uani 0.326(6) 1 d D U P A 2
F9_45 F 0.2610(10) 0.3275(7) 0.3159(4) 0.050(4) Uani 0.326(6) 1 d D U P A 2
O1_15 O 0.1793(3) 0.2205(2) 0.56248(17) 0.0265(12) Uani 0.637(6) 1 d D U P B 1
C1_15 C 0.1527(6) 0.1790(4) 0.5454(3) 0.0341(14) Uani 0.637(6) 1 d D U P B 1
C2_15 C 0.2245(7) 0.1333(5) 0.5355(4) 0.0443(14) Uani 0.637(6) 1 d D U P B 1
F1_15 F 0.2721(9) 0.1141(5) 0.5658(4) 0.058(3) Uani 0.637(6) 1 d D U P B 1
F2_15 F 0.2773(10) 0.1489(7) 0.5077(4) 0.054(3) Uani 0.637(6) 1 d D U P B 1
F3_15 F 0.1942(11) 0.0916(6) 0.5207(6) 0.059(4) Uani 0.637(6) 1 d D U P B 1
C3_15 C 0.1064(6) 0.1987(4) 0.5070(3) 0.0379(18) Uani 0.637(6) 1 d D U P B 1
F4_15 F 0.1502(3) 0.2305(3) 0.48581(18) 0.0428(16) Uani 0.637(6) 1 d D U P B 1
F5_15 F 0.0915(5) 0.1603(3) 0.4833(2) 0.0483(19) Uani 0.637(6) 1 d D U P B 1
F6_15 F 0.0332(5) 0.2267(4) 0.5174(3) 0.042(2) Uani 0.637(6) 1 d D U P B 1
C4_15 C 0.0905(6) 0.1550(4) 0.5742(3) 0.0400(18) Uani 0.637(6) 1 d D U P B 1
F7_15 F 0.1306(5) 0.1208(3) 0.6000(2) 0.0491(18) Uani 0.637(6) 1 d D U P B 1
F8_15 F 0.0395(8) 0.1281(5) 0.5549(3) 0.061(3) Uani 0.637(6) 1 d D U P B 1
F9_15 F 0.0436(5) 0.1920(3) 0.5960(2) 0.0442(19) Uani 0.637(6) 1 d D U P B 1
O1_47 O 0.1790(6) 0.1969(4) 0.5842(3) 0.0265(12) Uani 0.363(6) 1 d D U P B 2
C1_47 C 0.1541(9) 0.1698(5) 0.5532(4) 0.0341(14) Uani 0.363(6) 1 d D U P B 2
C2_47 C 0.1184(9) 0.2062(6) 0.5192(4) 0.0379(18) Uani 0.363(6) 1 d D U P B 2
F1_47 F 0.0456(9) 0.2345(8) 0.5304(5) 0.049(4) Uani 0.363(6) 1 d D U P B 2
F2_47 F 0.1098(10) 0.1812(6) 0.4851(4) 0.055(4) Uani 0.363(6) 1 d D U P B 2
F3_47 F 0.1701(7) 0.2416(4) 0.5112(4) 0.050(3) Uani 0.363(6) 1 d D U P B 2
C3_47 C 0.2288(11) 0.1331(8) 0.5333(6) 0.0443(14) Uani 0.363(6) 1 d D U P B 2
F4_47 F 0.2837(13) 0.1290(8) 0.5615(6) 0.038(4) Uani 0.363(6) 1 d D U P B 2
F5_47 F 0.2637(18) 0.1537(13) 0.5007(7) 0.049(5) Uani 0.363(6) 1 d D U P B 2
F6_47 F 0.2126(18) 0.0860(9) 0.5228(10) 0.046(5) Uani 0.363(6) 1 d D U P B 2
C4_47 C 0.0862(9) 0.1389(5) 0.5709(4) 0.0400(18) Uani 0.363(6) 1 d D U P B 2
F7_47 F 0.1170(7) 0.0961(5) 0.5913(4) 0.045(3) Uani 0.363(6) 1 d D U P B 2
F8_47 F 0.0433(12) 0.1227(8) 0.5415(5) 0.052(4) Uani 0.363(6) 1 d D U P B 2
F9_47 F 0.0326(8) 0.1694(5) 0.5953(4) 0.041(3) Uani 0.363(6) 1 d D U P B 2
O1_16 O 0.2065(5) 0.3086(2) 0.6045(3) 0.0356(19) Uani 0.763(19) 1 d D U P B 1
C1_16 C 0.1455(5) 0.3497(3) 0.6083(3) 0.0367(12) Uani 0.763(19) 1 d D U P B 1
C2_16 C 0.1063(6) 0.3642(4) 0.5667(3) 0.0469(18) Uani 0.763(19) 1 d D U P B 1
F1_16 F 0.0527(5) 0.3310(4) 0.5581(3) 0.060(2) Uani 0.763(19) 1 d D U P B 1
F2_16 F 0.1644(5) 0.3591(4) 0.5378(2) 0.057(2) Uani 0.763(19) 1 d D U P B 1
F3_16 F 0.0651(4) 0.4136(3) 0.5665(3) 0.053(2) Uani 0.763(19) 1 d D U P B 1
C3_16 C 0.1837(6) 0.3978(4) 0.6227(3) 0.0515(19) Uani 0.763(19) 1 d D U P B 1
F4_16 F 0.2231(7) 0.4171(4) 0.5905(3) 0.061(3) Uani 0.763(19) 1 d D U P B 1
F5_16 F 0.1259(6) 0.4352(3) 0.6385(3) 0.069(2) Uani 0.763(19) 1 d D U P B 1
F6_16 F 0.2366(6) 0.3832(4) 0.6515(3) 0.068(2) Uani 0.763(19) 1 d D U P B 1
C4_16 C 0.0759(6) 0.3369(4) 0.6378(3) 0.0448(15) Uani 0.763(19) 1 d D U P B 1
F7_16 F 0.0057(7) 0.3705(5) 0.6364(4) 0.057(3) Uani 0.763(19) 1 d D U P B 1
F8_16 F 0.1019(7) 0.3398(4) 0.6760(3) 0.065(2) Uani 0.763(19) 1 d D U P B 1
F9_16 F 0.0597(6) 0.2883(3) 0.6344(4) 0.047(2) Uani 0.763(19) 1 d D U P B 1
O1_57 O 0.1914(17) 0.3061(6) 0.5943(9) 0.0356(19) Uani 0.237(19) 1 d D U P B 2
C1_57 C 0.1401(13) 0.3485(6) 0.6090(7) 0.0367(12) Uani 0.237(19) 1 d D U P B 2
C2_57 C 0.0726(16) 0.3325(10) 0.6389(7) 0.0448(15) Uani 0.237(19) 1 d D U P B 2
F1_57 F 0.044(2) 0.2903(12) 0.6255(12) 0.053(6) Uani 0.237(19) 1 d D U P B 2
F2_57 F 0.006(2) 0.3689(14) 0.6466(12) 0.051(7) Uani 0.237(19) 1 d D U P B 2
F3_57 F 0.103(2) 0.3200(12) 0.6751(8) 0.052(5) Uani 0.237(19) 1 d D U P B 2
C3_57 C 0.1884(14) 0.3875(9) 0.6296(7) 0.0515(19) Uani 0.237(19) 1 d D U P B 2
F4_57 F 0.2280(19) 0.4173(12) 0.6043(8) 0.043(5) Uani 0.237(19) 1 d D U P B 2
F5_57 F 0.2462(14) 0.3607(10) 0.6517(8) 0.055(5) Uani 0.237(19) 1 d D U P B 2
F6_57 F 0.1398(14) 0.4196(11) 0.6552(9) 0.061(6) Uani 0.237(19) 1 d D U P B 2
C4_57 C 0.0956(14) 0.3773(9) 0.5728(7) 0.0469(18) Uani 0.237(19) 1 d D U P B 2
F7_57 F 0.1472(17) 0.3786(12) 0.5412(8) 0.059(6) Uani 0.237(19) 1 d D U P B 2
F8_57 F 0.0643(15) 0.4259(8) 0.5848(10) 0.054(5) Uani 0.237(19) 1 d D U P B 2
F9_57 F 0.0344(16) 0.3519(12) 0.5617(10) 0.070(6) Uani 0.237(19) 1 d D U P B 2
O1_17 O 0.2193(3) 0.2051(2) 0.64188(15) 0.0220(11) Uani 0.637(5) 1 d D U P B 1
C1_17 C 0.2478(6) 0.1856(3) 0.6777(2) 0.0262(13) Uani 0.637(5) 1 d D U P B 1
C2_17 C 0.2437(6) 0.2303(3) 0.7084(3) 0.0353(17) Uani 0.637(5) 1 d D U P B 1
F1_17 F 0.2717(4) 0.2721(2) 0.69233(18) 0.0409(15) Uani 0.637(5) 1 d D U P B 1
F2_17 F 0.1642(5) 0.2452(5) 0.7210(3) 0.052(2) Uani 0.637(5) 1 d D U P B 1
F3_17 F 0.2872(5) 0.2163(3) 0.7411(2) 0.0400(18) Uani 0.637(5) 1 d D U P B 1
C3_17 C 0.1928(5) 0.1441(4) 0.6923(3) 0.0380(18) Uani 0.637(5) 1 d D U P B 1
F4_17 F 0.1136(4) 0.1620(3) 0.6862(2) 0.0489(18) Uani 0.637(5) 1 d D U P B 1
F5_17 F 0.2005(6) 0.1344(5) 0.7313(2) 0.053(2) Uani 0.637(5) 1 d D U P B 1
F6_17 F 0.2141(4) 0.0993(3) 0.6716(2) 0.0507(17) Uani 0.637(5) 1 d D U P B 1
C4_17 C 0.3399(7) 0.1585(5) 0.6732(4) 0.0311(11) Uani 0.637(5) 1 d D U P B 1
F7_17 F 0.3529(13) 0.1192(6) 0.7000(4) 0.041(2) Uani 0.637(5) 1 d D U P B 1
F8_17 F 0.3568(11) 0.1379(7) 0.6371(4) 0.037(2) Uani 0.637(5) 1 d D U P B 1
F9_17 F 0.3965(11) 0.1906(7) 0.6787(4) 0.046(2) Uani 0.637(5) 1 d D U P B 1
O1_44 O 0.2438(6) 0.2321(4) 0.6520(2) 0.0220(11) Uani 0.363(5) 1 d D U P B 2
C1_44 C 0.2560(9) 0.1962(5) 0.6821(3) 0.0262(13) Uani 0.363(5) 1 d D U P B 2
C2_44 C 0.2574(9) 0.2268(5) 0.7221(4) 0.0353(17) Uani 0.363(5) 1 d D U P B 2
F1_44 F 0.3015(6) 0.2663(4) 0.7181(3) 0.043(2) Uani 0.363(5) 1 d D U P B 2
F2_44 F 0.2875(9) 0.1958(5) 0.7516(4) 0.040(3) Uani 0.363(5) 1 d D U P B 2
F3_44 F 0.1809(8) 0.2492(8) 0.7343(4) 0.048(4) Uani 0.363(5) 1 d D U P B 2
C3_44 C 0.1854(8) 0.1621(5) 0.6860(4) 0.0380(18) Uani 0.363(5) 1 d D U P B 2
F4_44 F 0.1982(8) 0.1243(5) 0.6577(3) 0.052(3) Uani 0.363(5) 1 d D U P B 2
F5_44 F 0.1119(7) 0.1904(5) 0.6800(4) 0.053(3) Uani 0.363(5) 1 d D U P B 2
F6_44 F 0.1784(11) 0.1385(8) 0.7219(4) 0.054(4) Uani 0.363(5) 1 d D U P B 2
C4_44 C 0.3399(10) 0.1599(8) 0.6738(6) 0.0311(11) Uani 0.363(5) 1 d D U P B 2
F7_44 F 0.343(2) 0.1309(12) 0.6407(7) 0.037(2) Uani 0.363(5) 1 d D U P B 2
F8_44 F 0.364(2) 0.1277(11) 0.7042(8) 0.041(2) Uani 0.363(5) 1 d D U P B 2
F9_44 F 0.395(2) 0.1935(12) 0.6687(8) 0.046(2) Uani 0.363(5) 1 d D U P B 2
O1_18 O 0.3366(8) 0.2315(9) 0.5801(8) 0.036(2) Uani 0.467(6) 1 d D U P B 1
C1_18 C 0.4030(6) 0.2523(5) 0.5644(4) 0.0324(11) Uani 0.467(6) 1 d D U P B 1
C2_18 C 0.4504(6) 0.2743(4) 0.5981(3) 0.0353(15) Uani 0.467(6) 1 d D U P B 1
F1_18 F 0.3961(11) 0.3007(9) 0.6245(5) 0.046(4) Uani 0.467(6) 1 d D U P B 1
F2_18 F 0.4968(5) 0.2368(4) 0.6185(3) 0.048(2) Uani 0.467(6) 1 d D U P B 1
F3_18 F 0.5034(10) 0.3064(8) 0.5848(6) 0.041(4) Uani 0.467(6) 1 d D U P B 1
C3_18 C 0.4614(7) 0.2058(5) 0.5440(4) 0.0464(19) Uani 0.467(6) 1 d D U P B 1
F4_18 F 0.5336(11) 0.2214(11) 0.5326(6) 0.055(5) Uani 0.467(6) 1 d D U P B 1
F5_18 F 0.4292(7) 0.1931(6) 0.5103(4) 0.081(4) Uani 0.467(6) 1 d D U P B 1
F6_18 F 0.4742(15) 0.1631(6) 0.5678(6) 0.053(4) Uani 0.467(6) 1 d D U P B 1
C4_18 C 0.3748(7) 0.2972(5) 0.5344(4) 0.0463(18) Uani 0.467(6) 1 d D U P B 1
F7_18 F 0.3134(11) 0.2805(9) 0.5149(9) 0.069(5) Uani 0.467(6) 1 d D U P B 1
F8_18 F 0.3489(6) 0.3417(4) 0.5530(3) 0.054(3) Uani 0.467(6) 1 d D U P B 1
F9_18 F 0.4344(11) 0.3078(7) 0.5084(6) 0.068(5) Uani 0.467(6) 1 d D U P B 1
O1_40 O 0.3410(7) 0.2322(8) 0.5859(7) 0.036(2) Uani 0.533(6) 1 d D U P B 2
C1_40 C 0.4041(6) 0.2515(5) 0.5655(3) 0.0324(11) Uani 0.533(6) 1 d D U P B 2
C2_40 C 0.3850(6) 0.2630(4) 0.5209(3) 0.0463(18) Uani 0.533(6) 1 d D U P B 2
F1_40 F 0.3927(6) 0.2184(3) 0.4991(2) 0.054(2) Uani 0.533(6) 1 d D U P B 2
F2_40 F 0.4405(9) 0.2901(5) 0.5031(4) 0.045(3) Uani 0.533(6) 1 d D U P B 2
F3_40 F 0.3095(8) 0.2911(8) 0.5164(7) 0.055(4) Uani 0.533(6) 1 d D U P B 2
C3_40 C 0.4209(6) 0.3031(4) 0.5849(3) 0.0353(15) Uani 0.533(6) 1 d D U P B 2
F4_40 F 0.4160(10) 0.3010(8) 0.6251(4) 0.046(3) Uani 0.533(6) 1 d D U P B 2
F5_40 F 0.3671(5) 0.3447(3) 0.5736(3) 0.041(2) Uani 0.533(6) 1 d D U P B 2
F6_40 F 0.4978(8) 0.3131(7) 0.5747(5) 0.038(3) Uani 0.533(6) 1 d D U P B 2
C4_40 C 0.4829(6) 0.2092(4) 0.5674(3) 0.0464(19) Uani 0.533(6) 1 d D U P B 2
F7_40 F 0.5147(5) 0.2105(4) 0.6033(3) 0.052(2) Uani 0.533(6) 1 d D U P B 2
F8_40 F 0.5442(9) 0.2164(10) 0.5403(5) 0.047(3) Uani 0.533(6) 1 d D U P B 2
F9_40 F 0.4602(13) 0.1628(5) 0.5577(6) 0.067(4) Uani 0.533(6) 1 d D U P B 2
O1_19 O 0.8864(4) 0.0024(4) 0.6667(3) 0.0247(15) Uiso 0.491(3) 1 d D U P C 1
C1_19 C 0.9653(5) -0.0120(4) 0.6509(3) 0.0271(17) Uiso 0.491(3) 1 d D U P C 1
C2_19 C 0.9713(7) 0.0013(4) 0.6054(3) 0.039(2) Uiso 0.491(3) 1 d D U P C 1
F1_19 F 0.9604(5) 0.0519(3) 0.5943(3) 0.0361(19) Uiso 0.491(3) 1 d D U P C 1
F2_19 F 1.0468(5) -0.0233(3) 0.5911(3) 0.0394(17) Uiso 0.491(3) 1 d D U P C 1
F3_19 F 0.9121(6) -0.0174(4) 0.5870(3) 0.035(2) Uiso 0.491(3) 1 d D U P C 1
C3_19 C 0.9945(6) -0.0722(4) 0.6554(3) 0.035(2) Uiso 0.491(3) 1 d D U P C 1
F4_19 F 0.9677(5) -0.0983(3) 0.6256(3) 0.044(2) Uiso 0.491(3) 1 d D U P C 1
F5_19 F 0.9659(5) -0.0906(4) 0.6890(3) 0.049(2) Uiso 0.491(3) 1 d D U P C 1
F6_19 F 1.0776(4) -0.0836(3) 0.6547(2) 0.0407(18) Uiso 0.491(3) 1 d D U P C 1
C4_19 C 1.0198(7) 0.0185(4) 0.6764(3) 0.045(3) Uiso 0.491(3) 1 d D U P C 1
F7_19 F 0.9866(7) 0.0691(4) 0.6815(3) 0.071(3) Uiso 0.491(3) 1 d D U P C 1
F8_19 F 1.0266(7) -0.0030(4) 0.7130(3) 0.071(2) Uiso 0.491(3) 1 d D U P C 1
F9_19 F 1.0970(5) 0.0177(4) 0.6610(3) 0.056(3) Uiso 0.491(3) 1 d D U P C 1
O1_54 O 0.8793(6) 0.0117(6) 0.6619(5) 0.0247(15) Uiso 0.309(3) 1 d D U P C 2
C1_54 C 0.9625(6) 0.0000(5) 0.6540(5) 0.0271(17) Uiso 0.309(3) 1 d D U P C 2
C2_54 C 1.0015(8) -0.0562(5) 0.6656(4) 0.035(2) Uiso 0.309(3) 1 d D U P C 2
F1_54 F 0.9717(7) -0.0711(6) 0.7006(3) 0.030(3) Uiso 0.309(3) 1 d D U P C 2
F2_54 F 1.0849(6) -0.0611(5) 0.6688(4) 0.041(3) Uiso 0.309(3) 1 d D U P C 2
F3_54 F 0.9842(8) -0.0942(5) 0.6410(4) 0.044(3) Uiso 0.309(3) 1 d D U P C 2
C3_54 C 0.9822(9) 0.0087(6) 0.6087(4) 0.039(2) Uiso 0.309(3) 1 d D U P C 2
F4_54 F 0.9689(11) 0.0618(6) 0.6087(6) 0.069(5) Uiso 0.309(3) 1 d D U P C 2
F5_54 F 0.9386(12) -0.0100(8) 0.5828(6) 0.080(7) Uiso 0.309(3) 1 d D U P C 2
F6_54 F 1.0639(7) -0.0026(5) 0.5991(4) 0.0394(17) Uiso 0.309(3) 1 d D U P C 2
C4_54 C 1.0113(8) 0.0405(6) 0.6717(4) 0.045(3) Uiso 0.309(3) 1 d D U P C 2
F7_54 F 0.9706(8) 0.0879(4) 0.6658(4) 0.039(3) Uiso 0.309(3) 1 d D U P C 2
F8_54 F 1.0861(7) 0.0392(6) 0.6537(4) 0.043(3) Uiso 0.309(3) 1 d D U P C 2
F9_54 F 1.0159(12) 0.0343(7) 0.7104(4) 0.071(2) Uiso 0.309(3) 1 d D U P C 2
O1_58 O 0.8821(8) -0.0108(8) 0.6523(5) 0.0247(15) Uiso 0.200(3) 1 d D U P C 3
C1_58 C 0.9579(8) 0.0055(7) 0.6495(5) 0.0271(17) Uiso 0.200(3) 1 d D U P C 3
C2_58 C 0.9439(13) 0.0658(6) 0.6445(6) 0.059(10) Uiso 0.200(3) 1 d D U P C 3
F1_58 F 0.9173(17) 0.0801(11) 0.6084(6) 0.087(8) Uiso 0.200(3) 1 d D U P C 3
F2_58 F 1.0121(13) 0.0867(11) 0.6499(8) 0.084(8) Uiso 0.200(3) 1 d D U P C 3
F3_58 F 0.8873(13) 0.0879(9) 0.6723(6) 0.073(7) Uiso 0.200(3) 1 d D U P C 3
C3_58 C 1.0124(11) -0.0106(8) 0.6854(5) 0.045(3) Uiso 0.200(3) 1 d D U P C 3
F4_58 F 0.9940(18) -0.0537(9) 0.7039(9) 0.094(11) Uiso 0.200(3) 1 d D U P C 3
F5_58 F 0.9994(18) 0.0256(9) 0.7147(7) 0.071(2) Uiso 0.200(3) 1 d D U P C 3
F6_58 F 1.0948(11) -0.0160(10) 0.6783(7) 0.067(6) Uiso 0.200(3) 1 d D U P C 3
C4_58 C 0.9941(11) -0.0250(8) 0.6116(5) 0.039(2) Uiso 0.200(3) 1 d D U P C 3
F7_58 F 1.0336(17) -0.0732(9) 0.6204(8) 0.100(9) Uiso 0.200(3) 1 d D U P C 3
F8_58 F 1.0448(12) -0.0075(9) 0.5851(6) 0.0394(17) Uiso 0.200(3) 1 d D U P C 3
F9_58 F 0.9303(14) -0.0342(11) 0.5895(7) 0.062(8) Uiso 0.200(3) 1 d D U P C 3
O1_20 O 0.7846(3) -0.06749(17) 0.64619(13) 0.0249(10) Uani 0.834(4) 1 d D U P C 1
C1_20 C 0.7487(5) -0.1109(3) 0.6405(2) 0.0378(12) Uani 0.834(4) 1 d D U P C 1
C2_20 C 0.6526(5) -0.0962(3) 0.6429(2) 0.0480(16) Uani 0.834(4) 1 d D U P C 1
F1_20 F 0.6269(3) -0.0715(2) 0.60880(15) 0.0550(13) Uani 0.834(4) 1 d D U P C 1
F2_20 F 0.6136(4) -0.1390(2) 0.64609(16) 0.0653(15) Uani 0.834(4) 1 d D U P C 1
F3_20 F 0.6266(3) -0.0650(2) 0.67305(13) 0.0505(13) Uani 0.834(4) 1 d D U P C 1
C3_20 C 0.7755(7) -0.1534(3) 0.6729(3) 0.0614(18) Uani 0.834(4) 1 d D U P C 1
F4_20 F 0.7729(6) -0.2024(2) 0.6608(3) 0.097(3) Uani 0.834(4) 1 d D U P C 1
F5_20 F 0.7269(6) -0.1456(2) 0.7064(2) 0.0656(18) Uani 0.834(4) 1 d D U P C 1
F6_20 F 0.8538(5) -0.1504(4) 0.6826(4) 0.082(2) Uani 0.834(4) 1 d D U P C 1
C4_20 C 0.7764(5) -0.1331(3) 0.5985(2) 0.0554(18) Uani 0.834(4) 1 d D U P C 1
F7_20 F 0.8556(4) -0.1579(2) 0.59954(19) 0.0790(18) Uani 0.834(4) 1 d D U P C 1
F8_20 F 0.7313(4) -0.1678(2) 0.58567(16) 0.0736(17) Uani 0.834(4) 1 d D U P C 1
F9_20 F 0.7773(4) -0.0949(2) 0.57134(13) 0.0526(13) Uani 0.834(4) 1 d D U P C 1
O1_56 O 0.7465(13) -0.0613(7) 0.6520(7) 0.0249(10) Uani 0.166(4) 1 d D U P C 2
C1_56 C 0.7509(13) -0.1108(6) 0.6382(6) 0.0378(12) Uani 0.166(4) 1 d D U P C 2
C2_56 C 0.762(2) -0.1499(10) 0.6739(8) 0.0614(18) Uani 0.166(4) 1 d D U P C 2
F1_56 F 0.840(2) -0.162(2) 0.6840(19) 0.082(2) Uani 0.166(4) 1 d D U P C 2
F2_56 F 0.730(3) -0.1920(12) 0.6630(13) 0.097(3) Uani 0.166(4) 1 d D U P C 2
F3_56 F 0.716(3) -0.1301(14) 0.7062(11) 0.0656(18) Uani 0.166(4) 1 d D U P C 2
C3_56 C 0.6664(12) -0.1194(8) 0.6213(6) 0.0480(16) Uani 0.166(4) 1 d D U P C 2
F4_56 F 0.6615(15) -0.0958(10) 0.5860(6) 0.0550(13) Uani 0.166(4) 1 d D U P C 2
F5_56 F 0.6030(16) -0.1027(11) 0.6469(7) 0.0653(15) Uani 0.166(4) 1 d D U P C 2
F6_56 F 0.6661(19) -0.1711(7) 0.6174(8) 0.074(6) Uani 0.166(4) 1 d D U P C 2
C4_56 C 0.8176(13) -0.1215(8) 0.6034(6) 0.0554(18) Uani 0.166(4) 1 d D U P C 2
F7_56 F 0.8085(18) -0.0785(9) 0.5793(7) 0.0526(13) Uani 0.166(4) 1 d D U P C 2
F8_56 F 0.805(2) -0.1609(9) 0.5793(8) 0.0736(17) Uani 0.166(4) 1 d D U P C 2
F9_56 F 0.8958(15) -0.1322(11) 0.6149(8) 0.0790(18) Uani 0.166(4) 1 d D U P C 2
O1_21 O 0.7107(4) 0.0352(2) 0.6746(3) 0.0264(15) Uani 0.775(6) 1 d D U P C 1
C1_21 C 0.6751(5) 0.0785(3) 0.6546(3) 0.0343(12) Uani 0.775(6) 1 d D U P C 1
C2_21 C 0.7001(6) 0.0773(3) 0.6094(3) 0.0435(16) Uani 0.775(6) 1 d D U P C 1
F1_21 F 0.7774(3) 0.0913(3) 0.60407(19) 0.0564(16) Uani 0.775(6) 1 d D U P C 1
F2_21 F 0.7044(5) 0.0295(2) 0.5948(2) 0.0533(19) Uani 0.775(6) 1 d D U P C 1
F3_21 F 0.6495(6) 0.1100(5) 0.5873(4) 0.051(2) Uani 0.775(6) 1 d D U P C 1
C3_21 C 0.5800(5) 0.0788(3) 0.6597(3) 0.0549(19) Uani 0.775(6) 1 d D U P C 1
F4_21 F 0.5552(4) 0.0444(3) 0.6345(2) 0.0712(19) Uani 0.775(6) 1 d D U P C 1
F5_21 F 0.5379(4) 0.1260(3) 0.6517(2) 0.088(2) Uani 0.775(6) 1 d D U P C 1
F6_21 F 0.5571(4) 0.0671(3) 0.69721(19) 0.078(2) Uani 0.775(6) 1 d D U P C 1
C4_21 C 0.6978(6) 0.1285(3) 0.6740(3) 0.058(2) Uani 0.775(6) 1 d D U P C 1
F7_21 F 0.6822(6) 0.1703(2) 0.64998(19) 0.087(3) Uani 0.775(6) 1 d D U P C 1
F8_21 F 0.6581(6) 0.1383(2) 0.71018(18) 0.076(2) Uani 0.775(6) 1 d D U P C 1
F9_21 F 0.7806(5) 0.1209(2) 0.6801(2) 0.075(2) Uani 0.775(6) 1 d D U P C 1
O1_55 O 0.7268(14) 0.0433(7) 0.6733(10) 0.0264(15) Uani 0.225(6) 1 d D U P C 2
C1_55 C 0.6677(10) 0.0759(6) 0.6549(6) 0.0343(12) Uani 0.225(6) 1 d D U P C 2
C2_55 C 0.5860(11) 0.0518(7) 0.6519(6) 0.0549(19) Uani 0.225(6) 1 d D U P C 2
F1_55 F 0.5932(12) 0.0141(7) 0.6242(5) 0.051(4) Uani 0.225(6) 1 d D U P C 2
F2_55 F 0.5198(11) 0.0861(9) 0.6421(6) 0.065(5) Uani 0.225(6) 1 d D U P C 2
F3_55 F 0.5700(13) 0.0301(10) 0.6873(5) 0.067(5) Uani 0.225(6) 1 d D U P C 2
C3_55 C 0.6462(12) 0.1277(6) 0.6794(6) 0.058(2) Uani 0.225(6) 1 d D U P C 2
F4_55 F 0.7156(13) 0.1421(8) 0.6926(8) 0.070(5) Uani 0.225(6) 1 d D U P C 2
F5_55 F 0.5977(14) 0.1209(9) 0.7116(6) 0.072(5) Uani 0.225(6) 1 d D U P C 2
F6_55 F 0.6010(14) 0.1660(7) 0.6595(6) 0.067(5) Uani 0.225(6) 1 d D U P C 2
C4_55 C 0.6985(14) 0.0874(9) 0.6116(6) 0.0435(16) Uani 0.225(6) 1 d D U P C 2
F7_55 F 0.7542(14) 0.1209(9) 0.6112(7) 0.065(5) Uani 0.225(6) 1 d D U P C 2
F8_55 F 0.6342(19) 0.1071(15) 0.5903(15) 0.048(6) Uani 0.225(6) 1 d D U P C 2
F9_55 F 0.7339(15) 0.0424(8) 0.5943(8) 0.049(5) Uani 0.225(6) 1 d D U P C 2
O1_22 O 0.7882(14) -0.0382(6) 0.7263(2) 0.0387(10) Uani 0.634(5) 1 d D U P C 1
C1_22 C 0.7744(7) -0.0281(4) 0.7659(2) 0.0313(11) Uani 0.634(5) 1 d D U P C 1
C2_22 C 0.6891(6) -0.0435(4) 0.7802(3) 0.0457(18) Uani 0.634(5) 1 d D U P C 1
F1_22 F 0.6928(5) -0.0956(3) 0.7828(2) 0.066(2) Uani 0.634(5) 1 d D U P C 1
F2_22 F 0.6339(7) -0.0265(5) 0.7530(3) 0.068(3) Uani 0.634(5) 1 d D U P C 1
F3_22 F 0.6603(13) -0.0256(6) 0.8157(3) 0.054(3) Uani 0.634(5) 1 d D U P C 1
C3_22 C 0.7770(6) 0.0304(4) 0.7761(3) 0.0402(17) Uani 0.634(5) 1 d D U P C 1
F4_22 F 0.8360(6) 0.0483(4) 0.7538(3) 0.052(2) Uani 0.634(5) 1 d D U P C 1
F5_22 F 0.7890(12) 0.0361(8) 0.8147(3) 0.056(4) Uani 0.634(5) 1 d D U P C 1
F6_22 F 0.7038(4) 0.0587(3) 0.76794(19) 0.0536(18) Uani 0.634(5) 1 d D U P C 1
C4_22 C 0.8439(5) -0.0630(4) 0.7888(3) 0.0403(17) Uani 0.634(5) 1 d D U P C 1
F7_22 F 0.9150(4) -0.0429(3) 0.7843(2) 0.0532(18) Uani 0.634(5) 1 d D U P C 1
F8_22 F 0.8581(7) -0.1120(4) 0.7747(4) 0.057(3) Uani 0.634(5) 1 d D U P C 1
F9_22 F 0.8216(10) -0.0636(8) 0.8278(3) 0.048(4) Uani 0.634(5) 1 d D U P C 1
O1_43 O 0.787(2) -0.0390(11) 0.7263(3) 0.0387(10) Uani 0.366(5) 1 d D U P C 2
C1_43 C 0.7757(10) -0.0281(6) 0.7661(3) 0.0313(11) Uani 0.366(5) 1 d D U P C 2
C2_43 C 0.6817(8) -0.0140(6) 0.7771(4) 0.0457(18) Uani 0.366(5) 1 d D U P C 2
F1_43 F 0.6536(9) 0.0355(4) 0.7666(3) 0.057(3) Uani 0.366(5) 1 d D U P C 2
F2_43 F 0.669(2) -0.0164(10) 0.8171(4) 0.043(5) Uani 0.366(5) 1 d D U P C 2
F3_43 F 0.6321(11) -0.0435(6) 0.7599(4) 0.046(4) Uani 0.366(5) 1 d D U P C 2
C3_43 C 0.8106(8) -0.0783(5) 0.7898(4) 0.0403(17) Uani 0.366(5) 1 d D U P C 2
F4_43 F 0.8828(10) -0.1003(7) 0.7718(6) 0.057(4) Uani 0.366(5) 1 d D U P C 2
F5_43 F 0.7593(7) -0.1140(4) 0.7889(3) 0.046(3) Uani 0.366(5) 1 d D U P C 2
F6_43 F 0.8301(16) -0.0732(13) 0.8279(5) 0.039(4) Uani 0.366(5) 1 d D U P C 2
C4_43 C 0.8211(8) 0.0187(5) 0.7768(4) 0.0402(17) Uani 0.366(5) 1 d D U P C 2
F7_43 F 0.9021(7) 0.0012(5) 0.7772(3) 0.058(3) Uani 0.366(5) 1 d D U P C 2
F8_43 F 0.797(2) 0.0420(15) 0.8117(5) 0.052(5) Uani 0.366(5) 1 d D U P C 2
F9_43 F 0.8080(11) 0.0564(8) 0.7487(5) 0.053(4) Uani 0.366(5) 1 d D U P C 2
O1_23 O 0.2614(5) 0.0121(3) 0.83920(18) 0.0290(14) Uani 0.599(6) 1 d D U P D 1
C1_23 C 0.2758(6) -0.0105(4) 0.8028(3) 0.0312(14) Uani 0.599(6) 1 d D U P D 1
C2_23 C 0.3024(8) -0.0705(4) 0.8070(3) 0.044(2) Uani 0.599(6) 1 d D U P D 1
F1_23 F 0.3031(8) -0.0985(4) 0.7734(3) 0.049(2) Uani 0.599(6) 1 d D U P D 1
F2_23 F 0.2559(6) -0.0911(3) 0.8341(2) 0.0543(18) Uani 0.599(6) 1 d D U P D 1
F3_23 F 0.3808(7) -0.0791(7) 0.8187(5) 0.059(2) Uani 0.599(6) 1 d D U P D 1
C3_23 C 0.3461(6) 0.0141(4) 0.7804(3) 0.041(2) Uani 0.599(6) 1 d D U P D 1
F4_23 F 0.4070(5) 0.0183(3) 0.8042(2) 0.0511(19) Uani 0.599(6) 1 d D U P D 1
F5_23 F 0.3773(7) -0.0116(4) 0.7476(3) 0.051(2) Uani 0.599(6) 1 d D U P D 1
F6_23 F 0.3182(7) 0.0636(3) 0.7684(3) 0.048(2) Uani 0.599(6) 1 d D U P D 1
C4_23 C 0.1979(7) -0.0011(5) 0.7767(3) 0.0384(16) Uani 0.599(6) 1 d D U P D 1
F7_23 F 0.2157(7) -0.0113(4) 0.7377(3) 0.052(2) Uani 0.599(6) 1 d D U P D 1
F8_23 F 0.1573(15) 0.0477(5) 0.7768(7) 0.073(5) Uani 0.599(6) 1 d D U P D 1
F9_23 F 0.1433(5) -0.0335(3) 0.7883(3) 0.0478(19) Uani 0.599(6) 1 d D U P D 1
O1_51 O 0.2213(7) -0.0002(4) 0.8367(3) 0.0290(14) Uani 0.401(6) 1 d D U P D 2
C1_51 C 0.2583(9) -0.0125(6) 0.8005(3) 0.0312(14) Uani 0.401(6) 1 d D U P D 2
C2_51 C 0.1921(10) 0.0026(6) 0.7685(4) 0.0384(16) Uani 0.401(6) 1 d D U P D 2
F1_51 F 0.1389(8) -0.0318(4) 0.7667(4) 0.047(3) Uani 0.401(6) 1 d D U P D 2
F2_51 F 0.2235(13) 0.0071(6) 0.7315(4) 0.054(4) Uani 0.401(6) 1 d D U P D 2
F3_51 F 0.1499(19) 0.0483(6) 0.7812(7) 0.041(4) Uani 0.401(6) 1 d D U P D 2
C3_51 C 0.3299(8) 0.0196(6) 0.7916(4) 0.041(2) Uani 0.401(6) 1 d D U P D 2
F4_51 F 0.3765(7) 0.0206(5) 0.8233(3) 0.052(3) Uani 0.401(6) 1 d D U P D 2
F5_51 F 0.3001(10) 0.0707(5) 0.7844(4) 0.053(3) Uani 0.401(6) 1 d D U P D 2
F6_51 F 0.3799(11) 0.0005(7) 0.7606(5) 0.069(4) Uani 0.401(6) 1 d D U P D 2
C4_51 C 0.2904(11) -0.0725(5) 0.7987(5) 0.044(2) Uani 0.401(6) 1 d D U P D 2
F7_51 F 0.3631(11) -0.0860(11) 0.8161(8) 0.059(2) Uani 0.401(6) 1 d D U P D 2
F8_51 F 0.2996(13) -0.0872(7) 0.7601(4) 0.049(2) Uani 0.401(6) 1 d D U P D 2
F9_51 F 0.2335(8) -0.0992(5) 0.8153(4) 0.0543(18) Uani 0.401(6) 1 d D U P D 2
O1_24 O 0.1260(7) -0.0090(5) 0.8834(4) 0.0226(17) Uiso 0.337(3) 1 d D U P D 1
C1_24 C 0.0486(7) -0.0168(5) 0.8971(4) 0.0330(18) Uiso 0.337(3) 1 d D U P D 1
C2_24 C -0.0192(8) 0.0215(5) 0.8759(4) 0.030(3) Uiso 0.337(3) 1 d D U P D 1
F1_24 F -0.0335(12) 0.0710(6) 0.8912(5) 0.058(2) Uiso 0.337(3) 1 d D U P D 1
F2_24 F -0.0925(7) 0.0046(7) 0.8787(5) 0.0311(18) Uiso 0.337(3) 1 d D U P D 1
F3_24 F 0.0059(15) 0.0284(8) 0.8376(5) 0.0425(16) Uiso 0.337(3) 1 d D U P D 1
C3_24 C 0.0415(8) -0.0745(5) 0.8878(4) 0.032(3) Uiso 0.337(3) 1 d D U P D 1
F4_24 F 0.1076(10) -0.1070(8) 0.8977(6) 0.047(2) Uiso 0.337(3) 1 d D U P D 1
F5_24 F 0.0327(8) -0.0788(5) 0.8486(3) 0.042(2) Uiso 0.337(3) 1 d D U P D 1
F6_24 F -0.0252(7) -0.0894(5) 0.9061(4) 0.050(2) Uiso 0.337(3) 1 d D U P D 1
C4_24 C 0.0349(9) -0.0089(6) 0.9434(4) 0.054(4) Uiso 0.337(3) 1 d D U P D 1
F7_24 F 0.0722(9) -0.0493(5) 0.9644(5) 0.045(2) Uiso 0.337(3) 1 d D U P D 1
F8_24 F -0.0450(7) -0.0017(5) 0.9558(4) 0.050(2) Uiso 0.337(3) 1 d D U P D 1
F9_24 F 0.0667(8) 0.0325(5) 0.9566(4) 0.045(2) Uiso 0.337(3) 1 d D U P D 1
O1_46 O 0.1139(13) 0.0018(11) 0.8879(11) 0.0226(17) Uiso 0.135(3) 1 d D U P D 2
C1_46 C 0.0410(10) -0.0079(8) 0.9042(7) 0.0330(18) Uiso 0.135(3) 1 d D U P D 2
C2_46 C -0.0024(17) 0.0381(9) 0.9310(8) 0.041(5) Uiso 0.135(3) 1 d D U P D 2
F1_46 F 0.0465(18) 0.0461(16) 0.9609(9) 0.045(2) Uiso 0.135(3) 1 d D U P D 2
F2_46 F -0.0710(18) 0.0239(16) 0.9488(11) 0.050(2) Uiso 0.135(3) 1 d D U P D 2
F3_46 F -0.022(2) 0.0851(11) 0.9138(10) 0.058(2) Uiso 0.135(3) 1 d D U P D 2
C3_46 C -0.0136(13) -0.0185(10) 0.8692(6) 0.058(7) Uiso 0.135(3) 1 d D U P D 2
F4_46 F 0.0071(18) -0.0658(9) 0.8521(9) 0.042(2) Uiso 0.135(3) 1 d D U P D 2
F5_46 F -0.010(2) 0.0181(11) 0.8406(8) 0.0425(16) Uiso 0.135(3) 1 d D U P D 2
F6_46 F -0.0918(13) -0.0164(11) 0.8829(8) 0.0311(18) Uiso 0.135(3) 1 d D U P D 2
C4_46 C 0.0531(15) -0.0575(9) 0.9317(7) 0.046(6) Uiso 0.135(3) 1 d D U P D 2
F7_46 F 0.1019(18) -0.0964(13) 0.9126(9) 0.047(2) Uiso 0.135(3) 1 d D U P D 2
F8_46 F -0.0167(15) -0.0760(11) 0.9421(9) 0.050(2) Uiso 0.135(3) 1 d D U P D 2
F9_46 F 0.0933(19) -0.0460(13) 0.9639(9) 0.045(2) Uiso 0.135(3) 1 d D U P D 2
O1_59 O 0.1267(10) -0.0059(8) 0.8947(7) 0.0226(17) Uiso 0.210(3) 1 d D U P D 3
C1_59 C 0.0453(9) -0.0112(7) 0.9021(5) 0.0330(18) Uiso 0.210(3) 1 d D U P D 3
C2_59 C 0.0048(12) 0.0335(8) 0.9309(6) 0.041(5) Uiso 0.210(3) 1 d D U P D 3
F1_59 F 0.0626(13) 0.0525(9) 0.9507(6) 0.045(2) Uiso 0.210(3) 1 d D U P D 3
F2_59 F -0.0567(13) 0.0227(11) 0.9551(7) 0.050(2) Uiso 0.210(3) 1 d D U P D 3
F3_59 F -0.031(2) 0.0734(10) 0.9079(8) 0.058(2) Uiso 0.210(3) 1 d D U P D 3
C3_59 C -0.0041(11) -0.0066(8) 0.8636(5) 0.058(7) Uiso 0.210(3) 1 d D U P D 3
F4_59 F 0.0117(13) -0.0505(7) 0.8415(6) 0.042(2) Uiso 0.210(3) 1 d D U P D 3
F5_59 F 0.010(3) 0.0342(9) 0.8404(8) 0.0425(16) Uiso 0.210(3) 1 d D U P D 3
F6_59 F -0.0867(10) -0.0021(11) 0.8697(7) 0.0311(18) Uiso 0.210(3) 1 d D U P D 3
C4_59 C 0.0462(12) -0.0654(7) 0.9225(5) 0.046(6) Uiso 0.210(3) 1 d D U P D 3
F7_59 F 0.0984(17) -0.1005(15) 0.9013(9) 0.047(2) Uiso 0.210(3) 1 d D U P D 3
F8_59 F -0.0292(11) -0.0791(9) 0.9239(7) 0.050(2) Uiso 0.210(3) 1 d D U P D 3
F9_59 F 0.0740(14) -0.0669(9) 0.9594(5) 0.045(2) Uiso 0.210(3) 1 d D U P D 3
O1_62 O 0.1103(6) 0.0131(5) 0.9034(3) 0.0226(17) Uiso 0.318(3) 1 d D U P D 4
C1_62 C 0.0365(7) -0.0041(5) 0.8997(4) 0.0330(18) Uiso 0.318(3) 1 d D U P D 4
C2_62 C 0.0445(8) -0.0585(5) 0.8794(4) 0.032(3) Uiso 0.318(3) 1 d D U P D 4
F1_62 F 0.0573(8) -0.0534(5) 0.8396(3) 0.042(2) Uiso 0.318(3) 1 d D U P D 4
F2_62 F -0.0219(7) -0.0835(5) 0.8849(4) 0.050(2) Uiso 0.318(3) 1 d D U P D 4
F3_62 F 0.1106(8) -0.0919(6) 0.8900(5) 0.047(2) Uiso 0.318(3) 1 d D U P D 4
C3_62 C -0.0001(9) -0.0112(6) 0.9432(4) 0.054(4) Uiso 0.318(3) 1 d D U P D 4
F4_62 F 0.0083(8) 0.0293(4) 0.9657(3) 0.045(2) Uiso 0.318(3) 1 d D U P D 4
F5_62 F 0.0370(8) -0.0538(5) 0.9611(4) 0.045(2) Uiso 0.318(3) 1 d D U P D 4
F6_62 F -0.0814(7) -0.0156(5) 0.9453(4) 0.050(2) Uiso 0.318(3) 1 d D U P D 4
C4_62 C -0.0238(8) 0.0360(5) 0.8763(4) 0.030(3) Uiso 0.318(3) 1 d D U P D 4
F7_62 F -0.0446(14) 0.0780(7) 0.8997(6) 0.058(2) Uiso 0.318(3) 1 d D U P D 4
F8_62 F -0.0926(7) 0.0193(5) 0.8669(4) 0.0311(18) Uiso 0.318(3) 1 d D U P D 4
F9_62 F 0.0106(9) 0.0521(5) 0.8428(4) 0.0425(16) Uiso 0.318(3) 1 d D U P D 4
O1_25 O 0.2533(7) 0.0436(6) 0.9182(3) 0.031(2) Uani 0.609(3) 1 d D U P D 1
C1_25 C 0.3148(6) 0.0249(4) 0.9421(3) 0.0294(13) Uani 0.609(3) 1 d D U P D 1
C2_25 C 0.3064(6) 0.0592(3) 0.9809(2) 0.039(2) Uani 0.609(3) 1 d D U P D 1
F1_25 F 0.2300(5) 0.0656(3) 0.9959(2) 0.0441(17) Uani 0.609(3) 1 d D U P D 1
F2_25 F 0.3275(5) 0.1066(3) 0.9731(2) 0.0504(15) Uani 0.609(3) 1 d D U P D 1
F3_25 F 0.3537(4) 0.0362(3) 1.01036(19) 0.0532(15) Uani 0.609(3) 1 d D U P D 1
C3_25 C 0.4014(5) 0.0294(4) 0.9217(3) 0.0432(17) Uani 0.609(3) 1 d D U P D 1
F4_25 F 0.4006(5) 0.0744(3) 0.9018(3) 0.0497(17) Uani 0.609(3) 1 d D U P D 1
F5_25 F 0.4635(4) 0.0250(3) 0.9465(2) 0.0612(18) Uani 0.609(3) 1 d D U P D 1
F6_25 F 0.4207(5) -0.0095(3) 0.8942(2) 0.0577(16) Uani 0.609(3) 1 d D U P D 1
C4_25 C 0.3130(5) -0.0331(3) 0.9547(3) 0.0374(16) Uani 0.609(3) 1 d D U P D 1
F7_25 F 0.2999(6) -0.0611(4) 0.9226(3) 0.0449(16) Uani 0.609(3) 1 d D U P D 1
F8_25 F 0.3820(5) -0.0563(3) 0.9705(3) 0.0517(19) Uani 0.609(3) 1 d D U P D 1
F9_25 F 0.2503(4) -0.0361(3) 0.9819(2) 0.0406(14) Uani 0.609(3) 1 d D U P D 1
O1_41 O 0.2675(12) 0.0400(9) 0.9117(6) 0.031(2) Uani 0.391(3) 1 d D U P D 2
C1_41 C 0.3123(7) 0.0150(5) 0.9413(3) 0.0294(13) Uani 0.391(3) 1 d D U P D 2
C2_41 C 0.2571(7) 0.0135(5) 0.9801(3) 0.037(2) Uani 0.391(3) 1 d D U P D 2
F1_41 F 0.2067(8) 0.0586(5) 0.9849(4) 0.0441(17) Uani 0.391(3) 1 d D U P D 2
F2_41 F 0.3063(6) 0.0024(4) 1.0108(3) 0.0504(15) Uani 0.391(3) 1 d D U P D 2
F3_41 F 0.2092(7) -0.0246(4) 0.9787(4) 0.0406(14) Uani 0.391(3) 1 d D U P D 2
C3_41 C 0.3457(8) -0.0417(4) 0.9262(4) 0.0374(16) Uani 0.391(3) 1 d D U P D 2
F4_41 F 0.4039(7) -0.0409(5) 0.8970(3) 0.0577(16) Uani 0.391(3) 1 d D U P D 2
F5_41 F 0.2861(10) -0.0644(7) 0.9108(5) 0.0449(16) Uani 0.391(3) 1 d D U P D 2
F6_41 F 0.3773(9) -0.0725(5) 0.9555(4) 0.0517(19) Uani 0.391(3) 1 d D U P D 2
C4_41 C 0.3834(7) 0.0468(5) 0.9475(4) 0.0432(17) Uani 0.391(3) 1 d D U P D 2
F7_41 F 0.4186(9) 0.0621(6) 0.9136(4) 0.0497(17) Uani 0.391(3) 1 d D U P D 2
F8_41 F 0.4439(7) 0.0203(5) 0.9687(4) 0.0612(18) Uani 0.391(3) 1 d D U P D 2
F9_41 F 0.3563(8) 0.0914(5) 0.9674(4) 0.0532(15) Uani 0.391(3) 1 d D U P D 2
O1_26 O 0.1429(16) 0.0990(5) 0.8645(9) 0.0304(15) Uiso 0.233(3) 1 d D U P D 1
C1_26 C 0.1462(12) 0.1519(5) 0.8680(6) 0.0378(16) Uiso 0.233(3) 1 d D U P D 1
C2_26 C 0.1456(12) 0.1692(7) 0.9121(5) 0.049(3) Uiso 0.233(3) 1 d D U P D 1
F1_26 F 0.1148(14) 0.2193(6) 0.9197(7) 0.035(5) Uiso 0.233(3) 1 d D U P D 1
F2_26 F 0.2234(13) 0.1609(9) 0.9258(7) 0.078(8) Uiso 0.233(3) 1 d D U P D 1
F3_26 F 0.0973(16) 0.1402(9) 0.9353(7) 0.067(4) Uiso 0.233(3) 1 d D U P D 1
C3_26 C 0.0774(12) 0.1834(7) 0.8434(5) 0.061(3) Uiso 0.233(3) 1 d D U P D 1
F4_26 F 0.0798(13) 0.2355(6) 0.8481(5) 0.037(3) Uiso 0.233(3) 1 d D U P D 1
F5_26 F 0.0874(12) 0.1665(6) 0.8049(4) 0.029(4) Uiso 0.233(3) 1 d D U P D 1
F6_26 F 0.0025(16) 0.1716(13) 0.8550(9) 0.084(5) Uiso 0.233(3) 1 d D U P D 1
C4_26 C 0.2267(11) 0.1650(7) 0.8463(6) 0.055(3) Uiso 0.233(3) 1 d D U P D 1
F7_26 F 0.2895(11) 0.1304(7) 0.8555(7) 0.052(5) Uiso 0.233(3) 1 d D U P D 1
F8_26 F 0.2460(13) 0.2130(6) 0.8524(6) 0.0545(19) Uiso 0.233(3) 1 d D U P D 1
F9_26 F 0.2163(12) 0.1568(8) 0.8077(5) 0.062(2) Uiso 0.233(3) 1 d D U P D 1
O1_50 O 0.1606(10) 0.1011(4) 0.8623(5) 0.0304(15) Uiso 0.314(3) 1 d D U P D 2
C1_50 C 0.1494(10) 0.1536(4) 0.8689(5) 0.0378(16) Uiso 0.314(3) 1 d D U P D 2
C2_50 C 0.1210(9) 0.1665(6) 0.9131(4) 0.049(3) Uiso 0.314(3) 1 d D U P D 2
F1_50 F 0.0720(8) 0.1339(5) 0.9305(4) 0.043(4) Uiso 0.314(3) 1 d D U P D 2
F2_50 F 0.0817(9) 0.2146(5) 0.9203(4) 0.048(4) Uiso 0.314(3) 1 d D U P D 2
F3_50 F 0.1908(8) 0.1580(5) 0.9348(4) 0.035(3) Uiso 0.314(3) 1 d D U P D 2
C3_50 C 0.2311(9) 0.1747(6) 0.8577(5) 0.055(3) Uiso 0.314(3) 1 d D U P D 2
F4_50 F 0.2401(9) 0.1833(6) 0.8177(4) 0.062(2) Uiso 0.314(3) 1 d D U P D 2
F5_50 F 0.2971(8) 0.1437(5) 0.8688(5) 0.047(4) Uiso 0.314(3) 1 d D U P D 2
F6_50 F 0.2345(9) 0.2218(5) 0.8752(4) 0.0545(19) Uiso 0.314(3) 1 d D U P D 2
C4_50 C 0.0755(10) 0.1778(6) 0.8429(5) 0.061(3) Uiso 0.314(3) 1 d D U P D 2
F7_50 F 0.0617(13) 0.1503(7) 0.8102(5) 0.084(5) Uiso 0.314(3) 1 d D U P D 2
F8_50 F 0.0836(10) 0.2289(5) 0.8354(4) 0.037(3) Uiso 0.314(3) 1 d D U P D 2
F9_50 F 0.0032(11) 0.1763(8) 0.8655(5) 0.067(4) Uiso 0.314(3) 1 d D U P D 2
O1_64 O 0.1364(8) 0.0978(3) 0.8702(4) 0.0304(15) Uiso 0.453(3) 1 d D U P D 3
C1_64 C 0.1382(8) 0.1510(4) 0.8683(4) 0.0378(16) Uiso 0.453(3) 1 d D U P D 3
C2_64 C 0.1071(7) 0.1762(5) 0.9091(3) 0.049(3) Uiso 0.453(3) 1 d D U P D 3
F1_64 F 0.0258(5) 0.1784(4) 0.9139(3) 0.054(2) Uiso 0.453(3) 1 d D U P D 3
F2_64 F 0.1266(8) 0.2259(4) 0.9097(4) 0.066(5) Uiso 0.453(3) 1 d D U P D 3
F3_64 F 0.1424(8) 0.1473(4) 0.9394(3) 0.060(3) Uiso 0.453(3) 1 d D U P D 3
C3_64 C 0.2277(8) 0.1648(5) 0.8587(4) 0.055(3) Uiso 0.453(3) 1 d D U P D 3
F4_64 F 0.2678(7) 0.1328(4) 0.8311(3) 0.062(2) Uiso 0.453(3) 1 d D U P D 3
F5_64 F 0.2717(7) 0.1634(4) 0.8913(3) 0.064(3) Uiso 0.453(3) 1 d D U P D 3
F6_64 F 0.2219(7) 0.2137(4) 0.8421(3) 0.0545(19) Uiso 0.453(3) 1 d D U P D 3
C4_64 C 0.0829(8) 0.1743(5) 0.8343(4) 0.061(3) Uiso 0.453(3) 1 d D U P D 3
F7_64 F 0.1223(7) 0.1654(4) 0.7986(3) 0.062(3) Uiso 0.453(3) 1 d D U P D 3
F8_64 F 0.0515(6) 0.2251(3) 0.8376(3) 0.037(2) Uiso 0.453(3) 1 d D U P D 3
F9_64 F 0.0131(6) 0.1522(4) 0.8355(4) 0.064(3) Uiso 0.453(3) 1 d D U P D 3
O1_27 O 0.3289(3) 0.52192(16) 0.85434(14) 0.0424(11) Uani 1 1 d D U . . .
C1_27 C 0.4102(3) 0.5228(2) 0.85844(16) 0.0331(12) Uani 1 1 d D U . . .
C2_27 C 0.4460(4) 0.4811(3) 0.88982(18) 0.0483(16) Uani 1 1 d D U . . .
F1_27 F 0.5162(3) 0.49263(18) 0.90468(12) 0.0587(11) Uani 1 1 d D U . . .
F2_27 F 0.4638(3) 0.43312(16) 0.87388(12) 0.0581(11) Uani 1 1 d D U . . .
F3_27 F 0.3929(3) 0.47823(17) 0.92079(12) 0.0647(12) Uani 1 1 d D U . . .
C3_27 C 0.4205(4) 0.5785(2) 0.87349(17) 0.0378(13) Uani 1 1 d D U . . .
F4_27 F 0.4021(3) 0.58291(16) 0.91292(11) 0.0486(10) Uani 1 1 d D U . . .
F5_27 F 0.4986(2) 0.58847(17) 0.86739(11) 0.0508(10) Uani 1 1 d D U . . .
F6_27 F 0.3705(2) 0.61567(14) 0.85502(12) 0.0461(9) Uani 1 1 d D U . . .
C4_27 C 0.4603(4) 0.5118(2) 0.81781(16) 0.0368(13) Uani 1 1 d D U . . .
F7_27 F 0.5416(2) 0.49981(18) 0.82197(11) 0.0531(10) Uani 1 1 d D U . . .
F8_27 F 0.4471(2) 0.55326(14) 0.79348(10) 0.0434(9) Uani 1 1 d D U . . .
F9_27 F 0.4356(3) 0.47154(14) 0.79887(11) 0.0474(9) Uani 1 1 d D U . . .
O1_28 O 0.2304(5) 0.5016(3) 0.7916(2) 0.0386(17) Uani 0.613(5) 1 d D U P E 1
C1_28 C 0.1941(7) 0.5345(4) 0.7631(3) 0.0440(16) Uani 0.613(5) 1 d D U P E 1
C2_28 C 0.1833(7) 0.5925(4) 0.7761(4) 0.0510(19) Uani 0.613(5) 1 d D U P E 1
F1_28 F 0.1200(6) 0.6024(3) 0.8034(3) 0.0686(19) Uani 0.613(5) 1 d D U P E 1
F2_28 F 0.2496(6) 0.6021(4) 0.7931(4) 0.059(2) Uani 0.613(5) 1 d D U P E 1
F3_28 F 0.1651(10) 0.6289(5) 0.7474(3) 0.059(2) Uani 0.613(5) 1 d D U P E 1
C3_28 C 0.2532(7) 0.5277(4) 0.7249(3) 0.053(2) Uani 0.613(5) 1 d D U P E 1
F4_28 F 0.3193(8) 0.5509(5) 0.7302(3) 0.070(2) Uani 0.613(5) 1 d D U P E 1
F5_28 F 0.2173(8) 0.5500(4) 0.6929(3) 0.078(3) Uani 0.613(5) 1 d D U P E 1
F6_28 F 0.2792(6) 0.4772(3) 0.7167(3) 0.075(2) Uani 0.613(5) 1 d D U P E 1
C4_28 C 0.1091(7) 0.5193(5) 0.7536(4) 0.057(2) Uani 0.613(5) 1 d D U P E 1
F7_28 F 0.0633(11) 0.5557(6) 0.7318(3) 0.067(2) Uani 0.613(5) 1 d D U P E 1
F8_28 F 0.1181(13) 0.4736(5) 0.7334(5) 0.070(3) Uani 0.613(5) 1 d D U P E 1
F9_28 F 0.0641(6) 0.5115(4) 0.7877(3) 0.073(2) Uani 0.613(5) 1 d D U P E 1
O1_49 O 0.1844(8) 0.5153(5) 0.8041(3) 0.0386(17) Uani 0.387(5) 1 d D U P E 2
C1_49 C 0.1735(9) 0.5386(6) 0.7678(4) 0.0440(16) Uani 0.387(5) 1 d D U P E 2
C2_49 C 0.0908(10) 0.5258(8) 0.7517(5) 0.057(2) Uani 0.387(5) 1 d D U P E 2
F1_49 F 0.100(2) 0.4750(8) 0.7411(9) 0.070(3) Uani 0.387(5) 1 d D U P E 2
F2_49 F 0.0660(18) 0.5538(10) 0.7194(6) 0.067(2) Uani 0.387(5) 1 d D U P E 2
F3_49 F 0.0298(9) 0.5325(6) 0.7804(4) 0.073(2) Uani 0.387(5) 1 d D U P E 2
C3_49 C 0.1683(11) 0.5990(6) 0.7716(5) 0.0510(19) Uani 0.387(5) 1 d D U P E 2
F4_49 F 0.2237(10) 0.6151(7) 0.7945(7) 0.059(2) Uani 0.387(5) 1 d D U P E 2
F5_49 F 0.0951(9) 0.6195(5) 0.7888(4) 0.0686(19) Uani 0.387(5) 1 d D U P E 2
F6_49 F 0.1744(16) 0.6199(9) 0.7351(4) 0.059(2) Uani 0.387(5) 1 d D U P E 2
C4_49 C 0.2452(10) 0.5187(6) 0.7370(4) 0.053(2) Uani 0.387(5) 1 d D U P E 2
F7_49 F 0.3155(13) 0.5384(8) 0.7426(6) 0.070(2) Uani 0.387(5) 1 d D U P E 2
F8_49 F 0.2257(13) 0.5267(7) 0.6983(5) 0.078(3) Uani 0.387(5) 1 d D U P E 2
F9_49 F 0.2667(10) 0.4667(5) 0.7412(4) 0.075(2) Uani 0.387(5) 1 d D U P E 2
O1_29 O 0.2812(12) 0.4236(3) 0.8416(7) 0.0382(15) Uani 0.541(4) 1 d D U P E 1
C1_29 C 0.2644(6) 0.3741(3) 0.8401(3) 0.0299(15) Uani 0.541(4) 1 d D U P E 1
C2_29 C 0.1848(6) 0.3695(4) 0.8180(3) 0.0378(16) Uani 0.541(4) 1 d D U P E 1
F1_29 F 0.1256(6) 0.4083(4) 0.8290(3) 0.044(2) Uani 0.541(4) 1 d D U P E 1
F2_29 F 0.1969(5) 0.3733(4) 0.7783(2) 0.049(2) Uani 0.541(4) 1 d D U P E 1
F3_29 F 0.1565(6) 0.3239(3) 0.8259(3) 0.036(2) Uani 0.541(4) 1 d D U P E 1
C3_29 C 0.2554(6) 0.3540(4) 0.8838(3) 0.042(2) Uani 0.541(4) 1 d D U P E 1
F4_29 F 0.3116(5) 0.3708(4) 0.9059(2) 0.058(2) Uani 0.541(4) 1 d D U P E 1
F5_29 F 0.2670(5) 0.3021(3) 0.8857(2) 0.056(2) Uani 0.541(4) 1 d D U P E 1
F6_29 F 0.1803(4) 0.3710(4) 0.8998(2) 0.052(2) Uani 0.541(4) 1 d D U P E 1
C4_29 C 0.3400(6) 0.3415(4) 0.8178(3) 0.0390(17) Uani 0.541(4) 1 d D U P E 1
F7_29 F 0.4067(6) 0.3342(4) 0.8407(3) 0.047(2) Uani 0.541(4) 1 d D U P E 1
F8_29 F 0.3611(5) 0.3651(4) 0.7843(2) 0.057(2) Uani 0.541(4) 1 d D U P E 1
F9_29 F 0.3228(5) 0.2941(3) 0.8079(3) 0.056(2) Uani 0.541(4) 1 d D U P E 1
O1_38 O 0.2908(14) 0.4238(4) 0.8426(8) 0.0382(15) Uani 0.459(4) 1 d D U P E 2
C1_38 C 0.2876(7) 0.3741(4) 0.8303(3) 0.0299(15) Uani 0.459(4) 1 d D U P E 2
C2_38 C 0.2982(7) 0.3696(4) 0.7838(3) 0.039(2) Uani 0.459(4) 1 d D U P E 2
F1_38 F 0.2280(6) 0.3881(3) 0.7665(3) 0.042(2) Uani 0.459(4) 1 d D U P E 2
F2_38 F 0.3203(7) 0.3198(3) 0.7711(3) 0.064(3) Uani 0.459(4) 1 d D U P E 2
F3_38 F 0.3557(5) 0.3970(3) 0.7699(2) 0.042(2) Uani 0.459(4) 1 d D U P E 2
C3_38 C 0.3604(7) 0.3361(4) 0.8485(3) 0.0390(17) Uani 0.459(4) 1 d D U P E 2
F4_38 F 0.3667(6) 0.3464(3) 0.8873(2) 0.042(2) Uani 0.459(4) 1 d D U P E 2
F5_38 F 0.4327(7) 0.3420(5) 0.8290(3) 0.046(3) Uani 0.459(4) 1 d D U P E 2
F6_38 F 0.3499(6) 0.2854(3) 0.8461(3) 0.058(3) Uani 0.459(4) 1 d D U P E 2
C4_38 C 0.2042(6) 0.3565(4) 0.8441(3) 0.0378(16) Uani 0.459(4) 1 d D U P E 2
F7_38 F 0.2029(7) 0.3430(4) 0.8830(3) 0.053(2) Uani 0.459(4) 1 d D U P E 2
F8_38 F 0.1891(8) 0.3146(5) 0.8230(5) 0.057(4) Uani 0.459(4) 1 d D U P E 2
F9_38 F 0.1410(8) 0.3955(5) 0.8398(4) 0.050(3) Uani 0.459(4) 1 d D U P E 2
O1_30 O 0.1640(5) 0.5101(3) 0.8712(2) 0.0363(17) Uani 0.590(7) 1 d D U P E 1
C1_30 C 0.1303(7) 0.5253(5) 0.9084(3) 0.0401(13) Uani 0.590(7) 1 d D U P E 1
C2_30 C 0.0361(7) 0.5307(5) 0.9052(4) 0.059(2) Uani 0.590(7) 1 d D U P E 1
F1_30 F 0.0089(7) 0.5731(5) 0.8833(4) 0.084(3) Uani 0.590(7) 1 d D U P E 1
F2_30 F 0.0206(12) 0.4877(6) 0.8869(6) 0.074(4) Uani 0.590(7) 1 d D U P E 1
F3_30 F -0.0041(7) 0.5365(6) 0.9408(3) 0.092(4) Uani 0.590(7) 1 d D U P E 1
C3_30 C 0.1601(8) 0.5775(4) 0.9205(4) 0.0476(17) Uani 0.590(7) 1 d D U P E 1
F4_30 F 0.1161(6) 0.6012(4) 0.9513(3) 0.060(2) Uani 0.590(7) 1 d D U P E 1
F5_30 F 0.1556(10) 0.6108(5) 0.8903(3) 0.069(3) Uani 0.590(7) 1 d D U P E 1
F6_30 F 0.2387(8) 0.5678(7) 0.9321(5) 0.048(3) Uani 0.590(7) 1 d D U P E 1
C4_30 C 0.1598(6) 0.4826(4) 0.9398(3) 0.0469(19) Uani 0.590(7) 1 d D U P E 1
F7_30 F 0.2402(5) 0.4664(3) 0.9365(2) 0.057(2) Uani 0.590(7) 1 d D U P E 1
F8_30 F 0.1271(7) 0.4389(3) 0.9343(3) 0.077(3) Uani 0.590(7) 1 d D U P E 1
F9_30 F 0.1414(6) 0.4996(3) 0.9773(2) 0.062(2) Uani 0.590(7) 1 d D U P E 1
O1_48 O 0.1781(7) 0.4968(5) 0.8839(3) 0.0363(17) Uani 0.410(7) 1 d D U P E 2
C1_48 C 0.1287(9) 0.5282(6) 0.9095(4) 0.0401(13) Uani 0.410(7) 1 d D U P E 2
C2_48 C 0.1261(8) 0.5023(5) 0.9522(4) 0.0469(19) Uani 0.410(7) 1 d D U P E 2
F1_48 F 0.0818(7) 0.4623(4) 0.9528(3) 0.048(3) Uani 0.410(7) 1 d D U P E 2
F2_48 F 0.0946(8) 0.5353(5) 0.9820(3) 0.070(3) Uani 0.410(7) 1 d D U P E 2
F3_48 F 0.2034(7) 0.4827(4) 0.9619(4) 0.056(3) Uani 0.410(7) 1 d D U P E 2
C3_48 C 0.1599(11) 0.5824(6) 0.9145(5) 0.0476(17) Uani 0.410(7) 1 d D U P E 2
F4_48 F 0.1775(11) 0.6017(7) 0.8786(4) 0.054(4) Uani 0.410(7) 1 d D U P E 2
F5_48 F 0.2281(13) 0.5792(11) 0.9355(8) 0.055(5) Uani 0.410(7) 1 d D U P E 2
F6_48 F 0.1050(9) 0.6188(5) 0.9331(5) 0.072(4) Uani 0.410(7) 1 d D U P E 2
C4_48 C 0.0378(9) 0.5396(7) 0.8965(5) 0.059(2) Uani 0.410(7) 1 d D U P E 2
F7_48 F 0.0307(11) 0.5762(8) 0.8674(6) 0.086(5) Uani 0.410(7) 1 d D U P E 2
F8_48 F -0.0178(8) 0.5575(5) 0.9261(5) 0.068(3) Uani 0.410(7) 1 d D U P E 2
F9_48 F 0.0063(17) 0.4990(7) 0.8824(8) 0.065(5) Uani 0.410(7) 1 d D U P E 2
O1_31 O 0.258(2) 0.3036(12) 1.1354(5) 0.0299(15) Uani 0.345(15) 1 d D U P F 1
C1_31 C 0.2555(12) 0.3076(8) 1.1760(4) 0.0284(11) Uani 0.345(15) 1 d D U P F 1
C2_31 C 0.2536(17) 0.2528(8) 1.1956(8) 0.0305(13) Uani 0.345(15) 1 d D U P F 1
F1_31 F 0.215(3) 0.2225(15) 1.1726(9) 0.034(2) Uani 0.345(15) 1 d D U P F 1
F2_31 F 0.3285(17) 0.2262(16) 1.2016(14) 0.036(2) Uani 0.345(15) 1 d D U P F 1
F3_31 F 0.212(2) 0.2574(16) 1.2314(8) 0.041(3) Uani 0.345(15) 1 d D U P F 1
C3_31 C 0.3312(11) 0.3318(7) 1.1900(6) 0.0319(18) Uani 0.345(15) 1 d D U P F 1
F4_31 F 0.4007(13) 0.3101(8) 1.1698(7) 0.0383(16) Uani 0.345(15) 1 d D U P F 1
F5_31 F 0.3455(13) 0.3265(9) 1.2293(5) 0.047(2) Uani 0.345(15) 1 d D U P F 1
F6_31 F 0.3242(13) 0.3838(7) 1.1824(7) 0.038(2) Uani 0.345(15) 1 d D U P F 1
C4_31 C 0.1740(11) 0.3437(8) 1.1904(6) 0.043(2) Uani 0.345(15) 1 d D U P F 1
F7_31 F 0.1782(12) 0.3625(8) 1.2278(5) 0.052(2) Uani 0.345(15) 1 d D U P F 1
F8_31 F 0.1581(16) 0.3849(9) 1.1663(7) 0.053(2) Uani 0.345(15) 1 d D U P F 1
F9_31 F 0.1088(13) 0.3178(9) 1.1916(7) 0.053(2) Uani 0.345(15) 1 d D U P F 1
O1_60 O 0.2673(12) 0.3022(6) 1.1352(3) 0.0299(15) Uani 0.655(15) 1 d D U P F 2
C1_60 C 0.2490(7) 0.3088(5) 1.1750(3) 0.0284(11) Uani 0.655(15) 1 d D U P F 2
C2_60 C 0.1598(7) 0.3406(4) 1.1815(3) 0.043(2) Uani 0.655(15) 1 d D U P F 2
F1_60 F 0.1452(8) 0.3781(4) 1.1541(3) 0.053(2) Uani 0.655(15) 1 d D U P F 2
F2_60 F 0.1477(6) 0.3636(4) 1.2176(3) 0.052(2) Uani 0.655(15) 1 d D U P F 2
F3_60 F 0.1024(7) 0.3091(4) 1.1778(4) 0.053(2) Uani 0.655(15) 1 d D U P F 2
C3_60 C 0.2565(9) 0.2558(5) 1.1979(5) 0.0305(13) Uani 0.655(15) 1 d D U P F 2
F4_60 F 0.3355(8) 0.2330(8) 1.1978(7) 0.036(2) Uani 0.655(15) 1 d D U P F 2
F5_60 F 0.2139(13) 0.2226(8) 1.1804(4) 0.034(2) Uani 0.655(15) 1 d D U P F 2
F6_60 F 0.2287(9) 0.2601(8) 1.2366(4) 0.041(3) Uani 0.655(15) 1 d D U P F 2
C4_60 C 0.3137(7) 0.3409(4) 1.1912(3) 0.0319(18) Uani 0.655(15) 1 d D U P F 2
F7_60 F 0.3907(7) 0.3227(4) 1.1772(3) 0.0383(16) Uani 0.655(15) 1 d D U P F 2
F8_60 F 0.3149(7) 0.3389(4) 1.2312(2) 0.047(2) Uani 0.655(15) 1 d D U P F 2
F9_60 F 0.2974(7) 0.3912(4) 1.1803(4) 0.038(2) Uani 0.655(15) 1 d D U P F 2
O1_32 O 0.3024(3) 0.29857(14) 1.05308(11) 0.0292(9) Uani 1 1 d D U . . .
C1_32 C 0.3313(3) 0.34146(18) 1.03844(14) 0.0230(10) Uani 1 1 d D U . . .
C2_32 C 0.3921(3) 0.3615(2) 1.06722(16) 0.0280(11) Uani 1 1 d D U . . .
F1_32 F 0.4407(2) 0.32154(14) 1.08291(11) 0.0425(9) Uani 1 1 d D U . . .
F2_32 F 0.3511(2) 0.38902(12) 1.09764(9) 0.0302(7) Uani 1 1 d D U . . .
F3_32 F 0.4406(3) 0.39295(17) 1.04878(11) 0.0516(11) Uani 1 1 d D U . . .
C3_32 C 0.2583(4) 0.3863(2) 1.03198(18) 0.0403(14) Uani 1 1 d D U . . .
F4_32 F 0.2048(2) 0.39042(17) 1.06352(13) 0.0560(11) Uani 1 1 d D U . . .
F5_32 F 0.2839(3) 0.43314(14) 1.02703(14) 0.0632(12) Uani 1 1 d D U . . .
F6_32 F 0.2172(3) 0.37698(16) 0.99966(12) 0.0546(11) Uani 1 1 d D U . . .
C4_32 C 0.3783(4) 0.3265(2) 0.99736(16) 0.0394(14) Uani 1 1 d D U . . .
F7_32 F 0.3905(3) 0.36899(17) 0.97581(11) 0.0601(12) Uani 1 1 d D U . . .
F8_32 F 0.3355(2) 0.29764(14) 0.97578(10) 0.0413(9) Uani 1 1 d D U . . .
F9_32 F 0.4528(2) 0.29891(18) 1.00310(13) 0.0579(11) Uani 1 1 d D U . . .
O1_33 O 0.3490(4) 0.2148(2) 1.1060(2) 0.0246(11) Uani 0.527(3) 1 d D U P F 1
C1_33 C 0.3884(6) 0.1667(4) 1.0953(4) 0.0305(13) Uani 0.527(3) 1 d D U P F 1
C2_33 C 0.4323(7) 0.1661(5) 1.0532(4) 0.0310(15) Uani 0.527(3) 1 d D U P F 1
F1_33 F 0.4565(10) 0.1180(5) 1.0384(7) 0.034(2) Uani 0.527(3) 1 d D U P F 1
F2_33 F 0.4985(5) 0.1918(3) 1.0535(3) 0.0354(16) Uani 0.527(3) 1 d D U P F 1
F3_33 F 0.3799(8) 0.1926(4) 1.0284(4) 0.0323(18) Uani 0.527(3) 1 d D U P F 1
C3_33 C 0.3316(6) 0.1243(4) 1.0986(3) 0.0313(17) Uani 0.527(3) 1 d D U P F 1
F4_33 F 0.2860(4) 0.1265(3) 1.0660(2) 0.0376(12) Uani 0.527(3) 1 d D U P F 1
F5_33 F 0.3716(5) 0.0743(3) 1.1010(3) 0.0399(16) Uani 0.527(3) 1 d D U P F 1
F6_33 F 0.2800(5) 0.1314(3) 1.1305(2) 0.0382(13) Uani 0.527(3) 1 d D U P F 1
C4_33 C 0.4493(7) 0.1627(4) 1.1287(4) 0.0462(18) Uani 0.527(3) 1 d D U P F 1
F7_33 F 0.5176(5) 0.1398(3) 1.1125(3) 0.0475(16) Uani 0.527(3) 1 d D U P F 1
F8_33 F 0.4235(16) 0.1420(9) 1.1618(5) 0.055(3) Uani 0.527(3) 1 d D U P F 1
F9_33 F 0.4443(4) 0.2165(3) 1.1294(2) 0.0405(12) Uani 0.527(3) 1 d D U P F 1
O1_42 O 0.3088(5) 0.1996(3) 1.0939(2) 0.0246(11) Uani 0.473(3) 1 d D U P F 2
C1_42 C 0.3796(7) 0.1624(4) 1.0910(4) 0.0305(13) Uani 0.473(3) 1 d D U P F 2
C2_42 C 0.4501(8) 0.1539(5) 1.1222(4) 0.0462(18) Uani 0.473(3) 1 d D U P F 2
F1_42 F 0.4945(5) 0.1914(3) 1.1375(2) 0.0405(12) Uani 0.473(3) 1 d D U P F 2
F2_42 F 0.5160(6) 0.1125(4) 1.1135(3) 0.0475(16) Uani 0.473(3) 1 d D U P F 2
F3_42 F 0.4165(18) 0.1354(10) 1.1565(6) 0.055(3) Uani 0.473(3) 1 d D U P F 2
C3_42 C 0.3458(7) 0.1084(4) 1.0905(3) 0.0313(17) Uani 0.473(3) 1 d D U P F 2
F4_42 F 0.3111(5) 0.0994(3) 1.0565(2) 0.0376(12) Uani 0.473(3) 1 d D U P F 2
F5_42 F 0.2902(5) 0.1065(3) 1.1205(2) 0.0382(13) Uani 0.473(3) 1 d D U P F 2
F6_42 F 0.4089(5) 0.0702(4) 1.0961(4) 0.0399(16) Uani 0.473(3) 1 d D U P F 2
C4_42 C 0.4208(8) 0.1697(5) 1.0484(4) 0.0310(15) Uani 0.473(3) 1 d D U P F 2
F7_42 F 0.3666(9) 0.1820(5) 1.0198(4) 0.0323(18) Uani 0.473(3) 1 d D U P F 2
F8_42 F 0.4707(12) 0.1265(5) 1.0356(8) 0.034(2) Uani 0.473(3) 1 d D U P F 2
F9_42 F 0.4671(5) 0.2090(3) 1.0481(3) 0.0354(16) Uani 0.473(3) 1 d D U P F 2
O1_34 O 0.1853(4) 0.2342(3) 1.0853(2) 0.0302(13) Uani 0.509(3) 1 d D U P F 1
C1_34 C 0.1096(6) 0.2383(5) 1.0673(4) 0.0424(14) Uani 0.509(3) 1 d D U P F 1
C2_34 C 0.1244(7) 0.2418(5) 1.0209(3) 0.0588(19) Uani 0.509(3) 1 d D U P F 1
F1_34 F 0.1306(7) 0.2915(5) 1.0106(4) 0.082(2) Uani 0.509(3) 1 d D U P F 1
F2_34 F 0.0618(6) 0.2245(5) 1.0022(3) 0.078(2) Uani 0.509(3) 1 d D U P F 1
F3_34 F 0.1927(7) 0.2125(6) 1.0080(4) 0.067(3) Uani 0.509(3) 1 d D U P F 1
C3_34 C 0.0772(6) 0.1863(4) 1.0779(3) 0.0480(17) Uani 0.509(3) 1 d D U P F 1
F4_34 F 0.0897(6) 0.1717(4) 1.1160(3) 0.0664(19) Uani 0.509(3) 1 d D U P F 1
F5_34 F 0.1159(6) 0.1487(4) 1.0522(3) 0.0621(17) Uani 0.509(3) 1 d D U P F 1
F6_34 F -0.0044(5) 0.1905(5) 1.0725(3) 0.047(2) Uani 0.509(3) 1 d D U P F 1
C4_34 C 0.0488(6) 0.2855(4) 1.0826(4) 0.0573(19) Uani 0.509(3) 1 d D U P F 1
F7_34 F -0.0137(6) 0.2814(5) 1.1099(4) 0.082(3) Uani 0.509(3) 1 d D U P F 1
F8_34 F -0.0099(6) 0.2978(4) 1.0559(3) 0.078(2) Uani 0.509(3) 1 d D U P F 1
F9_34 F 0.0889(6) 0.3266(3) 1.0859(3) 0.0762(19) Uani 0.509(3) 1 d D U P F 1
O1_39 O 0.1602(4) 0.2660(3) 1.0825(2) 0.0302(13) Uani 0.491(3) 1 d D U P F 2
C1_39 C 0.1008(6) 0.2454(5) 1.0654(4) 0.0424(14) Uani 0.491(3) 1 d D U P F 2
C2_39 C 0.1272(6) 0.1939(4) 1.0413(3) 0.0480(17) Uani 0.491(3) 1 d D U P F 2
F1_39 F 0.1966(8) 0.1963(6) 1.0198(5) 0.067(3) Uani 0.491(3) 1 d D U P F 2
F2_39 F 0.0705(6) 0.1807(5) 1.0175(3) 0.078(2) Uani 0.491(3) 1 d D U P F 2
F3_39 F 0.1435(6) 0.1548(4) 1.0693(3) 0.0621(17) Uani 0.491(3) 1 d D U P F 2
C3_39 C 0.0350(7) 0.2327(5) 1.0981(3) 0.0573(19) Uani 0.491(3) 1 d D U P F 2
F4_39 F 0.0213(7) 0.2761(5) 1.1199(4) 0.082(3) Uani 0.491(3) 1 d D U P F 2
F5_39 F 0.0691(6) 0.2088(4) 1.1295(3) 0.0664(19) Uani 0.491(3) 1 d D U P F 2
F6_39 F -0.0215(6) 0.2052(5) 1.0865(3) 0.047(2) Uani 0.491(3) 1 d D U P F 2
C4_39 C 0.0577(7) 0.2858(5) 1.0350(4) 0.0588(19) Uani 0.491(3) 1 d D U P F 2
F7_39 F 0.0488(6) 0.3350(4) 1.0490(3) 0.0762(19) Uani 0.491(3) 1 d D U P F 2
F8_39 F -0.0192(6) 0.2772(4) 1.0256(4) 0.078(2) Uani 0.491(3) 1 d D U P F 2
F9_39 F 0.1025(7) 0.2843(5) 0.9998(3) 0.082(2) Uani 0.491(3) 1 d D U P F 2
F1_35 F 0.7509(4) 0.3256(2) 1.02798(17) 0.068(2) Uiso 0.776(10) 1 d D U P G 1
C1_35 C 0.7325(5) 0.2910(2) 1.05657(16) 0.036(2) Uiso 0.776(10) 1 d D U P G 1
C2_35 C 0.7934(5) 0.2629(3) 1.0778(2) 0.048(3) Uiso 0.776(10) 1 d D U P G 1
H2_35 H 0.8499 0.2672 1.0728 0.057 Uiso 0.776(10) 1 calc R U P G 1
C3_35 C 0.7717(6) 0.2280(4) 1.1066(3) 0.053(3) Uiso 0.776(10) 1 d D U P G 1
H3_35 H 0.8134 0.2082 1.1219 0.064 Uiso 0.776(10) 1 calc R U P G 1
C4_35 C 0.6894(6) 0.2218(3) 1.1135(2) 0.049(3) Uiso 0.776(10) 1 d D U P G 1
H4_35 H 0.6744 0.1975 1.1332 0.059 Uiso 0.776(10) 1 calc R U P G 1
C5_35 C 0.6296(5) 0.2510(3) 1.0917(3) 0.048(3) Uiso 0.776(10) 1 d D U P G 1
H5_35 H 0.5729 0.2470 1.0965 0.058 Uiso 0.776(10) 1 calc R U P G 1
C6_35 C 0.6507(5) 0.2856(3) 1.0633(2) 0.043(2) Uiso 0.776(10) 1 d D U P G 1
H6_35 H 0.6091 0.3058 1.0482 0.052 Uiso 0.776(10) 1 calc R U P G 1
F1_61 F 0.660(2) 0.3181(12) 1.0356(8) 0.120(12) Uiso 0.224(10) 1 d . U P G 2
C1_61 C 0.6954(15) 0.2856(6) 1.0603(5) 0.039(7) Uiso 0.224(10) 1 d D U P G 2
C2_61 C 0.7759(13) 0.2797(8) 1.0719(6) 0.037(7) Uiso 0.224(10) 1 d D U P G 2
H2_61 H 0.8132 0.3019 1.0610 0.044 Uiso 0.224(10) 1 calc R U P G 2
C3_61 C 0.8020(11) 0.2417(9) 1.0994(7) 0.033(7) Uiso 0.224(10) 1 d D U P G 2
H3_61 H 0.8578 0.2374 1.1075 0.040 Uiso 0.224(10) 1 calc R U P G 2
C4_61 C 0.7489(14) 0.2097(8) 1.1152(6) 0.048(8) Uiso 0.224(10) 1 d D U P G 2
H4_61 H 0.7678 0.1833 1.1343 0.057 Uiso 0.224(10) 1 calc R U P G 2
C5_61 C 0.6686(13) 0.2155(8) 1.1038(7) 0.044(8) Uiso 0.224(10) 1 d D U P G 2
H5_61 H 0.6314 0.1934 1.1149 0.053 Uiso 0.224(10) 1 calc R U P G 2
C6_61 C 0.6421(12) 0.2537(8) 1.0762(7) 0.048(9) Uiso 0.224(10) 1 d D U P G 2
H6_61 H 0.5863 0.2579 1.0681 0.058 Uiso 0.224(10) 1 calc R U P G 2
F1_36 F 0.2632(3) 0.80740(18) 0.45853(15) 0.0777(14) Uani 1 1 d D U . . .
C1_36 C 0.2372(4) 0.7683(2) 0.43722(14) 0.0448(15) Uani 1 1 d D U . . .
C2_36 C 0.2924(4) 0.7333(2) 0.41476(17) 0.0511(16) Uani 1 1 d D U . . .
H2_36 H 0.3501 0.7358 0.4136 0.061 Uiso 1 1 calc R U . . .
C3_36 C 0.2618(4) 0.6939(2) 0.39366(18) 0.0483(16) Uani 1 1 d D U . . .
H3_36 H 0.2982 0.6691 0.3778 0.058 Uiso 1 1 calc R U . . .
C4_36 C 0.1782(4) 0.6919(2) 0.39633(17) 0.0412(15) Uani 1 1 d D U . . .
H4_36 H 0.1565 0.6652 0.3824 0.049 Uiso 1 1 calc R U . . .
C5_36 C 0.1258(4) 0.7278(2) 0.41867(18) 0.0448(16) Uani 1 1 d D U . . .
H5_36 H 0.0679 0.7260 0.4198 0.054 Uiso 1 1 calc R U . . .
C6_36 C 0.1549(4) 0.7659(2) 0.43926(18) 0.0476(16) Uani 1 1 d D U . . .
H6_36 H 0.1179 0.7906 0.4549 0.057 Uiso 1 1 calc R U . . .
F1_37 F 0.3266(10) 0.0427(8) 0.4793(8) 0.125(19) Uani 0.15 1 d D U P H -1
F2_37 F 0.6381(6) -0.0347(5) 0.5183(4) 0.052(3) Uani 0.35 1 d D U P H -1
C1_37 C 0.4031(7) 0.0239(6) 0.4892(5) 0.051(5) Uani 0.5 1 d D U P H -1
C2_37 C 0.4335(8) 0.0387(7) 0.5242(5) 0.047(4) Uani 0.5 1 d D U P H -1
H2_37 H 0.3996 0.0628 0.5417 0.056 Uiso 0.5 1 calc R U P H -1
C3_37 C 0.5126(7) 0.0189(6) 0.5340(4) 0.033(4) Uani 0.5 1 d D U P H -1
H3_37 H 0.5338 0.0292 0.5584 0.040 Uiso 0.5 1 calc R U P H -1
C4_37 C 0.5616(7) -0.0158(6) 0.5086(4) 0.038(3) Uani 0.5 1 d D U P H -1
C5_37 C 0.5309(8) -0.0312(6) 0.4733(4) 0.048(5) Uani 0.5 1 d D U P H -1
H5_37 H 0.5634 -0.0567 0.4563 0.058 Uiso 0.5 1 calc R U P H -1
C6_37 C 0.4534(8) -0.0093(7) 0.4632(5) 0.051(4) Uani 0.5 1 d D U P H -1
H6_37 H 0.4337 -0.0170 0.4378 0.062 Uiso 0.5 1 calc R U P H -1
 
loop_
 _atom_site_aniso_label
 _atom_site_aniso_U_11
 _atom_site_aniso_U_22
 _atom_site_aniso_U_33
 _atom_site_aniso_U_23
 _atom_site_aniso_U_13
 _atom_site_aniso_U_12
In1 0.0257(2) 0.0226(2) 0.0288(2) -0.00067(15) -0.00442(16) -0.00909(16)
In2 0.02345(19) 0.01968(18) 0.02174(19) 0.00052(14) -0.00469(15) -0.00722(15)
In3 0.0257(2) 0.0247(2) 0.0284(2) -0.00005(16) -0.00302(16) -0.01026(16)
In4 0.0280(2) 0.01765(18) 0.0279(2) 0.00067(15) 0.00219(16) -0.00904(15)
In5 0.02376(19) 0.01670(18) 0.02320(19) 0.00379(14) -0.00251(15) -0.00882(14)
In6 0.0284(2) 0.01740(19) 0.0330(2) 0.00151(15) -0.00322(16) -0.00906(15)
Al1 0.0207(8) 0.0169(8) 0.0201(8) -0.0038(6) 0.0011(6) -0.0043(6)
Al2 0.0150(7) 0.0219(8) 0.0184(8) 0.0058(6) -0.0013(6) -0.0016(6)
Al3 0.0180(8) 0.0196(8) 0.0187(8) -0.0011(6) -0.0008(6) -0.0021(6)
Al4 0.0267(9) 0.0195(8) 0.0188(8) 0.0006(6) -0.0004(6) -0.0016(6)
Al5 0.0463(11) 0.0197(8) 0.0322(9) 0.0070(7) -0.0227(8) -0.0112(8)
Al6 0.0234(8) 0.0154(7) 0.0258(8) -0.0037(6) 0.0087(6) -0.0038(6)
N1_1 0.021(2) 0.018(2) 0.022(2) -0.0017(17) -0.0001(18) -0.0046(17)
N2_1 0.019(2) 0.022(2) 0.027(2) -0.0018(18) -0.0023(18) -0.0050(18)
C1_1 0.025(3) 0.026(3) 0.029(3) -0.001(2) 0.000(2) -0.005(2)
C2_1 0.044(4) 0.026(3) 0.040(4) 0.003(3) 0.001(3) 0.002(3)
C3_1 0.042(4) 0.020(3) 0.047(4) 0.001(3) 0.000(3) -0.013(3)
C4_1 0.025(3) 0.024(3) 0.042(3) -0.001(2) 0.002(2) -0.012(2)
C5_1 0.021(3) 0.018(3) 0.024(3) -0.007(2) 0.003(2) -0.002(2)
C6_1 0.017(3) 0.025(3) 0.024(3) -0.004(2) 0.004(2) -0.005(2)
C7_1 0.027(3) 0.037(3) 0.031(3) -0.008(3) 0.000(2) -0.014(3)
C8_1 0.027(3) 0.046(4) 0.029(3) -0.001(3) -0.007(2) -0.012(3)
C9_1 0.025(3) 0.041(4) 0.034(3) 0.002(3) -0.006(2) -0.005(3)
C10_1 0.024(3) 0.028(3) 0.036(3) 0.002(2) -0.001(2) -0.008(2)
N1_2 0.027(2) 0.025(2) 0.022(2) -0.0030(19) -0.0050(19) -0.0053(19)
N2_2 0.024(2) 0.021(2) 0.028(2) 0.0013(19) -0.0025(19) -0.0070(19)
C1_2 0.027(3) 0.027(3) 0.034(3) -0.009(2) -0.001(2) -0.005(2)
C2_2 0.031(3) 0.035(3) 0.040(4) -0.015(3) -0.001(3) 0.004(3)
C3_2 0.044(4) 0.051(4) 0.031(3) -0.007(3) 0.008(3) -0.012(3)
C4_2 0.042(4) 0.039(4) 0.030(3) 0.001(3) 0.001(3) -0.006(3)
C5_2 0.025(3) 0.024(3) 0.025(3) -0.003(2) -0.004(2) -0.004(2)
C6_2 0.022(3) 0.020(3) 0.027(3) 0.005(2) -0.003(2) -0.007(2)
C7_2 0.037(3) 0.031(3) 0.030(3) 0.005(2) -0.007(3) -0.011(3)
C8_2 0.030(3) 0.034(3) 0.042(4) 0.015(3) -0.012(3) -0.007(3)
C9_2 0.027(3) 0.025(3) 0.047(4) 0.008(3) 0.000(3) -0.003(2)
C10_2 0.027(3) 0.022(3) 0.035(3) 0.002(2) -0.001(2) -0.005(2)
N1_3 0.047(3) 0.020(2) 0.025(2) 0.0017(19) -0.012(2) -0.007(2)
N2_3 0.037(3) 0.025(2) 0.020(2) -0.0020(19) 0.002(2) -0.013(2)
C1_3 0.053(4) 0.028(3) 0.032(3) 0.001(3) -0.015(3) -0.003(3)
C2_3 0.069(5) 0.036(4) 0.042(4) 0.002(3) -0.025(4) 0.011(4)
C3_3 0.088(6) 0.041(4) 0.041(4) 0.017(3) -0.016(4) -0.011(4)
C4_3 0.079(6) 0.035(4) 0.035(4) 0.010(3) -0.009(4) -0.009(4)
C5_3 0.066(5) 0.024(3) 0.024(3) 0.004(2) -0.007(3) -0.011(3)
C6_3 0.045(4) 0.029(3) 0.031(3) 0.003(2) 0.002(3) -0.017(3)
C7_3 0.086(6) 0.040(4) 0.069(5) 0.023(4) -0.010(5) -0.034(4)
C8_3 0.055(5) 0.068(6) 0.092(7) 0.022(5) -0.015(5) -0.041(4)
C9_3 0.037(4) 0.043(4) 0.054(4) -0.009(3) -0.001(3) -0.022(3)
C10_3 0.029(3) 0.034(3) 0.030(3) -0.006(2) 0.000(2) -0.011(3)
N1_4 0.026(2) 0.022(2) 0.023(2) -0.0003(18) -0.0079(19) -0.0069(19)
N2_4 0.024(2) 0.015(2) 0.024(2) 0.0016(17) -0.0027(18) -0.0083(18)
C1_4 0.026(3) 0.026(3) 0.035(3) 0.001(2) -0.009(2) -0.002(2)
C2_4 0.021(3) 0.036(3) 0.044(4) 0.005(3) -0.009(3) -0.004(2)
C3_4 0.030(3) 0.031(3) 0.056(4) 0.003(3) -0.014(3) -0.010(3)
C4_4 0.032(3) 0.027(3) 0.042(4) -0.002(3) -0.016(3) -0.007(2)
C5_4 0.035(3) 0.020(3) 0.022(3) 0.006(2) -0.011(2) -0.007(2)
C6_4 0.035(3) 0.022(3) 0.020(3) 0.003(2) -0.004(2) -0.010(2)
C7_4 0.045(4) 0.026(3) 0.027(3) -0.003(2) -0.002(3) -0.008(3)
C8_4 0.057(4) 0.029(3) 0.031(3) -0.008(3) 0.009(3) -0.010(3)
C9_4 0.039(4) 0.027(3) 0.042(4) -0.002(3) 0.009(3) -0.006(3)
C10_4 0.029(3) 0.028(3) 0.036(3) 0.001(2) 0.005(2) -0.010(2)
N1_5 0.026(2) 0.016(2) 0.023(2) 0.0007(17) -0.0042(18) -0.0039(18)
N2_5 0.021(2) 0.029(3) 0.027(2) -0.0024(19) -0.0039(19) -0.0074(19)
C1_5 0.023(3) 0.026(3) 0.029(3) 0.002(2) -0.005(2) -0.001(2)
C2_5 0.038(3) 0.027(3) 0.028(3) -0.007(2) -0.008(3) 0.002(3)
C3_5 0.045(4) 0.025(3) 0.036(3) -0.002(3) -0.015(3) -0.011(3)
C4_5 0.032(3) 0.028(3) 0.029(3) 0.001(2) -0.012(2) -0.011(2)
C5_5 0.028(3) 0.024(3) 0.018(3) 0.008(2) -0.008(2) -0.008(2)
C6_5 0.021(3) 0.024(3) 0.024(3) 0.008(2) -0.006(2) -0.011(2)
C7_5 0.031(3) 0.037(3) 0.038(3) 0.001(3) 0.003(3) -0.015(3)
C8_5 0.033(4) 0.050(4) 0.053(4) 0.003(3) 0.013(3) -0.016(3)
C9_5 0.029(3) 0.040(4) 0.041(4) 0.000(3) 0.005(3) -0.004(3)
C10_5 0.028(3) 0.032(3) 0.035(3) -0.005(3) -0.002(3) -0.005(2)
N1_6 0.019(2) 0.023(2) 0.036(3) 0.005(2) -0.0008(19) -0.0055(18)
N2_6 0.028(2) 0.014(2) 0.021(2) 0.0038(17) -0.0058(18) -0.0067(18)
C1_6 0.026(3) 0.022(3) 0.058(4) 0.007(3) 0.004(3) -0.003(2)
C2_6 0.029(4) 0.050(4) 0.077(5) 0.006(4) 0.021(3) 0.003(3)
C3_6 0.026(4) 0.057(5) 0.102(7) 0.011(4) 0.022(4) -0.014(3)
C4_6 0.027(3) 0.035(4) 0.081(5) 0.014(3) 0.006(3) -0.012(3)
C5_6 0.022(3) 0.025(3) 0.040(3) 0.012(2) -0.007(2) -0.009(2)
C6_6 0.026(3) 0.020(3) 0.027(3) 0.005(2) -0.010(2) -0.005(2)
C7_6 0.043(4) 0.026(3) 0.043(4) 0.007(3) -0.013(3) -0.019(3)
C8_6 0.074(5) 0.021(3) 0.040(4) -0.003(3) -0.017(3) -0.020(3)
C9_6 0.046(4) 0.017(3) 0.039(3) -0.002(2) -0.008(3) -0.003(3)
C10_6 0.034(3) 0.021(3) 0.028(3) 0.001(2) -0.002(2) -0.004(2)
N1_7 0.028(2) 0.019(2) 0.027(2) 0.0017(18) 0.0029(19) -0.0084(19)
N2_7 0.036(3) 0.019(2) 0.029(3) -0.0033(19) 0.000(2) -0.007(2)
C1_7 0.036(3) 0.025(3) 0.030(3) 0.001(2) 0.000(3) -0.001(2)
C2_7 0.035(3) 0.037(4) 0.036(3) 0.008(3) -0.005(3) -0.004(3)
C3_7 0.044(4) 0.046(4) 0.037(4) 0.009(3) -0.018(3) -0.013(3)
C4_7 0.036(3) 0.039(4) 0.023(3) -0.003(3) -0.003(2) -0.007(3)
C5_7 0.031(3) 0.021(3) 0.036(3) -0.001(2) 0.004(3) -0.009(2)
C6_7 0.035(3) 0.021(3) 0.027(3) -0.005(2) 0.000(2) -0.010(2)
C7_7 0.045(4) 0.039(4) 0.031(3) -0.005(3) 0.004(3) -0.014(3)
C8_7 0.037(4) 0.048(4) 0.043(4) -0.015(3) 0.012(3) -0.008(3)
C9_7 0.040(4) 0.030(3) 0.051(4) -0.010(3) 0.002(3) -0.001(3)
C10_7 0.037(3) 0.021(3) 0.038(3) -0.007(2) 0.000(3) 0.003(2)
N1_8 0.038(3) 0.025(2) 0.025(2) 0.0004(19) 0.006(2) -0.017(2)
N2_8 0.048(3) 0.017(2) 0.032(3) 0.0054(19) -0.010(2) -0.012(2)
C1_8 0.038(4) 0.039(4) 0.035(3) -0.005(3) 0.007(3) -0.024(3)
C2_8 0.035(3) 0.047(4) 0.039(4) -0.020(3) 0.015(3) -0.022(3)
C3_8 0.056(5) 0.041(4) 0.046(4) -0.019(3) 0.030(3) -0.036(3)
C4_8 0.068(5) 0.030(3) 0.031(3) -0.006(3) 0.021(3) -0.033(3)
C5_8 0.058(4) 0.022(3) 0.020(3) -0.007(2) 0.014(3) -0.024(3)
C6_8 0.066(5) 0.025(3) 0.024(3) 0.002(2) -0.005(3) -0.020(3)
C7_8 0.112(7) 0.033(4) 0.029(4) 0.007(3) -0.010(4) -0.037(4)
C8_8 0.147(9) 0.027(4) 0.048(5) 0.018(3) -0.053(5) -0.024(5)
C9_8 0.111(7) 0.032(4) 0.070(5) 0.022(4) -0.063(5) -0.026(4)
C10_8 0.058(5) 0.029(3) 0.052(4) 0.010(3) -0.029(3) -0.016(3)
N1_9 0.028(2) 0.020(2) 0.023(2) 0.0019(18) 0.0008(19) -0.0081(19)
N2_9 0.025(2) 0.022(2) 0.034(3) 0.002(2) -0.008(2) -0.0078(19)
C1_9 0.033(3) 0.026(3) 0.027(3) 0.005(2) 0.003(2) -0.007(2)
C2_9 0.046(4) 0.031(3) 0.030(3) 0.005(3) 0.010(3) -0.001(3)
C3_9 0.068(5) 0.027(3) 0.026(3) -0.003(3) 0.006(3) -0.006(3)
C4_9 0.048(4) 0.027(3) 0.030(3) -0.003(2) -0.005(3) -0.015(3)
C5_9 0.033(3) 0.017(3) 0.027(3) 0.004(2) -0.006(2) -0.005(2)
C6_9 0.027(3) 0.024(3) 0.045(4) 0.002(3) -0.010(3) -0.010(2)
C7_9 0.038(4) 0.035(4) 0.121(8) -0.016(4) -0.012(4) -0.016(3)
C8_9 0.028(4) 0.043(5) 0.158(10) -0.020(5) -0.002(5) -0.017(3)
C9_9 0.024(3) 0.032(4) 0.114(7) -0.002(4) 0.001(4) -0.009(3)
C10_9 0.028(3) 0.026(3) 0.057(4) 0.007(3) -0.008(3) 0.000(3)
N1_10 0.029(3) 0.015(2) 0.031(3) 0.0013(18) 0.001(2) -0.0036(19)
N2_10 0.023(2) 0.021(2) 0.030(2) -0.0024(19) -0.0014(19) -0.0071(18)
C1_10 0.033(3) 0.018(3) 0.041(3) -0.001(2) -0.006(3) -0.001(2)
C2_10 0.056(4) 0.020(3) 0.032(3) 0.005(2) -0.004(3) 0.004(3)
C3_10 0.053(4) 0.017(3) 0.039(4) 0.000(2) 0.011(3) -0.010(3)
C4_10 0.039(3) 0.022(3) 0.033(3) -0.002(2) 0.010(3) -0.013(3)
C5_10 0.031(3) 0.015(3) 0.025(3) -0.001(2) 0.005(2) -0.007(2)
C6_10 0.025(3) 0.022(3) 0.029(3) -0.005(2) 0.006(2) -0.010(2)
C7_10 0.046(4) 0.033(4) 0.054(4) -0.002(3) -0.008(3) -0.022(3)
C8_10 0.035(4) 0.049(4) 0.057(4) -0.007(3) -0.016(3) -0.018(3)
C9_10 0.033(4) 0.043(4) 0.046(4) -0.004(3) -0.011(3) -0.009(3)
C10_10 0.028(3) 0.033(3) 0.036(3) 0.001(3) -0.006(3) -0.008(3)
O1_11 0.044(4) 0.022(3) 0.020(2) 0.0032(17) 0.000(2) -0.009(2)
C1_11 0.045(3) 0.026(2) 0.018(2) 0.0028(18) 0.001(2) -0.008(2)
C2_11 0.050(4) 0.034(3) 0.023(3) 0.000(2) 0.004(2) -0.010(3)
F1_11 0.051(4) 0.034(3) 0.043(3) -0.002(2) 0.003(3) -0.006(2)
F2_11 0.054(3) 0.043(3) 0.040(4) 0.006(3) 0.003(3) -0.018(2)
F3_11 0.048(5) 0.057(2) 0.018(2) -0.003(2) 0.009(3) -0.014(3)
C3_11 0.050(4) 0.039(3) 0.031(3) 0.006(2) -0.006(2) -0.014(3)
F4_11 0.059(4) 0.036(2) 0.047(4) 0.000(2) -0.018(3) -0.016(3)
F5_11 0.054(3) 0.055(4) 0.044(4) 0.015(2) -0.016(3) -0.018(3)
F6_11 0.046(3) 0.061(3) 0.039(3) 0.006(2) -0.003(2) -0.022(3)
C4_11 0.045(4) 0.028(3) 0.028(3) 0.004(2) -0.001(2) -0.007(2)
F7_11 0.051(4) 0.030(2) 0.034(3) 0.003(2) -0.002(3) -0.013(2)
F8_11 0.059(2) 0.039(3) 0.033(2) 0.013(2) -0.011(2) -0.0134(19)
F9_11 0.050(4) 0.037(3) 0.049(4) 0.003(2) 0.005(3) -0.003(3)
O1_53 0.044(4) 0.022(3) 0.020(2) 0.0032(17) 0.000(2) -0.009(2)
C1_53 0.045(3) 0.026(2) 0.018(2) 0.0028(18) 0.001(2) -0.008(2)
C2_53 0.050(4) 0.039(3) 0.031(3) 0.006(2) -0.006(2) -0.014(3)
F1_53 0.059(4) 0.036(2) 0.047(4) 0.000(2) -0.018(3) -0.016(3)
F2_53 0.054(3) 0.055(4) 0.044(4) 0.015(2) -0.016(3) -0.018(3)
F3_53 0.046(3) 0.061(3) 0.039(3) 0.006(2) -0.003(2) -0.022(3)
C3_53 0.045(4) 0.028(3) 0.028(3) 0.004(2) -0.001(2) -0.007(2)
F4_53 0.051(4) 0.030(2) 0.034(3) 0.003(2) -0.002(3) -0.013(2)
F5_53 0.050(4) 0.037(3) 0.049(4) 0.003(2) 0.005(3) -0.003(3)
F6_53 0.059(2) 0.039(3) 0.033(2) 0.013(2) -0.011(2) -0.0134(19)
C4_53 0.050(4) 0.034(3) 0.023(3) 0.000(2) 0.004(2) -0.010(3)
F7_53 0.054(3) 0.043(3) 0.040(4) 0.006(3) 0.003(3) -0.018(2)
F8_53 0.048(5) 0.057(2) 0.018(2) -0.003(2) 0.009(3) -0.014(3)
F9_53 0.051(4) 0.034(3) 0.043(3) -0.002(2) 0.003(3) -0.006(2)
O1_12 0.019(2) 0.032(3) 0.038(3) -0.009(2) 0.000(2) -0.0079(19)
C1_12 0.019(2) 0.039(3) 0.051(3) -0.012(2) 0.001(2) -0.0063(19)
C2_12 0.037(3) 0.046(3) 0.059(3) -0.009(2) -0.004(2) -0.008(2)
F1_12 0.052(3) 0.077(4) 0.051(4) -0.020(3) 0.000(3) -0.003(3)
F2_12 0.065(4) 0.089(4) 0.065(4) 0.010(3) -0.023(3) -0.014(3)
F3_12 0.032(3) 0.111(6) 0.066(4) -0.021(4) -0.007(3) -0.013(3)
C3_12 0.033(3) 0.054(4) 0.060(4) -0.008(3) 0.005(3) -0.003(3)
F4_12 0.070(5) 0.050(3) 0.093(5) -0.007(3) 0.018(4) 0.019(3)
F5_12 0.023(4) 0.073(6) 0.067(6) -0.016(5) 0.009(3) 0.001(3)
F6_12 0.047(4) 0.064(5) 0.074(5) -0.028(4) -0.010(3) 0.005(4)
C4_12 0.037(3) 0.046(3) 0.059(3) -0.009(2) -0.004(2) -0.008(2)
F7_12 0.050(4) 0.049(5) 0.102(6) -0.017(4) 0.007(4) -0.026(4)
F8_12 0.077(4) 0.061(4) 0.059(3) 0.005(3) -0.004(3) -0.017(3)
F9_12 0.052(4) 0.035(3) 0.082(5) -0.003(3) 0.019(3) 0.005(3)
O1_52 0.019(2) 0.032(3) 0.038(3) -0.009(2) 0.000(2) -0.0079(19)
C1_52 0.019(2) 0.039(3) 0.051(3) -0.012(2) 0.001(2) -0.0063(19)
C2_52 0.020(6) 0.053(8) 0.047(6) -0.019(5) -0.002(5) -0.006(5)
F1_52 0.035(11) 0.059(8) 0.052(11) -0.029(7) 0.012(8) -0.018(7)
F2_52 0.020(6) 0.050(12) 0.039(12) -0.011(9) 0.003(6) -0.007(6)
F3_52 0.053(9) 0.096(10) 0.065(8) 0.008(7) -0.011(7) -0.002(7)
C3_52 0.037(3) 0.046(3) 0.059(3) -0.009(2) -0.004(2) -0.008(2)
F4_52 0.070(10) 0.078(11) 0.080(6) -0.031(6) 0.009(6) -0.027(8)
F5_52 0.046(9) 0.061(8) 0.089(10) 0.001(7) 0.007(7) 0.005(7)
F6_52 0.042(6) 0.043(11) 0.098(14) -0.014(9) -0.005(6) -0.014(6)
C4_52 0.033(3) 0.054(4) 0.060(4) -0.008(3) 0.005(3) -0.003(3)
F7_52 0.039(7) 0.101(11) 0.056(8) 0.015(7) 0.003(6) -0.012(7)
F8_52 0.048(7) 0.084(11) 0.049(8) 0.023(7) 0.000(6) -0.016(7)
F9_52 0.078(11) 0.064(6) 0.090(12) 0.006(6) 0.018(9) 0.004(6)
O1_13 0.034(2) 0.0201(19) 0.032(2) 0.0006(15) 0.0127(17) -0.0004(16)
C1_13 0.022(2) 0.021(2) 0.020(2) -0.0036(17) 0.0033(18) -0.0036(18)
C2_13 0.029(3) 0.021(2) 0.030(3) -0.0032(19) 0.001(2) -0.0017(19)
F1_13 0.0291(17) 0.0224(17) 0.052(2) 0.0047(15) 0.0056(15) -0.0043(13)
F2_13 0.0382(19) 0.0316(18) 0.0355(18) 0.0001(14) -0.0081(15) 0.0052(15)
F3_13 0.0332(18) 0.0291(18) 0.044(2) -0.0148(15) 0.0050(15) -0.0021(14)
C3_13 0.029(3) 0.031(3) 0.030(3) -0.003(2) -0.001(2) -0.008(2)
F4_13 0.043(2) 0.053(2) 0.040(2) -0.0090(17) -0.0120(16) -0.0177(18)
F5_13 0.0259(18) 0.046(2) 0.058(2) -0.0038(17) 0.0106(16) -0.0103(15)
F6_13 0.041(2) 0.0335(19) 0.050(2) 0.0038(16) 0.0003(16) -0.0187(16)
C4_13 0.038(3) 0.034(3) 0.027(3) 0.001(2) -0.004(2) -0.012(2)
F7_13 0.047(2) 0.040(2) 0.039(2) 0.0114(16) -0.0135(17) -0.0076(16)
F8_13 0.045(2) 0.043(2) 0.049(2) -0.0005(17) -0.0194(17) -0.0177(17)
F9_13 0.058(2) 0.059(2) 0.0221(17) -0.0085(16) 0.0057(16) -0.0125(19)
O1_14 0.036(4) 0.0146(17) 0.032(3) -0.0015(15) 0.005(2) 0.0009(16)
C1_14 0.047(3) 0.013(2) 0.033(2) -0.0010(17) 0.0034(19) -0.0018(18)
C2_14 0.054(3) 0.023(3) 0.048(3) -0.009(3) 0.014(3) -0.011(2)
F1_14 0.114(7) 0.035(5) 0.048(4) -0.012(4) 0.040(4) -0.020(5)
F2_14 0.090(5) 0.025(3) 0.070(5) -0.015(3) 0.045(4) -0.026(3)
F3_14 0.047(3) 0.036(4) 0.071(5) -0.011(3) 0.018(3) -0.019(3)
C3_14 0.080(4) 0.027(3) 0.048(3) 0.001(2) -0.011(3) -0.002(3)
F4_14 0.116(7) 0.045(5) 0.042(4) 0.007(4) -0.034(4) -0.012(4)
F5_14 0.115(7) 0.037(3) 0.065(5) 0.018(3) -0.023(5) 0.002(4)
F6_14 0.067(4) 0.051(5) 0.095(6) 0.001(5) -0.024(4) 0.007(3)
C4_14 0.053(4) 0.018(3) 0.041(3) -0.005(2) 0.010(3) -0.002(3)
F7_14 0.062(6) 0.018(3) 0.060(6) -0.006(3) 0.016(4) -0.001(3)
F8_14 0.080(7) 0.031(6) 0.074(6) -0.008(5) 0.042(5) -0.004(6)
F9_14 0.078(5) 0.043(5) 0.042(3) -0.017(3) 0.000(3) -0.009(3)
O1_45 0.036(4) 0.0146(17) 0.032(3) -0.0015(15) 0.005(2) 0.0009(16)
C1_45 0.047(3) 0.013(2) 0.033(2) -0.0010(17) 0.0034(19) -0.0018(18)
C2_45 0.053(4) 0.018(3) 0.041(3) -0.005(2) 0.010(3) -0.002(3)
F1_45 0.027(8) 0.029(10) 0.036(5) -0.005(5) 0.009(5) 0.000(6)
F2_45 0.071(13) 0.018(5) 0.057(11) -0.006(5) 0.010(8) -0.001(5)
F3_45 0.056(6) 0.048(8) 0.075(9) -0.015(7) -0.003(5) 0.007(5)
C3_45 0.080(4) 0.027(3) 0.048(3) 0.001(2) -0.011(3) -0.002(3)
F4_45 0.094(7) 0.023(9) 0.028(7) 0.004(6) -0.002(5) -0.001(6)
F5_45 0.127(10) 0.039(8) 0.055(10) 0.018(7) -0.037(8) -0.020(7)
F6_45 0.082(10) 0.022(4) 0.045(7) 0.008(4) 0.007(7) 0.004(5)
C4_45 0.054(3) 0.023(3) 0.048(3) -0.009(3) 0.014(3) -0.011(2)
F7_45 0.037(5) 0.024(6) 0.071(9) -0.004(5) 0.003(5) -0.013(4)
F8_45 0.071(8) 0.030(5) 0.063(8) -0.005(5) 0.003(7) -0.024(5)
F9_45 0.053(9) 0.048(9) 0.050(5) -0.011(5) 0.000(5) -0.011(6)
O1_15 0.022(2) 0.038(3) 0.021(3) 0.003(2) -0.008(2) -0.006(2)
C1_15 0.033(3) 0.044(3) 0.027(3) -0.002(2) -0.008(2) -0.011(2)
C2_15 0.039(3) 0.055(3) 0.039(3) -0.011(2) -0.009(2) -0.007(2)
F1_15 0.040(5) 0.083(9) 0.051(4) 0.000(5) -0.014(4) -0.009(5)
F2_15 0.033(6) 0.061(5) 0.063(6) 0.003(5) 0.008(5) 0.010(4)
F3_15 0.052(9) 0.051(5) 0.072(6) -0.013(4) -0.023(6) 0.001(5)
C3_15 0.033(3) 0.055(4) 0.027(4) 0.000(3) -0.005(3) -0.010(2)
F4_15 0.030(3) 0.077(4) 0.024(3) 0.013(3) -0.007(2) -0.015(3)
F5_15 0.049(4) 0.069(5) 0.031(3) -0.004(3) -0.010(3) -0.019(3)
F6_15 0.031(3) 0.065(5) 0.030(5) 0.004(4) -0.004(3) -0.004(3)
C4_15 0.036(3) 0.053(4) 0.035(3) 0.003(3) -0.008(2) -0.016(3)
F7_15 0.068(4) 0.046(4) 0.039(3) 0.009(3) -0.021(3) -0.025(3)
F8_15 0.069(5) 0.090(6) 0.038(5) 0.007(4) -0.008(4) -0.054(5)
F9_15 0.041(4) 0.059(5) 0.036(3) 0.010(3) -0.001(3) -0.019(3)
O1_47 0.022(2) 0.038(3) 0.021(3) 0.003(2) -0.008(2) -0.006(2)
C1_47 0.033(3) 0.044(3) 0.027(3) -0.002(2) -0.008(2) -0.011(2)
C2_47 0.033(3) 0.055(4) 0.027(4) 0.000(3) -0.005(3) -0.010(2)
F1_47 0.040(5) 0.068(8) 0.038(9) 0.001(6) -0.010(5) -0.004(5)
F2_47 0.069(9) 0.068(8) 0.030(5) 0.000(5) -0.011(5) -0.013(6)
F3_47 0.050(6) 0.066(6) 0.037(6) 0.016(5) -0.011(5) -0.018(5)
C3_47 0.039(3) 0.055(3) 0.039(3) -0.011(2) -0.009(2) -0.007(2)
F4_47 0.030(6) 0.037(8) 0.048(7) -0.014(5) -0.012(5) -0.001(5)
F5_47 0.029(8) 0.072(10) 0.044(6) -0.006(5) -0.010(5) 0.001(7)
F6_47 0.027(9) 0.049(6) 0.061(9) -0.019(5) -0.016(7) 0.004(5)
C4_47 0.036(3) 0.053(4) 0.035(3) 0.003(3) -0.008(2) -0.016(3)
F7_47 0.047(6) 0.047(6) 0.047(6) 0.008(5) -0.017(5) -0.023(4)
F8_47 0.051(7) 0.066(8) 0.046(7) -0.003(6) -0.017(6) -0.022(6)
F9_47 0.029(5) 0.053(7) 0.043(6) -0.001(6) -0.005(4) -0.015(5)
O1_16 0.022(3) 0.023(2) 0.059(5) 0.012(2) 0.005(3) 0.0028(19)
C1_16 0.030(3) 0.025(2) 0.052(3) 0.013(2) 0.005(2) 0.0048(19)
C2_16 0.035(3) 0.043(4) 0.058(4) 0.016(3) 0.003(3) 0.009(3)
F1_16 0.049(4) 0.069(5) 0.062(4) 0.010(4) -0.011(3) -0.002(4)
F2_16 0.046(4) 0.066(6) 0.053(3) 0.019(3) 0.007(3) 0.003(4)
F3_16 0.044(3) 0.052(4) 0.057(5) 0.031(3) 0.001(3) 0.011(3)
C3_16 0.050(4) 0.032(4) 0.070(4) 0.009(3) -0.002(3) -0.001(3)
F4_16 0.059(5) 0.037(4) 0.087(6) 0.014(4) 0.013(5) -0.009(3)
F5_16 0.083(5) 0.030(3) 0.087(6) -0.001(3) 0.014(4) 0.003(3)
F6_16 0.081(5) 0.046(5) 0.082(4) 0.006(4) -0.029(4) -0.012(4)
C4_16 0.035(3) 0.036(3) 0.059(3) 0.015(3) 0.011(2) 0.007(2)
F7_16 0.037(3) 0.055(4) 0.070(6) 0.027(4) 0.019(4) 0.021(3)
F8_16 0.079(5) 0.054(6) 0.054(3) 0.018(3) 0.009(3) 0.008(5)
F9_16 0.024(4) 0.038(3) 0.076(6) 0.027(3) 0.009(3) 0.003(2)
O1_57 0.022(3) 0.023(2) 0.059(5) 0.012(2) 0.005(3) 0.0028(19)
C1_57 0.030(3) 0.025(2) 0.052(3) 0.013(2) 0.005(2) 0.0048(19)
C2_57 0.035(3) 0.036(3) 0.059(3) 0.015(3) 0.011(2) 0.007(2)
F1_57 0.047(13) 0.039(7) 0.069(12) 0.012(7) 0.005(8) 0.000(7)
F2_57 0.039(8) 0.042(9) 0.065(14) 0.017(8) 0.011(7) 0.016(7)
F3_57 0.053(10) 0.040(13) 0.060(6) 0.017(7) 0.005(6) 0.004(9)
C3_57 0.050(4) 0.032(4) 0.070(4) 0.009(3) -0.002(3) -0.001(3)
F4_57 0.036(8) 0.025(8) 0.069(10) 0.003(7) -0.013(7) -0.004(6)
F5_57 0.051(8) 0.030(10) 0.083(10) 0.006(8) -0.018(7) 0.002(7)
F6_57 0.055(9) 0.042(10) 0.082(10) -0.007(8) -0.007(7) 0.003(7)
C4_57 0.035(3) 0.043(4) 0.058(4) 0.016(3) 0.003(3) 0.009(3)
F7_57 0.051(9) 0.054(13) 0.063(7) 0.029(7) 0.005(6) 0.022(8)
F8_57 0.047(10) 0.041(6) 0.069(12) 0.018(6) -0.002(9) 0.013(5)
F9_57 0.052(9) 0.059(11) 0.096(12) 0.003(9) -0.008(8) 0.005(8)
O1_17 0.024(3) 0.024(3) 0.017(2) 0.007(2) -0.0018(19) -0.003(2)
C1_17 0.028(2) 0.029(3) 0.020(2) 0.0086(19) -0.0006(18) 0.001(2)
C2_17 0.032(3) 0.042(3) 0.029(4) 0.000(3) -0.006(3) 0.006(2)
F1_17 0.051(4) 0.034(3) 0.038(3) -0.001(2) -0.011(3) -0.003(2)
F2_17 0.039(4) 0.075(5) 0.034(5) -0.008(4) 0.002(3) 0.020(3)
F3_17 0.038(3) 0.050(5) 0.030(4) -0.002(3) -0.010(3) 0.005(3)
C3_17 0.039(3) 0.045(4) 0.033(3) 0.023(3) -0.013(3) -0.013(3)
F4_17 0.029(3) 0.071(5) 0.048(4) 0.030(4) -0.004(2) -0.013(3)
F5_17 0.044(5) 0.081(5) 0.036(4) 0.033(3) -0.011(3) -0.020(4)
F6_17 0.064(4) 0.038(3) 0.055(4) 0.016(3) -0.023(3) -0.017(3)
C4_17 0.030(2) 0.036(3) 0.026(2) 0.0090(19) -0.0038(19) 0.0027(19)
F7_17 0.049(5) 0.037(5) 0.033(3) 0.011(3) -0.011(2) 0.010(3)
F8_17 0.031(6) 0.052(5) 0.027(3) 0.002(3) 0.003(2) 0.000(3)
F9_17 0.033(2) 0.056(3) 0.051(7) -0.002(4) 0.010(4) -0.012(2)
O1_44 0.024(3) 0.024(3) 0.017(2) 0.007(2) -0.0018(19) -0.003(2)
C1_44 0.028(2) 0.029(3) 0.020(2) 0.0086(19) -0.0006(18) 0.001(2)
C2_44 0.032(3) 0.042(3) 0.029(4) 0.000(3) -0.006(3) 0.006(2)
F1_44 0.046(5) 0.050(5) 0.035(6) -0.002(4) -0.012(4) -0.002(4)
F2_44 0.037(6) 0.054(7) 0.025(5) 0.003(4) -0.006(4) 0.008(5)
F3_44 0.033(5) 0.073(8) 0.031(8) -0.015(6) -0.007(4) 0.016(5)
C3_44 0.039(3) 0.045(4) 0.033(3) 0.023(3) -0.013(3) -0.013(3)
F4_44 0.067(7) 0.052(6) 0.042(5) 0.021(4) -0.024(5) -0.024(5)
F5_44 0.038(5) 0.062(7) 0.060(7) 0.035(6) -0.014(4) -0.017(5)
F6_44 0.046(9) 0.080(8) 0.040(6) 0.040(6) -0.017(5) -0.026(7)
C4_44 0.030(2) 0.036(3) 0.026(2) 0.0090(19) -0.0038(19) 0.0027(19)
F7_44 0.031(6) 0.052(5) 0.027(3) 0.002(3) 0.003(2) 0.000(3)
F8_44 0.049(5) 0.037(5) 0.033(3) 0.011(3) -0.011(2) 0.010(3)
F9_44 0.033(2) 0.056(3) 0.051(7) -0.002(4) 0.010(4) -0.012(2)
O1_18 0.020(2) 0.033(2) 0.055(5) 0.008(3) 0.011(3) -0.0053(18)
C1_18 0.016(2) 0.039(2) 0.042(3) 0.0067(19) 0.0091(18) -0.0061(18)
C2_18 0.023(3) 0.037(3) 0.045(3) 0.007(2) 0.003(2) -0.004(2)
F1_18 0.023(6) 0.062(7) 0.054(6) -0.010(4) 0.008(4) -0.005(5)
F2_18 0.032(4) 0.056(5) 0.054(5) 0.016(4) -0.001(4) 0.002(4)
F3_18 0.025(5) 0.047(6) 0.053(9) 0.008(5) 0.000(5) -0.011(4)
C3_18 0.024(3) 0.046(3) 0.067(4) -0.001(3) 0.010(3) -0.004(3)
F4_18 0.025(6) 0.064(9) 0.075(10) -0.015(7) 0.023(6) -0.010(6)
F5_18 0.054(6) 0.107(9) 0.084(6) -0.034(6) 0.001(5) -0.013(6)
F6_18 0.029(8) 0.037(5) 0.091(7) -0.005(5) 0.003(5) -0.001(4)
C4_18 0.031(3) 0.061(4) 0.050(4) 0.016(3) 0.001(3) -0.018(3)
F7_18 0.045(7) 0.100(10) 0.069(9) 0.034(7) -0.020(6) -0.031(6)
F8_18 0.032(5) 0.054(4) 0.078(7) 0.032(4) -0.002(5) -0.014(4)
F9_18 0.043(6) 0.089(11) 0.072(8) 0.038(7) 0.009(5) -0.015(6)
O1_40 0.020(2) 0.033(2) 0.055(5) 0.008(3) 0.011(3) -0.0053(18)
C1_40 0.016(2) 0.039(2) 0.042(3) 0.0067(19) 0.0091(18) -0.0061(18)
C2_40 0.031(3) 0.061(4) 0.050(4) 0.016(3) 0.001(3) -0.018(3)
F1_40 0.057(6) 0.065(5) 0.043(4) -0.005(3) 0.007(4) -0.020(4)
F2_40 0.041(5) 0.067(7) 0.032(4) 0.013(4) 0.002(3) -0.024(5)
F3_40 0.035(5) 0.089(8) 0.042(6) 0.009(6) -0.009(4) -0.011(4)
C3_40 0.023(3) 0.037(3) 0.045(3) 0.007(2) 0.003(2) -0.004(2)
F4_40 0.036(8) 0.066(7) 0.038(4) 0.001(3) 0.003(4) -0.016(6)
F5_40 0.033(4) 0.032(3) 0.058(5) 0.004(3) -0.002(3) -0.007(3)
F6_40 0.024(4) 0.048(6) 0.042(7) 0.007(4) 0.000(4) -0.011(4)
C4_40 0.024(3) 0.046(3) 0.067(4) -0.001(3) 0.010(3) -0.004(3)
F7_40 0.036(4) 0.053(5) 0.066(5) 0.017(4) -0.001(3) -0.001(4)
F8_40 0.018(4) 0.058(7) 0.062(6) 0.006(5) 0.005(4) -0.002(4)
F9_40 0.026(7) 0.043(5) 0.128(11) -0.014(5) 0.017(6) 0.000(4)
O1_20 0.031(3) 0.021(2) 0.022(2) -0.0086(16) 0.004(2) -0.003(2)
C1_20 0.060(3) 0.023(2) 0.033(2) -0.0100(18) -0.008(2) -0.009(2)
C2_20 0.064(3) 0.046(4) 0.041(3) -0.006(2) -0.010(3) -0.026(3)
F1_20 0.050(3) 0.070(3) 0.049(3) 0.002(2) -0.014(2) -0.018(2)
F2_20 0.083(3) 0.071(3) 0.054(3) -0.013(3) 0.001(2) -0.052(3)
F3_20 0.046(3) 0.069(3) 0.043(3) -0.012(2) 0.005(2) -0.027(2)
C3_20 0.105(5) 0.029(3) 0.050(3) -0.003(2) -0.017(3) -0.005(3)
F4_20 0.181(7) 0.026(3) 0.085(4) -0.004(3) -0.044(5) -0.010(3)
F5_20 0.111(4) 0.035(4) 0.054(2) 0.015(3) -0.006(3) -0.022(4)
F6_20 0.103(4) 0.057(5) 0.085(4) 0.020(4) -0.035(3) 0.000(3)
C4_20 0.080(4) 0.045(3) 0.041(3) -0.022(2) -0.004(3) -0.007(3)
F7_20 0.087(4) 0.066(4) 0.075(4) -0.038(3) -0.003(3) 0.021(3)
F8_20 0.116(5) 0.059(3) 0.050(3) -0.029(2) -0.006(3) -0.025(3)
F9_20 0.072(4) 0.060(3) 0.026(2) -0.0171(19) -0.003(2) -0.009(2)
O1_56 0.031(3) 0.021(2) 0.022(2) -0.0086(16) 0.004(2) -0.003(2)
C1_56 0.060(3) 0.023(2) 0.033(2) -0.0100(18) -0.008(2) -0.009(2)
C2_56 0.105(5) 0.029(3) 0.050(3) -0.003(2) -0.017(3) -0.005(3)
F1_56 0.103(4) 0.057(5) 0.085(4) 0.020(4) -0.035(3) 0.000(3)
F2_56 0.181(7) 0.026(3) 0.085(4) -0.004(3) -0.044(5) -0.010(3)
F3_56 0.111(4) 0.035(4) 0.054(2) 0.015(3) -0.006(3) -0.022(4)
C3_56 0.064(3) 0.046(4) 0.041(3) -0.006(2) -0.010(3) -0.026(3)
F4_56 0.050(3) 0.070(3) 0.049(3) 0.002(2) -0.014(2) -0.018(2)
F5_56 0.083(3) 0.071(3) 0.054(3) -0.013(3) 0.001(2) -0.052(3)
F6_56 0.106(14) 0.051(6) 0.073(13) -0.010(6) -0.013(10) -0.032(6)
C4_56 0.080(4) 0.045(3) 0.041(3) -0.022(2) -0.004(3) -0.007(3)
F7_56 0.072(4) 0.060(3) 0.026(2) -0.0171(19) -0.003(2) -0.009(2)
F8_56 0.116(5) 0.059(3) 0.050(3) -0.029(2) -0.006(3) -0.025(3)
F9_56 0.087(4) 0.066(4) 0.075(4) -0.038(3) -0.003(3) 0.021(3)
O1_21 0.021(3) 0.022(2) 0.035(2) -0.001(2) -0.002(2) 0.002(2)
C1_21 0.034(3) 0.024(2) 0.042(3) 0.0029(19) -0.005(2) 0.0078(19)
C2_21 0.044(3) 0.037(4) 0.047(3) 0.004(2) -0.006(2) 0.001(3)
F1_21 0.049(3) 0.057(4) 0.060(4) 0.021(3) 0.007(2) 0.001(3)
F2_21 0.077(5) 0.041(3) 0.039(3) -0.004(3) -0.003(3) 0.000(3)
F3_21 0.047(4) 0.058(4) 0.047(4) 0.021(3) -0.011(4) 0.000(3)
C3_21 0.034(3) 0.060(4) 0.068(4) 0.008(3) -0.005(3) 0.004(3)
F4_21 0.039(4) 0.092(5) 0.085(4) 0.012(4) -0.023(3) -0.012(3)
F5_21 0.053(4) 0.081(5) 0.115(6) 0.030(4) 0.012(4) 0.037(3)
F6_21 0.045(3) 0.100(5) 0.074(4) 0.028(4) 0.024(3) 0.033(4)
C4_21 0.083(5) 0.033(3) 0.057(4) -0.005(3) -0.019(3) 0.003(3)
F7_21 0.168(8) 0.021(3) 0.072(4) 0.003(2) -0.037(4) -0.010(3)
F8_21 0.131(6) 0.036(3) 0.055(3) -0.014(3) 0.000(4) 0.011(4)
F9_21 0.106(5) 0.044(3) 0.085(4) 0.006(3) -0.039(4) -0.033(3)
O1_55 0.021(3) 0.022(2) 0.035(2) -0.001(2) -0.002(2) 0.002(2)
C1_55 0.034(3) 0.024(2) 0.042(3) 0.0029(19) -0.005(2) 0.0078(19)
C2_55 0.034(3) 0.060(4) 0.068(4) 0.008(3) -0.005(3) 0.004(3)
F1_55 0.037(9) 0.050(7) 0.067(8) 0.011(6) -0.015(6) -0.004(6)
F2_55 0.037(7) 0.071(9) 0.083(11) -0.001(8) -0.018(7) 0.004(6)
F3_55 0.040(10) 0.092(12) 0.072(7) 0.017(7) -0.012(6) -0.021(9)
C3_55 0.083(5) 0.033(3) 0.057(4) -0.005(3) -0.019(3) 0.003(3)
F4_55 0.088(8) 0.035(9) 0.086(13) -0.017(9) -0.032(8) 0.004(7)
F5_55 0.075(9) 0.058(11) 0.073(7) 0.001(7) -0.012(7) 0.023(7)
F6_55 0.088(11) 0.031(7) 0.080(10) -0.008(6) -0.038(8) 0.012(7)
C4_55 0.044(3) 0.037(4) 0.047(3) 0.004(2) -0.006(2) 0.001(3)
F7_55 0.062(9) 0.061(9) 0.073(12) 0.009(8) -0.002(8) -0.020(8)
F8_55 0.052(9) 0.042(11) 0.050(11) 0.009(8) -0.008(8) -0.001(7)
F9_55 0.055(11) 0.042(7) 0.046(9) 0.004(6) 0.003(8) 0.003(6)
O1_22 0.055(3) 0.040(2) 0.0188(18) -0.0028(16) -0.0004(17) 0.000(2)
C1_22 0.039(3) 0.037(2) 0.019(2) -0.0032(18) 0.0000(18) -0.0088(19)
C2_22 0.044(3) 0.060(4) 0.035(3) -0.003(3) -0.003(2) -0.014(3)
F1_22 0.076(5) 0.069(4) 0.062(4) 0.007(3) -0.010(4) -0.041(4)
F2_22 0.052(5) 0.098(7) 0.064(5) 0.028(5) -0.020(4) -0.040(5)
F3_22 0.040(6) 0.078(7) 0.048(4) 0.004(4) 0.009(3) -0.021(5)
C3_22 0.052(4) 0.046(3) 0.025(3) -0.006(2) -0.003(3) -0.015(3)
F4_22 0.063(5) 0.041(5) 0.054(6) 0.003(4) 0.001(4) -0.017(4)
F5_22 0.088(8) 0.051(6) 0.031(4) -0.011(4) -0.014(4) -0.020(6)
F6_22 0.063(4) 0.052(4) 0.040(3) -0.010(3) -0.003(3) 0.012(3)
C4_22 0.043(4) 0.047(4) 0.031(3) 0.007(3) -0.001(3) -0.007(3)
F7_22 0.035(3) 0.073(5) 0.052(4) 0.013(3) -0.005(3) -0.008(3)
F8_22 0.085(7) 0.042(4) 0.043(5) 0.010(3) -0.014(5) -0.001(4)
F9_22 0.061(8) 0.063(8) 0.024(3) 0.010(3) -0.010(3) -0.020(6)
O1_43 0.055(3) 0.040(2) 0.0188(18) -0.0028(16) -0.0004(17) 0.000(2)
C1_43 0.039(3) 0.037(2) 0.019(2) -0.0032(18) 0.0000(18) -0.0088(19)
C2_43 0.044(3) 0.060(4) 0.035(3) -0.003(3) -0.003(2) -0.014(3)
F1_43 0.065(7) 0.056(5) 0.046(6) -0.009(4) 0.003(5) 0.005(5)
F2_43 0.039(9) 0.062(9) 0.030(5) -0.016(4) 0.009(4) -0.016(7)
F3_43 0.043(6) 0.069(8) 0.027(6) -0.003(6) 0.002(5) -0.015(6)
C3_43 0.043(4) 0.047(4) 0.031(3) 0.007(3) -0.001(3) -0.007(3)
F4_43 0.050(6) 0.071(10) 0.043(7) 0.017(7) 0.010(5) 0.012(5)
F5_43 0.055(6) 0.045(5) 0.039(6) 0.005(4) 0.005(4) -0.009(4)
F6_43 0.026(7) 0.054(10) 0.034(5) 0.011(4) 0.002(4) 0.003(6)
C4_43 0.052(4) 0.046(3) 0.025(3) -0.006(2) -0.003(3) -0.015(3)
F7_43 0.058(5) 0.084(8) 0.038(6) 0.011(5) -0.003(4) -0.032(4)
F8_43 0.078(10) 0.058(10) 0.026(5) -0.006(5) -0.003(5) -0.030(7)
F9_43 0.083(11) 0.054(7) 0.032(5) 0.003(5) -0.017(6) -0.037(7)
O1_23 0.039(4) 0.029(3) 0.021(2) -0.007(2) 0.006(3) -0.015(3)
C1_23 0.046(3) 0.026(2) 0.023(2) -0.0059(18) 0.007(2) -0.011(2)
C2_23 0.053(4) 0.032(3) 0.048(5) -0.004(2) 0.001(3) -0.007(2)
F1_23 0.057(3) 0.032(5) 0.058(5) -0.013(4) 0.003(4) -0.009(3)
F2_23 0.076(5) 0.033(3) 0.056(5) 0.005(3) 0.008(4) -0.016(3)
F3_23 0.061(4) 0.039(5) 0.078(4) -0.008(3) -0.013(4) -0.004(3)
C3_23 0.050(4) 0.045(3) 0.031(4) -0.005(3) 0.006(3) -0.020(3)
F4_23 0.046(4) 0.072(5) 0.040(4) -0.008(4) 0.006(3) -0.027(3)
F5_23 0.059(5) 0.061(5) 0.035(4) -0.016(3) 0.017(4) -0.022(4)
F6_23 0.068(5) 0.042(4) 0.037(5) 0.007(3) 0.010(4) -0.019(3)
C4_23 0.050(3) 0.036(3) 0.030(4) -0.005(2) 0.000(3) -0.011(2)
F7_23 0.056(5) 0.068(7) 0.035(4) -0.006(4) -0.008(3) -0.019(5)
F8_23 0.079(9) 0.045(5) 0.095(11) -0.003(5) -0.010(7) -0.006(4)
F9_23 0.047(4) 0.055(4) 0.045(4) -0.003(4) -0.004(4) -0.019(3)
O1_51 0.039(4) 0.029(3) 0.021(2) -0.007(2) 0.006(3) -0.015(3)
C1_51 0.046(3) 0.026(2) 0.023(2) -0.0059(18) 0.007(2) -0.011(2)
C2_51 0.050(3) 0.036(3) 0.030(4) -0.005(2) 0.000(3) -0.011(2)
F1_51 0.056(6) 0.042(5) 0.045(6) 0.002(5) -0.011(5) -0.013(4)
F2_51 0.086(8) 0.054(9) 0.027(5) -0.007(4) 0.009(4) -0.029(7)
F3_51 0.056(8) 0.036(5) 0.032(6) -0.002(4) 0.015(5) -0.012(4)
C3_51 0.050(4) 0.045(3) 0.031(4) -0.005(3) 0.006(3) -0.020(3)
F4_51 0.051(6) 0.064(7) 0.044(6) -0.007(5) 0.001(4) -0.021(5)
F5_51 0.072(8) 0.045(5) 0.047(8) 0.001(5) 0.004(6) -0.029(4)
F6_51 0.072(7) 0.083(9) 0.058(8) -0.023(6) 0.029(6) -0.039(6)
C4_51 0.053(4) 0.032(3) 0.048(5) -0.004(2) 0.001(3) -0.007(2)
F7_51 0.061(4) 0.039(5) 0.078(4) -0.008(3) -0.013(4) -0.004(3)
F8_51 0.057(3) 0.032(5) 0.058(5) -0.013(4) 0.003(4) -0.009(3)
F9_51 0.076(5) 0.033(3) 0.056(5) 0.005(3) 0.008(4) -0.016(3)
O1_25 0.035(4) 0.027(3) 0.033(4) 0.005(3) -0.011(4) -0.007(3)
C1_25 0.033(2) 0.024(3) 0.031(2) 0.0066(19) -0.0064(18) -0.002(2)
C2_25 0.051(5) 0.033(4) 0.034(4) 0.003(3) -0.003(3) -0.013(3)
F1_25 0.052(4) 0.045(3) 0.035(4) -0.008(3) 0.002(3) -0.008(3)
F2_25 0.071(4) 0.040(3) 0.047(3) 0.006(2) -0.013(3) -0.025(3)
F3_25 0.070(4) 0.052(3) 0.043(3) 0.008(2) -0.024(3) -0.020(3)
C3_25 0.038(3) 0.045(4) 0.048(4) 0.008(3) -0.008(3) -0.012(3)
F4_25 0.042(4) 0.054(4) 0.055(4) 0.015(3) -0.006(3) -0.014(3)
F5_25 0.036(3) 0.085(4) 0.066(5) 0.023(4) -0.016(3) -0.017(3)
F6_25 0.051(3) 0.051(4) 0.067(3) -0.002(3) 0.012(2) 0.000(3)
C4_25 0.037(3) 0.028(3) 0.046(3) 0.003(2) -0.003(3) 0.000(2)
F7_25 0.054(3) 0.024(2) 0.057(5) -0.005(3) -0.005(3) -0.003(2)
F8_25 0.046(3) 0.031(4) 0.077(5) 0.014(3) -0.017(3) -0.001(3)
F9_25 0.047(4) 0.030(3) 0.045(3) 0.011(2) 0.003(3) -0.009(3)
O1_41 0.035(4) 0.027(3) 0.033(4) 0.005(3) -0.011(4) -0.007(3)
C1_41 0.033(2) 0.024(3) 0.031(2) 0.0066(19) -0.0064(18) -0.002(2)
C2_41 0.049(5) 0.035(5) 0.029(5) 0.003(4) 0.001(4) -0.012(4)
F1_41 0.052(4) 0.045(3) 0.035(4) -0.008(3) 0.002(3) -0.008(3)
F2_41 0.071(4) 0.040(3) 0.047(3) 0.006(2) -0.013(3) -0.025(3)
F3_41 0.047(4) 0.030(3) 0.045(3) 0.011(2) 0.003(3) -0.009(3)
C3_41 0.037(3) 0.028(3) 0.046(3) 0.003(2) -0.003(3) 0.000(2)
F4_41 0.051(3) 0.051(4) 0.067(3) -0.002(3) 0.012(2) 0.000(3)
F5_41 0.054(3) 0.024(2) 0.057(5) -0.005(3) -0.005(3) -0.003(2)
F6_41 0.046(3) 0.031(4) 0.077(5) 0.014(3) -0.017(3) -0.001(3)
C4_41 0.038(3) 0.045(4) 0.048(4) 0.008(3) -0.008(3) -0.012(3)
F7_41 0.042(4) 0.054(4) 0.055(4) 0.015(3) -0.006(3) -0.014(3)
F8_41 0.036(3) 0.085(4) 0.066(5) 0.023(4) -0.016(3) -0.017(3)
F9_41 0.070(4) 0.052(3) 0.043(3) 0.008(2) -0.024(3) -0.020(3)
O1_27 0.038(2) 0.030(2) 0.063(3) -0.003(2) -0.006(2) -0.0147(18)
C1_27 0.035(3) 0.033(3) 0.033(3) 0.003(2) -0.007(2) -0.008(2)
C2_27 0.060(4) 0.045(3) 0.038(3) 0.008(3) -0.005(3) 0.000(3)
F1_27 0.066(3) 0.070(3) 0.039(2) 0.010(2) -0.0215(19) 0.002(2)
F2_27 0.081(3) 0.043(2) 0.046(2) 0.0129(18) -0.005(2) 0.006(2)
F3_27 0.094(3) 0.052(3) 0.044(2) 0.0130(19) 0.018(2) -0.006(2)
C3_27 0.041(3) 0.039(3) 0.036(3) -0.002(2) -0.005(2) -0.013(2)
F4_27 0.057(2) 0.051(2) 0.041(2) -0.0086(17) 0.0016(17) -0.0192(19)
F5_27 0.046(2) 0.070(3) 0.044(2) -0.0039(19) -0.0065(17) -0.031(2)
F6_27 0.053(2) 0.0317(19) 0.057(2) 0.0012(17) -0.0112(18) -0.0160(17)
C4_27 0.043(3) 0.038(3) 0.030(3) 0.005(2) -0.008(2) -0.007(2)
F7_27 0.039(2) 0.079(3) 0.039(2) 0.004(2) -0.0048(17) 0.0013(19)
F8_27 0.059(2) 0.042(2) 0.0311(19) 0.0106(15) -0.0121(17) -0.0126(18)
F9_27 0.067(3) 0.035(2) 0.041(2) -0.0019(16) -0.0086(18) -0.0059(18)
O1_28 0.057(5) 0.031(3) 0.031(3) 0.012(3) -0.022(3) -0.013(3)
C1_28 0.064(4) 0.037(3) 0.038(3) 0.019(2) -0.029(2) -0.023(2)
C2_28 0.069(5) 0.036(3) 0.054(4) 0.019(3) -0.024(3) -0.024(3)
F1_28 0.089(5) 0.041(4) 0.076(5) 0.022(3) -0.013(3) -0.008(3)
F2_28 0.072(6) 0.024(5) 0.085(3) 0.002(4) -0.036(4) -0.009(4)
F3_28 0.083(4) 0.036(4) 0.063(5) 0.023(4) -0.030(4) -0.023(3)
C3_28 0.065(4) 0.057(4) 0.042(4) 0.016(3) -0.022(3) -0.023(3)
F4_28 0.069(3) 0.079(6) 0.070(7) 0.023(4) -0.028(4) -0.033(4)
F5_28 0.087(4) 0.101(8) 0.049(3) 0.027(4) -0.025(3) -0.014(5)
F6_28 0.108(5) 0.061(3) 0.059(5) 0.007(3) -0.014(4) -0.019(3)
C4_28 0.070(4) 0.056(4) 0.056(4) 0.029(3) -0.036(3) -0.034(3)
F7_28 0.066(3) 0.073(3) 0.072(6) 0.037(5) -0.044(5) -0.037(2)
F8_28 0.087(8) 0.060(3) 0.075(6) 0.019(3) -0.045(5) -0.040(3)
F9_28 0.080(5) 0.079(6) 0.072(4) 0.029(3) -0.027(4) -0.041(4)
O1_49 0.057(5) 0.031(3) 0.031(3) 0.012(3) -0.022(3) -0.013(3)
C1_49 0.064(4) 0.037(3) 0.038(3) 0.019(2) -0.029(2) -0.023(2)
C2_49 0.070(4) 0.056(4) 0.056(4) 0.029(3) -0.036(3) -0.034(3)
F1_49 0.087(8) 0.060(3) 0.075(6) 0.019(3) -0.045(5) -0.040(3)
F2_49 0.066(3) 0.073(3) 0.072(6) 0.037(5) -0.044(5) -0.037(2)
F3_49 0.080(5) 0.079(6) 0.072(4) 0.029(3) -0.027(4) -0.041(4)
C3_49 0.069(5) 0.036(3) 0.054(4) 0.019(3) -0.024(3) -0.024(3)
F4_49 0.072(6) 0.024(5) 0.085(3) 0.002(4) -0.036(4) -0.009(4)
F5_49 0.089(5) 0.041(4) 0.076(5) 0.022(3) -0.013(3) -0.008(3)
F6_49 0.083(4) 0.036(4) 0.063(5) 0.023(4) -0.030(4) -0.023(3)
C4_49 0.065(4) 0.057(4) 0.042(4) 0.016(3) -0.022(3) -0.023(3)
F7_49 0.069(3) 0.079(6) 0.070(7) 0.023(4) -0.028(4) -0.033(4)
F8_49 0.087(4) 0.101(8) 0.049(3) 0.027(4) -0.025(3) -0.014(5)
F9_49 0.108(5) 0.061(3) 0.059(5) 0.007(3) -0.014(4) -0.019(3)
O1_29 0.043(4) 0.0225(19) 0.051(3) -0.0032(17) -0.006(3) -0.0104(19)
C1_29 0.037(3) 0.020(2) 0.035(3) 0.002(2) -0.012(2) -0.009(2)
C2_29 0.040(3) 0.031(3) 0.047(4) 0.009(3) -0.014(3) -0.015(3)
F1_29 0.038(4) 0.034(5) 0.063(6) 0.004(4) -0.016(4) -0.013(3)
F2_29 0.050(5) 0.067(6) 0.036(4) 0.014(3) -0.017(3) -0.030(4)
F3_29 0.037(6) 0.032(4) 0.044(4) 0.004(3) -0.007(4) -0.017(4)
C3_29 0.044(5) 0.050(5) 0.035(4) 0.006(3) -0.011(3) -0.015(4)
F4_29 0.061(5) 0.088(6) 0.033(4) 0.003(4) -0.016(3) -0.033(4)
F5_29 0.069(5) 0.054(4) 0.047(4) 0.019(3) -0.013(4) -0.016(3)
F6_29 0.046(4) 0.069(5) 0.044(4) -0.006(4) 0.003(3) -0.022(3)
C4_29 0.042(4) 0.031(3) 0.044(3) -0.002(3) -0.008(3) -0.004(3)
F7_29 0.037(5) 0.048(5) 0.056(5) 0.001(4) -0.006(4) -0.004(4)
F8_29 0.049(5) 0.074(6) 0.051(4) 0.005(4) 0.004(3) -0.021(4)
F9_29 0.051(4) 0.039(4) 0.076(6) -0.025(4) 0.008(4) -0.007(3)
O1_38 0.043(4) 0.0225(19) 0.051(3) -0.0032(17) -0.006(3) -0.0104(19)
C1_38 0.037(3) 0.020(2) 0.035(3) 0.002(2) -0.012(2) -0.009(2)
C2_38 0.051(5) 0.032(5) 0.035(4) -0.006(3) -0.014(4) -0.008(4)
F1_38 0.057(5) 0.031(4) 0.044(5) 0.003(4) -0.024(4) -0.016(4)
F2_38 0.102(7) 0.036(4) 0.053(5) -0.016(4) -0.025(5) 0.002(4)
F3_38 0.048(4) 0.045(5) 0.034(4) -0.006(3) -0.009(3) -0.005(4)
C3_38 0.042(4) 0.031(3) 0.044(3) -0.002(3) -0.008(3) -0.004(3)
F4_38 0.054(5) 0.028(4) 0.043(4) 0.003(3) -0.016(3) 0.004(4)
F5_38 0.047(5) 0.044(6) 0.049(6) -0.004(4) -0.009(4) -0.007(4)
F6_38 0.080(6) 0.024(4) 0.071(6) 0.005(3) -0.030(5) -0.004(3)
C4_38 0.040(3) 0.031(3) 0.047(4) 0.009(3) -0.014(3) -0.015(3)
F7_38 0.059(6) 0.040(5) 0.064(5) 0.014(4) -0.006(4) -0.018(5)
F8_38 0.055(9) 0.043(5) 0.080(7) 0.005(4) -0.019(6) -0.028(5)
F9_38 0.047(5) 0.041(5) 0.065(7) 0.018(4) -0.014(4) -0.013(4)
O1_30 0.030(3) 0.024(4) 0.055(4) 0.004(3) -0.024(3) 0.002(3)
C1_30 0.037(3) 0.033(3) 0.051(3) 0.004(2) -0.016(2) -0.006(2)
C2_30 0.033(3) 0.074(5) 0.072(5) 0.017(4) -0.021(3) -0.010(3)
F1_30 0.035(6) 0.119(7) 0.094(8) 0.049(6) -0.011(5) 0.007(5)
F2_30 0.039(7) 0.099(7) 0.094(7) 0.022(6) -0.048(5) -0.025(6)
F3_30 0.052(5) 0.145(11) 0.078(5) 0.029(5) -0.008(4) -0.015(6)
C3_30 0.049(3) 0.035(3) 0.060(4) -0.001(3) -0.010(3) -0.006(3)
F4_30 0.059(5) 0.062(6) 0.057(5) -0.011(4) -0.007(4) 0.002(4)
F5_30 0.122(10) 0.032(5) 0.057(5) -0.002(4) -0.020(5) -0.013(5)
F6_30 0.048(4) 0.041(8) 0.060(6) -0.015(5) -0.011(4) -0.017(4)
C4_30 0.049(4) 0.044(4) 0.055(4) 0.011(3) -0.025(3) -0.020(3)
F7_30 0.055(4) 0.061(5) 0.057(5) 0.024(4) -0.029(3) -0.010(3)
F8_30 0.097(7) 0.059(5) 0.089(6) 0.031(4) -0.051(5) -0.048(5)
F9_30 0.064(5) 0.068(5) 0.054(4) 0.023(3) -0.016(3) -0.015(4)
O1_48 0.030(3) 0.024(4) 0.055(4) 0.004(3) -0.024(3) 0.002(3)
C1_48 0.037(3) 0.033(3) 0.051(3) 0.004(2) -0.016(2) -0.006(2)
C2_48 0.049(4) 0.044(4) 0.055(4) 0.011(3) -0.025(3) -0.020(3)
F1_48 0.052(6) 0.047(5) 0.050(6) 0.000(4) -0.003(4) -0.024(4)
F2_48 0.084(8) 0.067(7) 0.067(6) -0.017(5) -0.002(5) -0.034(5)
F3_48 0.061(5) 0.062(6) 0.047(6) 0.007(5) -0.026(5) -0.014(4)
C3_48 0.049(3) 0.035(3) 0.060(4) -0.001(3) -0.010(3) -0.006(3)
F4_48 0.052(7) 0.035(7) 0.073(6) 0.008(5) -0.007(5) 0.002(5)
F5_48 0.058(7) 0.031(9) 0.078(9) -0.009(6) -0.017(6) -0.008(5)
F6_48 0.059(6) 0.042(6) 0.112(10) -0.020(6) 0.001(7) -0.001(5)
C4_48 0.033(3) 0.074(5) 0.072(5) 0.017(4) -0.021(3) -0.010(3)
F7_48 0.042(9) 0.103(8) 0.115(10) 0.045(8) -0.028(7) -0.008(6)
F8_48 0.034(6) 0.060(8) 0.110(8) 0.003(6) -0.002(6) -0.010(5)
F9_48 0.036(9) 0.072(7) 0.091(10) 0.014(7) -0.043(7) -0.010(6)
O1_31 0.041(4) 0.028(2) 0.0228(18) -0.0027(15) -0.0027(17) -0.012(2)
C1_31 0.035(3) 0.027(2) 0.023(2) -0.0033(17) 0.0025(18) -0.0002(18)
C2_31 0.037(3) 0.030(3) 0.023(3) -0.003(2) 0.002(2) -0.003(2)
F1_31 0.047(2) 0.0311(18) 0.026(6) 0.004(4) 0.000(4) -0.0117(16)
F2_31 0.039(3) 0.037(5) 0.030(4) 0.012(3) -0.001(3) 0.000(3)
F3_31 0.054(6) 0.045(3) 0.022(3) -0.003(3) 0.008(3) -0.005(4)
C3_31 0.041(4) 0.030(4) 0.025(3) -0.008(2) 0.000(3) -0.002(3)
F4_31 0.037(3) 0.040(5) 0.038(4) -0.017(3) -0.005(2) -0.005(3)
F5_31 0.062(6) 0.054(5) 0.026(2) -0.010(2) -0.007(3) -0.007(4)
F6_31 0.049(6) 0.028(3) 0.038(2) -0.009(2) -0.005(4) -0.003(3)
C4_31 0.040(4) 0.038(3) 0.049(4) 0.001(3) 0.006(3) 0.003(3)
F7_31 0.048(6) 0.044(3) 0.057(4) -0.008(3) 0.014(3) 0.015(4)
F8_31 0.046(4) 0.038(3) 0.071(6) 0.013(4) -0.005(4) 0.004(3)
F9_31 0.036(3) 0.046(4) 0.073(7) 0.004(4) 0.007(4) 0.002(2)
O1_60 0.041(4) 0.028(2) 0.0228(18) -0.0027(15) -0.0027(17) -0.012(2)
C1_60 0.035(3) 0.027(2) 0.023(2) -0.0033(17) 0.0025(18) -0.0002(18)
C2_60 0.040(4) 0.038(3) 0.049(4) 0.001(3) 0.006(3) 0.003(3)
F1_60 0.046(4) 0.038(3) 0.071(6) 0.013(4) -0.005(4) 0.004(3)
F2_60 0.048(6) 0.044(3) 0.057(4) -0.008(3) 0.014(3) 0.015(4)
F3_60 0.036(3) 0.046(4) 0.073(7) 0.004(4) 0.007(4) 0.002(2)
C3_60 0.037(3) 0.030(3) 0.023(3) -0.003(2) 0.002(2) -0.003(2)
F4_60 0.039(3) 0.037(5) 0.030(4) 0.012(3) -0.001(3) 0.000(3)
F5_60 0.047(2) 0.0311(18) 0.026(6) 0.004(4) 0.000(4) -0.0117(16)
F6_60 0.054(6) 0.045(3) 0.022(3) -0.003(3) 0.008(3) -0.005(4)
C4_60 0.041(4) 0.030(4) 0.025(3) -0.008(2) 0.000(3) -0.002(3)
F7_60 0.037(3) 0.040(5) 0.038(4) -0.017(3) -0.005(2) -0.005(3)
F8_60 0.062(6) 0.054(5) 0.026(2) -0.010(2) -0.007(3) -0.007(4)
F9_60 0.049(6) 0.028(3) 0.038(2) -0.009(2) -0.005(4) -0.003(3)
O1_32 0.045(2) 0.026(2) 0.0207(19) 0.0028(15) -0.0032(17) -0.0162(17)
C1_32 0.027(2) 0.018(2) 0.025(2) 0.0032(18) -0.0009(19) -0.0061(18)
C2_32 0.028(3) 0.025(3) 0.032(3) -0.004(2) 0.001(2) -0.008(2)
F1_32 0.035(2) 0.042(2) 0.048(2) -0.0123(16) -0.0157(16) 0.0061(16)
F2_32 0.0355(18) 0.0239(16) 0.0316(17) -0.0078(13) 0.0002(14) -0.0052(14)
F3_32 0.055(2) 0.071(3) 0.039(2) -0.0042(18) 0.0040(18) -0.044(2)
C3_32 0.045(3) 0.030(3) 0.044(3) -0.002(2) -0.015(2) 0.005(2)
F4_32 0.034(2) 0.067(3) 0.061(2) -0.021(2) -0.0085(18) 0.0137(19)
F5_32 0.094(3) 0.0221(19) 0.076(3) 0.0105(18) -0.036(3) -0.006(2)
F6_32 0.065(3) 0.045(2) 0.055(2) 0.0024(18) -0.034(2) 0.0004(19)
C4_32 0.045(3) 0.046(3) 0.030(3) -0.006(2) 0.008(2) -0.021(3)
F7_32 0.090(3) 0.070(3) 0.031(2) 0.0039(18) 0.008(2) -0.052(2)
F8_32 0.054(2) 0.046(2) 0.0272(18) -0.0109(15) 0.0037(16) -0.0202(18)
F9_32 0.037(2) 0.076(3) 0.059(3) -0.033(2) 0.0106(18) -0.0066(19)
O1_33 0.033(3) 0.016(2) 0.024(3) -0.0048(19) 0.006(2) -0.0043(19)
C1_33 0.040(3) 0.017(2) 0.034(3) -0.0051(18) 0.012(2) -0.0056(19)
C2_33 0.031(3) 0.027(3) 0.034(3) -0.006(2) 0.010(2) -0.004(2)
F1_33 0.034(5) 0.029(3) 0.035(3) -0.010(3) 0.006(4) 0.003(3)
F2_33 0.033(4) 0.034(4) 0.038(3) -0.005(3) 0.011(3) -0.007(3)
F3_33 0.037(3) 0.029(4) 0.030(4) -0.003(3) 0.006(2) -0.006(3)
C3_33 0.040(3) 0.020(4) 0.033(3) -0.003(3) 0.005(2) -0.006(3)
F4_33 0.042(3) 0.030(3) 0.042(3) -0.008(2) -0.002(2) -0.009(3)
F5_33 0.047(5) 0.019(2) 0.053(3) 0.0002(19) 0.003(4) -0.004(3)
F6_33 0.049(3) 0.026(4) 0.041(3) -0.001(3) 0.013(2) -0.014(3)
C4_33 0.055(3) 0.049(4) 0.037(4) -0.018(3) 0.007(2) -0.017(3)
F7_33 0.048(3) 0.049(4) 0.048(3) -0.011(4) -0.007(2) -0.011(3)
F8_33 0.074(4) 0.068(5) 0.030(4) -0.019(4) 0.001(4) -0.036(3)
F9_33 0.039(3) 0.040(3) 0.043(3) -0.012(2) -0.004(2) -0.007(2)
O1_42 0.033(3) 0.016(2) 0.024(3) -0.0048(19) 0.006(2) -0.0043(19)
C1_42 0.040(3) 0.017(2) 0.034(3) -0.0051(18) 0.012(2) -0.0056(19)
C2_42 0.055(3) 0.049(4) 0.037(4) -0.018(3) 0.007(2) -0.017(3)
F1_42 0.039(3) 0.040(3) 0.043(3) -0.012(2) -0.004(2) -0.007(2)
F2_42 0.048(3) 0.049(4) 0.048(3) -0.011(4) -0.007(2) -0.011(3)
F3_42 0.074(4) 0.068(5) 0.030(4) -0.019(4) 0.001(4) -0.036(3)
C3_42 0.040(3) 0.020(4) 0.033(3) -0.003(3) 0.005(2) -0.006(3)
F4_42 0.042(3) 0.030(3) 0.042(3) -0.008(2) -0.002(2) -0.009(3)
F5_42 0.049(3) 0.026(4) 0.041(3) -0.001(3) 0.013(2) -0.014(3)
F6_42 0.047(5) 0.019(2) 0.053(3) 0.0002(19) 0.003(4) -0.004(3)
C4_42 0.031(3) 0.027(3) 0.034(3) -0.006(2) 0.010(2) -0.004(2)
F7_42 0.037(3) 0.029(4) 0.030(4) -0.003(3) 0.006(2) -0.006(3)
F8_42 0.034(5) 0.029(3) 0.035(3) -0.010(3) 0.006(4) 0.003(3)
F9_42 0.033(4) 0.034(4) 0.038(3) -0.005(3) 0.011(3) -0.007(3)
O1_34 0.028(3) 0.024(3) 0.041(3) -0.002(3) -0.003(2) -0.013(3)
C1_34 0.031(3) 0.049(3) 0.052(3) -0.006(2) -0.005(2) -0.019(2)
C2_34 0.049(4) 0.074(4) 0.057(4) 0.009(3) -0.012(3) -0.020(3)
F1_34 0.075(6) 0.109(4) 0.073(5) 0.026(3) -0.027(4) -0.045(4)
F2_34 0.054(3) 0.119(6) 0.070(4) -0.022(4) -0.012(3) -0.034(4)
F3_34 0.045(3) 0.096(7) 0.064(7) -0.016(4) 0.004(3) -0.020(3)
C3_34 0.032(3) 0.055(4) 0.061(4) -0.007(3) -0.005(3) -0.017(3)
F4_34 0.052(4) 0.096(5) 0.060(3) 0.013(3) -0.008(3) -0.037(4)
F5_34 0.049(4) 0.052(3) 0.088(5) -0.018(3) -0.016(3) -0.012(3)
F6_34 0.031(3) 0.053(5) 0.063(6) -0.004(3) -0.007(3) -0.019(3)
C4_34 0.043(4) 0.063(4) 0.070(4) -0.009(3) -0.003(3) -0.018(3)
F7_34 0.054(6) 0.101(4) 0.096(5) -0.049(4) 0.020(4) -0.030(4)
F8_34 0.052(3) 0.071(5) 0.116(5) 0.002(4) -0.025(3) -0.014(3)
F9_34 0.053(4) 0.054(3) 0.125(6) -0.001(3) -0.022(3) -0.014(3)
O1_39 0.028(3) 0.024(3) 0.041(3) -0.002(3) -0.003(2) -0.013(3)
C1_39 0.031(3) 0.049(3) 0.052(3) -0.006(2) -0.005(2) -0.019(2)
C2_39 0.032(3) 0.055(4) 0.061(4) -0.007(3) -0.005(3) -0.017(3)
F1_39 0.045(3) 0.096(7) 0.064(7) -0.016(4) 0.004(3) -0.020(3)
F2_39 0.054(3) 0.119(6) 0.070(4) -0.022(4) -0.012(3) -0.034(4)
F3_39 0.049(4) 0.052(3) 0.088(5) -0.018(3) -0.016(3) -0.012(3)
C3_39 0.043(4) 0.063(4) 0.070(4) -0.009(3) -0.003(3) -0.018(3)
F4_39 0.054(6) 0.101(4) 0.096(5) -0.049(4) 0.020(4) -0.030(4)
F5_39 0.052(4) 0.096(5) 0.060(3) 0.013(3) -0.008(3) -0.037(4)
F6_39 0.031(3) 0.053(5) 0.063(6) -0.004(3) -0.007(3) -0.019(3)
C4_39 0.049(4) 0.074(4) 0.057(4) 0.009(3) -0.012(3) -0.020(3)
F7_39 0.053(4) 0.054(3) 0.125(6) -0.001(3) -0.022(3) -0.014(3)
F8_39 0.052(3) 0.071(5) 0.116(5) 0.002(4) -0.025(3) -0.014(3)
F9_39 0.075(6) 0.109(4) 0.073(5) 0.026(3) -0.027(4) -0.045(4)
F1_36 0.082(4) 0.065(3) 0.092(4) -0.006(3) -0.018(3) -0.026(3)
C1_36 0.056(4) 0.036(3) 0.046(4) 0.012(3) -0.016(3) -0.014(3)
C2_36 0.035(3) 0.064(4) 0.056(4) 0.028(3) -0.005(3) -0.013(3)
C3_36 0.048(3) 0.049(4) 0.041(4) 0.015(3) 0.006(3) 0.011(3)
C4_36 0.048(3) 0.036(3) 0.040(3) 0.003(3) -0.006(3) -0.005(3)
C5_36 0.034(3) 0.050(4) 0.050(4) 0.001(3) 0.000(3) -0.009(3)
C6_36 0.050(3) 0.049(4) 0.044(4) -0.001(3) -0.002(3) -0.008(3)
F1_37 0.079(16) 0.15(3) 0.14(2) -0.04(2) -0.065(14) 0.042(17)
F2_37 0.020(7) 0.054(8) 0.077(8) 0.033(6) -0.008(6) 0.006(6)
C1_37 0.050(12) 0.038(8) 0.067(7) 0.031(6) -0.030(8) -0.004(9)
C2_37 0.035(9) 0.040(8) 0.064(7) 0.016(6) -0.017(7) 0.006(7)
C3_37 0.025(8) 0.037(8) 0.037(7) 0.007(6) -0.016(6) 0.002(6)
C4_37 0.035(8) 0.036(7) 0.043(6) 0.015(5) -0.005(6) -0.002(6)
C5_37 0.057(12) 0.039(9) 0.048(6) 0.009(6) -0.017(8) 0.003(9)
C6_37 0.063(12) 0.036(8) 0.058(7) 0.023(5) -0.031(8) -0.007(8)
 
_geom_special_details
;
 All esds (except the esd in the dihedral angle between two l.s. planes)
 are estimated using the full covariance matrix.  The cell esds are taken
 into account individually in the estimation of esds in distances, angles
 and torsion angles; correlations between esds in cell parameters are only
 used when they are defined by crystal symmetry.  An approximate (isotropic)
 treatment of cell esds is used for estimating esds involving l.s. planes.
;
 
loop_
 _geom_bond_atom_site_label_1
 _geom_bond_atom_site_label_2
 _geom_bond_distance
 _geom_bond_site_symmetry_2
 _geom_bond_publ_flag
In1 N1_1 2.357(4) . ?
In1 N2_1 2.388(4) . ?
In1 N1_2 2.402(4) . ?
In1 In3 2.6884(5) . ?
In1 In2 2.7202(5) . ?
In2 N2_4 2.313(4) . ?
In2 N1_3 2.324(5) . ?
In2 N2_3 2.372(5) . ?
In2 N1_4 2.399(4) . ?
In2 In3 2.6858(5) . ?
In3 N2_2 2.325(4) . ?
In3 N2_5 2.334(4) . ?
In3 N1_5 2.349(4) . ?
In4 N2_6 2.325(4) . ?
In4 N1_7 2.342(5) . ?
In4 N1_6 2.347(4) . ?
In4 In6 2.6680(5) . ?
In4 In5 2.6789(5) . ?
In5 N2_8 2.297(5) . ?
In5 N1_9 2.308(4) . ?
In5 N2_9 2.370(4) . ?
In5 N1_8 2.384(4) . ?
In5 In6 2.6984(5) . ?
In6 N1_10 2.335(4) . ?
In6 N2_10 2.348(4) . ?
In6 N2_7 2.376(5) . ?
Al1 O1_11 1.697(5) . ?
Al1 O1_52 1.699(10) . ?
Al1 O1_45 1.704(12) . ?
Al1 O1_13 1.713(4) . ?
Al1 O1_14 1.726(7) . ?
Al1 O1_12 1.746(5) . ?
Al1 O1_53 1.750(10) . ?
Al2 O1_47 1.702(8) . ?
Al2 O1_17 1.708(5) . ?
Al2 O1_18 1.710(10) . ?
Al2 O1_16 1.716(6) . ?
Al2 O1_57 1.718(12) . ?
Al2 O1_40 1.719(9) . ?
Al2 O1_15 1.744(5) . ?
Al2 O1_44 1.744(8) . ?
Al3 O1_58 1.697(10) . ?
Al3 O1_22 1.707(8) . ?
Al3 O1_19 1.711(7) . ?
Al3 O1_21 1.712(5) . ?
Al3 O1_43 1.714(12) . ?
Al3 O1_55 1.715(12) . ?
Al3 O1_56 1.722(11) . ?
Al3 O1_20 1.723(4) . ?
Al3 O1_54 1.753(10) . ?
Al4 O1_51 1.695(8) . ?
Al4 O1_46 1.697(12) . ?
Al4 O1_41 1.703(11) . ?
Al4 O1_64 1.705(8) . ?
Al4 O1_25 1.719(8) . ?
Al4 O1_59 1.724(11) . ?
Al4 O1_50 1.726(10) . ?
Al4 O1_24 1.726(9) . ?
Al4 O1_26 1.732(12) . ?
Al4 O1_23 1.738(6) . ?
Al4 O1_62 1.739(8) . ?
Al5 O1_30 1.673(7) . ?
Al5 O1_29 1.699(9) . ?
Al5 O1_27 1.718(4) . ?
Al5 O1_28 1.728(6) . ?
Al5 O1_38 1.729(11) . ?
Al5 O1_49 1.734(8) . ?
Al5 O1_48 1.760(9) . ?
Al6 O1_34 1.665(6) . ?
Al6 O1_42 1.700(6) . ?
Al6 O1_60 1.712(8) . ?
Al6 O1_32 1.715(4) . ?
Al6 O1_31 1.728(12) . ?
Al6 O1_33 1.768(6) . ?
Al6 O1_39 1.785(7) . ?
N1_1 C1_1 1.332(7) . ?
N1_1 C5_1 1.335(7) . ?
N2_1 C10_1 1.336(7) . ?
N2_1 C6_1 1.343(7) . ?
C1_1 C2_1 1.378(8) . ?
C1_1 H1_1 0.9500 . ?
C2_1 C3_1 1.378(9) . ?
C2_1 H2_1 0.9500 . ?
C3_1 C4_1 1.396(9) . ?
C3_1 H3_1 0.9500 . ?
C4_1 C5_1 1.392(7) . ?
C4_1 H4_1 0.9500 . ?
C5_1 C6_1 1.496(7) . ?
C6_1 C7_1 1.390(8) . ?
C7_1 C8_1 1.391(9) . ?
C7_1 H7_1 0.9500 . ?
C8_1 C9_1 1.361(9) . ?
C8_1 H8_1 0.9500 . ?
C9_1 C10_1 1.392(8) . ?
C9_1 H9_1 0.9500 . ?
C10_1 H10_1 0.9500 . ?
N1_2 C1_2 1.335(7) . ?
N1_2 C5_2 1.351(7) . ?
N2_2 C10_2 1.343(7) . ?
N2_2 C6_2 1.347(7) . ?
C1_2 C2_2 1.373(8) . ?
C1_2 H1_2 0.9500 . ?
C2_2 C3_2 1.386(9) . ?
C2_2 H2_2 0.9500 . ?
C3_2 C4_2 1.382(9) . ?
C3_2 H3_2 0.9500 . ?
C4_2 C5_2 1.390(8) . ?
C4_2 H4_2 0.9500 . ?
C5_2 C6_2 1.479(8) . ?
C6_2 C7_2 1.392(8) . ?
C7_2 C8_2 1.381(9) . ?
C7_2 H7_2 0.9500 . ?
C8_2 C9_2 1.375(9) . ?
C8_2 H8_2 0.9500 . ?
C9_2 C10_2 1.372(8) . ?
C9_2 H9_2 0.9500 . ?
C10_2 H10_2 0.9500 . ?
N1_3 C1_3 1.338(8) . ?
N1_3 C5_3 1.363(8) . ?
N2_3 C6_3 1.327(7) . ?
N2_3 C10_3 1.341(8) . ?
C1_3 C2_3 1.377(9) . ?
C1_3 H1_3 0.9500 . ?
C2_3 C3_3 1.374(11) . ?
C2_3 H2_3 0.9500 . ?
C3_3 C4_3 1.376(11) . ?
C3_3 H3_3 0.9500 . ?
C4_3 C5_3 1.387(9) . ?
C4_3 H4_3 0.9500 . ?
C5_3 C6_3 1.476(9) . ?
C6_3 C7_3 1.397(10) . ?
C7_3 C8_3 1.366(12) . ?
C7_3 H7_3 0.9500 . ?
C8_3 C9_3 1.348(11) . ?
C8_3 H8_3 0.9500 . ?
C9_3 C10_3 1.369(8) . ?
C9_3 H9_3 0.9500 . ?
C10_3 H10_3 0.9500 . ?
N1_4 C5_4 1.333(7) . ?
N1_4 C1_4 1.348(7) . ?
N2_4 C10_4 1.332(7) . ?
N2_4 C6_4 1.363(7) . ?
C1_4 C2_4 1.372(8) . ?
C1_4 H1_4 0.9500 . ?
C2_4 C3_4 1.391(9) . ?
C2_4 H2_4 0.9500 . ?
C3_4 C4_4 1.364(9) . ?
C3_4 H3_4 0.9500 . ?
C4_4 C5_4 1.398(8) . ?
C4_4 H4_4 0.9500 . ?
C5_4 C6_4 1.470(8) . ?
C6_4 C7_4 1.402(8) . ?
C7_4 C8_4 1.379(9) . ?
C7_4 H7_4 0.9500 . ?
C8_4 C9_4 1.371(9) . ?
C8_4 H8_4 0.9500 . ?
C9_4 C10_4 1.370(8) . ?
C9_4 H9_4 0.9500 . ?
C10_4 H10_4 0.9500 . ?
N1_5 C1_5 1.330(7) . ?
N1_5 C5_5 1.353(7) . ?
N2_5 C10_5 1.335(7) . ?
N2_5 C6_5 1.348(7) . ?
C1_5 C2_5 1.392(8) . ?
C1_5 H1_5 0.9500 . ?
C2_5 C3_5 1.374(9) . ?
C2_5 H2_5 0.9500 . ?
C3_5 C4_5 1.368(9) . ?
C3_5 H3_5 0.9500 . ?
C4_5 C5_5 1.392(8) . ?
C4_5 H4_5 0.9500 . ?
C5_5 C6_5 1.490(8) . ?
C6_5 C7_5 1.384(8) . ?
C7_5 C8_5 1.376(9) . ?
C7_5 H7_5 0.9500 . ?
C8_5 C9_5 1.384(9) . ?
C8_5 H8_5 0.9500 . ?
C9_5 C10_5 1.383(8) . ?
C9_5 H9_5 0.9500 . ?
C10_5 H10_5 0.9500 . ?
N1_6 C1_6 1.332(8) . ?
N1_6 C5_6 1.344(7) . ?
N2_6 C10_6 1.336(7) . ?
N2_6 C6_6 1.347(7) . ?
C1_6 C2_6 1.376(9) . ?
C1_6 H1_6 0.9500 . ?
C2_6 C3_6 1.366(11) . ?
C2_6 H2_6 0.9500 . ?
C3_6 C4_6 1.370(11) . ?
C3_6 H3_6 0.9500 . ?
C4_6 C5_6 1.375(8) . ?
C4_6 H4_6 0.9500 . ?
C5_6 C6_6 1.491(8) . ?
C6_6 C7_6 1.404(8) . ?
C7_6 C8_6 1.381(10) . ?
C7_6 H7_6 0.9500 . ?
C8_6 C9_6 1.349(9) . ?
C8_6 H8_6 0.9500 . ?
C9_6 C10_6 1.382(8) . ?
C9_6 H9_6 0.9500 . ?
C10_6 H10_6 0.9500 . ?
N1_7 C5_7 1.331(7) . ?
N1_7 C1_7 1.343(7) . ?
N2_7 C6_7 1.338(7) . ?
N2_7 C10_7 1.348(7) . ?
C1_7 C2_7 1.378(9) . ?
C1_7 H1_7 0.9500 . ?
C2_7 C3_7 1.389(9) . ?
C2_7 H2_7 0.9500 . ?
C3_7 C4_7 1.364(9) . ?
C3_7 H3_7 0.9500 . ?
C4_7 C5_7 1.413(8) . ?
C4_7 H4_7 0.9500 . ?
C5_7 C6_7 1.489(8) . ?
C6_7 C7_7 1.397(8) . ?
C7_7 C8_7 1.371(9) . ?
C7_7 H7_7 0.9500 . ?
C8_7 C9_7 1.376(10) . ?
C8_7 H8_7 0.9500 . ?
C9_7 C10_7 1.382(9) . ?
C9_7 H9_7 0.9500 . ?
C10_7 H10_7 0.9500 . ?
N1_8 C1_8 1.330(8) . ?
N1_8 C5_8 1.350(7) . ?
N2_8 C6_8 1.329(8) . ?
N2_8 C10_8 1.360(8) . ?
C1_8 C2_8 1.392(8) . ?
C1_8 H1_8 0.9500 . ?
C2_8 C3_8 1.378(10) . ?
C2_8 H2_8 0.9500 . ?
C3_8 C4_8 1.361(11) . ?
C3_8 H3_8 0.9500 . ?
C4_8 C5_8 1.390(8) . ?
C4_8 H4_8 0.9500 . ?
C5_8 C6_8 1.464(10) . ?
C6_8 C7_8 1.396(9) . ?
C7_8 C8_8 1.357(13) . ?
C7_8 H7_8 0.9500 . ?
C8_8 C9_8 1.385(13) . ?
C8_8 H8_8 0.9500 . ?
C9_8 C10_8 1.381(9) . ?
C9_8 H9_8 0.9500 . ?
C10_8 H10_8 0.9500 . ?
N1_9 C1_9 1.346(7) . ?
N1_9 C5_9 1.354(7) . ?
N2_9 C6_9 1.330(7) . ?
N2_9 C10_9 1.338(8) . ?
C1_9 C2_9 1.387(8) . ?
C1_9 H1_9 0.9500 . ?
C2_9 C3_9 1.359(10) . ?
C2_9 H2_9 0.9500 . ?
C3_9 C4_9 1.382(9) . ?
C3_9 H3_9 0.9500 . ?
C4_9 C5_9 1.378(8) . ?
C4_9 H4_9 0.9500 . ?
C5_9 C6_9 1.477(8) . ?
C6_9 C7_9 1.395(9) . ?
C7_9 C8_9 1.382(11) . ?
C7_9 H7_9 0.9500 . ?
C8_9 C9_9 1.347(11) . ?
C8_9 H8_9 0.9500 . ?
C9_9 C10_9 1.371(9) . ?
C9_9 H9_9 0.9500 . ?
C10_9 H10_9 0.9500 . ?
N1_10 C5_10 1.344(7) . ?
N1_10 C1_10 1.346(7) . ?
N2_10 C6_10 1.338(7) . ?
N2_10 C10_10 1.340(7) . ?
C1_10 C2_10 1.380(8) . ?
C1_10 H1_10 0.9500 . ?
C2_10 C3_10 1.371(9) . ?
C2_10 H2_10 0.9500 . ?
C3_10 C4_10 1.380(9) . ?
C3_10 H3_10 0.9500 . ?
C4_10 C5_10 1.387(7) . ?
C4_10 H4_10 0.9500 . ?
C5_10 C6_10 1.489(8) . ?
C6_10 C7_10 1.390(8) . ?
C7_10 C8_10 1.375(10) . ?
C7_10 H7_10 0.9500 . ?
C8_10 C9_10 1.369(10) . ?
C8_10 H8_10 0.9500 . ?
C9_10 C10_10 1.378(8) . ?
C9_10 H9_10 0.9500 . ?
C10_10 H10_10 0.9500 . ?
O1_11 C1_11 1.358(7) . ?
C1_11 C3_11 1.542(9) . ?
C1_11 C2_11 1.551(9) . ?
C1_11 C4_11 1.552(9) . ?
C2_11 F1_11 1.323(8) . ?
C2_11 F3_11 1.326(8) . ?
C2_11 F2_11 1.350(8) . ?
C3_11 F5_11 1.337(8) . ?
C3_11 F6_11 1.337(8) . ?
C3_11 F4_11 1.341(8) . ?
C4_11 F7_11 1.322(8) . ?
C4_11 F8_11 1.333(8) . ?
C4_11 F9_11 1.339(9) . ?
O1_53 C1_53 1.337(11) . ?
C1_53 C4_53 1.543(13) . ?
C1_53 C3_53 1.557(13) . ?
C1_53 C2_53 1.559(12) . ?
C2_53 F3_53 1.315(13) . ?
C2_53 F2_53 1.324(13) . ?
C2_53 F1_53 1.334(13) . ?
C3_53 F4_53 1.329(13) . ?
C3_53 F6_53 1.336(14) . ?
C3_53 F5_53 1.340(13) . ?
C4_53 F9_53 1.330(13) . ?
C4_53 F8_53 1.336(13) . ?
C4_53 F7_53 1.343(13) . ?
O1_12 C1_12 1.353(7) . ?
C1_12 C3_12 1.540(9) . ?
C1_12 C2_12 1.544(9) . ?
C1_12 C4_12 1.554(10) . ?
C2_12 F2_12 1.325(9) . ?
C2_12 F3_12 1.344(9) . ?
C2_12 F1_12 1.349(9) . ?
C3_12 F5_12 1.339(10) . ?
C3_12 F6_12 1.350(10) . ?
C3_12 F4_12 1.352(9) . ?
C4_12 F9_12 1.314(9) . ?
C4_12 F8_12 1.327(9) . ?
C4_12 F7_12 1.329(9) . ?
O1_52 C1_52 1.363(11) . ?
C1_52 C3_52 1.536(13) . ?
C1_52 C4_52 1.539(13) . ?
C1_52 C2_52 1.544(13) . ?
C2_52 F3_52 1.310(13) . ?
C2_52 F2_52 1.326(13) . ?
C2_52 F1_52 1.332(13) . ?
C3_52 F5_52 1.324(13) . ?
C3_52 F4_52 1.328(13) . ?
C3_52 F6_52 1.334(13) . ?
C4_52 F7_52 1.322(13) . ?
C4_52 F8_52 1.325(13) . ?
C4_52 F9_52 1.336(13) . ?
O1_13 C1_13 1.345(5) . ?
C1_13 C2_13 1.547(6) . ?
C1_13 C3_13 1.551(6) . ?
C1_13 C4_13 1.552(7) . ?
C2_13 F2_13 1.321(6) . ?
C2_13 F1_13 1.328(6) . ?
C2_13 F3_13 1.348(6) . ?
C3_13 F5_13 1.328(6) . ?
C3_13 F4_13 1.331(6) . ?
C3_13 F6_13 1.334(6) . ?
C4_13 F7_13 1.318(6) . ?
C4_13 F9_13 1.329(6) . ?
C4_13 F8_13 1.337(6) . ?
O1_14 C1_14 1.355(8) . ?
C1_14 C2_14 1.541(10) . ?
C1_14 C3_14 1.554(10) . ?
C1_14 C4_14 1.564(9) . ?
C2_14 F3_14 1.314(10) . ?
C2_14 F1_14 1.324(11) . ?
C2_14 F2_14 1.338(8) . ?
C3_14 F5_14 1.305(9) . ?
C3_14 F4_14 1.309(10) . ?
C3_14 F6_14 1.327(10) . ?
C4_14 F9_14 1.319(10) . ?
C4_14 F7_14 1.329(10) . ?
C4_14 F8_14 1.335(11) . ?
O1_45 C1_45 1.358(12) . ?
C1_45 C3_45 1.533(12) . ?
C1_45 C2_45 1.542(12) . ?
C1_45 C4_45 1.545(13) . ?
C2_45 F3_45 1.331(12) . ?
C2_45 F1_45 1.337(13) . ?
C2_45 F2_45 1.339(13) . ?
C3_45 F5_45 1.317(13) . ?
C3_45 F6_45 1.327(12) . ?
C3_45 F4_45 1.339(13) . ?
C4_45 F7_45 1.316(12) . ?
C4_45 F8_45 1.322(12) . ?
C4_45 F9_45 1.335(12) . ?
O1_15 C1_15 1.348(8) . ?
C1_15 C4_15 1.552(10) . ?
C1_15 C3_15 1.554(10) . ?
C1_15 C2_15 1.556(10) . ?
C2_15 F2_15 1.333(10) . ?
C2_15 F1_15 1.345(10) . ?
C2_15 F3_15 1.346(10) . ?
C3_15 F5_15 1.325(10) . ?
C3_15 F6_15 1.331(9) . ?
C3_15 F4_15 1.336(9) . ?
C4_15 F9_15 1.327(10) . ?
C4_15 F7_15 1.343(9) . ?
C4_15 F8_15 1.343(10) . ?
O1_47 C1_47 1.361(10) . ?
C1_47 C2_47 1.538(12) . ?
C1_47 C4_47 1.546(12) . ?
C1_47 C3_47 1.550(12) . ?
C2_47 F2_47 1.332(12) . ?
C2_47 F1_47 1.335(12) . ?
C2_47 F3_47 1.344(12) . ?
C3_47 F4_47 1.320(13) . ?
C3_47 F6_47 1.326(13) . ?
C3_47 F5_47 1.342(13) . ?
C4_47 F8_47 1.332(12) . ?
C4_47 F7_47 1.332(12) . ?
C4_47 F9_47 1.336(12) . ?
O1_16 C1_16 1.340(7) . ?
C1_16 C4_16 1.536(9) . ?
C1_16 C3_16 1.551(9) . ?
C1_16 C2_16 1.568(9) . ?
C2_16 F2_16 1.312(9) . ?
C2_16 F3_16 1.345(8) . ?
C2_16 F1_16 1.349(9) . ?
C3_16 F6_16 1.331(9) . ?
C3_16 F5_16 1.334(9) . ?
C3_16 F4_16 1.351(9) . ?
C4_16 F9_16 1.321(9) . ?
C4_16 F7_16 1.328(8) . ?
C4_16 F8_16 1.363(9) . ?
O1_57 C1_57 1.349(12) . ?
C1_57 C3_57 1.546(13) . ?
C1_57 C2_57 1.547(13) . ?
C1_57 C4_57 1.557(13) . ?
C2_57 F1_57 1.326(14) . ?
C2_57 F2_57 1.341(14) . ?
C2_57 F3_57 1.341(14) . ?
C3_57 F5_57 1.329(13) . ?
C3_57 F6_57 1.337(13) . ?
C3_57 F4_57 1.340(13) . ?
C4_57 F7_57 1.320(13) . ?
C4_57 F8_57 1.334(13) . ?
C4_57 F9_57 1.336(13) . ?
O1_17 C1_17 1.364(8) . ?
C1_17 C2_17 1.534(10) . ?
C1_17 C3_17 1.549(9) . ?
C1_17 C4_17 1.559(10) . ?
C2_17 F1_17 1.325(9) . ?
C2_17 F3_17 1.343(9) . ?
C2_17 F2_17 1.344(9) . ?
C3_17 F4_17 1.328(9) . ?
C3_17 F5_17 1.328(9) . ?
C3_17 F6_17 1.339(10) . ?
C4_17 F8_17 1.319(10) . ?
C4_17 F7_17 1.339(9) . ?
C4_17 F9_17 1.343(10) . ?
O1_44 C1_44 1.355(10) . ?
C1_44 C3_44 1.546(12) . ?
C1_44 C4_44 1.551(12) . ?
C1_44 C2_44 1.552(12) . ?
C2_44 F2_44 1.323(12) . ?
C2_44 F1_44 1.329(12) . ?
C2_44 F3_44 1.339(12) . ?
C3_44 F5_44 1.329(12) . ?
C3_44 F6_44 1.342(12) . ?
C3_44 F4_44 1.345(12) . ?
C4_44 F7_44 1.330(13) . ?
C4_44 F8_44 1.332(13) . ?
C4_44 F9_44 1.333(13) . ?
O1_18 C1_18 1.355(11) . ?
C1_18 C2_18 1.546(12) . ?
C1_18 C4_18 1.550(12) . ?
C1_18 C3_18 1.552(11) . ?
C2_18 F2_18 1.332(10) . ?
C2_18 F1_18 1.333(12) . ?
C2_18 F3_18 1.338(12) . ?
C3_18 F5_18 1.323(11) . ?
C3_18 F4_18 1.334(12) . ?
C3_18 F6_18 1.345(12) . ?
C4_18 F8_18 1.308(11) . ?
C4_18 F9_18 1.328(11) . ?
C4_18 F7_18 1.341(12) . ?
O1_40 C1_40 1.357(10) . ?
C1_40 C3_40 1.546(11) . ?
C1_40 C2_40 1.548(11) . ?
C1_40 C4_40 1.558(11) . ?
C2_40 F2_40 1.334(10) . ?
C2_40 F1_40 1.345(11) . ?
C2_40 F3_40 1.345(12) . ?
C3_40 F4_40 1.336(12) . ?
C3_40 F5_40 1.340(10) . ?
C3_40 F6_40 1.344(11) . ?
C4_40 F7_40 1.325(11) . ?
C4_40 F9_40 1.344(12) . ?
C4_40 F8_40 1.344(11) . ?
O1_19 C1_19 1.366(9) . ?
C1_19 C2_19 1.549(11) . ?
C1_19 C4_19 1.551(11) . ?
C1_19 C3_19 1.557(11) . ?
C2_19 F3_19 1.317(11) . ?
C2_19 F1_19 1.336(10) . ?
C2_19 F2_19 1.364(11) . ?
C3_19 F5_19 1.301(10) . ?
C3_19 F4_19 1.326(11) . ?
C3_19 F6_19 1.340(10) . ?
C4_19 F9_19 1.333(11) . ?
C4_19 F8_19 1.334(11) . ?
C4_19 F7_19 1.341(11) . ?
O1_54 C1_54 1.357(11) . ?
C1_54 C4_54 1.537(12) . ?
C1_54 C2_54 1.542(12) . ?
C1_54 C3_54 1.549(12) . ?
C2_54 F1_54 1.315(12) . ?
C2_54 F3_54 1.349(12) . ?
C2_54 F2_54 1.355(12) . ?
C3_54 F5_54 1.281(13) . ?
C3_54 F6_54 1.344(12) . ?
C3_54 F4_54 1.346(13) . ?
C4_54 F9_54 1.301(12) . ?
C4_54 F7_54 1.314(13) . ?
C4_54 F8_54 1.328(12) . ?
O1_58 C1_58 1.360(11) . ?
C1_58 C3_58 1.537(13) . ?
C1_58 C4_58 1.539(13) . ?
C1_58 C2_58 1.540(13) . ?
C2_58 F2_58 1.322(13) . ?
C2_58 F1_58 1.327(13) . ?
C2_58 F3_58 1.341(13) . ?
C3_58 F4_58 1.328(13) . ?
C3_58 F6_58 1.339(13) . ?
C3_58 F5_58 1.341(14) . ?
C4_58 F8_58 1.302(13) . ?
C4_58 F7_58 1.345(13) . ?
C4_58 F9_58 1.349(13) . ?
O1_20 C1_20 1.351(7) . ?
C1_20 C4_20 1.537(8) . ?
C1_20 C2_20 1.553(9) . ?
C1_20 C3_20 1.558(9) . ?
C2_20 F3_20 1.306(8) . ?
C2_20 F1_20 1.347(8) . ?
C2_20 F2_20 1.349(8) . ?
C3_20 F4_20 1.334(8) . ?
C3_20 F5_20 1.334(9) . ?
C3_20 F6_20 1.342(9) . ?
C4_20 F8_20 1.322(8) . ?
C4_20 F9_20 1.328(8) . ?
C4_20 F7_20 1.353(9) . ?
O1_56 C1_56 1.347(12) . ?
C1_56 C4_56 1.548(13) . ?
C1_56 C2_56 1.549(13) . ?
C1_56 C3_56 1.555(13) . ?
C2_56 F1_56 1.322(14) . ?
C2_56 F2_56 1.332(14) . ?
C2_56 F3_56 1.343(14) . ?
C3_56 F4_56 1.316(13) . ?
C3_56 F5_56 1.329(13) . ?
C3_56 F6_56 1.334(13) . ?
C4_56 F9_56 1.336(14) . ?
C4_56 F8_56 1.343(13) . ?
C4_56 F7_56 1.351(14) . ?
O1_21 C1_21 1.359(7) . ?
C1_21 C2_21 1.537(9) . ?
C1_21 C4_21 1.543(10) . ?
C1_21 C3_21 1.550(9) . ?
C2_21 F2_21 1.315(8) . ?
C2_21 F3_21 1.327(9) . ?
C2_21 F1_21 1.363(9) . ?
C3_21 F6_21 1.330(9) . ?
C3_21 F5_21 1.333(9) . ?
C3_21 F4_21 1.341(9) . ?
C4_21 F7_21 1.332(9) . ?
C4_21 F8_21 1.347(9) . ?
C4_21 F9_21 1.359(10) . ?
O1_55 C1_55 1.345(12) . ?
C1_55 C4_55 1.544(13) . ?
C1_55 C3_55 1.552(13) . ?
C1_55 C2_55 1.556(13) . ?
C2_55 F3_55 1.328(13) . ?
C2_55 F1_55 1.332(13) . ?
C2_55 F2_55 1.340(13) . ?
C3_55 F5_55 1.327(13) . ?
C3_55 F6_55 1.328(13) . ?
C3_55 F4_55 1.335(13) . ?
C4_55 F8_55 1.327(14) . ?
C4_55 F9_55 1.335(13) . ?
C4_55 F7_55 1.338(13) . ?
O1_22 C1_22 1.347(9) . ?
C1_22 C3_22 1.550(10) . ?
C1_22 C2_22 1.552(10) . ?
C1_22 C4_22 1.559(10) . ?
C2_22 F3_22 1.313(11) . ?
C2_22 F2_22 1.330(10) . ?
C2_22 F1_22 1.333(10) . ?
C3_22 F5_22 1.320(11) . ?
C3_22 F4_22 1.321(10) . ?
C3_22 F6_22 1.340(10) . ?
C4_22 F9_22 1.330(10) . ?
C4_22 F8_22 1.332(10) . ?
C4_22 F7_22 1.337(9) . ?
O1_43 C1_43 1.354(11) . ?
C1_43 C2_43 1.547(12) . ?
C1_43 C4_43 1.552(12) . ?
C1_43 C3_43 1.554(12) . ?
C2_43 F1_43 1.335(12) . ?
C2_43 F3_43 1.335(12) . ?
C2_43 F2_43 1.339(12) . ?
C3_43 F5_43 1.329(12) . ?
C3_43 F6_43 1.331(13) . ?
C3_43 F4_43 1.344(13) . ?
C4_43 F8_43 1.327(13) . ?
C4_43 F7_43 1.331(12) . ?
C4_43 F9_43 1.339(12) . ?
O1_23 C1_23 1.342(8) . ?
C1_23 C2_23 1.545(10) . ?
C1_23 C3_23 1.546(10) . ?
C1_23 C4_23 1.559(10) . ?
C2_23 F2_23 1.308(10) . ?
C2_23 F1_23 1.335(10) . ?
C2_23 F3_23 1.338(11) . ?
C3_23 F4_23 1.313(10) . ?
C3_23 F5_23 1.320(10) . ?
C3_23 F6_23 1.349(10) . ?
C4_23 F8_23 1.327(11) . ?
C4_23 F7_23 1.337(10) . ?
C4_23 F9_23 1.345(10) . ?
O1_51 C1_51 1.341(10) . ?
C1_51 C3_51 1.540(12) . ?
C1_51 C4_51 1.553(12) . ?
C1_51 C2_51 1.556(12) . ?
C2_51 F2_51 1.321(12) . ?
C2_51 F1_51 1.328(12) . ?
C2_51 F3_51 1.333(12) . ?
C3_51 F4_51 1.330(12) . ?
C3_51 F6_51 1.335(12) . ?
C3_51 F5_51 1.352(12) . ?
C4_51 F9_51 1.328(12) . ?
C4_51 F8_51 1.338(12) . ?
C4_51 F7_51 1.339(12) . ?
O1_24 C1_24 1.363(10) . ?
C1_24 C3_24 1.538(12) . ?
C1_24 C2_24 1.555(12) . ?
C1_24 C4_24 1.558(12) . ?
C2_24 F2_24 1.329(12) . ?
C2_24 F3_24 1.338(12) . ?
C2_24 F1_24 1.358(12) . ?
C3_24 F4_24 1.314(12) . ?
C3_24 F5_24 1.323(12) . ?
C3_24 F6_24 1.326(12) . ?
C4_24 F7_24 1.330(12) . ?
C4_24 F9_24 1.335(12) . ?
C4_24 F8_24 1.335(12) . ?
O1_46 C1_46 1.338(12) . ?
C1_46 C3_46 1.549(13) . ?
C1_46 C2_46 1.550(13) . ?
C1_46 C4_46 1.555(13) . ?
C2_46 F3_46 1.334(14) . ?
C2_46 F2_46 1.335(14) . ?
C2_46 F1_46 1.337(14) . ?
C3_46 F6_46 1.326(14) . ?
C3_46 F5_46 1.334(14) . ?
C3_46 F4_46 1.337(14) . ?
C4_46 F8_46 1.328(14) . ?
C4_46 F7_46 1.328(14) . ?
C4_46 F9_46 1.336(14) . ?
O1_59 C1_59 1.364(12) . ?
C1_59 C3_59 1.540(13) . ?
C1_59 C4_59 1.541(13) . ?
C1_59 C2_59 1.551(13) . ?
C2_59 F2_59 1.315(13) . ?
C2_59 F1_59 1.327(13) . ?
C2_59 F3_59 1.346(13) . ?
C3_59 F4_59 1.336(13) . ?
C3_59 F5_59 1.338(14) . ?
C3_59 F6_59 1.339(13) . ?
C4_59 F8_59 1.324(13) . ?
C4_59 F7_59 1.326(13) . ?
C4_59 F9_59 1.326(13) . ?
O1_62 C1_62 1.351(11) . ?
C1_62 C2_62 1.542(12) . ?
C1_62 C4_62 1.545(12) . ?
C1_62 C3_62 1.557(12) . ?
C2_62 F3_62 1.332(12) . ?
C2_62 F1_62 1.337(12) . ?
C2_62 F2_62 1.342(12) . ?
C3_62 F4_62 1.314(12) . ?
C3_62 F5_62 1.320(12) . ?
C3_62 F6_62 1.345(12) . ?
C4_62 F8_62 1.310(12) . ?
C4_62 F9_62 1.314(12) . ?
C4_62 F7_62 1.330(13) . ?
O1_25 C1_25 1.339(9) . ?
C1_25 C4_25 1.546(10) . ?
C1_25 C2_25 1.556(10) . ?
C1_25 C3_25 1.558(10) . ?
C2_25 F1_25 1.307(10) . ?
C2_25 F2_25 1.333(9) . ?
C2_25 F3_25 1.353(9) . ?
C3_25 F4_25 1.323(10) . ?
C3_25 F5_25 1.327(9) . ?
C3_25 F6_25 1.350(10) . ?
C4_25 F8_25 1.321(9) . ?
C4_25 F7_25 1.334(10) . ?
C4_25 F9_25 1.342(9) . ?
O1_41 C1_41 1.352(11) . ?
C1_41 C4_41 1.534(12) . ?
C1_41 C2_41 1.543(12) . ?
C1_41 C3_41 1.555(12) . ?
C2_41 F1_41 1.324(12) . ?
C2_41 F2_41 1.330(11) . ?
C2_41 F3_41 1.340(11) . ?
C3_41 F6_41 1.322(12) . ?
C3_41 F4_41 1.329(11) . ?
C3_41 F5_41 1.329(12) . ?
C4_41 F7_41 1.324(12) . ?
C4_41 F9_41 1.336(12) . ?
C4_41 F8_41 1.338(11) . ?
O1_26 C1_26 1.373(12) . ?
C1_26 C2_26 1.537(13) . ?
C1_26 C3_26 1.545(13) . ?
C1_26 C4_26 1.547(13) . ?
C2_26 F1_26 1.332(13) . ?
C2_26 F2_26 1.352(13) . ?
C2_26 F3_26 1.368(13) . ?
C3_26 F6_26 1.339(13) . ?
C3_26 F5_26 1.349(13) . ?
C3_26 F4_26 1.355(13) . ?
C4_26 F7_26 1.299(13) . ?
C4_26 F9_26 1.327(13) . ?
C4_26 F8_26 1.333(13) . ?
O1_50 C1_50 1.352(11) . ?
C1_50 C3_50 1.538(12) . ?
C1_50 C2_50 1.544(12) . ?
C1_50 C4_50 1.565(12) . ?
C2_50 F2_50 1.322(12) . ?
C2_50 F1_50 1.348(13) . ?
C2_50 F3_50 1.365(13) . ?
C3_50 F5_50 1.307(13) . ?
C3_50 F4_50 1.349(13) . ?
C3_50 F6_50 1.356(13) . ?
C4_50 F7_50 1.347(13) . ?
C4_50 F8_50 1.358(12) . ?
C4_50 F9_50 1.372(13) . ?
O1_64 C1_64 1.372(10) . ?
C1_64 C2_64 1.540(11) . ?
C1_64 C4_64 1.541(11) . ?
C1_64 C3_64 1.569(12) . ?
C2_64 F1_64 1.320(11) . ?
C2_64 F3_64 1.344(11) . ?
C2_64 F2_64 1.360(12) . ?
C3_64 F4_64 1.320(11) . ?
C3_64 F5_64 1.323(11) . ?
C3_64 F6_64 1.359(12) . ?
C4_64 F7_64 1.327(12) . ?
C4_64 F8_64 1.334(11) . ?
C4_64 F9_64 1.341(12) . ?
O1_27 C1_27 1.340(6) . ?
C1_27 C4_27 1.552(7) . ?
C1_27 C3_27 1.554(7) . ?
C1_27 C2_27 1.558(7) . ?
C2_27 F3_27 1.323(7) . ?
C2_27 F2_27 1.332(7) . ?
C2_27 F1_27 1.339(7) . ?
C3_27 F6_27 1.325(7) . ?
C3_27 F4_27 1.334(6) . ?
C3_27 F5_27 1.341(6) . ?
C4_27 F7_27 1.328(6) . ?
C4_27 F8_27 1.330(6) . ?
C4_27 F9_27 1.335(6) . ?
O1_28 C1_28 1.361(9) . ?
C1_28 C2_28 1.536(11) . ?
C1_28 C4_28 1.538(10) . ?
C1_28 C3_28 1.553(11) . ?
C2_28 F2_28 1.299(10) . ?
C2_28 F1_28 1.339(11) . ?
C2_28 F3_28 1.340(10) . ?
C3_28 F5_28 1.323(10) . ?
C3_28 F4_28 1.324(10) . ?
C3_28 F6_28 1.330(10) . ?
C4_28 F7_28 1.339(10) . ?
C4_28 F8_28 1.342(11) . ?
C4_28 F9_28 1.349(11) . ?
O1_49 C1_49 1.349(10) . ?
C1_49 C3_49 1.547(12) . ?
C1_49 C4_49 1.549(12) . ?
C1_49 C2_49 1.553(12) . ?
C2_49 F2_49 1.331(12) . ?
C2_49 F3_49 1.339(13) . ?
C2_49 F1_49 1.339(13) . ?
C3_49 F4_49 1.321(12) . ?
C3_49 F6_49 1.328(12) . ?
C3_49 F5_49 1.335(12) . ?
C4_49 F9_49 1.337(12) . ?
C4_49 F7_49 1.339(12) . ?
C4_49 F8_49 1.347(12) . ?
O1_29 C1_29 1.341(10) . ?
C1_29 C2_29 1.540(10) . ?
C1_29 C3_29 1.544(10) . ?
C1_29 C4_29 1.546(10) . ?
C2_29 F1_29 1.322(11) . ?
C2_29 F2_29 1.331(10) . ?
C2_29 F3_29 1.339(10) . ?
C3_29 F5_29 1.318(10) . ?
C3_29 F4_29 1.324(10) . ?
C3_29 F6_29 1.326(10) . ?
C4_29 F8_29 1.322(10) . ?
C4_29 F9_29 1.334(10) . ?
C4_29 F7_29 1.344(10) . ?
O1_38 C1_38 1.350(11) . ?
C1_38 C4_38 1.543(11) . ?
C1_38 C2_38 1.553(11) . ?
C1_38 C3_38 1.561(11) . ?
C2_38 F3_38 1.318(11) . ?
C2_38 F1_38 1.327(11) . ?
C2_38 F2_38 1.342(10) . ?
C3_38 F4_38 1.329(11) . ?
C3_38 F6_38 1.341(11) . ?
C3_38 F5_38 1.346(11) . ?
C4_38 F7_38 1.334(11) . ?
C4_38 F9_38 1.337(11) . ?
C4_38 F8_38 1.348(11) . ?
O1_30 C1_30 1.366(9) . ?
C1_30 C2_30 1.529(11) . ?
C1_30 C4_30 1.547(11) . ?
C1_30 C3_30 1.553(11) . ?
C2_30 F3_30 1.326(11) . ?
C2_30 F2_30 1.328(11) . ?
C2_30 F1_30 1.336(11) . ?
C3_30 F5_30 1.312(11) . ?
C3_30 F4_30 1.322(11) . ?
C3_30 F6_30 1.341(11) . ?
C4_30 F7_30 1.315(10) . ?
C4_30 F8_30 1.327(10) . ?
C4_30 F9_30 1.331(10) . ?
O1_48 C1_48 1.334(11) . ?
C1_48 C4_48 1.548(12) . ?
C1_48 C3_48 1.563(12) . ?
C1_48 C2_48 1.564(12) . ?
C2_48 F3_48 1.339(12) . ?
C2_48 F1_48 1.339(11) . ?
C2_48 F2_48 1.342(12) . ?
C3_48 F4_48 1.324(12) . ?
C3_48 F6_48 1.329(12) . ?
C3_48 F5_48 1.331(13) . ?
C4_48 F9_48 1.326(13) . ?
C4_48 F7_48 1.340(12) . ?
C4_48 F8_48 1.343(12) . ?
O1_31 C1_31 1.352(12) . ?
C1_31 C2_31 1.549(12) . ?
C1_31 C3_31 1.553(12) . ?
C1_31 C4_31 1.562(12) . ?
C2_31 F2_31 1.330(13) . ?
C2_31 F1_31 1.338(13) . ?
C2_31 F3_31 1.341(13) . ?
C3_31 F5_31 1.338(12) . ?
C3_31 F4_31 1.340(12) . ?
C3_31 F6_31 1.346(13) . ?
C4_31 F8_31 1.323(13) . ?
C4_31 F9_31 1.333(13) . ?
C4_31 F7_31 1.346(13) . ?
O1_60 C1_60 1.352(9) . ?
C1_60 C3_60 1.544(10) . ?
C1_60 C4_60 1.548(10) . ?
C1_60 C2_60 1.564(10) . ?
C2_60 F1_60 1.323(9) . ?
C2_60 F3_60 1.333(10) . ?
C2_60 F2_60 1.335(10) . ?
C3_60 F5_60 1.330(10) . ?
C3_60 F4_60 1.334(9) . ?
C3_60 F6_60 1.344(9) . ?
C4_60 F8_60 1.330(9) . ?
C4_60 F9_60 1.331(9) . ?
C4_60 F7_60 1.338(9) . ?
O1_32 C1_32 1.338(5) . ?
C1_32 C3_32 1.550(7) . ?
C1_32 C2_32 1.553(7) . ?
C1_32 C4_32 1.558(7) . ?
C2_32 F1_32 1.319(6) . ?
C2_32 F2_32 1.335(6) . ?
C2_32 F3_32 1.336(6) . ?
C3_32 F4_32 1.327(7) . ?
C3_32 F6_32 1.334(6) . ?
C3_32 F5_32 1.336(7) . ?
C4_32 F8_32 1.326(6) . ?
C4_32 F9_32 1.333(7) . ?
C4_32 F7_32 1.334(7) . ?
O1_33 C1_33 1.349(9) . ?
O1_33 F9_33 1.775(10) . ?
C1_33 C4_33 1.516(11) . ?
C1_33 C3_33 1.528(11) . ?
C1_33 C2_33 1.541(11) . ?
C2_33 F3_33 1.325(11) . ?
C2_33 F1_33 1.332(11) . ?
C2_33 F2_33 1.345(10) . ?
C3_33 F6_33 1.318(10) . ?
C3_33 F4_33 1.339(10) . ?
C3_33 F5_33 1.356(10) . ?
C4_33 F7_33 1.277(11) . ?
C4_33 F8_33 1.297(11) . ?
C4_33 F9_33 1.371(11) . ?
O1_42 C1_42 1.385(10) . ?
C1_42 C4_42 1.564(11) . ?
C1_42 C3_42 1.565(11) . ?
C1_42 C2_42 1.571(11) . ?
C2_42 F3_42 1.355(12) . ?
C2_42 F1_42 1.399(11) . ?
C2_42 F2_42 1.416(11) . ?
C3_42 F5_42 1.320(10) . ?
C3_42 F4_42 1.326(10) . ?
C3_42 F6_42 1.330(11) . ?
C4_42 F7_42 1.330(11) . ?
C4_42 F8_42 1.334(11) . ?
C4_42 F9_42 1.346(11) . ?
O1_34 C1_34 1.385(10) . ?
C1_34 C4_34 1.524(11) . ?
C1_34 C3_34 1.537(11) . ?
C1_34 C2_34 1.553(12) . ?
C2_34 F3_34 1.306(12) . ?
C2_34 F1_34 1.337(11) . ?
C2_34 F2_34 1.349(11) . ?
C3_34 F4_34 1.333(11) . ?
C3_34 F6_34 1.338(10) . ?
C3_34 F5_34 1.360(11) . ?
C4_34 F9_34 1.328(11) . ?
C4_34 F8_34 1.337(11) . ?
C4_34 F7_34 1.348(11) . ?
O1_39 C1_39 1.320(10) . ?
C1_39 C2_39 1.549(12) . ?
C1_39 C4_39 1.555(12) . ?
C1_39 C3_39 1.559(12) . ?
C2_39 F1_39 1.317(11) . ?
C2_39 F2_39 1.325(10) . ?
C2_39 F3_39 1.369(11) . ?
C3_39 F5_39 1.310(11) . ?
C3_39 F6_39 1.312(11) . ?
C3_39 F4_39 1.319(11) . ?
C4_39 F7_39 1.335(11) . ?
C4_39 F9_39 1.350(12) . ?
C4_39 F8_39 1.356(11) . ?
F1_35 C1_35 1.350(8) . ?
C1_35 C2_35 1.358(9) . ?
C1_35 C6_35 1.368(9) . ?
C2_35 C3_35 1.375(10) . ?
C2_35 H2_35 0.9500 . ?
C3_35 C4_35 1.381(10) . ?
C3_35 H3_35 0.9500 . ?
C4_35 C5_35 1.369(9) . ?
C4_35 H4_35 0.9500 . ?
C5_35 C6_35 1.358(9) . ?
C5_35 H5_35 0.9500 . ?
C6_35 H6_35 0.9500 . ?
F1_61 C1_61 1.26(4) . ?
C1_61 C6_61 1.366(12) . ?
C1_61 C2_61 1.370(12) . ?
C2_61 C3_61 1.365(12) . ?
C2_61 H2_61 0.9500 . ?
C3_61 C4_61 1.364(12) . ?
C3_61 H3_61 0.9500 . ?
C4_61 C5_61 1.366(12) . ?
C4_61 H4_61 0.9500 . ?
C5_61 C6_61 1.373(12) . ?
C5_61 H5_61 0.9500 . ?
C6_61 H6_61 0.9500 . ?
F1_36 C1_36 1.362(7) . ?
C1_36 C6_36 1.351(8) . ?
C1_36 C2_36 1.374(8) . ?
C2_36 C3_36 1.399(8) . ?
C2_36 H2_36 0.9500 . ?
C3_36 C4_36 1.369(8) . ?
C3_36 H3_36 0.9500 . ?
C4_36 C5_36 1.360(8) . ?
C4_36 H4_36 0.9500 . ?
C5_36 C6_36 1.352(8) . ?
C5_36 H5_36 0.9500 . ?
C6_36 H6_36 0.9500 . ?
F1_37 C1_37 1.323(13) . ?
F2_37 C4_37 1.323(11) . ?
C1_37 C2_37 1.362(11) . ?
C1_37 C6_37 1.374(11) . ?
C2_37 C3_37 1.367(10) . ?
C2_37 H2_37 0.9500 . ?
C3_37 C4_37 1.373(10) . ?
C3_37 H3_37 0.9500 . ?
C4_37 C5_37 1.381(11) . ?
C5_37 C6_37 1.360(11) . ?
C5_37 H5_37 0.9500 . ?
C6_37 H6_37 0.9500 . ?
 
loop_
 _geom_angle_atom_site_label_1
 _geom_angle_atom_site_label_2
 _geom_angle_atom_site_label_3
 _geom_angle
 _geom_angle_site_symmetry_1
 _geom_angle_site_symmetry_3
 _geom_angle_publ_flag
N1_1 In1 N2_1 70.63(15) . . ?
N1_1 In1 N1_2 110.42(15) . . ?
N2_1 In1 N1_2 95.96(15) . . ?
N1_1 In1 In3 162.87(11) . . ?
N2_1 In1 In3 124.23(11) . . ?
N1_2 In1 In3 78.41(11) . . ?
N1_1 In1 In2 105.09(10) . . ?
N2_1 In1 In2 129.62(11) . . ?
N1_2 In1 In2 129.55(11) . . ?
In3 In1 In2 59.544(14) . . ?
N2_4 In2 N1_3 95.70(16) . . ?
N2_4 In2 N2_3 85.46(15) . . ?
N1_3 In2 N2_3 69.85(17) . . ?
N2_4 In2 N1_4 70.30(15) . . ?
N1_3 In2 N1_4 85.88(16) . . ?
N2_3 In2 N1_4 143.86(15) . . ?
N2_4 In2 In3 102.91(10) . . ?
N1_3 In2 In3 155.15(13) . . ?
N2_3 In2 In3 127.42(11) . . ?
N1_4 In2 In3 85.06(10) . . ?
N2_4 In2 In1 143.41(11) . . ?
N1_3 In2 In1 112.30(11) . . ?
N2_3 In2 In1 82.84(11) . . ?
N1_4 In2 In1 132.27(11) . . ?
In3 In2 In1 59.638(14) . . ?
N2_2 In3 N2_5 106.74(16) . . ?
N2_2 In3 N1_5 106.52(15) . . ?
N2_5 In3 N1_5 70.97(15) . . ?
N2_2 In3 In2 132.06(11) . . ?
N2_5 In3 In2 118.41(11) . . ?
N1_5 In3 In2 102.75(10) . . ?
N2_2 In3 In1 81.30(11) . . ?
N2_5 In3 In1 124.48(11) . . ?
N1_5 In3 In1 160.72(11) . . ?
In2 In3 In1 60.817(14) . . ?
N2_6 In4 N1_7 107.61(15) . . ?
N2_6 In4 N1_6 71.59(16) . . ?
N1_7 In4 N1_6 103.90(16) . . ?
N2_6 In4 In6 161.41(11) . . ?
N1_7 In4 In6 81.88(11) . . ?
N1_6 In4 In6 122.57(11) . . ?
N2_6 In4 In5 102.56(10) . . ?
N1_7 In4 In5 132.25(11) . . ?
N1_6 In4 In5 120.50(11) . . ?
In6 In4 In5 60.618(14) . . ?
N2_8 In5 N1_9 94.87(16) . . ?
N2_8 In5 N2_9 87.19(17) . . ?
N1_9 In5 N2_9 69.96(16) . . ?
N2_8 In5 N1_8 70.01(18) . . ?
N1_9 In5 N1_8 87.19(16) . . ?
N2_9 In5 N1_8 146.38(16) . . ?
N2_8 In5 In4 154.38(13) . . ?
N1_9 In5 In4 105.54(11) . . ?
N2_9 In5 In4 85.49(11) . . ?
N1_8 In5 In4 125.36(12) . . ?
N2_8 In5 In6 106.75(12) . . ?
N1_9 In5 In6 153.03(11) . . ?
N2_9 In5 In6 125.86(12) . . ?
N1_8 In5 In6 85.33(11) . . ?
In4 In5 In6 59.491(14) . . ?
N1_10 In6 N2_10 71.03(16) . . ?
N1_10 In6 N2_7 110.39(15) . . ?
N2_10 In6 N2_7 98.92(16) . . ?
N1_10 In6 In4 160.01(12) . . ?
N2_10 In6 In4 125.33(11) . . ?
N2_7 In6 In4 80.31(11) . . ?
N1_10 In6 In5 102.29(11) . . ?
N2_10 In6 In5 124.03(11) . . ?
N2_7 In6 In5 132.70(11) . . ?
In4 In6 In5 59.891(14) . . ?
O1_52 Al1 O1_45 113.4(12) . . ?
O1_11 Al1 O1_13 116.3(3) . . ?
O1_52 Al1 O1_13 122.6(6) . . ?
O1_45 Al1 O1_13 107.8(9) . . ?
O1_11 Al1 O1_14 110.3(5) . . ?
O1_13 Al1 O1_14 106.4(5) . . ?
O1_11 Al1 O1_12 107.8(3) . . ?
O1_13 Al1 O1_12 104.1(2) . . ?
O1_14 Al1 O1_12 111.9(6) . . ?
O1_52 Al1 O1_53 105.6(8) . . ?
O1_45 Al1 O1_53 108.6(13) . . ?
O1_13 Al1 O1_53 96.8(6) . . ?
O1_17 Al2 O1_18 115.3(8) . . ?
O1_17 Al2 O1_16 116.2(4) . . ?
O1_18 Al2 O1_16 108.2(8) . . ?
O1_47 Al2 O1_57 113.7(11) . . ?
O1_47 Al2 O1_40 117.0(8) . . ?
O1_57 Al2 O1_40 112.9(12) . . ?
O1_17 Al2 O1_15 106.2(3) . . ?
O1_18 Al2 O1_15 103.3(9) . . ?
O1_16 Al2 O1_15 106.4(4) . . ?
O1_47 Al2 O1_44 105.8(5) . . ?
O1_57 Al2 O1_44 105.8(10) . . ?
O1_40 Al2 O1_44 99.8(8) . . ?
O1_22 Al3 O1_19 108.8(8) . . ?
O1_22 Al3 O1_21 106.9(7) . . ?
O1_19 Al3 O1_21 113.5(4) . . ?
O1_43 Al3 O1_55 111.1(15) . . ?
O1_43 Al3 O1_56 102.3(13) . . ?
O1_55 Al3 O1_56 106.4(12) . . ?
O1_22 Al3 O1_20 108.3(6) . . ?
O1_19 Al3 O1_20 105.1(4) . . ?
O1_21 Al3 O1_20 114.0(3) . . ?
O1_43 Al3 O1_54 117.3(14) . . ?
O1_55 Al3 O1_54 92.7(11) . . ?
O1_56 Al3 O1_54 125.9(10) . . ?
O1_51 Al4 O1_46 89.1(12) . . ?
O1_51 Al4 O1_41 115.9(9) . . ?
O1_46 Al4 O1_41 121.1(14) . . ?
O1_64 Al4 O1_59 109.6(9) . . ?
O1_51 Al4 O1_50 108.0(7) . . ?
O1_46 Al4 O1_50 114.3(12) . . ?
O1_41 Al4 O1_50 107.1(9) . . ?
O1_25 Al4 O1_24 116.0(7) . . ?
O1_25 Al4 O1_26 109.4(10) . . ?
O1_24 Al4 O1_26 113.1(10) . . ?
O1_25 Al4 O1_23 105.2(5) . . ?
O1_24 Al4 O1_23 103.0(4) . . ?
O1_26 Al4 O1_23 109.5(10) . . ?
O1_30 Al5 O1_29 115.9(8) . . ?
O1_30 Al5 O1_27 110.1(4) . . ?
O1_29 Al5 O1_27 109.4(7) . . ?
O1_30 Al5 O1_28 111.5(4) . . ?
O1_29 Al5 O1_28 101.4(8) . . ?
O1_27 Al5 O1_28 108.1(3) . . ?
O1_27 Al5 O1_38 104.1(7) . . ?
O1_27 Al5 O1_49 119.1(4) . . ?
O1_38 Al5 O1_49 121.2(9) . . ?
O1_27 Al5 O1_48 105.4(5) . . ?
O1_38 Al5 O1_48 104.1(10) . . ?
O1_49 Al5 O1_48 100.7(6) . . ?
O1_42 Al6 O1_60 120.1(7) . . ?
O1_34 Al6 O1_32 116.1(3) . . ?
O1_42 Al6 O1_32 113.8(3) . . ?
O1_60 Al6 O1_32 107.4(6) . . ?
O1_34 Al6 O1_31 115.6(13) . . ?
O1_32 Al6 O1_31 108.7(11) . . ?
O1_34 Al6 O1_33 106.9(4) . . ?
O1_32 Al6 O1_33 107.4(3) . . ?
O1_31 Al6 O1_33 100.7(12) . . ?
O1_42 Al6 O1_39 106.1(4) . . ?
O1_60 Al6 O1_39 105.7(7) . . ?
O1_32 Al6 O1_39 101.8(3) . . ?
C1_1 N1_1 C5_1 118.9(5) . . ?
C1_1 N1_1 In1 123.9(3) . . ?
C5_1 N1_1 In1 116.6(3) . . ?
C10_1 N2_1 C6_1 118.4(5) . . ?
C10_1 N2_1 In1 122.8(3) . . ?
C6_1 N2_1 In1 114.8(3) . . ?
N1_1 C1_1 C2_1 122.9(5) . . ?
N1_1 C1_1 H1_1 118.6 . . ?
C2_1 C1_1 H1_1 118.6 . . ?
C3_1 C2_1 C1_1 119.2(6) . . ?
C3_1 C2_1 H2_1 120.4 . . ?
C1_1 C2_1 H2_1 120.4 . . ?
C2_1 C3_1 C4_1 118.1(5) . . ?
C2_1 C3_1 H3_1 120.9 . . ?
C4_1 C3_1 H3_1 120.9 . . ?
C5_1 C4_1 C3_1 119.2(5) . . ?
C5_1 C4_1 H4_1 120.4 . . ?
C3_1 C4_1 H4_1 120.4 . . ?
N1_1 C5_1 C4_1 121.6(5) . . ?
N1_1 C5_1 C6_1 117.6(4) . . ?
C4_1 C5_1 C6_1 120.7(5) . . ?
N2_1 C6_1 C7_1 121.5(5) . . ?
N2_1 C6_1 C5_1 116.1(4) . . ?
C7_1 C6_1 C5_1 122.3(5) . . ?
C6_1 C7_1 C8_1 119.4(5) . . ?
C6_1 C7_1 H7_1 120.3 . . ?
C8_1 C7_1 H7_1 120.3 . . ?
C9_1 C8_1 C7_1 118.8(5) . . ?
C9_1 C8_1 H8_1 120.6 . . ?
C7_1 C8_1 H8_1 120.6 . . ?
C8_1 C9_1 C10_1 118.9(6) . . ?
C8_1 C9_1 H9_1 120.6 . . ?
C10_1 C9_1 H9_1 120.6 . . ?
N2_1 C10_1 C9_1 122.9(5) . . ?
N2_1 C10_1 H10_1 118.5 . . ?
C9_1 C10_1 H10_1 118.5 . . ?
C1_2 N1_2 C5_2 118.0(5) . . ?
C1_2 N1_2 In1 113.5(4) . . ?
C5_2 N1_2 In1 128.0(4) . . ?
C10_2 N2_2 C6_2 117.9(5) . . ?
C10_2 N2_2 In3 116.6(4) . . ?
C6_2 N2_2 In3 125.5(4) . . ?
N1_2 C1_2 C2_2 124.2(6) . . ?
N1_2 C1_2 H1_2 117.9 . . ?
C2_2 C1_2 H1_2 117.9 . . ?
C1_2 C2_2 C3_2 118.1(6) . . ?
C1_2 C2_2 H2_2 120.9 . . ?
C3_2 C2_2 H2_2 120.9 . . ?
C4_2 C3_2 C2_2 118.5(6) . . ?
C4_2 C3_2 H3_2 120.7 . . ?
C2_2 C3_2 H3_2 120.7 . . ?
C3_2 C4_2 C5_2 120.2(6) . . ?
C3_2 C4_2 H4_2 119.9 . . ?
C5_2 C4_2 H4_2 119.9 . . ?
N1_2 C5_2 C4_2 120.9(5) . . ?
N1_2 C5_2 C6_2 118.6(5) . . ?
C4_2 C5_2 C6_2 120.4(5) . . ?
N2_2 C6_2 C7_2 121.4(5) . . ?
N2_2 C6_2 C5_2 118.4(5) . . ?
C7_2 C6_2 C5_2 120.2(5) . . ?
C8_2 C7_2 C6_2 119.6(6) . . ?
C8_2 C7_2 H7_2 120.2 . . ?
C6_2 C7_2 H7_2 120.2 . . ?
C9_2 C8_2 C7_2 118.8(6) . . ?
C9_2 C8_2 H8_2 120.6 . . ?
C7_2 C8_2 H8_2 120.6 . . ?
C10_2 C9_2 C8_2 118.8(6) . . ?
C10_2 C9_2 H9_2 120.6 . . ?
C8_2 C9_2 H9_2 120.6 . . ?
N2_2 C10_2 C9_2 123.5(6) . . ?
N2_2 C10_2 H10_2 118.2 . . ?
C9_2 C10_2 H10_2 118.2 . . ?
C1_3 N1_3 C5_3 118.6(5) . . ?
C1_3 N1_3 In2 123.4(4) . . ?
C5_3 N1_3 In2 118.0(4) . . ?
C6_3 N2_3 C10_3 119.1(5) . . ?
C6_3 N2_3 In2 117.8(4) . . ?
C10_3 N2_3 In2 121.1(4) . . ?
N1_3 C1_3 C2_3 123.2(7) . . ?
N1_3 C1_3 H1_3 118.4 . . ?
C2_3 C1_3 H1_3 118.4 . . ?
C3_3 C2_3 C1_3 117.8(7) . . ?
C3_3 C2_3 H2_3 121.1 . . ?
C1_3 C2_3 H2_3 121.1 . . ?
C2_3 C3_3 C4_3 120.4(7) . . ?
C2_3 C3_3 H3_3 119.8 . . ?
C4_3 C3_3 H3_3 119.8 . . ?
C3_3 C4_3 C5_3 119.1(7) . . ?
C3_3 C4_3 H4_3 120.5 . . ?
C5_3 C4_3 H4_3 120.5 . . ?
N1_3 C5_3 C4_3 120.8(7) . . ?
N1_3 C5_3 C6_3 117.1(5) . . ?
C4_3 C5_3 C6_3 122.0(6) . . ?
N2_3 C6_3 C7_3 119.5(6) . . ?
N2_3 C6_3 C5_3 116.1(5) . . ?
C7_3 C6_3 C5_3 124.3(6) . . ?
C8_3 C7_3 C6_3 120.1(7) . . ?
C8_3 C7_3 H7_3 120.0 . . ?
C6_3 C7_3 H7_3 120.0 . . ?
C9_3 C8_3 C7_3 120.1(7) . . ?
C9_3 C8_3 H8_3 120.0 . . ?
C7_3 C8_3 H8_3 120.0 . . ?
C8_3 C9_3 C10_3 117.6(7) . . ?
C8_3 C9_3 H9_3 121.2 . . ?
C10_3 C9_3 H9_3 121.2 . . ?
N2_3 C10_3 C9_3 123.6(6) . . ?
N2_3 C10_3 H10_3 118.2 . . ?
C9_3 C10_3 H10_3 118.2 . . ?
C5_4 N1_4 C1_4 118.9(5) . . ?
C5_4 N1_4 In2 116.2(4) . . ?
C1_4 N1_4 In2 122.5(4) . . ?
C10_4 N2_4 C6_4 119.3(5) . . ?
C10_4 N2_4 In2 122.8(4) . . ?
C6_4 N2_4 In2 117.6(3) . . ?
N1_4 C1_4 C2_4 122.9(6) . . ?
N1_4 C1_4 H1_4 118.5 . . ?
C2_4 C1_4 H1_4 118.5 . . ?
C1_4 C2_4 C3_4 117.9(6) . . ?
C1_4 C2_4 H2_4 121.0 . . ?
C3_4 C2_4 H2_4 121.0 . . ?
C4_4 C3_4 C2_4 119.6(6) . . ?
C4_4 C3_4 H3_4 120.2 . . ?
C2_4 C3_4 H3_4 120.2 . . ?
C3_4 C4_4 C5_4 119.5(6) . . ?
C3_4 C4_4 H4_4 120.3 . . ?
C5_4 C4_4 H4_4 120.3 . . ?
N1_4 C5_4 C4_4 121.1(5) . . ?
N1_4 C5_4 C6_4 116.4(5) . . ?
C4_4 C5_4 C6_4 122.4(5) . . ?
N2_4 C6_4 C7_4 119.7(5) . . ?
N2_4 C6_4 C5_4 118.2(5) . . ?
C7_4 C6_4 C5_4 122.0(5) . . ?
C8_4 C7_4 C6_4 119.7(6) . . ?
C8_4 C7_4 H7_4 120.2 . . ?
C6_4 C7_4 H7_4 120.2 . . ?
C9_4 C8_4 C7_4 119.4(6) . . ?
C9_4 C8_4 H8_4 120.3 . . ?
C7_4 C8_4 H8_4 120.3 . . ?
C10_4 C9_4 C8_4 118.8(6) . . ?
C10_4 C9_4 H9_4 120.6 . . ?
C8_4 C9_4 H9_4 120.6 . . ?
N2_4 C10_4 C9_4 123.0(6) . . ?
N2_4 C10_4 H10_4 118.5 . . ?
C9_4 C10_4 H10_4 118.5 . . ?
C1_5 N1_5 C5_5 118.6(5) . . ?
C1_5 N1_5 In3 124.6(4) . . ?
C5_5 N1_5 In3 116.8(3) . . ?
C10_5 N2_5 C6_5 118.4(5) . . ?
C10_5 N2_5 In3 123.5(4) . . ?
C6_5 N2_5 In3 118.1(4) . . ?
N1_5 C1_5 C2_5 123.2(5) . . ?
N1_5 C1_5 H1_5 118.4 . . ?
C2_5 C1_5 H1_5 118.4 . . ?
C3_5 C2_5 C1_5 118.2(5) . . ?
C3_5 C2_5 H2_5 120.9 . . ?
C1_5 C2_5 H2_5 120.9 . . ?
C4_5 C3_5 C2_5 119.2(5) . . ?
C4_5 C3_5 H3_5 120.4 . . ?
C2_5 C3_5 H3_5 120.4 . . ?
C3_5 C4_5 C5_5 120.2(6) . . ?
C3_5 C4_5 H4_5 119.9 . . ?
C5_5 C4_5 H4_5 119.9 . . ?
N1_5 C5_5 C4_5 120.6(5) . . ?
N1_5 C5_5 C6_5 117.6(4) . . ?
C4_5 C5_5 C6_5 121.7(5) . . ?
N2_5 C6_5 C7_5 121.4(5) . . ?
N2_5 C6_5 C5_5 116.5(4) . . ?
C7_5 C6_5 C5_5 122.1(5) . . ?
C8_5 C7_5 C6_5 119.4(6) . . ?
C8_5 C7_5 H7_5 120.3 . . ?
C6_5 C7_5 H7_5 120.3 . . ?
C7_5 C8_5 C9_5 119.7(6) . . ?
C7_5 C8_5 H8_5 120.1 . . ?
C9_5 C8_5 H8_5 120.1 . . ?
C10_5 C9_5 C8_5 117.5(6) . . ?
C10_5 C9_5 H9_5 121.3 . . ?
C8_5 C9_5 H9_5 121.3 . . ?
N2_5 C10_5 C9_5 123.5(6) . . ?
N2_5 C10_5 H10_5 118.2 . . ?
C9_5 C10_5 H10_5 118.2 . . ?
C1_6 N1_6 C5_6 118.3(5) . . ?
C1_6 N1_6 In4 123.6(4) . . ?
C5_6 N1_6 In4 116.4(4) . . ?
C10_6 N2_6 C6_6 118.7(5) . . ?
C10_6 N2_6 In4 124.2(4) . . ?
C6_6 N2_6 In4 116.2(3) . . ?
N1_6 C1_6 C2_6 123.3(6) . . ?
N1_6 C1_6 H1_6 118.4 . . ?
C2_6 C1_6 H1_6 118.4 . . ?
C3_6 C2_6 C1_6 117.8(7) . . ?
C3_6 C2_6 H2_6 121.1 . . ?
C1_6 C2_6 H2_6 121.1 . . ?
C2_6 C3_6 C4_6 119.9(6) . . ?
C2_6 C3_6 H3_6 120.0 . . ?
C4_6 C3_6 H3_6 120.0 . . ?
C3_6 C4_6 C5_6 119.2(6) . . ?
C3_6 C4_6 H4_6 120.4 . . ?
C5_6 C4_6 H4_6 120.4 . . ?
N1_6 C5_6 C4_6 121.5(6) . . ?
N1_6 C5_6 C6_6 116.0(5) . . ?
C4_6 C5_6 C6_6 122.4(5) . . ?
N2_6 C6_6 C7_6 120.8(5) . . ?
N2_6 C6_6 C5_6 117.9(5) . . ?
C7_6 C6_6 C5_6 121.3(5) . . ?
C8_6 C7_6 C6_6 118.7(6) . . ?
C8_6 C7_6 H7_6 120.6 . . ?
C6_6 C7_6 H7_6 120.6 . . ?
C9_6 C8_6 C7_6 120.1(6) . . ?
C9_6 C8_6 H8_6 119.9 . . ?
C7_6 C8_6 H8_6 119.9 . . ?
C8_6 C9_6 C10_6 118.8(6) . . ?
C8_6 C9_6 H9_6 120.6 . . ?
C10_6 C9_6 H9_6 120.6 . . ?
N2_6 C10_6 C9_6 122.9(6) . . ?
N2_6 C10_6 H10_6 118.6 . . ?
C9_6 C10_6 H10_6 118.6 . . ?
C5_7 N1_7 C1_7 118.2(5) . . ?
C5_7 N1_7 In4 126.9(4) . . ?
C1_7 N1_7 In4 114.8(4) . . ?
C6_7 N2_7 C10_7 117.9(5) . . ?
C6_7 N2_7 In6 129.0(4) . . ?
C10_7 N2_7 In6 112.7(4) . . ?
N1_7 C1_7 C2_7 123.9(6) . . ?
N1_7 C1_7 H1_7 118.1 . . ?
C2_7 C1_7 H1_7 118.1 . . ?
C1_7 C2_7 C3_7 117.5(6) . . ?
C1_7 C2_7 H2_7 121.3 . . ?
C3_7 C2_7 H2_7 121.3 . . ?
C4_7 C3_7 C2_7 119.9(6) . . ?
C4_7 C3_7 H3_7 120.0 . . ?
C2_7 C3_7 H3_7 120.1 . . ?
C3_7 C4_7 C5_7 119.0(6) . . ?
C3_7 C4_7 H4_7 120.5 . . ?
C5_7 C4_7 H4_7 120.5 . . ?
N1_7 C5_7 C4_7 121.5(5) . . ?
N1_7 C5_7 C6_7 119.4(5) . . ?
C4_7 C5_7 C6_7 119.1(5) . . ?
N2_7 C6_7 C7_7 121.4(6) . . ?
N2_7 C6_7 C5_7 118.3(5) . . ?
C7_7 C6_7 C5_7 120.3(5) . . ?
C8_7 C7_7 C6_7 120.1(6) . . ?
C8_7 C7_7 H7_7 120.0 . . ?
C6_7 C7_7 H7_7 120.0 . . ?
C7_7 C8_7 C9_7 118.8(6) . . ?
C7_7 C8_7 H8_7 120.6 . . ?
C9_7 C8_7 H8_7 120.6 . . ?
C8_7 C9_7 C10_7 118.5(6) . . ?
C8_7 C9_7 H9_7 120.7 . . ?
C10_7 C9_7 H9_7 120.7 . . ?
N2_7 C10_7 C9_7 123.3(6) . . ?
N2_7 C10_7 H10_7 118.3 . . ?
C9_7 C10_7 H10_7 118.3 . . ?
C1_8 N1_8 C5_8 119.7(5) . . ?
C1_8 N1_8 In5 121.9(4) . . ?
C5_8 N1_8 In5 114.5(4) . . ?
C6_8 N2_8 C10_8 118.5(5) . . ?
C6_8 N2_8 In5 119.5(4) . . ?
C10_8 N2_8 In5 121.9(4) . . ?
N1_8 C1_8 C2_8 122.5(6) . . ?
N1_8 C1_8 H1_8 118.7 . . ?
C2_8 C1_8 H1_8 118.7 . . ?
C3_8 C2_8 C1_8 117.7(7) . . ?
C3_8 C2_8 H2_8 121.2 . . ?
C1_8 C2_8 H2_8 121.2 . . ?
C4_8 C3_8 C2_8 120.0(6) . . ?
C4_8 C3_8 H3_8 120.0 . . ?
C2_8 C3_8 H3_8 120.0 . . ?
C3_8 C4_8 C5_8 120.1(6) . . ?
C3_8 C4_8 H4_8 119.9 . . ?
C5_8 C4_8 H4_8 119.9 . . ?
N1_8 C5_8 C4_8 120.0(6) . . ?
N1_8 C5_8 C6_8 116.9(5) . . ?
C4_8 C5_8 C6_8 123.1(6) . . ?
N2_8 C6_8 C7_8 121.3(7) . . ?
N2_8 C6_8 C5_8 116.4(5) . . ?
C7_8 C6_8 C5_8 122.3(6) . . ?
C8_8 C7_8 C6_8 119.8(7) . . ?
C8_8 C7_8 H7_8 120.1 . . ?
C6_8 C7_8 H7_8 120.1 . . ?
C7_8 C8_8 C9_8 119.8(7) . . ?
C7_8 C8_8 H8_8 120.1 . . ?
C9_8 C8_8 H8_8 120.1 . . ?
C10_8 C9_8 C8_8 117.8(8) . . ?
C10_8 C9_8 H9_8 121.1 . . ?
C8_8 C9_8 H9_8 121.1 . . ?
N2_8 C10_8 C9_8 122.7(7) . . ?
N2_8 C10_8 H10_8 118.7 . . ?
C9_8 C10_8 H10_8 118.7 . . ?
C1_9 N1_9 C5_9 118.6(5) . . ?
C1_9 N1_9 In5 122.5(4) . . ?
C5_9 N1_9 In5 118.8(4) . . ?
C6_9 N2_9 C10_9 119.7(5) . . ?
C6_9 N2_9 In5 116.7(4) . . ?
C10_9 N2_9 In5 121.6(4) . . ?
N1_9 C1_9 C2_9 122.3(6) . . ?
N1_9 C1_9 H1_9 118.8 . . ?
C2_9 C1_9 H1_9 118.8 . . ?
C3_9 C2_9 C1_9 118.6(6) . . ?
C3_9 C2_9 H2_9 120.7 . . ?
C1_9 C2_9 H2_9 120.7 . . ?
C2_9 C3_9 C4_9 119.8(6) . . ?
C2_9 C3_9 H3_9 120.1 . . ?
C4_9 C3_9 H3_9 120.1 . . ?
C5_9 C4_9 C3_9 119.6(6) . . ?
C5_9 C4_9 H4_9 120.2 . . ?
C3_9 C4_9 H4_9 120.2 . . ?
N1_9 C5_9 C4_9 121.1(5) . . ?
N1_9 C5_9 C6_9 116.3(5) . . ?
C4_9 C5_9 C6_9 122.6(5) . . ?
N2_9 C6_9 C7_9 119.8(6) . . ?
N2_9 C6_9 C5_9 116.9(5) . . ?
C7_9 C6_9 C5_9 123.3(6) . . ?
C8_9 C7_9 C6_9 119.2(7) . . ?
C8_9 C7_9 H7_9 120.4 . . ?
C6_9 C7_9 H7_9 120.4 . . ?
C9_9 C8_9 C7_9 120.4(7) . . ?
C9_9 C8_9 H8_9 119.8 . . ?
C7_9 C8_9 H8_9 119.8 . . ?
C8_9 C9_9 C10_9 117.9(7) . . ?
C8_9 C9_9 H9_9 121.0 . . ?
C10_9 C9_9 H9_9 121.0 . . ?
N2_9 C10_9 C9_9 123.0(6) . . ?
N2_9 C10_9 H10_9 118.5 . . ?
C9_9 C10_9 H10_9 118.5 . . ?
C5_10 N1_10 C1_10 117.9(5) . . ?
C5_10 N1_10 In6 117.0(3) . . ?
C1_10 N1_10 In6 124.1(4) . . ?
C6_10 N2_10 C10_10 118.8(5) . . ?
C6_10 N2_10 In6 116.4(4) . . ?
C10_10 N2_10 In6 123.6(4) . . ?
N1_10 C1_10 C2_10 123.0(6) . . ?
N1_10 C1_10 H1_10 118.5 . . ?
C2_10 C1_10 H1_10 118.5 . . ?
C3_10 C2_10 C1_10 118.7(6) . . ?
C3_10 C2_10 H2_10 120.6 . . ?
C1_10 C2_10 H2_10 120.6 . . ?
C2_10 C3_10 C4_10 119.1(5) . . ?
C2_10 C3_10 H3_10 120.4 . . ?
C4_10 C3_10 H3_10 120.4 . . ?
C3_10 C4_10 C5_10 119.4(6) . . ?
C3_10 C4_10 H4_10 120.3 . . ?
C5_10 C4_10 H4_10 120.3 . . ?
N1_10 C5_10 C4_10 121.9(5) . . ?
N1_10 C5_10 C6_10 116.5(4) . . ?
C4_10 C5_10 C6_10 121.6(5) . . ?
N2_10 C6_10 C7_10 120.4(5) . . ?
N2_10 C6_10 C5_10 117.1(5) . . ?
C7_10 C6_10 C5_10 122.4(5) . . ?
C8_10 C7_10 C6_10 120.1(6) . . ?
C8_10 C7_10 H7_10 119.9 . . ?
C6_10 C7_10 H7_10 119.9 . . ?
C9_10 C8_10 C7_10 119.4(6) . . ?
C9_10 C8_10 H8_10 120.3 . . ?
C7_10 C8_10 H8_10 120.3 . . ?
C8_10 C9_10 C10_10 117.8(6) . . ?
C8_10 C9_10 H9_10 121.1 . . ?
C10_10 C9_10 H9_10 121.1 . . ?
N2_10 C10_10 C9_10 123.5(6) . . ?
N2_10 C10_10 H10_10 118.3 . . ?
C9_10 C10_10 H10_10 118.3 . . ?
C1_11 O1_11 Al1 150.9(5) . . ?
O1_11 C1_11 C3_11 111.4(6) . . ?
O1_11 C1_11 C2_11 109.6(6) . . ?
C3_11 C1_11 C2_11 109.1(6) . . ?
O1_11 C1_11 C4_11 107.1(6) . . ?
C3_11 C1_11 C4_11 111.0(6) . . ?
C2_11 C1_11 C4_11 108.7(6) . . ?
F1_11 C2_11 F3_11 109.0(8) . . ?
F1_11 C2_11 F2_11 106.2(7) . . ?
F3_11 C2_11 F2_11 105.7(7) . . ?
F1_11 C2_11 C1_11 110.8(6) . . ?
F3_11 C2_11 C1_11 114.1(7) . . ?
F2_11 C2_11 C1_11 110.6(6) . . ?
F5_11 C3_11 F6_11 107.6(7) . . ?
F5_11 C3_11 F4_11 107.6(7) . . ?
F6_11 C3_11 F4_11 106.5(6) . . ?
F5_11 C3_11 C1_11 113.2(7) . . ?
F6_11 C3_11 C1_11 110.7(6) . . ?
F4_11 C3_11 C1_11 111.0(6) . . ?
F7_11 C4_11 F8_11 108.0(8) . . ?
F7_11 C4_11 F9_11 106.2(7) . . ?
F8_11 C4_11 F9_11 107.1(9) . . ?
F7_11 C4_11 C1_11 111.1(7) . . ?
F8_11 C4_11 C1_11 112.0(11) . . ?
F9_11 C4_11 C1_11 112.0(7) . . ?
C1_53 O1_53 Al1 151.7(13) . . ?
O1_53 C1_53 C4_53 113.1(13) . . ?
O1_53 C1_53 C3_53 110.5(14) . . ?
C4_53 C1_53 C3_53 107.9(12) . . ?
O1_53 C1_53 C2_53 110.5(13) . . ?
C4_53 C1_53 C2_53 107.8(12) . . ?
C3_53 C1_53 C2_53 106.9(11) . . ?
F3_53 C2_53 F2_53 109.0(16) . . ?
F3_53 C2_53 F1_53 106.3(15) . . ?
F2_53 C2_53 F1_53 107.6(15) . . ?
F3_53 C2_53 C1_53 111.7(14) . . ?
F2_53 C2_53 C1_53 114.2(16) . . ?
F1_53 C2_53 C1_53 107.7(14) . . ?
F4_53 C3_53 F6_53 107.6(19) . . ?
F4_53 C3_53 F5_53 108.0(16) . . ?
F6_53 C3_53 F5_53 105(2) . . ?
F4_53 C3_53 C1_53 113.2(17) . . ?
F6_53 C3_53 C1_53 116(3) . . ?
F5_53 C3_53 C1_53 105.9(19) . . ?
F9_53 C4_53 F8_53 107.0(18) . . ?
F9_53 C4_53 F7_53 107.7(15) . . ?
F8_53 C4_53 F7_53 108.3(17) . . ?
F9_53 C4_53 C1_53 113.0(16) . . ?
F8_53 C4_53 C1_53 108.0(19) . . ?
F7_53 C4_53 C1_53 112.6(16) . . ?
C1_12 O1_12 Al1 146.9(5) . . ?
O1_12 C1_12 C3_12 110.9(6) . . ?
O1_12 C1_12 C2_12 105.2(6) . . ?
C3_12 C1_12 C2_12 110.4(7) . . ?
O1_12 C1_12 C4_12 112.7(6) . . ?
C3_12 C1_12 C4_12 108.7(7) . . ?
C2_12 C1_12 C4_12 108.8(6) . . ?
F2_12 C2_12 F3_12 109.0(8) . . ?
F2_12 C2_12 F1_12 104.7(7) . . ?
F3_12 C2_12 F1_12 106.1(7) . . ?
F2_12 C2_12 C1_12 114.5(7) . . ?
F3_12 C2_12 C1_12 112.2(7) . . ?
F1_12 C2_12 C1_12 109.7(7) . . ?
F5_12 C3_12 F6_12 107.1(10) . . ?
F5_12 C3_12 F4_12 106.4(9) . . ?
F6_12 C3_12 F4_12 107.7(8) . . ?
F5_12 C3_12 C1_12 112.1(10) . . ?
F6_12 C3_12 C1_12 113.1(8) . . ?
F4_12 C3_12 C1_12 110.1(7) . . ?
F9_12 C4_12 F8_12 110.5(8) . . ?
F9_12 C4_12 F7_12 107.5(8) . . ?
F8_12 C4_12 F7_12 105.8(8) . . ?
F9_12 C4_12 C1_12 109.7(7) . . ?
F8_12 C4_12 C1_12 109.1(7) . . ?
F7_12 C4_12 C1_12 114.2(7) . . ?
C1_52 O1_52 Al1 148.0(13) . . ?
O1_52 C1_52 C3_52 105.5(12) . . ?
O1_52 C1_52 C4_52 115.5(12) . . ?
C3_52 C1_52 C4_52 111.7(12) . . ?
O1_52 C1_52 C2_52 107.2(12) . . ?
C3_52 C1_52 C2_52 111.4(12) . . ?
C4_52 C1_52 C2_52 105.5(11) . . ?
F3_52 C2_52 F2_52 111.1(17) . . ?
F3_52 C2_52 F1_52 112.8(17) . . ?
F2_52 C2_52 F1_52 106.9(18) . . ?
F3_52 C2_52 C1_52 109.7(14) . . ?
F2_52 C2_52 C1_52 115(2) . . ?
F1_52 C2_52 C1_52 101.3(16) . . ?
F5_52 C3_52 F4_52 107.0(15) . . ?
F5_52 C3_52 F6_52 112.0(16) . . ?
F4_52 C3_52 F6_52 106.2(16) . . ?
F5_52 C3_52 C1_52 112.3(15) . . ?
F4_52 C3_52 C1_52 111.0(14) . . ?
F6_52 C3_52 C1_52 108.3(16) . . ?
F7_52 C4_52 F8_52 112.2(15) . . ?
F7_52 C4_52 F9_52 105.5(15) . . ?
F8_52 C4_52 F9_52 101.0(15) . . ?
F7_52 C4_52 C1_52 108.2(13) . . ?
F8_52 C4_52 C1_52 114.4(14) . . ?
F9_52 C4_52 C1_52 115.0(16) . . ?
C1_13 O1_13 Al1 150.7(3) . . ?
O1_13 C1_13 C2_13 110.8(4) . . ?
O1_13 C1_13 C3_13 108.4(4) . . ?
C2_13 C1_13 C3_13 108.7(4) . . ?
O1_13 C1_13 C4_13 109.8(4) . . ?
C2_13 C1_13 C4_13 109.9(4) . . ?
C3_13 C1_13 C4_13 109.2(4) . . ?
F2_13 C2_13 F1_13 107.8(4) . . ?
F2_13 C2_13 F3_13 107.0(4) . . ?
F1_13 C2_13 F3_13 107.3(4) . . ?
F2_13 C2_13 C1_13 111.7(4) . . ?
F1_13 C2_13 C1_13 110.6(4) . . ?
F3_13 C2_13 C1_13 112.3(4) . . ?
F5_13 C3_13 F4_13 106.9(4) . . ?
F5_13 C3_13 F6_13 107.5(4) . . ?
F4_13 C3_13 F6_13 106.6(4) . . ?
F5_13 C3_13 C1_13 113.5(4) . . ?
F4_13 C3_13 C1_13 111.1(4) . . ?
F6_13 C3_13 C1_13 111.0(4) . . ?
F7_13 C4_13 F9_13 108.3(4) . . ?
F7_13 C4_13 F8_13 107.4(5) . . ?
F9_13 C4_13 F8_13 107.2(4) . . ?
F7_13 C4_13 C1_13 110.9(4) . . ?
F9_13 C4_13 C1_13 112.2(4) . . ?
F8_13 C4_13 C1_13 110.6(4) . . ?
C1_14 O1_14 Al1 145.4(10) . . ?
O1_14 C1_14 C2_14 113.1(8) . . ?
O1_14 C1_14 C3_14 110.8(9) . . ?
C2_14 C1_14 C3_14 109.4(7) . . ?
O1_14 C1_14 C4_14 107.8(8) . . ?
C2_14 C1_14 C4_14 108.0(7) . . ?
C3_14 C1_14 C4_14 107.6(7) . . ?
F3_14 C2_14 F1_14 106.2(9) . . ?
F3_14 C2_14 F2_14 107.9(8) . . ?
F1_14 C2_14 F2_14 106.1(9) . . ?
F3_14 C2_14 C1_14 112.3(7) . . ?
F1_14 C2_14 C1_14 111.0(8) . . ?
F2_14 C2_14 C1_14 112.9(7) . . ?
F5_14 C3_14 F4_14 111.7(9) . . ?
F5_14 C3_14 F6_14 106.2(9) . . ?
F4_14 C3_14 F6_14 106.2(9) . . ?
F5_14 C3_14 C1_14 113.3(8) . . ?
F4_14 C3_14 C1_14 108.5(8) . . ?
F6_14 C3_14 C1_14 110.8(8) . . ?
F9_14 C4_14 F7_14 106.0(9) . . ?
F9_14 C4_14 F8_14 109.1(9) . . ?
F7_14 C4_14 F8_14 108.1(11) . . ?
F9_14 C4_14 C1_14 111.0(7) . . ?
F7_14 C4_14 C1_14 112.8(10) . . ?
F8_14 C4_14 C1_14 109.6(11) . . ?
C1_45 O1_45 Al1 146.6(19) . . ?
O1_45 C1_45 C3_45 110.9(15) . . ?
O1_45 C1_45 C2_45 105.0(13) . . ?
C3_45 C1_45 C2_45 112.6(11) . . ?
O1_45 C1_45 C4_45 108.7(16) . . ?
C3_45 C1_45 C4_45 110.7(12) . . ?
C2_45 C1_45 C4_45 108.7(10) . . ?
F3_45 C2_45 F1_45 111.2(15) . . ?
F3_45 C2_45 F2_45 104.3(15) . . ?
F1_45 C2_45 F2_45 106.8(18) . . ?
F3_45 C2_45 C1_45 110.5(13) . . ?
F1_45 C2_45 C1_45 111.9(18) . . ?
F2_45 C2_45 C1_45 112(2) . . ?
F5_45 C3_45 F6_45 109.5(15) . . ?
F5_45 C3_45 F4_45 100.8(15) . . ?
F6_45 C3_45 F4_45 105.6(16) . . ?
F5_45 C3_45 C1_45 115.7(15) . . ?
F6_45 C3_45 C1_45 113.8(12) . . ?
F4_45 C3_45 C1_45 110.2(15) . . ?
F7_45 C4_45 F8_45 109.7(12) . . ?
F7_45 C4_45 F9_45 105.2(13) . . ?
F8_45 C4_45 F9_45 106.5(13) . . ?
F7_45 C4_45 C1_45 111.5(12) . . ?
F8_45 C4_45 C1_45 112.4(12) . . ?
F9_45 C4_45 C1_45 111.2(12) . . ?
C1_15 O1_15 Al2 146.4(6) . . ?
O1_15 C1_15 C4_15 111.1(7) . . ?
O1_15 C1_15 C3_15 108.3(7) . . ?
C4_15 C1_15 C3_15 107.8(7) . . ?
O1_15 C1_15 C2_15 112.7(8) . . ?
C4_15 C1_15 C2_15 105.5(8) . . ?
C3_15 C1_15 C2_15 111.4(8) . . ?
F2_15 C2_15 F1_15 105.0(10) . . ?
F2_15 C2_15 F3_15 108.0(12) . . ?
F1_15 C2_15 F3_15 105.6(11) . . ?
F2_15 C2_15 C1_15 109.9(12) . . ?
F1_15 C2_15 C1_15 117.5(11) . . ?
F3_15 C2_15 C1_15 110.4(11) . . ?
F5_15 C3_15 F6_15 107.0(8) . . ?
F5_15 C3_15 F4_15 108.8(8) . . ?
F6_15 C3_15 F4_15 107.3(8) . . ?
F5_15 C3_15 C1_15 113.8(8) . . ?
F6_15 C3_15 C1_15 109.8(8) . . ?
F4_15 C3_15 C1_15 109.8(7) . . ?
F9_15 C4_15 F7_15 107.1(8) . . ?
F9_15 C4_15 F8_15 107.6(9) . . ?
F7_15 C4_15 F8_15 106.1(8) . . ?
F9_15 C4_15 C1_15 111.2(8) . . ?
F7_15 C4_15 C1_15 111.1(7) . . ?
F8_15 C4_15 C1_15 113.3(8) . . ?
C1_47 O1_47 Al2 148.5(9) . . ?
O1_47 C1_47 C2_47 112.5(10) . . ?
O1_47 C1_47 C4_47 106.5(11) . . ?
C2_47 C1_47 C4_47 109.5(10) . . ?
O1_47 C1_47 C3_47 110.7(12) . . ?
C2_47 C1_47 C3_47 105.5(11) . . ?
C4_47 C1_47 C3_47 112.3(11) . . ?
F2_47 C2_47 F1_47 108.8(12) . . ?
F2_47 C2_47 F3_47 107.8(12) . . ?
F1_47 C2_47 F3_47 105.4(13) . . ?
F2_47 C2_47 C1_47 114.0(12) . . ?
F1_47 C2_47 C1_47 112.1(13) . . ?
F3_47 C2_47 C1_47 108.3(10) . . ?
F4_47 C3_47 F6_47 111.0(16) . . ?
F4_47 C3_47 F5_47 107.0(16) . . ?
F6_47 C3_47 F5_47 107.0(17) . . ?
F4_47 C3_47 C1_47 102.4(15) . . ?
F6_47 C3_47 C1_47 114.9(19) . . ?
F5_47 C3_47 C1_47 114(2) . . ?
F8_47 C4_47 F7_47 106.8(13) . . ?
F8_47 C4_47 F9_47 107.5(13) . . ?
F7_47 C4_47 F9_47 108.3(12) . . ?
F8_47 C4_47 C1_47 110.2(14) . . ?
F7_47 C4_47 C1_47 113.0(12) . . ?
F9_47 C4_47 C1_47 110.7(12) . . ?
C1_16 O1_16 Al2 149.6(7) . . ?
O1_16 C1_16 C4_16 110.8(7) . . ?
O1_16 C1_16 C3_16 108.2(7) . . ?
C4_16 C1_16 C3_16 111.2(7) . . ?
O1_16 C1_16 C2_16 110.9(7) . . ?
C4_16 C1_16 C2_16 107.8(7) . . ?
C3_16 C1_16 C2_16 108.0(6) . . ?
F2_16 C2_16 F3_16 109.5(7) . . ?
F2_16 C2_16 F1_16 106.7(7) . . ?
F3_16 C2_16 F1_16 108.2(7) . . ?
F2_16 C2_16 C1_16 110.1(7) . . ?
F3_16 C2_16 C1_16 111.7(7) . . ?
F1_16 C2_16 C1_16 110.5(7) . . ?
F6_16 C3_16 F5_16 106.7(8) . . ?
F6_16 C3_16 F4_16 110.8(8) . . ?
F5_16 C3_16 F4_16 109.9(8) . . ?
F6_16 C3_16 C1_16 110.1(7) . . ?
F5_16 C3_16 C1_16 111.9(7) . . ?
F4_16 C3_16 C1_16 107.5(8) . . ?
F9_16 C4_16 F7_16 109.5(9) . . ?
F9_16 C4_16 F8_16 104.8(8) . . ?
F7_16 C4_16 F8_16 105.9(8) . . ?
F9_16 C4_16 C1_16 113.3(8) . . ?
F7_16 C4_16 C1_16 114.3(9) . . ?
F8_16 C4_16 C1_16 108.3(8) . . ?
C1_57 O1_57 Al2 149.2(19) . . ?
O1_57 C1_57 C3_57 111.8(15) . . ?
O1_57 C1_57 C2_57 111.8(15) . . ?
C3_57 C1_57 C2_57 109.4(14) . . ?
O1_57 C1_57 C4_57 107.7(14) . . ?
C3_57 C1_57 C4_57 108.1(13) . . ?
C2_57 C1_57 C4_57 107.9(14) . . ?
F1_57 C2_57 F2_57 106(2) . . ?
F1_57 C2_57 F3_57 107.2(18) . . ?
F2_57 C2_57 F3_57 104.7(18) . . ?
F1_57 C2_57 C1_57 110(2) . . ?
F2_57 C2_57 C1_57 116(2) . . ?
F3_57 C2_57 C1_57 111(2) . . ?
F5_57 C3_57 F6_57 105.6(16) . . ?
F5_57 C3_57 F4_57 106.3(17) . . ?
F6_57 C3_57 F4_57 108.0(17) . . ?
F5_57 C3_57 C1_57 109.1(17) . . ?
F6_57 C3_57 C1_57 112.3(17) . . ?
F4_57 C3_57 C1_57 114.8(19) . . ?
F7_57 C4_57 F8_57 110.9(16) . . ?
F7_57 C4_57 F9_57 107.0(18) . . ?
F8_57 C4_57 F9_57 109.9(17) . . ?
F7_57 C4_57 C1_57 111.4(18) . . ?
F8_57 C4_57 C1_57 107.6(15) . . ?
F9_57 C4_57 C1_57 110.2(19) . . ?
C1_17 O1_17 Al2 146.6(6) . . ?
O1_17 C1_17 C2_17 110.0(7) . . ?
O1_17 C1_17 C3_17 107.5(7) . . ?
C2_17 C1_17 C3_17 111.2(7) . . ?
O1_17 C1_17 C4_17 111.5(7) . . ?
C2_17 C1_17 C4_17 107.7(7) . . ?
C3_17 C1_17 C4_17 108.9(7) . . ?
F1_17 C2_17 F3_17 107.5(7) . . ?
F1_17 C2_17 F2_17 107.7(8) . . ?
F3_17 C2_17 F2_17 107.4(7) . . ?
F1_17 C2_17 C1_17 111.8(7) . . ?
F3_17 C2_17 C1_17 113.1(7) . . ?
F2_17 C2_17 C1_17 109.2(8) . . ?
F4_17 C3_17 F5_17 108.4(8) . . ?
F4_17 C3_17 F6_17 108.3(8) . . ?
F5_17 C3_17 F6_17 109.3(8) . . ?
F4_17 C3_17 C1_17 109.7(7) . . ?
F5_17 C3_17 C1_17 110.8(8) . . ?
F6_17 C3_17 C1_17 110.2(7) . . ?
F8_17 C4_17 F7_17 107.4(11) . . ?
F8_17 C4_17 F9_17 106.3(10) . . ?
F7_17 C4_17 F9_17 107.5(10) . . ?
F8_17 C4_17 C1_17 111.0(11) . . ?
F7_17 C4_17 C1_17 109.5(12) . . ?
F9_17 C4_17 C1_17 114.8(12) . . ?
C1_44 O1_44 Al2 146.0(9) . . ?
O1_44 C1_44 C3_44 111.8(10) . . ?
O1_44 C1_44 C4_44 109.3(12) . . ?
C3_44 C1_44 C4_44 109.1(11) . . ?
O1_44 C1_44 C2_44 107.7(10) . . ?
C3_44 C1_44 C2_44 108.4(10) . . ?
C4_44 C1_44 C2_44 110.4(11) . . ?
F2_44 C2_44 F1_44 108.4(12) . . ?
F2_44 C2_44 F3_44 107.3(12) . . ?
F1_44 C2_44 F3_44 105.2(12) . . ?
F2_44 C2_44 C1_44 112.2(11) . . ?
F1_44 C2_44 C1_44 112.1(11) . . ?
F3_44 C2_44 C1_44 111.2(12) . . ?
F5_44 C3_44 F6_44 106.5(12) . . ?
F5_44 C3_44 F4_44 107.3(12) . . ?
F6_44 C3_44 F4_44 107.8(13) . . ?
F5_44 C3_44 C1_44 111.4(11) . . ?
F6_44 C3_44 C1_44 114.4(13) . . ?
F4_44 C3_44 C1_44 109.2(11) . . ?
F7_44 C4_44 F8_44 107.9(18) . . ?
F7_44 C4_44 F9_44 108.4(17) . . ?
F8_44 C4_44 F9_44 108.1(17) . . ?
F7_44 C4_44 C1_44 114(2) . . ?
F8_44 C4_44 C1_44 114(2) . . ?
F9_44 C4_44 C1_44 104(2) . . ?
C1_18 O1_18 Al2 148.2(16) . . ?
O1_18 C1_18 C2_18 110.8(13) . . ?
O1_18 C1_18 C4_18 110.5(12) . . ?
C2_18 C1_18 C4_18 109.0(9) . . ?
O1_18 C1_18 C3_18 106.0(11) . . ?
C2_18 C1_18 C3_18 108.2(9) . . ?
C4_18 C1_18 C3_18 112.4(10) . . ?
F2_18 C2_18 F1_18 107.2(12) . . ?
F2_18 C2_18 F3_18 104.6(11) . . ?
F1_18 C2_18 F3_18 108.3(14) . . ?
F2_18 C2_18 C1_18 113.1(10) . . ?
F1_18 C2_18 C1_18 109.4(12) . . ?
F3_18 C2_18 C1_18 113.9(12) . . ?
F5_18 C3_18 F4_18 105.3(13) . . ?
F5_18 C3_18 F6_18 109.2(12) . . ?
F4_18 C3_18 F6_18 110.4(14) . . ?
F5_18 C3_18 C1_18 109.4(10) . . ?
F4_18 C3_18 C1_18 109.7(14) . . ?
F6_18 C3_18 C1_18 112.6(14) . . ?
F8_18 C4_18 F9_18 105.0(12) . . ?
F8_18 C4_18 F7_18 111.3(13) . . ?
F9_18 C4_18 F7_18 110.2(16) . . ?
F8_18 C4_18 C1_18 111.7(10) . . ?
F9_18 C4_18 C1_18 114.1(13) . . ?
F7_18 C4_18 C1_18 104.7(15) . . ?
C1_40 O1_40 Al2 146.6(14) . . ?
O1_40 C1_40 C3_40 110.6(11) . . ?
O1_40 C1_40 C2_40 112.0(12) . . ?
C3_40 C1_40 C2_40 108.2(9) . . ?
O1_40 C1_40 C4_40 107.6(10) . . ?
C3_40 C1_40 C4_40 109.6(8) . . ?
C2_40 C1_40 C4_40 108.8(8) . . ?
F2_40 C2_40 F1_40 103.8(9) . . ?
F2_40 C2_40 F3_40 107.1(13) . . ?
F1_40 C2_40 F3_40 109.9(11) . . ?
F2_40 C2_40 C1_40 111.1(10) . . ?
F1_40 C2_40 C1_40 111.7(9) . . ?
F3_40 C2_40 C1_40 112.8(13) . . ?
F4_40 C3_40 F5_40 107.4(10) . . ?
F4_40 C3_40 F6_40 106.1(11) . . ?
F5_40 C3_40 F6_40 107.6(10) . . ?
F4_40 C3_40 C1_40 112.2(12) . . ?
F5_40 C3_40 C1_40 112.0(8) . . ?
F6_40 C3_40 C1_40 111.1(11) . . ?
F7_40 C4_40 F9_40 114.9(11) . . ?
F7_40 C4_40 F8_40 106.1(11) . . ?
F9_40 C4_40 F8_40 105.3(13) . . ?
F7_40 C4_40 C1_40 109.4(9) . . ?
F9_40 C4_40 C1_40 107.1(12) . . ?
F8_40 C4_40 C1_40 114.2(13) . . ?
C1_19 O1_19 Al3 147.2(9) . . ?
O1_19 C1_19 C2_19 111.2(8) . . ?
O1_19 C1_19 C4_19 104.4(8) . . ?
C2_19 C1_19 C4_19 113.0(8) . . ?
O1_19 C1_19 C3_19 111.8(8) . . ?
C2_19 C1_19 C3_19 107.3(8) . . ?
C4_19 C1_19 C3_19 109.2(8) . . ?
F3_19 C2_19 F1_19 102.5(9) . . ?
F3_19 C2_19 F2_19 109.4(9) . . ?
F1_19 C2_19 F2_19 110.4(9) . . ?
F3_19 C2_19 C1_19 109.5(9) . . ?
F1_19 C2_19 C1_19 118.5(9) . . ?
F2_19 C2_19 C1_19 106.4(8) . . ?
F5_19 C3_19 F4_19 107.3(9) . . ?
F5_19 C3_19 F6_19 107.6(8) . . ?
F4_19 C3_19 F6_19 107.7(9) . . ?
F5_19 C3_19 C1_19 111.8(9) . . ?
F4_19 C3_19 C1_19 110.4(8) . . ?
F6_19 C3_19 C1_19 111.7(8) . . ?
F9_19 C4_19 F8_19 106.5(10) . . ?
F9_19 C4_19 F7_19 107.4(10) . . ?
F8_19 C4_19 F7_19 106.8(10) . . ?
F9_19 C4_19 C1_19 113.8(9) . . ?
F8_19 C4_19 C1_19 109.7(9) . . ?
F7_19 C4_19 C1_19 112.2(9) . . ?
C1_54 O1_54 Al3 143.1(11) . . ?
O1_54 C1_54 C4_54 112.7(12) . . ?
O1_54 C1_54 C2_54 115.4(10) . . ?
C4_54 C1_54 C2_54 110.1(10) . . ?
O1_54 C1_54 C3_54 109.4(12) . . ?
C4_54 C1_54 C3_54 99.2(9) . . ?
C2_54 C1_54 C3_54 108.7(11) . . ?
F1_54 C2_54 F3_54 101.8(11) . . ?
F1_54 C2_54 F2_54 105.9(11) . . ?
F3_54 C2_54 F2_54 108.8(12) . . ?
F1_54 C2_54 C1_54 112.3(11) . . ?
F3_54 C2_54 C1_54 114.4(11) . . ?
F2_54 C2_54 C1_54 112.8(10) . . ?
F5_54 C3_54 F6_54 111.7(14) . . ?
F5_54 C3_54 F4_54 111.4(15) . . ?
F6_54 C3_54 F4_54 103.1(13) . . ?
F5_54 C3_54 C1_54 118.8(14) . . ?
F6_54 C3_54 C1_54 111.9(11) . . ?
F4_54 C3_54 C1_54 98.0(12) . . ?
F9_54 C4_54 F7_54 106.8(13) . . ?
F9_54 C4_54 F8_54 111.5(13) . . ?
F7_54 C4_54 F8_54 106.9(12) . . ?
F9_54 C4_54 C1_54 110.6(13) . . ?
F7_54 C4_54 C1_54 108.5(11) . . ?
F8_54 C4_54 C1_54 112.2(11) . . ?
C1_58 O1_58 Al3 151.1(14) . . ?
O1_58 C1_58 C3_58 114.3(13) . . ?
O1_58 C1_58 C4_58 99.1(12) . . ?
C3_58 C1_58 C4_58 110.2(12) . . ?
O1_58 C1_58 C2_58 107.9(13) . . ?
C3_58 C1_58 C2_58 110.4(13) . . ?
C4_58 C1_58 C2_58 114.6(13) . . ?
F2_58 C2_58 F1_58 108.1(17) . . ?
F2_58 C2_58 F3_58 106.1(17) . . ?
F1_58 C2_58 F3_58 108.3(17) . . ?
F2_58 C2_58 C1_58 112.4(17) . . ?
F1_58 C2_58 C1_58 111.6(18) . . ?
F3_58 C2_58 C1_58 110.2(16) . . ?
F4_58 C3_58 F6_58 108.6(17) . . ?
F4_58 C3_58 F5_58 102.7(17) . . ?
F6_58 C3_58 F5_58 102.8(16) . . ?
F4_58 C3_58 C1_58 112.9(18) . . ?
F6_58 C3_58 C1_58 116.9(16) . . ?
F5_58 C3_58 C1_58 111.6(18) . . ?
F8_58 C4_58 F7_58 103.1(16) . . ?
F8_58 C4_58 F9_58 103.2(16) . . ?
F7_58 C4_58 F9_58 104.4(17) . . ?
F8_58 C4_58 C1_58 124.0(17) . . ?
F7_58 C4_58 C1_58 112.2(18) . . ?
F9_58 C4_58 C1_58 108.1(16) . . ?
C1_20 O1_20 Al3 145.4(5) . . ?
O1_20 C1_20 C4_20 108.5(6) . . ?
O1_20 C1_20 C2_20 110.0(6) . . ?
C4_20 C1_20 C2_20 109.0(6) . . ?
O1_20 C1_20 C3_20 110.4(6) . . ?
C4_20 C1_20 C3_20 109.4(6) . . ?
C2_20 C1_20 C3_20 109.5(6) . . ?
F3_20 C2_20 F1_20 107.8(6) . . ?
F3_20 C2_20 F2_20 108.2(6) . . ?
F1_20 C2_20 F2_20 106.0(6) . . ?
F3_20 C2_20 C1_20 112.1(6) . . ?
F1_20 C2_20 C1_20 109.9(6) . . ?
F2_20 C2_20 C1_20 112.4(6) . . ?
F4_20 C3_20 F5_20 107.0(8) . . ?
F4_20 C3_20 F6_20 107.8(8) . . ?
F5_20 C3_20 F6_20 107.9(8) . . ?
F4_20 C3_20 C1_20 113.5(7) . . ?
F5_20 C3_20 C1_20 111.1(7) . . ?
F6_20 C3_20 C1_20 109.3(8) . . ?
F8_20 C4_20 F9_20 109.2(7) . . ?
F8_20 C4_20 F7_20 106.9(7) . . ?
F9_20 C4_20 F7_20 106.1(7) . . ?
F8_20 C4_20 C1_20 114.0(7) . . ?
F9_20 C4_20 C1_20 111.4(6) . . ?
F7_20 C4_20 C1_20 108.8(6) . . ?
C1_56 O1_56 Al3 148.9(17) . . ?
O1_56 C1_56 C4_56 110.7(14) . . ?
O1_56 C1_56 C2_56 109.3(15) . . ?
C4_56 C1_56 C2_56 114.9(16) . . ?
O1_56 C1_56 C3_56 110.4(15) . . ?
C4_56 C1_56 C3_56 107.4(13) . . ?
C2_56 C1_56 C3_56 103.9(14) . . ?
F1_56 C2_56 F2_56 113(2) . . ?
F1_56 C2_56 F3_56 109(2) . . ?
F2_56 C2_56 F3_56 106(2) . . ?
F1_56 C2_56 C1_56 113(3) . . ?
F2_56 C2_56 C1_56 106(2) . . ?
F3_56 C2_56 C1_56 110(2) . . ?
F4_56 C3_56 F5_56 113.6(18) . . ?
F4_56 C3_56 F6_56 110.7(17) . . ?
F5_56 C3_56 F6_56 105.7(17) . . ?
F4_56 C3_56 C1_56 106.6(16) . . ?
F5_56 C3_56 C1_56 111.7(19) . . ?
F6_56 C3_56 C1_56 108.4(17) . . ?
F9_56 C4_56 F8_56 107.1(18) . . ?
F9_56 C4_56 F7_56 110.5(19) . . ?
F8_56 C4_56 F7_56 104.1(17) . . ?
F9_56 C4_56 C1_56 115.1(19) . . ?
F8_56 C4_56 C1_56 112.7(19) . . ?
F7_56 C4_56 C1_56 106.8(17) . . ?
C1_21 O1_21 Al3 148.7(6) . . ?
O1_21 C1_21 C2_21 112.9(6) . . ?
O1_21 C1_21 C4_21 109.6(6) . . ?
C2_21 C1_21 C4_21 110.1(7) . . ?
O1_21 C1_21 C3_21 106.1(6) . . ?
C2_21 C1_21 C3_21 108.8(6) . . ?
C4_21 C1_21 C3_21 109.2(7) . . ?
F2_21 C2_21 F3_21 108.4(8) . . ?
F2_21 C2_21 F1_21 106.8(7) . . ?
F3_21 C2_21 F1_21 107.2(7) . . ?
F2_21 C2_21 C1_21 111.0(7) . . ?
F3_21 C2_21 C1_21 114.0(9) . . ?
F1_21 C2_21 C1_21 109.2(7) . . ?
F6_21 C3_21 F5_21 106.3(7) . . ?
F6_21 C3_21 F4_21 109.0(8) . . ?
F5_21 C3_21 F4_21 107.3(7) . . ?
F6_21 C3_21 C1_21 111.7(7) . . ?
F5_21 C3_21 C1_21 111.7(7) . . ?
F4_21 C3_21 C1_21 110.6(7) . . ?
F7_21 C4_21 F8_21 110.2(7) . . ?
F7_21 C4_21 F9_21 107.5(8) . . ?
F8_21 C4_21 F9_21 107.2(8) . . ?
F7_21 C4_21 C1_21 111.5(7) . . ?
F8_21 C4_21 C1_21 111.7(8) . . ?
F9_21 C4_21 C1_21 108.5(6) . . ?
C1_55 O1_55 Al3 152(2) . . ?
O1_55 C1_55 C4_55 109.8(16) . . ?
O1_55 C1_55 C3_55 109.5(14) . . ?
C4_55 C1_55 C3_55 110.6(13) . . ?
O1_55 C1_55 C2_55 112.3(15) . . ?
C4_55 C1_55 C2_55 107.4(13) . . ?
C3_55 C1_55 C2_55 107.3(12) . . ?
F3_55 C2_55 F1_55 107.7(16) . . ?
F3_55 C2_55 F2_55 109.1(16) . . ?
F1_55 C2_55 F2_55 105.3(16) . . ?
F3_55 C2_55 C1_55 107.8(15) . . ?
F1_55 C2_55 C1_55 112.0(15) . . ?
F2_55 C2_55 C1_55 114.8(15) . . ?
F5_55 C3_55 F6_55 102.9(15) . . ?
F5_55 C3_55 F4_55 106.9(17) . . ?
F6_55 C3_55 F4_55 112.7(16) . . ?
F5_55 C3_55 C1_55 110.9(16) . . ?
F6_55 C3_55 C1_55 113.4(14) . . ?
F4_55 C3_55 C1_55 109.7(16) . . ?
F8_55 C4_55 F9_55 108(2) . . ?
F8_55 C4_55 F7_55 110.0(19) . . ?
F9_55 C4_55 F7_55 108.7(17) . . ?
F8_55 C4_55 C1_55 109(3) . . ?
F9_55 C4_55 C1_55 109.1(18) . . ?
F7_55 C4_55 C1_55 111.6(17) . . ?
C1_22 O1_22 Al3 149.2(12) . . ?
O1_22 C1_22 C3_22 112.4(9) . . ?
O1_22 C1_22 C2_22 109.7(11) . . ?
C3_22 C1_22 C2_22 109.9(8) . . ?
O1_22 C1_22 C4_22 107.8(10) . . ?
C3_22 C1_22 C4_22 108.4(7) . . ?
C2_22 C1_22 C4_22 108.6(7) . . ?
F3_22 C2_22 F2_22 108.9(11) . . ?
F3_22 C2_22 F1_22 105.2(10) . . ?
F2_22 C2_22 F1_22 107.4(9) . . ?
F3_22 C2_22 C1_22 115.5(11) . . ?
F2_22 C2_22 C1_22 108.4(9) . . ?
F1_22 C2_22 C1_22 111.1(8) . . ?
F5_22 C3_22 F4_22 110.4(12) . . ?
F5_22 C3_22 F6_22 107.9(10) . . ?
F4_22 C3_22 F6_22 108.6(8) . . ?
F5_22 C3_22 C1_22 111.0(12) . . ?
F4_22 C3_22 C1_22 110.0(9) . . ?
F6_22 C3_22 C1_22 108.8(8) . . ?
F9_22 C4_22 F8_22 109.8(11) . . ?
F9_22 C4_22 F7_22 108.9(10) . . ?
F8_22 C4_22 F7_22 107.4(8) . . ?
F9_22 C4_22 C1_22 109.1(10) . . ?
F8_22 C4_22 C1_22 111.8(9) . . ?
F7_22 C4_22 C1_22 109.9(7) . . ?
C1_43 O1_43 Al3 147.9(19) . . ?
O1_43 C1_43 C2_43 109.7(16) . . ?
O1_43 C1_43 C4_43 110.2(15) . . ?
C2_43 C1_43 C4_43 109.6(11) . . ?
O1_43 C1_43 C3_43 108.0(13) . . ?
C2_43 C1_43 C3_43 108.7(10) . . ?
C4_43 C1_43 C3_43 110.5(10) . . ?
F1_43 C2_43 F3_43 105.3(12) . . ?
F1_43 C2_43 F2_43 106.0(15) . . ?
F3_43 C2_43 F2_43 108.7(15) . . ?
F1_43 C2_43 C1_43 111.0(12) . . ?
F3_43 C2_43 C1_43 116.0(14) . . ?
F2_43 C2_43 C1_43 109.4(17) . . ?
F5_43 C3_43 F6_43 107.9(15) . . ?
F5_43 C3_43 F4_43 106.5(13) . . ?
F6_43 C3_43 F4_43 103.2(15) . . ?
F5_43 C3_43 C1_43 110.5(11) . . ?
F6_43 C3_43 C1_43 118.7(18) . . ?
F4_43 C3_43 C1_43 109.1(14) . . ?
F8_43 C4_43 F7_43 108.6(16) . . ?
F8_43 C4_43 F9_43 105.8(16) . . ?
F7_43 C4_43 F9_43 109.0(13) . . ?
F8_43 C4_43 C1_43 115(2) . . ?
F7_43 C4_43 C1_43 108.3(12) . . ?
F9_43 C4_43 C1_43 109.6(13) . . ?
C1_23 O1_23 Al4 150.2(7) . . ?
O1_23 C1_23 C2_23 110.5(8) . . ?
O1_23 C1_23 C3_23 108.4(7) . . ?
C2_23 C1_23 C3_23 109.5(8) . . ?
O1_23 C1_23 C4_23 112.2(8) . . ?
C2_23 C1_23 C4_23 108.2(8) . . ?
C3_23 C1_23 C4_23 108.0(8) . . ?
F2_23 C2_23 F1_23 107.2(9) . . ?
F2_23 C2_23 F3_23 108.1(10) . . ?
F1_23 C2_23 F3_23 105.0(10) . . ?
F2_23 C2_23 C1_23 111.8(9) . . ?
F1_23 C2_23 C1_23 115.8(9) . . ?
F3_23 C2_23 C1_23 108.4(10) . . ?
F4_23 C3_23 F5_23 108.7(9) . . ?
F4_23 C3_23 F6_23 105.6(9) . . ?
F5_23 C3_23 F6_23 106.0(8) . . ?
F4_23 C3_23 C1_23 111.3(8) . . ?
F5_23 C3_23 C1_23 114.2(8) . . ?
F6_23 C3_23 C1_23 110.6(9) . . ?
F8_23 C4_23 F7_23 103.6(11) . . ?
F8_23 C4_23 F9_23 107.7(12) . . ?
F7_23 C4_23 F9_23 105.3(9) . . ?
F8_23 C4_23 C1_23 115.7(14) . . ?
F7_23 C4_23 C1_23 113.1(9) . . ?
F9_23 C4_23 C1_23 110.6(8) . . ?
C1_51 O1_51 Al4 156.7(9) . . ?
O1_51 C1_51 C3_51 110.9(10) . . ?
O1_51 C1_51 C4_51 109.5(11) . . ?
C3_51 C1_51 C4_51 110.9(10) . . ?
O1_51 C1_51 C2_51 107.4(10) . . ?
C3_51 C1_51 C2_51 108.0(10) . . ?
C4_51 C1_51 C2_51 110.0(10) . . ?
F2_51 C2_51 F1_51 106.5(12) . . ?
F2_51 C2_51 F3_51 110.7(14) . . ?
F1_51 C2_51 F3_51 107.9(15) . . ?
F2_51 C2_51 C1_51 114.2(14) . . ?
F1_51 C2_51 C1_51 112.9(11) . . ?
F3_51 C2_51 C1_51 104.5(17) . . ?
F4_51 C3_51 F6_51 107.5(12) . . ?
F4_51 C3_51 F5_51 104.9(12) . . ?
F6_51 C3_51 F5_51 109.4(12) . . ?
F4_51 C3_51 C1_51 111.3(11) . . ?
F6_51 C3_51 C1_51 112.7(12) . . ?
F5_51 C3_51 C1_51 110.8(12) . . ?
F9_51 C4_51 F8_51 105.8(12) . . ?
F9_51 C4_51 F7_51 110.3(14) . . ?
F8_51 C4_51 F7_51 108.5(14) . . ?
F9_51 C4_51 C1_51 110.0(12) . . ?
F8_51 C4_51 C1_51 108.5(13) . . ?
F7_51 C4_51 C1_51 113.4(15) . . ?
C1_24 O1_24 Al4 143.9(10) . . ?
O1_24 C1_24 C3_24 106.4(10) . . ?
O1_24 C1_24 C2_24 110.6(10) . . ?
C3_24 C1_24 C2_24 111.1(10) . . ?
O1_24 C1_24 C4_24 112.5(11) . . ?
C3_24 C1_24 C4_24 107.8(9) . . ?
C2_24 C1_24 C4_24 108.3(10) . . ?
F2_24 C2_24 F3_24 111.9(13) . . ?
F2_24 C2_24 F1_24 105.0(12) . . ?
F3_24 C2_24 F1_24 103.8(13) . . ?
F2_24 C2_24 C1_24 111.7(12) . . ?
F3_24 C2_24 C1_24 109.4(14) . . ?
F1_24 C2_24 C1_24 114.9(13) . . ?
F4_24 C3_24 F5_24 108.5(13) . . ?
F4_24 C3_24 F6_24 109.1(13) . . ?
F5_24 C3_24 F6_24 106.8(11) . . ?
F4_24 C3_24 C1_24 112.4(13) . . ?
F5_24 C3_24 C1_24 108.3(11) . . ?
F6_24 C3_24 C1_24 111.6(10) . . ?
F7_24 C4_24 F9_24 104.2(12) . . ?
F7_24 C4_24 F8_24 106.7(12) . . ?
F9_24 C4_24 F8_24 106.2(12) . . ?
F7_24 C4_24 C1_24 112.9(12) . . ?
F9_24 C4_24 C1_24 112.8(12) . . ?
F8_24 C4_24 C1_24 113.3(11) . . ?
C1_46 O1_46 Al4 156(2) . . ?
O1_46 C1_46 C3_46 107.3(16) . . ?
O1_46 C1_46 C2_46 112.4(15) . . ?
C3_46 C1_46 C2_46 111.3(14) . . ?
O1_46 C1_46 C4_46 110.8(16) . . ?
C3_46 C1_46 C4_46 108.7(13) . . ?
C2_46 C1_46 C4_46 106.3(14) . . ?
F3_46 C2_46 F2_46 108.5(19) . . ?
F3_46 C2_46 F1_46 105.3(19) . . ?
F2_46 C2_46 F1_46 105.8(19) . . ?
F3_46 C2_46 C1_46 118(2) . . ?
F2_46 C2_46 C1_46 109(2) . . ?
F1_46 C2_46 C1_46 110(2) . . ?
F6_46 C3_46 F5_46 108.8(18) . . ?
F6_46 C3_46 F4_46 106.0(18) . . ?
F5_46 C3_46 F4_46 108.2(18) . . ?
F6_46 C3_46 C1_46 109.4(18) . . ?
F5_46 C3_46 C1_46 110(2) . . ?
F4_46 C3_46 C1_46 114(2) . . ?
F8_46 C4_46 F7_46 106.1(18) . . ?
F8_46 C4_46 F9_46 111.9(19) . . ?
F7_46 C4_46 F9_46 106.6(19) . . ?
F8_46 C4_46 C1_46 114.2(19) . . ?
F7_46 C4_46 C1_46 110(2) . . ?
F9_46 C4_46 C1_46 108(2) . . ?
C1_59 O1_59 Al4 143.8(15) . . ?
O1_59 C1_59 C3_59 112.4(13) . . ?
O1_59 C1_59 C4_59 105.6(13) . . ?
C3_59 C1_59 C4_59 111.9(12) . . ?
O1_59 C1_59 C2_59 108.8(13) . . ?
C3_59 C1_59 C2_59 107.4(12) . . ?
C4_59 C1_59 C2_59 110.8(13) . . ?
F2_59 C2_59 F1_59 112.0(16) . . ?
F2_59 C2_59 F3_59 103.9(17) . . ?
F1_59 C2_59 F3_59 106.1(16) . . ?
F2_59 C2_59 C1_59 116.4(18) . . ?
F1_59 C2_59 C1_59 110.2(17) . . ?
F3_59 C2_59 C1_59 107.5(18) . . ?
F4_59 C3_59 F5_59 108.7(16) . . ?
F4_59 C3_59 F6_59 101.4(15) . . ?
F5_59 C3_59 F6_59 106.4(18) . . ?
F4_59 C3_59 C1_59 111.7(15) . . ?
F5_59 C3_59 C1_59 113(2) . . ?
F6_59 C3_59 C1_59 114.9(16) . . ?
F8_59 C4_59 F7_59 110.0(18) . . ?
F8_59 C4_59 F9_59 109.0(16) . . ?
F7_59 C4_59 F9_59 106.0(17) . . ?
F8_59 C4_59 C1_59 110.5(15) . . ?
F7_59 C4_59 C1_59 108(2) . . ?
F9_59 C4_59 C1_59 112.9(16) . . ?
C1_62 O1_62 Al4 145.6(10) . . ?
O1_62 C1_62 C2_62 113.2(11) . . ?
O1_62 C1_62 C4_62 111.1(10) . . ?
C2_62 C1_62 C4_62 109.4(10) . . ?
O1_62 C1_62 C3_62 106.8(11) . . ?
C2_62 C1_62 C3_62 106.2(9) . . ?
C4_62 C1_62 C3_62 110.0(10) . . ?
F3_62 C2_62 F1_62 103.3(11) . . ?
F3_62 C2_62 F2_62 107.2(12) . . ?
F1_62 C2_62 F2_62 106.8(11) . . ?
F3_62 C2_62 C1_62 113.9(12) . . ?
F1_62 C2_62 C1_62 109.7(11) . . ?
F2_62 C2_62 C1_62 115.1(11) . . ?
F4_62 C3_62 F5_62 107.2(12) . . ?
F4_62 C3_62 F6_62 106.3(12) . . ?
F5_62 C3_62 F6_62 105.3(12) . . ?
F4_62 C3_62 C1_62 110.5(11) . . ?
F5_62 C3_62 C1_62 112.6(12) . . ?
F6_62 C3_62 C1_62 114.4(11) . . ?
F8_62 C4_62 F9_62 107.3(12) . . ?
F8_62 C4_62 F7_62 107.4(13) . . ?
F9_62 C4_62 F7_62 107.1(14) . . ?
F8_62 C4_62 C1_62 114.8(11) . . ?
F9_62 C4_62 C1_62 112.8(12) . . ?
F7_62 C4_62 C1_62 107.1(13) . . ?
C1_25 O1_25 Al4 151.5(11) . . ?
O1_25 C1_25 C4_25 112.9(9) . . ?
O1_25 C1_25 C2_25 108.5(8) . . ?
C4_25 C1_25 C2_25 108.4(7) . . ?
O1_25 C1_25 C3_25 111.3(9) . . ?
C4_25 C1_25 C3_25 108.7(7) . . ?
C2_25 C1_25 C3_25 106.9(7) . . ?
F1_25 C2_25 F2_25 108.2(8) . . ?
F1_25 C2_25 F3_25 105.7(7) . . ?
F2_25 C2_25 F3_25 108.8(7) . . ?
F1_25 C2_25 C1_25 110.8(7) . . ?
F2_25 C2_25 C1_25 111.1(7) . . ?
F3_25 C2_25 C1_25 112.1(7) . . ?
F4_25 C3_25 F5_25 107.9(8) . . ?
F4_25 C3_25 F6_25 106.6(8) . . ?
F5_25 C3_25 F6_25 106.7(8) . . ?
F4_25 C3_25 C1_25 111.5(8) . . ?
F5_25 C3_25 C1_25 114.9(8) . . ?
F6_25 C3_25 C1_25 109.0(7) . . ?
F8_25 C4_25 F7_25 107.5(8) . . ?
F8_25 C4_25 F9_25 107.5(8) . . ?
F7_25 C4_25 F9_25 107.7(8) . . ?
F8_25 C4_25 C1_25 114.3(7) . . ?
F7_25 C4_25 C1_25 109.5(8) . . ?
F9_25 C4_25 C1_25 110.2(7) . . ?
C1_41 O1_41 Al4 146.8(17) . . ?
O1_41 C1_41 C4_41 105.9(12) . . ?
O1_41 C1_41 C2_41 110.0(13) . . ?
C4_41 C1_41 C2_41 111.2(9) . . ?
O1_41 C1_41 C3_41 107.4(12) . . ?
C4_41 C1_41 C3_41 111.4(10) . . ?
C2_41 C1_41 C3_41 110.8(10) . . ?
F1_41 C2_41 F2_41 112.5(11) . . ?
F1_41 C2_41 F3_41 107.1(11) . . ?
F2_41 C2_41 F3_41 107.2(10) . . ?
F1_41 C2_41 C1_41 110.2(11) . . ?
F2_41 C2_41 C1_41 108.2(9) . . ?
F3_41 C2_41 C1_41 111.5(10) . . ?
F6_41 C3_41 F4_41 108.5(11) . . ?
F6_41 C3_41 F5_41 107.4(12) . . ?
F4_41 C3_41 F5_41 106.1(12) . . ?
F6_41 C3_41 C1_41 112.0(10) . . ?
F4_41 C3_41 C1_41 111.0(10) . . ?
F5_41 C3_41 C1_41 111.6(11) . . ?
F7_41 C4_41 F9_41 104.6(12) . . ?
F7_41 C4_41 F8_41 107.1(11) . . ?
F9_41 C4_41 F8_41 106.8(11) . . ?
F7_41 C4_41 C1_41 114.1(12) . . ?
F9_41 C4_41 C1_41 111.2(11) . . ?
F8_41 C4_41 C1_41 112.5(10) . . ?
C1_26 O1_26 Al4 142.7(17) . . ?
O1_26 C1_26 C2_26 112.2(14) . . ?
O1_26 C1_26 C3_26 109.5(13) . . ?
C2_26 C1_26 C3_26 114.2(12) . . ?
O1_26 C1_26 C4_26 109.5(14) . . ?
C2_26 C1_26 C4_26 108.3(13) . . ?
C3_26 C1_26 C4_26 102.6(12) . . ?
F1_26 C2_26 F2_26 107.1(16) . . ?
F1_26 C2_26 F3_26 105.4(16) . . ?
F2_26 C2_26 F3_26 108.2(17) . . ?
F1_26 C2_26 C1_26 116.0(15) . . ?
F2_26 C2_26 C1_26 110.5(16) . . ?
F3_26 C2_26 C1_26 109.3(16) . . ?
F6_26 C3_26 F5_26 103.2(16) . . ?
F6_26 C3_26 F4_26 110.6(17) . . ?
F5_26 C3_26 F4_26 114.8(15) . . ?
F6_26 C3_26 C1_26 111(2) . . ?
F5_26 C3_26 C1_26 108.4(14) . . ?
F4_26 C3_26 C1_26 108.8(13) . . ?
F7_26 C4_26 F9_26 104.8(16) . . ?
F7_26 C4_26 F8_26 108.6(16) . . ?
F9_26 C4_26 F8_26 111.6(16) . . ?
F7_26 C4_26 C1_26 110.0(15) . . ?
F9_26 C4_26 C1_26 104.4(15) . . ?
F8_26 C4_26 C1_26 116.8(15) . . ?
C1_50 O1_50 Al4 150.5(13) . . ?
O1_50 C1_50 C3_50 108.8(12) . . ?
O1_50 C1_50 C2_50 111.3(12) . . ?
C3_50 C1_50 C2_50 111.0(11) . . ?
O1_50 C1_50 C4_50 106.3(12) . . ?
C3_50 C1_50 C4_50 113.4(11) . . ?
C2_50 C1_50 C4_50 106.0(11) . . ?
F2_50 C2_50 F1_50 105.3(12) . . ?
F2_50 C2_50 F3_50 109.3(13) . . ?
F1_50 C2_50 F3_50 103.3(12) . . ?
F2_50 C2_50 C1_50 116.5(12) . . ?
F1_50 C2_50 C1_50 115.2(12) . . ?
F3_50 C2_50 C1_50 106.3(11) . . ?
F5_50 C3_50 F4_50 108.1(13) . . ?
F5_50 C3_50 F6_50 105.4(13) . . ?
F4_50 C3_50 F6_50 105.4(12) . . ?
F5_50 C3_50 C1_50 113.4(13) . . ?
F4_50 C3_50 C1_50 112.0(13) . . ?
F6_50 C3_50 C1_50 112.2(12) . . ?
F7_50 C4_50 F8_50 114.5(15) . . ?
F7_50 C4_50 F9_50 101.1(14) . . ?
F8_50 C4_50 F9_50 108.5(14) . . ?
F7_50 C4_50 C1_50 116.7(14) . . ?
F8_50 C4_50 C1_50 107.7(12) . . ?
F9_50 C4_50 C1_50 107.7(14) . . ?
C1_64 O1_64 Al4 145.6(10) . . ?
O1_64 C1_64 C2_64 109.6(10) . . ?
O1_64 C1_64 C4_64 108.4(10) . . ?
C2_64 C1_64 C4_64 111.1(9) . . ?
O1_64 C1_64 C3_64 112.7(10) . . ?
C2_64 C1_64 C3_64 107.6(9) . . ?
C4_64 C1_64 C3_64 107.5(9) . . ?
F1_64 C2_64 F3_64 108.1(11) . . ?
F1_64 C2_64 F2_64 109.2(11) . . ?
F3_64 C2_64 F2_64 110.7(11) . . ?
F1_64 C2_64 C1_64 110.4(10) . . ?
F3_64 C2_64 C1_64 110.1(10) . . ?
F2_64 C2_64 C1_64 108.3(10) . . ?
F4_64 C3_64 F5_64 109.8(11) . . ?
F4_64 C3_64 F6_64 105.2(10) . . ?
F5_64 C3_64 F6_64 109.1(10) . . ?
F4_64 C3_64 C1_64 111.0(10) . . ?
F5_64 C3_64 C1_64 112.1(10) . . ?
F6_64 C3_64 C1_64 109.4(9) . . ?
F7_64 C4_64 F8_64 109.8(11) . . ?
F7_64 C4_64 F9_64 109.5(11) . . ?
F8_64 C4_64 F9_64 100.9(10) . . ?
F7_64 C4_64 C1_64 110.8(10) . . ?
F8_64 C4_64 C1_64 116.1(10) . . ?
F9_64 C4_64 C1_64 109.2(10) . . ?
C1_27 O1_27 Al5 150.8(4) . . ?
O1_27 C1_27 C4_27 111.4(5) . . ?
O1_27 C1_27 C3_27 107.8(5) . . ?
C4_27 C1_27 C3_27 109.2(4) . . ?
O1_27 C1_27 C2_27 111.0(5) . . ?
C4_27 C1_27 C2_27 108.6(5) . . ?
C3_27 C1_27 C2_27 108.9(5) . . ?
F3_27 C2_27 F2_27 107.5(5) . . ?
F3_27 C2_27 F1_27 106.9(5) . . ?
F2_27 C2_27 F1_27 106.8(5) . . ?
F3_27 C2_27 C1_27 111.5(5) . . ?
F2_27 C2_27 C1_27 112.0(5) . . ?
F1_27 C2_27 C1_27 111.8(5) . . ?
F6_27 C3_27 F4_27 107.7(5) . . ?
F6_27 C3_27 F5_27 108.1(5) . . ?
F4_27 C3_27 F5_27 107.1(5) . . ?
F6_27 C3_27 C1_27 111.2(5) . . ?
F4_27 C3_27 C1_27 110.6(5) . . ?
F5_27 C3_27 C1_27 111.9(5) . . ?
F7_27 C4_27 F8_27 108.2(5) . . ?
F7_27 C4_27 F9_27 107.3(5) . . ?
F8_27 C4_27 F9_27 106.8(4) . . ?
F7_27 C4_27 C1_27 113.3(4) . . ?
F8_27 C4_27 C1_27 110.6(5) . . ?
F9_27 C4_27 C1_27 110.5(5) . . ?
C1_28 O1_28 Al5 148.3(7) . . ?
O1_28 C1_28 C2_28 112.0(8) . . ?
O1_28 C1_28 C4_28 110.1(8) . . ?
C2_28 C1_28 C4_28 109.8(9) . . ?
O1_28 C1_28 C3_28 106.6(8) . . ?
C2_28 C1_28 C3_28 108.3(8) . . ?
C4_28 C1_28 C3_28 109.9(8) . . ?
F2_28 C2_28 F1_28 107.0(10) . . ?
F2_28 C2_28 F3_28 108.1(10) . . ?
F1_28 C2_28 F3_28 104.0(9) . . ?
F2_28 C2_28 C1_28 110.0(9) . . ?
F1_28 C2_28 C1_28 110.1(9) . . ?
F3_28 C2_28 C1_28 117.1(10) . . ?
F5_28 C3_28 F4_28 106.6(9) . . ?
F5_28 C3_28 F6_28 108.3(9) . . ?
F4_28 C3_28 F6_28 108.1(10) . . ?
F5_28 C3_28 C1_28 111.8(9) . . ?
F4_28 C3_28 C1_28 110.0(9) . . ?
F6_28 C3_28 C1_28 111.8(8) . . ?
F7_28 C4_28 F8_28 107.8(11) . . ?
F7_28 C4_28 F9_28 107.5(10) . . ?
F8_28 C4_28 F9_28 105.8(10) . . ?
F7_28 C4_28 C1_28 113.0(11) . . ?
F8_28 C4_28 C1_28 111.1(12) . . ?
F9_28 C4_28 C1_28 111.3(9) . . ?
C1_49 O1_49 Al5 150.6(11) . . ?
O1_49 C1_49 C3_49 110.5(11) . . ?
O1_49 C1_49 C4_49 112.0(11) . . ?
C3_49 C1_49 C4_49 108.3(11) . . ?
O1_49 C1_49 C2_49 108.3(11) . . ?
C3_49 C1_49 C2_49 109.0(11) . . ?
C4_49 C1_49 C2_49 108.7(11) . . ?
F2_49 C2_49 F3_49 109.0(15) . . ?
F2_49 C2_49 F1_49 106.8(17) . . ?
F3_49 C2_49 F1_49 106.2(15) . . ?
F2_49 C2_49 C1_49 113.9(17) . . ?
F3_49 C2_49 C1_49 111.1(13) . . ?
F1_49 C2_49 C1_49 109.6(19) . . ?
F4_49 C3_49 F6_49 109.4(15) . . ?
F4_49 C3_49 F5_49 104.5(13) . . ?
F6_49 C3_49 F5_49 108.0(14) . . ?
F4_49 C3_49 C1_49 115.4(14) . . ?
F6_49 C3_49 C1_49 109.2(15) . . ?
F5_49 C3_49 C1_49 110.1(12) . . ?
F9_49 C4_49 F7_49 104.1(13) . . ?
F9_49 C4_49 F8_49 106.1(12) . . ?
F7_49 C4_49 F8_49 108.3(13) . . ?
F9_49 C4_49 C1_49 109.5(12) . . ?
F7_49 C4_49 C1_49 113.9(15) . . ?
F8_49 C4_49 C1_49 114.1(14) . . ?
C1_29 O1_29 Al5 150.2(14) . . ?
O1_29 C1_29 C2_29 113.1(10) . . ?
O1_29 C1_29 C3_29 108.0(12) . . ?
C2_29 C1_29 C3_29 109.5(7) . . ?
O1_29 C1_29 C4_29 106.4(10) . . ?
C2_29 C1_29 C4_29 109.7(7) . . ?
C3_29 C1_29 C4_29 110.1(7) . . ?
F1_29 C2_29 F2_29 106.9(9) . . ?
F1_29 C2_29 F3_29 107.9(9) . . ?
F2_29 C2_29 F3_29 107.8(9) . . ?
F1_29 C2_29 C1_29 109.9(8) . . ?
F2_29 C2_29 C1_29 111.7(8) . . ?
F3_29 C2_29 C1_29 112.3(8) . . ?
F5_29 C3_29 F4_29 107.4(8) . . ?
F5_29 C3_29 F6_29 107.8(9) . . ?
F4_29 C3_29 F6_29 108.9(9) . . ?
F5_29 C3_29 C1_29 111.9(8) . . ?
F4_29 C3_29 C1_29 109.7(8) . . ?
F6_29 C3_29 C1_29 110.9(8) . . ?
F8_29 C4_29 F9_29 107.6(8) . . ?
F8_29 C4_29 F7_29 107.6(9) . . ?
F9_29 C4_29 F7_29 107.8(8) . . ?
F8_29 C4_29 C1_29 111.2(8) . . ?
F9_29 C4_29 C1_29 110.9(8) . . ?
F7_29 C4_29 C1_29 111.6(8) . . ?
C1_38 O1_38 Al5 148.3(16) . . ?
O1_38 C1_38 C4_38 110.8(13) . . ?
O1_38 C1_38 C2_38 111.2(13) . . ?
C4_38 C1_38 C2_38 108.8(8) . . ?
O1_38 C1_38 C3_38 109.2(11) . . ?
C4_38 C1_38 C3_38 109.3(8) . . ?
C2_38 C1_38 C3_38 107.5(8) . . ?
F3_38 C2_38 F1_38 107.7(9) . . ?
F3_38 C2_38 F2_38 107.4(10) . . ?
F1_38 C2_38 F2_38 106.9(9) . . ?
F3_38 C2_38 C1_38 110.5(8) . . ?
F1_38 C2_38 C1_38 111.0(9) . . ?
F2_38 C2_38 C1_38 113.1(8) . . ?
F4_38 C3_38 F6_38 106.8(9) . . ?
F4_38 C3_38 F5_38 108.2(10) . . ?
F6_38 C3_38 F5_38 108.3(10) . . ?
F4_38 C3_38 C1_38 110.9(9) . . ?
F6_38 C3_38 C1_38 112.5(9) . . ?
F5_38 C3_38 C1_38 110.0(10) . . ?
F7_38 C4_38 F9_38 106.6(10) . . ?
F7_38 C4_38 F8_38 107.4(10) . . ?
F9_38 C4_38 F8_38 108.3(11) . . ?
F7_38 C4_38 C1_38 111.7(9) . . ?
F9_38 C4_38 C1_38 111.0(10) . . ?
F8_38 C4_38 C1_38 111.6(10) . . ?
C1_30 O1_30 Al5 148.6(8) . . ?
O1_30 C1_30 C2_30 106.1(9) . . ?
O1_30 C1_30 C4_30 109.7(8) . . ?
C2_30 C1_30 C4_30 110.2(8) . . ?
O1_30 C1_30 C3_30 109.5(9) . . ?
C2_30 C1_30 C3_30 112.9(9) . . ?
C4_30 C1_30 C3_30 108.4(9) . . ?
F3_30 C2_30 F2_30 110.8(12) . . ?
F3_30 C2_30 F1_30 107.1(10) . . ?
F2_30 C2_30 F1_30 109.5(11) . . ?
F3_30 C2_30 C1_30 112.4(10) . . ?
F2_30 C2_30 C1_30 106.9(12) . . ?
F1_30 C2_30 C1_30 110.2(10) . . ?
F5_30 C3_30 F4_30 107.5(10) . . ?
F5_30 C3_30 F6_30 109.3(12) . . ?
F4_30 C3_30 F6_30 106.0(11) . . ?
F5_30 C3_30 C1_30 110.6(10) . . ?
F4_30 C3_30 C1_30 113.1(10) . . ?
F6_30 C3_30 C1_30 110.1(11) . . ?
F7_30 C4_30 F8_30 103.3(9) . . ?
F7_30 C4_30 F9_30 107.9(8) . . ?
F8_30 C4_30 F9_30 109.3(9) . . ?
F7_30 C4_30 C1_30 112.7(8) . . ?
F8_30 C4_30 C1_30 111.5(8) . . ?
F9_30 C4_30 C1_30 111.8(8) . . ?
C1_48 O1_48 Al5 149.4(11) . . ?
O1_48 C1_48 C4_48 112.9(12) . . ?
O1_48 C1_48 C3_48 111.8(11) . . ?
C4_48 C1_48 C3_48 107.4(11) . . ?
O1_48 C1_48 C2_48 110.7(11) . . ?
C4_48 C1_48 C2_48 106.6(10) . . ?
C3_48 C1_48 C2_48 107.1(10) . . ?
F3_48 C2_48 F1_48 107.4(10) . . ?
F3_48 C2_48 F2_48 106.5(11) . . ?
F1_48 C2_48 F2_48 107.4(10) . . ?
F3_48 C2_48 C1_48 109.3(11) . . ?
F1_48 C2_48 C1_48 111.2(11) . . ?
F2_48 C2_48 C1_48 114.7(10) . . ?
F4_48 C3_48 F6_48 106.8(13) . . ?
F4_48 C3_48 F5_48 107.4(16) . . ?
F6_48 C3_48 F5_48 105.3(14) . . ?
F4_48 C3_48 C1_48 109.6(13) . . ?
F6_48 C3_48 C1_48 114.2(13) . . ?
F5_48 C3_48 C1_48 113.2(17) . . ?
F9_48 C4_48 F7_48 105.9(15) . . ?
F9_48 C4_48 F8_48 102.6(14) . . ?
F7_48 C4_48 F8_48 106.4(13) . . ?
F9_48 C4_48 C1_48 116.3(16) . . ?
F7_48 C4_48 C1_48 110.2(13) . . ?
F8_48 C4_48 C1_48 114.6(12) . . ?
C1_31 O1_31 Al6 149(2) . . ?
O1_31 C1_31 C2_31 110.3(14) . . ?
O1_31 C1_31 C3_31 110.4(16) . . ?
C2_31 C1_31 C3_31 110.3(13) . . ?
O1_31 C1_31 C4_31 109.5(16) . . ?
C2_31 C1_31 C4_31 107.4(13) . . ?
C3_31 C1_31 C4_31 108.9(11) . . ?
F2_31 C2_31 F1_31 106.8(19) . . ?
F2_31 C2_31 F3_31 107.3(19) . . ?
F1_31 C2_31 F3_31 107.2(17) . . ?
F2_31 C2_31 C1_31 114(2) . . ?
F1_31 C2_31 C1_31 111(2) . . ?
F3_31 C2_31 C1_31 111(2) . . ?
F5_31 C3_31 F4_31 107.0(14) . . ?
F5_31 C3_31 F6_31 105.7(14) . . ?
F4_31 C3_31 F6_31 105.8(14) . . ?
F5_31 C3_31 C1_31 115.4(15) . . ?
F4_31 C3_31 C1_31 110.1(16) . . ?
F6_31 C3_31 C1_31 112.2(15) . . ?
F8_31 C4_31 F9_31 108.4(15) . . ?
F8_31 C4_31 F7_31 107.0(14) . . ?
F9_31 C4_31 F7_31 106.0(13) . . ?
F8_31 C4_31 C1_31 111.0(17) . . ?
F9_31 C4_31 C1_31 111.6(16) . . ?
F7_31 C4_31 C1_31 112.5(13) . . ?
C1_60 O1_60 Al6 148.2(12) . . ?
O1_60 C1_60 C3_60 112.2(9) . . ?
O1_60 C1_60 C4_60 106.5(9) . . ?
C3_60 C1_60 C4_60 108.1(8) . . ?
O1_60 C1_60 C2_60 109.4(9) . . ?
C3_60 C1_60 C2_60 111.0(8) . . ?
C4_60 C1_60 C2_60 109.5(7) . . ?
F1_60 C2_60 F3_60 106.4(9) . . ?
F1_60 C2_60 F2_60 107.3(8) . . ?
F3_60 C2_60 F2_60 108.3(8) . . ?
F1_60 C2_60 C1_60 111.4(9) . . ?
F3_60 C2_60 C1_60 110.4(9) . . ?
F2_60 C2_60 C1_60 112.7(8) . . ?
F5_60 C3_60 F4_60 107.2(10) . . ?
F5_60 C3_60 F6_60 107.0(9) . . ?
F4_60 C3_60 F6_60 106.9(10) . . ?
F5_60 C3_60 C1_60 110.8(12) . . ?
F4_60 C3_60 C1_60 110.6(11) . . ?
F6_60 C3_60 C1_60 114.0(12) . . ?
F8_60 C4_60 F9_60 108.1(8) . . ?
F8_60 C4_60 F7_60 106.7(8) . . ?
F9_60 C4_60 F7_60 107.2(8) . . ?
F8_60 C4_60 C1_60 111.8(8) . . ?
F9_60 C4_60 C1_60 111.0(8) . . ?
F7_60 C4_60 C1_60 111.9(8) . . ?
C1_32 O1_32 Al6 149.9(3) . . ?
O1_32 C1_32 C3_32 110.2(4) . . ?
O1_32 C1_32 C2_32 111.7(4) . . ?
C3_32 C1_32 C2_32 108.6(4) . . ?
O1_32 C1_32 C4_32 107.9(4) . . ?
C3_32 C1_32 C4_32 109.6(4) . . ?
C2_32 C1_32 C4_32 108.9(4) . . ?
F1_32 C2_32 F2_32 107.4(4) . . ?
F1_32 C2_32 F3_32 107.9(5) . . ?
F2_32 C2_32 F3_32 106.9(4) . . ?
F1_32 C2_32 C1_32 110.5(4) . . ?
F2_32 C2_32 C1_32 111.2(4) . . ?
F3_32 C2_32 C1_32 112.7(4) . . ?
F4_32 C3_32 F6_32 107.8(5) . . ?
F4_32 C3_32 F5_32 107.0(5) . . ?
F6_32 C3_32 F5_32 108.0(5) . . ?
F4_32 C3_32 C1_32 110.7(5) . . ?
F6_32 C3_32 C1_32 110.8(5) . . ?
F5_32 C3_32 C1_32 112.2(5) . . ?
F8_32 C4_32 F9_32 108.5(5) . . ?
F8_32 C4_32 F7_32 108.2(5) . . ?
F9_32 C4_32 F7_32 107.2(5) . . ?
F8_32 C4_32 C1_32 110.3(4) . . ?
F9_32 C4_32 C1_32 110.6(5) . . ?
F7_32 C4_32 C1_32 111.9(5) . . ?
C1_33 O1_33 Al6 142.9(7) . . ?
C1_33 O1_33 F9_33 80.9(6) . . ?
Al6 O1_33 F9_33 133.0(4) . . ?
O1_33 C1_33 C4_33 95.1(8) . . ?
O1_33 C1_33 C3_33 112.7(8) . . ?
C4_33 C1_33 C3_33 112.5(9) . . ?
O1_33 C1_33 C2_33 112.9(9) . . ?
C4_33 C1_33 C2_33 112.2(9) . . ?
C3_33 C1_33 C2_33 110.8(8) . . ?
F3_33 C2_33 F1_33 108.6(12) . . ?
F3_33 C2_33 F2_33 106.3(9) . . ?
F1_33 C2_33 F2_33 108.8(10) . . ?
F3_33 C2_33 C1_33 107.9(10) . . ?
F1_33 C2_33 C1_33 114.0(13) . . ?
F2_33 C2_33 C1_33 110.9(9) . . ?
F6_33 C3_33 F4_33 107.7(8) . . ?
F6_33 C3_33 F5_33 106.5(8) . . ?
F4_33 C3_33 F5_33 106.5(8) . . ?
F6_33 C3_33 C1_33 111.8(8) . . ?
F4_33 C3_33 C1_33 109.2(8) . . ?
F5_33 C3_33 C1_33 114.9(8) . . ?
F7_33 C4_33 F8_33 116.3(14) . . ?
F7_33 C4_33 F9_33 113.0(10) . . ?
F8_33 C4_33 F9_33 114.8(13) . . ?
F7_33 C4_33 C1_33 104.6(9) . . ?
F8_33 C4_33 C1_33 114.3(15) . . ?
F9_33 C4_33 C1_33 90.5(8) . . ?
C4_33 F9_33 O1_33 83.5(6) . . ?
C1_42 O1_42 Al6 147.7(7) . . ?
O1_42 C1_42 C4_42 106.1(9) . . ?
O1_42 C1_42 C3_42 104.3(9) . . ?
C4_42 C1_42 C3_42 106.8(9) . . ?
O1_42 C1_42 C2_42 125.9(10) . . ?
C4_42 C1_42 C2_42 108.2(9) . . ?
C3_42 C1_42 C2_42 104.3(8) . . ?
F3_42 C2_42 F1_42 101.2(13) . . ?
F3_42 C2_42 F2_42 100.5(14) . . ?
F1_42 C2_42 F2_42 100.0(9) . . ?
F3_42 C2_42 C1_42 106.9(15) . . ?
F1_42 C2_42 C1_42 128.2(11) . . ?
F2_42 C2_42 C1_42 116.0(9) . . ?
F5_42 C3_42 F4_42 108.3(9) . . ?
F5_42 C3_42 F6_42 108.1(9) . . ?
F4_42 C3_42 F6_42 108.7(9) . . ?
F5_42 C3_42 C1_42 109.8(9) . . ?
F4_42 C3_42 C1_42 113.5(9) . . ?
F6_42 C3_42 C1_42 108.3(9) . . ?
F7_42 C4_42 F8_42 106.1(14) . . ?
F7_42 C4_42 F9_42 105.5(10) . . ?
F8_42 C4_42 F9_42 107.1(11) . . ?
F7_42 C4_42 C1_42 113.9(11) . . ?
F8_42 C4_42 C1_42 112.5(14) . . ?
F9_42 C4_42 C1_42 111.3(10) . . ?
C1_34 O1_34 Al6 145.1(7) . . ?
O1_34 C1_34 C4_34 112.2(9) . . ?
O1_34 C1_34 C3_34 104.5(8) . . ?
C4_34 C1_34 C3_34 111.1(9) . . ?
O1_34 C1_34 C2_34 109.0(8) . . ?
C4_34 C1_34 C2_34 110.5(9) . . ?
C3_34 C1_34 C2_34 109.3(9) . . ?
F3_34 C2_34 F1_34 107.5(11) . . ?
F3_34 C2_34 F2_34 106.4(11) . . ?
F1_34 C2_34 F2_34 111.0(10) . . ?
F3_34 C2_34 C1_34 112.6(11) . . ?
F1_34 C2_34 C1_34 109.2(10) . . ?
F2_34 C2_34 C1_34 110.0(9) . . ?
F4_34 C3_34 F6_34 107.6(9) . . ?
F4_34 C3_34 F5_34 110.5(10) . . ?
F6_34 C3_34 F5_34 107.2(9) . . ?
F4_34 C3_34 C1_34 112.6(9) . . ?
F6_34 C3_34 C1_34 110.9(9) . . ?
F5_34 C3_34 C1_34 107.9(9) . . ?
F9_34 C4_34 F8_34 108.0(10) . . ?
F9_34 C4_34 F7_34 117.1(10) . . ?
F8_34 C4_34 F7_34 86.6(9) . . ?
F9_34 C4_34 C1_34 109.3(9) . . ?
F8_34 C4_34 C1_34 109.1(9) . . ?
F7_34 C4_34 C1_34 123.1(11) . . ?
C1_39 O1_39 Al6 150.5(8) . . ?
O1_39 C1_39 C2_39 117.0(9) . . ?
O1_39 C1_39 C4_39 109.2(9) . . ?
C2_39 C1_39 C4_39 105.7(9) . . ?
O1_39 C1_39 C3_39 109.8(9) . . ?
C2_39 C1_39 C3_39 105.9(9) . . ?
C4_39 C1_39 C3_39 108.9(9) . . ?
F1_39 C2_39 F2_39 109.2(11) . . ?
F1_39 C2_39 F3_39 107.6(10) . . ?
F2_39 C2_39 F3_39 108.1(10) . . ?
F1_39 C2_39 C1_39 110.5(11) . . ?
F2_39 C2_39 C1_39 115.2(9) . . ?
F3_39 C2_39 C1_39 106.0(9) . . ?
F5_39 C3_39 F6_39 107.5(10) . . ?
F5_39 C3_39 F4_39 87.5(10) . . ?
F6_39 C3_39 F4_39 126.2(11) . . ?
F5_39 C3_39 C1_39 112.3(10) . . ?
F6_39 C3_39 C1_39 116.7(9) . . ?
F4_39 C3_39 C1_39 102.9(10) . . ?
F7_39 C4_39 F9_39 107.9(11) . . ?
F7_39 C4_39 F8_39 106.1(10) . . ?
F9_39 C4_39 F8_39 105.7(10) . . ?
F7_39 C4_39 C1_39 111.9(10) . . ?
F9_39 C4_39 C1_39 110.6(10) . . ?
F8_39 C4_39 C1_39 114.2(9) . . ?
F1_35 C1_35 C2_35 120.9(7) . . ?
F1_35 C1_35 C6_35 117.4(7) . . ?
C2_35 C1_35 C6_35 121.8(6) . . ?
C1_35 C2_35 C3_35 118.8(7) . . ?
C1_35 C2_35 H2_35 120.6 . . ?
C3_35 C2_35 H2_35 120.6 . . ?
C2_35 C3_35 C4_35 120.1(7) . . ?
C2_35 C3_35 H3_35 119.9 . . ?
C4_35 C3_35 H3_35 119.9 . . ?
C5_35 C4_35 C3_35 119.6(7) . . ?
C5_35 C4_35 H4_35 120.2 . . ?
C3_35 C4_35 H4_35 120.2 . . ?
C6_35 C5_35 C4_35 120.5(7) . . ?
C6_35 C5_35 H5_35 119.8 . . ?
C4_35 C5_35 H5_35 119.8 . . ?
C5_35 C6_35 C1_35 119.3(7) . . ?
C5_35 C6_35 H6_35 120.4 . . ?
C1_35 C6_35 H6_35 120.4 . . ?
F1_61 C1_61 C6_61 111(2) . . ?
F1_61 C1_61 C2_61 129(2) . . ?
C6_61 C1_61 C2_61 120.1(10) . . ?
C3_61 C2_61 C1_61 119.4(10) . . ?
C3_61 C2_61 H2_61 120.3 . . ?
C1_61 C2_61 H2_61 120.3 . . ?
C4_61 C3_61 C2_61 120.7(10) . . ?
C4_61 C3_61 H3_61 119.6 . . ?
C2_61 C3_61 H3_61 119.6 . . ?
C3_61 C4_61 C5_61 120.1(10) . . ?
C3_61 C4_61 H4_61 119.9 . . ?
C5_61 C4_61 H4_61 119.9 . . ?
C4_61 C5_61 C6_61 119.4(10) . . ?
C4_61 C5_61 H5_61 120.3 . . ?
C6_61 C5_61 H5_61 120.3 . . ?
C1_61 C6_61 C5_61 120.4(10) . . ?
C1_61 C6_61 H6_61 119.8 . . ?
C5_61 C6_61 H6_61 119.8 . . ?
C6_36 C1_36 F1_36 116.7(6) . . ?
C6_36 C1_36 C2_36 122.0(5) . . ?
F1_36 C1_36 C2_36 121.3(6) . . ?
C1_36 C2_36 C3_36 118.5(5) . . ?
C1_36 C2_36 H2_36 120.8 . . ?
C3_36 C2_36 H2_36 120.8 . . ?
C4_36 C3_36 C2_36 118.7(6) . . ?
C4_36 C3_36 H3_36 120.7 . . ?
C2_36 C3_36 H3_36 120.7 . . ?
C5_36 C4_36 C3_36 120.7(6) . . ?
C5_36 C4_36 H4_36 119.6 . . ?
C3_36 C4_36 H4_36 119.6 . . ?
C6_36 C5_36 C4_36 121.1(6) . . ?
C6_36 C5_36 H5_36 119.5 . . ?
C4_36 C5_36 H5_36 119.5 . . ?
C1_36 C6_36 C5_36 119.1(6) . . ?
C1_36 C6_36 H6_36 120.5 . . ?
C5_36 C6_36 H6_36 120.5 . . ?
F1_37 C1_37 C2_37 120.7(11) . . ?
F1_37 C1_37 C6_37 119.4(10) . . ?
C2_37 C1_37 C6_37 119.8(9) . . ?
C1_37 C2_37 C3_37 120.0(9) . . ?
C1_37 C2_37 H2_37 120.0 . . ?
C3_37 C2_37 H2_37 120.0 . . ?
C2_37 C3_37 C4_37 120.0(8) . . ?
C2_37 C3_37 H3_37 120.0 . . ?
C4_37 C3_37 H3_37 120.0 . . ?
F2_37 C4_37 C3_37 119.7(10) . . ?
F2_37 C4_37 C5_37 120.1(10) . . ?
C3_37 C4_37 C5_37 120.3(8) . . ?
C6_37 C5_37 C4_37 118.8(9) . . ?
C6_37 C5_37 H5_37 120.6 . . ?
C4_37 C5_37 H5_37 120.6 . . ?
C5_37 C6_37 C1_37 120.9(9) . . ?
C5_37 C6_37 H6_37 119.5 . . ?
C1_37 C6_37 H6_37 119.5 . . ?
 
loop_
 _geom_torsion_atom_site_label_1
 _geom_torsion_atom_site_label_2
 _geom_torsion_atom_site_label_3
 _geom_torsion_atom_site_label_4
 _geom_torsion
 _geom_torsion_site_symmetry_1
 _geom_torsion_site_symmetry_2
 _geom_torsion_site_symmetry_3
 _geom_torsion_site_symmetry_4
 _geom_torsion_publ_flag
C5_1 N1_1 C1_1 C2_1 1.1(8) . . . . ?
In1 N1_1 C1_1 C2_1 171.9(4) . . . . ?
N1_1 C1_1 C2_1 C3_1 -0.9(9) . . . . ?
C1_1 C2_1 C3_1 C4_1 -0.6(9) . . . . ?
C2_1 C3_1 C4_1 C5_1 1.8(9) . . . . ?
C1_1 N1_1 C5_1 C4_1 0.2(7) . . . . ?
In1 N1_1 C5_1 C4_1 -171.2(4) . . . . ?
C1_1 N1_1 C5_1 C6_1 -179.7(5) . . . . ?
In1 N1_1 C5_1 C6_1 8.8(6) . . . . ?
C3_1 C4_1 C5_1 N1_1 -1.7(8) . . . . ?
C3_1 C4_1 C5_1 C6_1 178.2(5) . . . . ?
C10_1 N2_1 C6_1 C7_1 0.7(8) . . . . ?
In1 N2_1 C6_1 C7_1 -157.4(4) . . . . ?
C10_1 N2_1 C6_1 C5_1 -179.1(5) . . . . ?
In1 N2_1 C6_1 C5_1 22.8(5) . . . . ?
N1_1 C5_1 C6_1 N2_1 -21.7(7) . . . . ?
C4_1 C5_1 C6_1 N2_1 158.4(5) . . . . ?
N1_1 C5_1 C6_1 C7_1 158.5(5) . . . . ?
C4_1 C5_1 C6_1 C7_1 -21.5(8) . . . . ?
N2_1 C6_1 C7_1 C8_1 0.1(8) . . . . ?
C5_1 C6_1 C7_1 C8_1 179.9(5) . . . . ?
C6_1 C7_1 C8_1 C9_1 -1.5(9) . . . . ?
C7_1 C8_1 C9_1 C10_1 2.0(9) . . . . ?
C6_1 N2_1 C10_1 C9_1 -0.2(8) . . . . ?
In1 N2_1 C10_1 C9_1 156.1(4) . . . . ?
C8_1 C9_1 C10_1 N2_1 -1.2(9) . . . . ?
C5_2 N1_2 C1_2 C2_2 2.5(8) . . . . ?
In1 N1_2 C1_2 C2_2 -170.0(5) . . . . ?
N1_2 C1_2 C2_2 C3_2 -1.3(9) . . . . ?
C1_2 C2_2 C3_2 C4_2 -0.5(9) . . . . ?
C2_2 C3_2 C4_2 C5_2 1.0(10) . . . . ?
C1_2 N1_2 C5_2 C4_2 -1.8(8) . . . . ?
In1 N1_2 C5_2 C4_2 169.4(4) . . . . ?
C1_2 N1_2 C5_2 C6_2 175.7(5) . . . . ?
In1 N1_2 C5_2 C6_2 -13.1(7) . . . . ?
C3_2 C4_2 C5_2 N1_2 0.1(9) . . . . ?
C3_2 C4_2 C5_2 C6_2 -177.4(6) . . . . ?
C10_2 N2_2 C6_2 C7_2 0.2(7) . . . . ?
In3 N2_2 C6_2 C7_2 179.1(4) . . . . ?
C10_2 N2_2 C6_2 C5_2 -180.0(5) . . . . ?
In3 N2_2 C6_2 C5_2 -1.1(7) . . . . ?
N1_2 C5_2 C6_2 N2_2 53.0(7) . . . . ?
C4_2 C5_2 C6_2 N2_2 -129.5(6) . . . . ?
N1_2 C5_2 C6_2 C7_2 -127.2(6) . . . . ?
C4_2 C5_2 C6_2 C7_2 50.3(8) . . . . ?
N2_2 C6_2 C7_2 C8_2 -1.2(8) . . . . ?
C5_2 C6_2 C7_2 C8_2 179.0(5) . . . . ?
C6_2 C7_2 C8_2 C9_2 1.0(9) . . . . ?
C7_2 C8_2 C9_2 C10_2 0.2(9) . . . . ?
C6_2 N2_2 C10_2 C9_2 1.0(8) . . . . ?
In3 N2_2 C10_2 C9_2 -177.9(4) . . . . ?
C8_2 C9_2 C10_2 N2_2 -1.2(9) . . . . ?
C5_3 N1_3 C1_3 C2_3 0.6(9) . . . . ?
In2 N1_3 C1_3 C2_3 179.3(5) . . . . ?
N1_3 C1_3 C2_3 C3_3 -0.7(10) . . . . ?
C1_3 C2_3 C3_3 C4_3 0.6(11) . . . . ?
C2_3 C3_3 C4_3 C5_3 -0.3(11) . . . . ?
C1_3 N1_3 C5_3 C4_3 -0.3(9) . . . . ?
In2 N1_3 C5_3 C4_3 -179.1(5) . . . . ?
C1_3 N1_3 C5_3 C6_3 -179.2(5) . . . . ?
In2 N1_3 C5_3 C6_3 2.0(7) . . . . ?
C3_3 C4_3 C5_3 N1_3 0.2(10) . . . . ?
C3_3 C4_3 C5_3 C6_3 179.0(6) . . . . ?
C10_3 N2_3 C6_3 C7_3 0.0(9) . . . . ?
In2 N2_3 C6_3 C7_3 -164.0(5) . . . . ?
C10_3 N2_3 C6_3 C5_3 176.6(5) . . . . ?
In2 N2_3 C6_3 C5_3 12.6(7) . . . . ?
N1_3 C5_3 C6_3 N2_3 -9.8(8) . . . . ?
C4_3 C5_3 C6_3 N2_3 171.3(6) . . . . ?
N1_3 C5_3 C6_3 C7_3 166.7(7) . . . . ?
C4_3 C5_3 C6_3 C7_3 -12.2(10) . . . . ?
N2_3 C6_3 C7_3 C8_3 -0.8(12) . . . . ?
C5_3 C6_3 C7_3 C8_3 -177.2(8) . . . . ?
C6_3 C7_3 C8_3 C9_3 -0.3(14) . . . . ?
C7_3 C8_3 C9_3 C10_3 2.1(13) . . . . ?
C6_3 N2_3 C10_3 C9_3 2.0(9) . . . . ?
In2 N2_3 C10_3 C9_3 165.5(5) . . . . ?
C8_3 C9_3 C10_3 N2_3 -3.0(10) . . . . ?
C5_4 N1_4 C1_4 C2_4 0.4(8) . . . . ?
In2 N1_4 C1_4 C2_4 162.4(4) . . . . ?
N1_4 C1_4 C2_4 C3_4 0.5(9) . . . . ?
C1_4 C2_4 C3_4 C4_4 -0.7(9) . . . . ?
C2_4 C3_4 C4_4 C5_4 0.1(9) . . . . ?
C1_4 N1_4 C5_4 C4_4 -1.0(8) . . . . ?
In2 N1_4 C5_4 C4_4 -164.1(4) . . . . ?
C1_4 N1_4 C5_4 C6_4 175.9(5) . . . . ?
In2 N1_4 C5_4 C6_4 12.8(6) . . . . ?
C3_4 C4_4 C5_4 N1_4 0.8(9) . . . . ?
C3_4 C4_4 C5_4 C6_4 -176.0(5) . . . . ?
C10_4 N2_4 C6_4 C7_4 1.3(8) . . . . ?
In2 N2_4 C6_4 C7_4 175.6(4) . . . . ?
C10_4 N2_4 C6_4 C5_4 -174.8(5) . . . . ?
In2 N2_4 C6_4 C5_4 -0.5(6) . . . . ?
N1_4 C5_4 C6_4 N2_4 -8.5(7) . . . . ?
C4_4 C5_4 C6_4 N2_4 168.4(5) . . . . ?
N1_4 C5_4 C6_4 C7_4 175.5(5) . . . . ?
C4_4 C5_4 C6_4 C7_4 -7.6(8) . . . . ?
N2_4 C6_4 C7_4 C8_4 -1.9(8) . . . . ?
C5_4 C6_4 C7_4 C8_4 174.1(5) . . . . ?
C6_4 C7_4 C8_4 C9_4 0.4(9) . . . . ?
C7_4 C8_4 C9_4 C10_4 1.5(9) . . . . ?
C6_4 N2_4 C10_4 C9_4 0.7(8) . . . . ?
In2 N2_4 C10_4 C9_4 -173.3(5) . . . . ?
C8_4 C9_4 C10_4 N2_4 -2.1(9) . . . . ?
C5_5 N1_5 C1_5 C2_5 -0.4(8) . . . . ?
In3 N1_5 C1_5 C2_5 178.3(4) . . . . ?
N1_5 C1_5 C2_5 C3_5 -0.4(9) . . . . ?
C1_5 C2_5 C3_5 C4_5 1.3(9) . . . . ?
C2_5 C3_5 C4_5 C5_5 -1.5(9) . . . . ?
C1_5 N1_5 C5_5 C4_5 0.3(7) . . . . ?
In3 N1_5 C5_5 C4_5 -178.5(4) . . . . ?
C1_5 N1_5 C5_5 C6_5 179.2(5) . . . . ?
In3 N1_5 C5_5 C6_5 0.4(6) . . . . ?
C3_5 C4_5 C5_5 N1_5 0.7(8) . . . . ?
C3_5 C4_5 C5_5 C6_5 -178.3(5) . . . . ?
C10_5 N2_5 C6_5 C7_5 -0.2(8) . . . . ?
In3 N2_5 C6_5 C7_5 -179.2(4) . . . . ?
C10_5 N2_5 C6_5 C5_5 -179.8(5) . . . . ?
In3 N2_5 C6_5 C5_5 1.3(6) . . . . ?
N1_5 C5_5 C6_5 N2_5 -1.2(7) . . . . ?
C4_5 C5_5 C6_5 N2_5 177.8(5) . . . . ?
N1_5 C5_5 C6_5 C7_5 179.3(5) . . . . ?
C4_5 C5_5 C6_5 C7_5 -1.8(8) . . . . ?
N2_5 C6_5 C7_5 C8_5 -0.9(9) . . . . ?
C5_5 C6_5 C7_5 C8_5 178.6(6) . . . . ?
C6_5 C7_5 C8_5 C9_5 2.0(10) . . . . ?
C7_5 C8_5 C9_5 C10_5 -1.9(10) . . . . ?
C6_5 N2_5 C10_5 C9_5 0.3(9) . . . . ?
In3 N2_5 C10_5 C9_5 179.2(5) . . . . ?
C8_5 C9_5 C10_5 N2_5 0.8(10) . . . . ?
C5_6 N1_6 C1_6 C2_6 -1.7(10) . . . . ?
In4 N1_6 C1_6 C2_6 162.6(6) . . . . ?
N1_6 C1_6 C2_6 C3_6 1.1(12) . . . . ?
C1_6 C2_6 C3_6 C4_6 -0.3(13) . . . . ?
C2_6 C3_6 C4_6 C5_6 0.2(13) . . . . ?
C1_6 N1_6 C5_6 C4_6 1.5(9) . . . . ?
In4 N1_6 C5_6 C4_6 -163.9(5) . . . . ?
C1_6 N1_6 C5_6 C6_6 178.5(5) . . . . ?
In4 N1_6 C5_6 C6_6 13.0(6) . . . . ?
C3_6 C4_6 C5_6 N1_6 -0.8(11) . . . . ?
C3_6 C4_6 C5_6 C6_6 -177.6(7) . . . . ?
C10_6 N2_6 C6_6 C7_6 0.1(8) . . . . ?
In4 N2_6 C6_6 C7_6 -169.4(4) . . . . ?
C10_6 N2_6 C6_6 C5_6 -179.5(5) . . . . ?
In4 N2_6 C6_6 C5_6 11.0(6) . . . . ?
N1_6 C5_6 C6_6 N2_6 -16.3(7) . . . . ?
C4_6 C5_6 C6_6 N2_6 160.7(6) . . . . ?
N1_6 C5_6 C6_6 C7_6 164.2(5) . . . . ?
C4_6 C5_6 C6_6 C7_6 -18.9(9) . . . . ?
N2_6 C6_6 C7_6 C8_6 0.0(8) . . . . ?
C5_6 C6_6 C7_6 C8_6 179.5(5) . . . . ?
C6_6 C7_6 C8_6 C9_6 -0.5(9) . . . . ?
C7_6 C8_6 C9_6 C10_6 0.8(9) . . . . ?
C6_6 N2_6 C10_6 C9_6 0.3(8) . . . . ?
In4 N2_6 C10_6 C9_6 168.9(4) . . . . ?
C8_6 C9_6 C10_6 N2_6 -0.8(9) . . . . ?
C5_7 N1_7 C1_7 C2_7 0.7(8) . . . . ?
In4 N1_7 C1_7 C2_7 -177.6(5) . . . . ?
N1_7 C1_7 C2_7 C3_7 0.4(9) . . . . ?
C1_7 C2_7 C3_7 C4_7 -1.4(9) . . . . ?
C2_7 C3_7 C4_7 C5_7 1.2(9) . . . . ?
C1_7 N1_7 C5_7 C4_7 -0.8(8) . . . . ?
In4 N1_7 C5_7 C4_7 177.2(4) . . . . ?
C1_7 N1_7 C5_7 C6_7 178.1(5) . . . . ?
In4 N1_7 C5_7 C6_7 -3.8(7) . . . . ?
C3_7 C4_7 C5_7 N1_7 -0.1(9) . . . . ?
C3_7 C4_7 C5_7 C6_7 -179.0(6) . . . . ?
C10_7 N2_7 C6_7 C7_7 -0.3(8) . . . . ?
In6 N2_7 C6_7 C7_7 171.4(4) . . . . ?
C10_7 N2_7 C6_7 C5_7 178.2(5) . . . . ?
In6 N2_7 C6_7 C5_7 -10.1(7) . . . . ?
N1_7 C5_7 C6_7 N2_7 51.5(7) . . . . ?
C4_7 C5_7 C6_7 N2_7 -129.5(6) . . . . ?
N1_7 C5_7 C6_7 C7_7 -130.0(6) . . . . ?
C4_7 C5_7 C6_7 C7_7 49.0(8) . . . . ?
N2_7 C6_7 C7_7 C8_7 -1.3(9) . . . . ?
C5_7 C6_7 C7_7 C8_7 -179.8(6) . . . . ?
C6_7 C7_7 C8_7 C9_7 1.7(10) . . . . ?
C7_7 C8_7 C9_7 C10_7 -0.6(10) . . . . ?
C6_7 N2_7 C10_7 C9_7 1.6(9) . . . . ?
In6 N2_7 C10_7 C9_7 -171.5(5) . . . . ?
C8_7 C9_7 C10_7 N2_7 -1.1(10) . . . . ?
C5_8 N1_8 C1_8 C2_8 0.6(9) . . . . ?
In5 N1_8 C1_8 C2_8 157.1(4) . . . . ?
N1_8 C1_8 C2_8 C3_8 -1.0(9) . . . . ?
C1_8 C2_8 C3_8 C4_8 0.6(9) . . . . ?
C2_8 C3_8 C4_8 C5_8 0.1(9) . . . . ?
C1_8 N1_8 C5_8 C4_8 0.0(8) . . . . ?
In5 N1_8 C5_8 C4_8 -158.1(4) . . . . ?
C1_8 N1_8 C5_8 C6_8 177.0(5) . . . . ?
In5 N1_8 C5_8 C6_8 18.8(6) . . . . ?
C3_8 C4_8 C5_8 N1_8 -0.4(9) . . . . ?
C3_8 C4_8 C5_8 C6_8 -177.1(6) . . . . ?
C10_8 N2_8 C6_8 C7_8 3.0(9) . . . . ?
In5 N2_8 C6_8 C7_8 -177.6(5) . . . . ?
C10_8 N2_8 C6_8 C5_8 -175.5(5) . . . . ?
In5 N2_8 C6_8 C5_8 3.9(7) . . . . ?
N1_8 C5_8 C6_8 N2_8 -15.6(8) . . . . ?
C4_8 C5_8 C6_8 N2_8 161.2(6) . . . . ?
N1_8 C5_8 C6_8 C7_8 165.9(6) . . . . ?
C4_8 C5_8 C6_8 C7_8 -17.3(9) . . . . ?
N2_8 C6_8 C7_8 C8_8 -3.8(11) . . . . ?
C5_8 C6_8 C7_8 C8_8 174.6(7) . . . . ?
C6_8 C7_8 C8_8 C9_8 1.5(12) . . . . ?
C7_8 C8_8 C9_8 C10_8 1.3(12) . . . . ?
C6_8 N2_8 C10_8 C9_8 -0.1(10) . . . . ?
In5 N2_8 C10_8 C9_8 -179.5(6) . . . . ?
C8_8 C9_8 C10_8 N2_8 -2.1(12) . . . . ?
C5_9 N1_9 C1_9 C2_9 -0.5(8) . . . . ?
In5 N1_9 C1_9 C2_9 -176.6(4) . . . . ?
N1_9 C1_9 C2_9 C3_9 0.4(9) . . . . ?
C1_9 C2_9 C3_9 C4_9 0.0(9) . . . . ?
C2_9 C3_9 C4_9 C5_9 -0.4(9) . . . . ?
C1_9 N1_9 C5_9 C4_9 0.1(8) . . . . ?
In5 N1_9 C5_9 C4_9 176.3(4) . . . . ?
C1_9 N1_9 C5_9 C6_9 -179.2(5) . . . . ?
In5 N1_9 C5_9 C6_9 -3.0(6) . . . . ?
C3_9 C4_9 C5_9 N1_9 0.3(9) . . . . ?
C3_9 C4_9 C5_9 C6_9 179.6(6) . . . . ?
C10_9 N2_9 C6_9 C7_9 -0.5(9) . . . . ?
In5 N2_9 C6_9 C7_9 -164.9(6) . . . . ?
C10_9 N2_9 C6_9 C5_9 177.0(5) . . . . ?
In5 N2_9 C6_9 C5_9 12.6(7) . . . . ?
N1_9 C5_9 C6_9 N2_9 -6.6(8) . . . . ?
C4_9 C5_9 C6_9 N2_9 174.1(5) . . . . ?
N1_9 C5_9 C6_9 C7_9 170.8(7) . . . . ?
C4_9 C5_9 C6_9 C7_9 -8.5(10) . . . . ?
N2_9 C6_9 C7_9 C8_9 -1.6(12) . . . . ?
C5_9 C6_9 C7_9 C8_9 -178.9(8) . . . . ?
C6_9 C7_9 C8_9 C9_9 1.9(15) . . . . ?
C7_9 C8_9 C9_9 C10_9 -0.1(15) . . . . ?
C6_9 N2_9 C10_9 C9_9 2.5(10) . . . . ?
In5 N2_9 C10_9 C9_9 166.1(6) . . . . ?
C8_9 C9_9 C10_9 N2_9 -2.2(12) . . . . ?
C5_10 N1_10 C1_10 C2_10 -1.6(8) . . . . ?
In6 N1_10 C1_10 C2_10 166.9(4) . . . . ?
N1_10 C1_10 C2_10 C3_10 1.4(9) . . . . ?
C1_10 C2_10 C3_10 C4_10 -0.9(9) . . . . ?
C2_10 C3_10 C4_10 C5_10 0.7(9) . . . . ?
C1_10 N1_10 C5_10 C4_10 1.4(8) . . . . ?
In6 N1_10 C5_10 C4_10 -168.0(4) . . . . ?
C1_10 N1_10 C5_10 C6_10 -179.3(5) . . . . ?
In6 N1_10 C5_10 C6_10 11.3(6) . . . . ?
C3_10 C4_10 C5_10 N1_10 -0.9(8) . . . . ?
C3_10 C4_10 C5_10 C6_10 179.8(5) . . . . ?
C10_10 N2_10 C6_10 C7_10 0.7(8) . . . . ?
In6 N2_10 C6_10 C7_10 -167.4(5) . . . . ?
C10_10 N2_10 C6_10 C5_10 -179.2(5) . . . . ?
In6 N2_10 C6_10 C5_10 12.8(6) . . . . ?
N1_10 C5_10 C6_10 N2_10 -16.3(7) . . . . ?
C4_10 C5_10 C6_10 N2_10 163.1(5) . . . . ?
N1_10 C5_10 C6_10 C7_10 163.9(6) . . . . ?
C4_10 C5_10 C6_10 C7_10 -16.8(8) . . . . ?
N2_10 C6_10 C7_10 C8_10 -0.1(10) . . . . ?
C5_10 C6_10 C7_10 C8_10 179.7(6) . . . . ?
C6_10 C7_10 C8_10 C9_10 -1.0(11) . . . . ?
C7_10 C8_10 C9_10 C10_10 1.4(10) . . . . ?
C6_10 N2_10 C10_10 C9_10 -0.2(9) . . . . ?
In6 N2_10 C10_10 C9_10 166.9(5) . . . . ?
C8_10 C9_10 C10_10 N2_10 -0.8(10) . . . . ?
O1_13 Al1 O1_11 C1_11 -89.9(11) . . . . ?
O1_14 Al1 O1_11 C1_11 31.3(13) . . . . ?
O1_12 Al1 O1_11 C1_11 153.8(11) . . . . ?
Al1 O1_11 C1_11 C3_11 32.1(14) . . . . ?
Al1 O1_11 C1_11 C2_11 -88.7(12) . . . . ?
Al1 O1_11 C1_11 C4_11 153.6(9) . . . . ?
O1_11 C1_11 C2_11 F1_11 44.7(9) . . . . ?
C3_11 C1_11 C2_11 F1_11 -77.4(8) . . . . ?
C4_11 C1_11 C2_11 F1_11 161.4(7) . . . . ?
O1_11 C1_11 C2_11 F3_11 168.2(8) . . . . ?
C3_11 C1_11 C2_11 F3_11 46.0(9) . . . . ?
C4_11 C1_11 C2_11 F3_11 -75.1(9) . . . . ?
O1_11 C1_11 C2_11 F2_11 -72.8(8) . . . . ?
C3_11 C1_11 C2_11 F2_11 165.0(6) . . . . ?
C4_11 C1_11 C2_11 F2_11 43.9(9) . . . . ?
O1_11 C1_11 C3_11 F5_11 163.6(7) . . . . ?
C2_11 C1_11 C3_11 F5_11 -75.3(8) . . . . ?
C4_11 C1_11 C3_11 F5_11 44.4(9) . . . . ?
O1_11 C1_11 C3_11 F6_11 42.7(9) . . . . ?
C2_11 C1_11 C3_11 F6_11 163.8(6) . . . . ?
C4_11 C1_11 C3_11 F6_11 -76.4(8) . . . . ?
O1_11 C1_11 C3_11 F4_11 -75.3(8) . . . . ?
C2_11 C1_11 C3_11 F4_11 45.8(8) . . . . ?
C4_11 C1_11 C3_11 F4_11 165.5(6) . . . . ?
O1_11 C1_11 C4_11 F7_11 41.2(9) . . . . ?
C3_11 C1_11 C4_11 F7_11 162.9(7) . . . . ?
C2_11 C1_11 C4_11 F7_11 -77.1(8) . . . . ?
O1_11 C1_11 C4_11 F8_11 162.2(9) . . . . ?
C3_11 C1_11 C4_11 F8_11 -76.1(10) . . . . ?
C2_11 C1_11 C4_11 F8_11 43.9(11) . . . . ?
O1_11 C1_11 C4_11 F9_11 -77.4(9) . . . . ?
C3_11 C1_11 C4_11 F9_11 44.3(9) . . . . ?
C2_11 C1_11 C4_11 F9_11 164.3(7) . . . . ?
O1_52 Al1 O1_53 C1_53 61(3) . . . . ?
O1_45 Al1 O1_53 C1_53 -61(3) . . . . ?
O1_13 Al1 O1_53 C1_53 -172(3) . . . . ?
Al1 O1_53 C1_53 C4_53 5(3) . . . . ?
Al1 O1_53 C1_53 C3_53 -116(3) . . . . ?
Al1 O1_53 C1_53 C2_53 126(2) . . . . ?
O1_53 C1_53 C2_53 F3_53 40.1(19) . . . . ?
C4_53 C1_53 C2_53 F3_53 164.1(15) . . . . ?
C3_53 C1_53 C2_53 F3_53 -80.2(17) . . . . ?
O1_53 C1_53 C2_53 F2_53 164.3(17) . . . . ?
C4_53 C1_53 C2_53 F2_53 -71.7(19) . . . . ?
C3_53 C1_53 C2_53 F2_53 44(2) . . . . ?
O1_53 C1_53 C2_53 F1_53 -76.2(18) . . . . ?
C4_53 C1_53 C2_53 F1_53 47.8(17) . . . . ?
C3_53 C1_53 C2_53 F1_53 163.5(15) . . . . ?
O1_53 C1_53 C3_53 F4_53 39(2) . . . . ?
C4_53 C1_53 C3_53 F4_53 -85(2) . . . . ?
C2_53 C1_53 C3_53 F4_53 159.3(17) . . . . ?
O1_53 C1_53 C3_53 F6_53 164(2) . . . . ?
C4_53 C1_53 C3_53 F6_53 40(3) . . . . ?
C2_53 C1_53 C3_53 F6_53 -75(2) . . . . ?
O1_53 C1_53 C3_53 F5_53 -79(2) . . . . ?
C4_53 C1_53 C3_53 F5_53 156.8(18) . . . . ?
C2_53 C1_53 C3_53 F5_53 41.1(19) . . . . ?
O1_53 C1_53 C4_53 F9_53 44(2) . . . . ?
C3_53 C1_53 C4_53 F9_53 166.5(17) . . . . ?
C2_53 C1_53 C4_53 F9_53 -78.4(19) . . . . ?
O1_53 C1_53 C4_53 F8_53 162(2) . . . . ?
C3_53 C1_53 C4_53 F8_53 -75(2) . . . . ?
C2_53 C1_53 C4_53 F8_53 40(2) . . . . ?
O1_53 C1_53 C4_53 F7_53 -78.2(19) . . . . ?
C3_53 C1_53 C4_53 F7_53 44.2(19) . . . . ?
C2_53 C1_53 C4_53 F7_53 159.3(16) . . . . ?
O1_11 Al1 O1_12 C1_12 -45.7(10) . . . . ?
O1_13 Al1 O1_12 C1_12 -169.8(10) . . . . ?
O1_14 Al1 O1_12 C1_12 75.7(11) . . . . ?
Al1 O1_12 C1_12 C3_12 -47.7(13) . . . . ?
Al1 O1_12 C1_12 C2_12 -167.2(8) . . . . ?
Al1 O1_12 C1_12 C4_12 74.4(11) . . . . ?
O1_12 C1_12 C2_12 F2_12 42.3(9) . . . . ?
C3_12 C1_12 C2_12 F2_12 -77.5(9) . . . . ?
C4_12 C1_12 C2_12 F2_12 163.3(7) . . . . ?
O1_12 C1_12 C2_12 F3_12 167.2(7) . . . . ?
C3_12 C1_12 C2_12 F3_12 47.5(9) . . . . ?
C4_12 C1_12 C2_12 F3_12 -71.8(9) . . . . ?
O1_12 C1_12 C2_12 F1_12 -75.1(8) . . . . ?
C3_12 C1_12 C2_12 F1_12 165.1(7) . . . . ?
C4_12 C1_12 C2_12 F1_12 45.9(8) . . . . ?
O1_12 C1_12 C3_12 F5_12 170.2(9) . . . . ?
C2_12 C1_12 C3_12 F5_12 -73.5(11) . . . . ?
C4_12 C1_12 C3_12 F5_12 45.7(11) . . . . ?
O1_12 C1_12 C3_12 F6_12 49.0(11) . . . . ?
C2_12 C1_12 C3_12 F6_12 165.3(8) . . . . ?
C4_12 C1_12 C3_12 F6_12 -75.5(9) . . . . ?
O1_12 C1_12 C3_12 F4_12 -71.6(9) . . . . ?
C2_12 C1_12 C3_12 F4_12 44.7(9) . . . . ?
C4_12 C1_12 C3_12 F4_12 164.0(7) . . . . ?
O1_12 C1_12 C4_12 F9_12 40.2(9) . . . . ?
C3_12 C1_12 C4_12 F9_12 163.7(7) . . . . ?
C2_12 C1_12 C4_12 F9_12 -76.1(8) . . . . ?
O1_12 C1_12 C4_12 F8_12 -80.9(8) . . . . ?
C3_12 C1_12 C4_12 F8_12 42.6(8) . . . . ?
C2_12 C1_12 C4_12 F8_12 162.8(7) . . . . ?
O1_12 C1_12 C4_12 F7_12 161.0(8) . . . . ?
C3_12 C1_12 C4_12 F7_12 -75.6(9) . . . . ?
C2_12 C1_12 C4_12 F7_12 44.7(10) . . . . ?
O1_45 Al1 O1_52 C1_52 -37(3) . . . . ?
O1_13 Al1 O1_52 C1_52 95(2) . . . . ?
O1_53 Al1 O1_52 C1_52 -156(2) . . . . ?
Al1 O1_52 C1_52 C3_52 -150(2) . . . . ?
Al1 O1_52 C1_52 C4_52 -26(3) . . . . ?
Al1 O1_52 C1_52 C2_52 91(3) . . . . ?
O1_52 C1_52 C2_52 F3_52 64.6(17) . . . . ?
C3_52 C1_52 C2_52 F3_52 -50.5(17) . . . . ?
C4_52 C1_52 C2_52 F3_52 -171.9(14) . . . . ?
O1_52 C1_52 C2_52 F2_52 -169.5(19) . . . . ?
C3_52 C1_52 C2_52 F2_52 75(2) . . . . ?
C4_52 C1_52 C2_52 F2_52 -46(2) . . . . ?
O1_52 C1_52 C2_52 F1_52 -54.8(18) . . . . ?
C3_52 C1_52 C2_52 F1_52 -169.8(16) . . . . ?
C4_52 C1_52 C2_52 F1_52 68.7(16) . . . . ?
O1_52 C1_52 C3_52 F5_52 -36.8(19) . . . . ?
C4_52 C1_52 C3_52 F5_52 -163.1(14) . . . . ?
C2_52 C1_52 C3_52 F5_52 79.2(17) . . . . ?
O1_52 C1_52 C3_52 F4_52 82.8(17) . . . . ?
C4_52 C1_52 C3_52 F4_52 -43.4(17) . . . . ?
C2_52 C1_52 C3_52 F4_52 -161.1(15) . . . . ?
O1_52 C1_52 C3_52 F6_52 -161.0(17) . . . . ?
C4_52 C1_52 C3_52 F6_52 72.8(18) . . . . ?
C2_52 C1_52 C3_52 F6_52 -44.9(18) . . . . ?
O1_52 C1_52 C4_52 F7_52 -33.0(19) . . . . ?
C3_52 C1_52 C4_52 F7_52 87.6(16) . . . . ?
C2_52 C1_52 C4_52 F7_52 -151.2(14) . . . . ?
O1_52 C1_52 C4_52 F8_52 -159.0(16) . . . . ?
C3_52 C1_52 C4_52 F8_52 -38.4(18) . . . . ?
C2_52 C1_52 C4_52 F8_52 82.9(16) . . . . ?
O1_52 C1_52 C4_52 F9_52 84.7(19) . . . . ?
C3_52 C1_52 C4_52 F9_52 -154.7(16) . . . . ?
C2_52 C1_52 C4_52 F9_52 -33.5(17) . . . . ?
O1_11 Al1 O1_13 C1_13 -54.1(8) . . . . ?
O1_52 Al1 O1_13 C1_13 42.4(10) . . . . ?
O1_45 Al1 O1_13 C1_13 176.9(14) . . . . ?
O1_14 Al1 O1_13 C1_13 -177.3(9) . . . . ?
O1_12 Al1 O1_13 C1_13 64.3(8) . . . . ?
O1_53 Al1 O1_13 C1_13 -71.0(9) . . . . ?
Al1 O1_13 C1_13 C2_13 23.3(10) . . . . ?
Al1 O1_13 C1_13 C3_13 142.5(6) . . . . ?
Al1 O1_13 C1_13 C4_13 -98.3(8) . . . . ?
O1_13 C1_13 C2_13 F2_13 73.4(5) . . . . ?
C3_13 C1_13 C2_13 F2_13 -45.6(5) . . . . ?
C4_13 C1_13 C2_13 F2_13 -165.1(4) . . . . ?
O1_13 C1_13 C2_13 F1_13 -46.6(6) . . . . ?
C3_13 C1_13 C2_13 F1_13 -165.6(4) . . . . ?
C4_13 C1_13 C2_13 F1_13 74.9(5) . . . . ?
O1_13 C1_13 C2_13 F3_13 -166.5(4) . . . . ?
C3_13 C1_13 C2_13 F3_13 74.5(5) . . . . ?
C4_13 C1_13 C2_13 F3_13 -44.9(6) . . . . ?
O1_13 C1_13 C3_13 F5_13 -164.2(4) . . . . ?
C2_13 C1_13 C3_13 F5_13 -43.7(6) . . . . ?
C4_13 C1_13 C3_13 F5_13 76.2(5) . . . . ?
O1_13 C1_13 C3_13 F4_13 -43.8(6) . . . . ?
C2_13 C1_13 C3_13 F4_13 76.7(5) . . . . ?
C4_13 C1_13 C3_13 F4_13 -163.3(4) . . . . ?
O1_13 C1_13 C3_13 F6_13 74.7(5) . . . . ?
C2_13 C1_13 C3_13 F6_13 -164.8(4) . . . . ?
C4_13 C1_13 C3_13 F6_13 -44.9(5) . . . . ?
O1_13 C1_13 C4_13 F7_13 -40.9(6) . . . . ?
C2_13 C1_13 C4_13 F7_13 -163.1(4) . . . . ?
C3_13 C1_13 C4_13 F7_13 77.8(5) . . . . ?
O1_13 C1_13 C4_13 F9_13 -162.2(4) . . . . ?
C2_13 C1_13 C4_13 F9_13 75.7(5) . . . . ?
C3_13 C1_13 C4_13 F9_13 -43.5(6) . . . . ?
O1_13 C1_13 C4_13 F8_13 78.1(5) . . . . ?
C2_13 C1_13 C4_13 F8_13 -44.0(6) . . . . ?
C3_13 C1_13 C4_13 F8_13 -163.2(4) . . . . ?
O1_11 Al1 O1_14 C1_14 -155.0(19) . . . . ?
O1_13 Al1 O1_14 C1_14 -28(2) . . . . ?
O1_12 Al1 O1_14 C1_14 85(2) . . . . ?
Al1 O1_14 C1_14 C2_14 52(2) . . . . ?
Al1 O1_14 C1_14 C3_14 -71(2) . . . . ?
Al1 O1_14 C1_14 C4_14 171.2(18) . . . . ?
O1_14 C1_14 C2_14 F3_14 37.8(12) . . . . ?
C3_14 C1_14 C2_14 F3_14 161.8(7) . . . . ?
C4_14 C1_14 C2_14 F3_14 -81.3(8) . . . . ?
O1_14 C1_14 C2_14 F1_14 -80.9(12) . . . . ?
C3_14 C1_14 C2_14 F1_14 43.1(11) . . . . ?
C4_14 C1_14 C2_14 F1_14 160.0(9) . . . . ?
O1_14 C1_14 C2_14 F2_14 160.1(10) . . . . ?
C3_14 C1_14 C2_14 F2_14 -75.9(9) . . . . ?
C4_14 C1_14 C2_14 F2_14 40.9(10) . . . . ?
O1_14 C1_14 C3_14 F5_14 167.8(9) . . . . ?
C2_14 C1_14 C3_14 F5_14 42.4(10) . . . . ?
C4_14 C1_14 C3_14 F5_14 -74.7(10) . . . . ?
O1_14 C1_14 C3_14 F4_14 43.2(11) . . . . ?
C2_14 C1_14 C3_14 F4_14 -82.2(9) . . . . ?
C4_14 C1_14 C3_14 F4_14 160.7(8) . . . . ?
O1_14 C1_14 C3_14 F6_14 -73.0(10) . . . . ?
C2_14 C1_14 C3_14 F6_14 161.7(7) . . . . ?
C4_14 C1_14 C3_14 F6_14 44.5(9) . . . . ?
O1_14 C1_14 C4_14 F9_14 -77.4(11) . . . . ?
C2_14 C1_14 C4_14 F9_14 45.1(9) . . . . ?
C3_14 C1_14 C4_14 F9_14 163.1(7) . . . . ?
O1_14 C1_14 C4_14 F7_14 163.7(11) . . . . ?
C2_14 C1_14 C4_14 F7_14 -73.8(11) . . . . ?
C3_14 C1_14 C4_14 F7_14 44.2(11) . . . . ?
O1_14 C1_14 C4_14 F8_14 43.2(13) . . . . ?
C2_14 C1_14 C4_14 F8_14 165.7(10) . . . . ?
C3_14 C1_14 C4_14 F8_14 -76.2(11) . . . . ?
O1_52 Al1 O1_45 C1_45 139(4) . . . . ?
O1_13 Al1 O1_45 C1_45 0(5) . . . . ?
O1_53 Al1 O1_45 C1_45 -104(4) . . . . ?
Al1 O1_45 C1_45 C3_45 -50(5) . . . . ?
Al1 O1_45 C1_45 C2_45 -171(4) . . . . ?
Al1 O1_45 C1_45 C4_45 72(5) . . . . ?
O1_45 C1_45 C2_45 F3_45 73(2) . . . . ?
C3_45 C1_45 C2_45 F3_45 -47.9(17) . . . . ?
C4_45 C1_45 C2_45 F3_45 -170.8(13) . . . . ?
O1_45 C1_45 C2_45 F1_45 -52(2) . . . . ?
C3_45 C1_45 C2_45 F1_45 -172.4(16) . . . . ?
C4_45 C1_45 C2_45 F1_45 64.6(18) . . . . ?
O1_45 C1_45 C2_45 F2_45 -171(2) . . . . ?
C3_45 C1_45 C2_45 F2_45 67.9(19) . . . . ?
C4_45 C1_45 C2_45 F2_45 -55.1(19) . . . . ?
O1_45 C1_45 C3_45 F5_45 -34(2) . . . . ?
C2_45 C1_45 C3_45 F5_45 83.8(18) . . . . ?
C4_45 C1_45 C3_45 F5_45 -154.4(16) . . . . ?
O1_45 C1_45 C3_45 F6_45 -161.7(18) . . . . ?
C2_45 C1_45 C3_45 F6_45 -44.4(18) . . . . ?
C4_45 C1_45 C3_45 F6_45 77.5(16) . . . . ?
O1_45 C1_45 C3_45 F4_45 80(2) . . . . ?
C2_45 C1_45 C3_45 F4_45 -162.7(16) . . . . ?
C4_45 C1_45 C3_45 F4_45 -40.8(17) . . . . ?
O1_45 C1_45 C4_45 F7_45 -40.0(18) . . . . ?
C3_45 C1_45 C4_45 F7_45 82.0(14) . . . . ?
C2_45 C1_45 C4_45 F7_45 -153.8(12) . . . . ?
O1_45 C1_45 C4_45 F8_45 -163.7(15) . . . . ?
C3_45 C1_45 C4_45 F8_45 -41.6(14) . . . . ?
C2_45 C1_45 C4_45 F8_45 82.5(14) . . . . ?
O1_45 C1_45 C4_45 F9_45 77.1(17) . . . . ?
C3_45 C1_45 C4_45 F9_45 -160.9(12) . . . . ?
C2_45 C1_45 C4_45 F9_45 -36.8(15) . . . . ?
O1_17 Al2 O1_15 C1_15 -38.6(11) . . . . ?
O1_18 Al2 O1_15 C1_15 83.1(13) . . . . ?
O1_16 Al2 O1_15 C1_15 -163.0(11) . . . . ?
Al2 O1_15 C1_15 C4_15 67.6(13) . . . . ?
Al2 O1_15 C1_15 C3_15 -174.2(8) . . . . ?
Al2 O1_15 C1_15 C2_15 -50.5(14) . . . . ?
O1_15 C1_15 C2_15 F2_15 -64.7(12) . . . . ?
C4_15 C1_15 C2_15 F2_15 174.0(10) . . . . ?
C3_15 C1_15 C2_15 F2_15 57.3(12) . . . . ?
O1_15 C1_15 C2_15 F1_15 55.2(13) . . . . ?
C4_15 C1_15 C2_15 F1_15 -66.1(12) . . . . ?
C3_15 C1_15 C2_15 F1_15 177.1(10) . . . . ?
O1_15 C1_15 C2_15 F3_15 176.3(12) . . . . ?
C4_15 C1_15 C2_15 F3_15 55.0(13) . . . . ?
C3_15 C1_15 C2_15 F3_15 -61.8(13) . . . . ?
O1_15 C1_15 C3_15 F5_15 167.4(8) . . . . ?
C4_15 C1_15 C3_15 F5_15 -72.4(9) . . . . ?
C2_15 C1_15 C3_15 F5_15 43.0(11) . . . . ?
O1_15 C1_15 C3_15 F6_15 -72.6(10) . . . . ?
C4_15 C1_15 C3_15 F6_15 47.6(10) . . . . ?
C2_15 C1_15 C3_15 F6_15 163.0(9) . . . . ?
O1_15 C1_15 C3_15 F4_15 45.2(10) . . . . ?
C4_15 C1_15 C3_15 F4_15 165.4(8) . . . . ?
C2_15 C1_15 C3_15 F4_15 -79.3(10) . . . . ?
O1_15 C1_15 C4_15 F9_15 35.0(10) . . . . ?
C3_15 C1_15 C4_15 F9_15 -83.4(9) . . . . ?
C2_15 C1_15 C4_15 F9_15 157.4(8) . . . . ?
O1_15 C1_15 C4_15 F7_15 -84.3(9) . . . . ?
C3_15 C1_15 C4_15 F7_15 157.3(8) . . . . ?
C2_15 C1_15 C4_15 F7_15 38.1(10) . . . . ?
O1_15 C1_15 C4_15 F8_15 156.4(9) . . . . ?
C3_15 C1_15 C4_15 F8_15 38.0(11) . . . . ?
C2_15 C1_15 C4_15 F8_15 -81.2(11) . . . . ?
O1_57 Al2 O1_47 C1_47 82(2) . . . . ?
O1_40 Al2 O1_47 C1_47 -53(2) . . . . ?
O1_44 Al2 O1_47 C1_47 -162.6(18) . . . . ?
Al2 O1_47 C1_47 C2_47 -54(2) . . . . ?
Al2 O1_47 C1_47 C4_47 -173.9(14) . . . . ?
Al2 O1_47 C1_47 C3_47 64(2) . . . . ?
O1_47 C1_47 C2_47 F2_47 166.6(13) . . . . ?
C4_47 C1_47 C2_47 F2_47 -75.2(15) . . . . ?
C3_47 C1_47 C2_47 F2_47 45.8(15) . . . . ?
O1_47 C1_47 C2_47 F1_47 -69.2(15) . . . . ?
C4_47 C1_47 C2_47 F1_47 49.0(15) . . . . ?
C3_47 C1_47 C2_47 F1_47 170.0(13) . . . . ?
O1_47 C1_47 C2_47 F3_47 46.7(15) . . . . ?
C4_47 C1_47 C2_47 F3_47 164.9(12) . . . . ?
C3_47 C1_47 C2_47 F3_47 -74.1(14) . . . . ?
O1_47 C1_47 C3_47 F4_47 19.4(17) . . . . ?
C2_47 C1_47 C3_47 F4_47 141.3(13) . . . . ?
C4_47 C1_47 C3_47 F4_47 -99.5(15) . . . . ?
O1_47 C1_47 C3_47 F6_47 139.8(18) . . . . ?
C2_47 C1_47 C3_47 F6_47 -98.2(18) . . . . ?
C4_47 C1_47 C3_47 F6_47 21(2) . . . . ?
O1_47 C1_47 C3_47 F5_47 -95.9(18) . . . . ?
C2_47 C1_47 C3_47 F5_47 26.0(19) . . . . ?
C4_47 C1_47 C3_47 F5_47 145.1(17) . . . . ?
O1_47 C1_47 C4_47 F8_47 163.5(14) . . . . ?
C2_47 C1_47 C4_47 F8_47 41.6(15) . . . . ?
C3_47 C1_47 C4_47 F8_47 -75.2(16) . . . . ?
O1_47 C1_47 C4_47 F7_47 -77.1(15) . . . . ?
C2_47 C1_47 C4_47 F7_47 161.0(12) . . . . ?
C3_47 C1_47 C4_47 F7_47 44.3(16) . . . . ?
O1_47 C1_47 C4_47 F9_47 44.6(15) . . . . ?
C2_47 C1_47 C4_47 F9_47 -77.2(14) . . . . ?
C3_47 C1_47 C4_47 F9_47 166.0(13) . . . . ?
O1_17 Al2 O1_16 C1_16 -68.8(17) . . . . ?
O1_18 Al2 O1_16 C1_16 159.7(18) . . . . ?
O1_15 Al2 O1_16 C1_16 49.2(16) . . . . ?
Al2 O1_16 C1_16 C4_16 40.9(19) . . . . ?
Al2 O1_16 C1_16 C3_16 163.1(14) . . . . ?
Al2 O1_16 C1_16 C2_16 -78.7(17) . . . . ?
O1_16 C1_16 C2_16 F2_16 -38.5(10) . . . . ?
C4_16 C1_16 C2_16 F2_16 -159.9(7) . . . . ?
C3_16 C1_16 C2_16 F2_16 79.8(8) . . . . ?
O1_16 C1_16 C2_16 F3_16 -160.4(7) . . . . ?
C4_16 C1_16 C2_16 F3_16 78.2(8) . . . . ?
C3_16 C1_16 C2_16 F3_16 -42.1(9) . . . . ?
O1_16 C1_16 C2_16 F1_16 79.1(9) . . . . ?
C4_16 C1_16 C2_16 F1_16 -42.3(8) . . . . ?
C3_16 C1_16 C2_16 F1_16 -162.6(7) . . . . ?
O1_16 C1_16 C3_16 F6_16 -43.0(10) . . . . ?
C4_16 C1_16 C3_16 F6_16 78.9(9) . . . . ?
C2_16 C1_16 C3_16 F6_16 -163.1(7) . . . . ?
O1_16 C1_16 C3_16 F5_16 -161.5(8) . . . . ?
C4_16 C1_16 C3_16 F5_16 -39.6(9) . . . . ?
C2_16 C1_16 C3_16 F5_16 78.5(9) . . . . ?
O1_16 C1_16 C3_16 F4_16 77.7(9) . . . . ?
C4_16 C1_16 C3_16 F4_16 -160.4(8) . . . . ?
C2_16 C1_16 C3_16 F4_16 -42.3(9) . . . . ?
O1_16 C1_16 C4_16 F9_16 -39.3(11) . . . . ?
C3_16 C1_16 C4_16 F9_16 -159.7(8) . . . . ?
C2_16 C1_16 C4_16 F9_16 82.1(9) . . . . ?
O1_16 C1_16 C4_16 F7_16 -165.7(9) . . . . ?
C3_16 C1_16 C4_16 F7_16 73.9(11) . . . . ?
C2_16 C1_16 C4_16 F7_16 -44.3(11) . . . . ?
O1_16 C1_16 C4_16 F8_16 76.5(9) . . . . ?
C3_16 C1_16 C4_16 F8_16 -43.8(9) . . . . ?
C2_16 C1_16 C4_16 F8_16 -162.0(7) . . . . ?
O1_47 Al2 O1_57 C1_57 88(4) . . . . ?
O1_40 Al2 O1_57 C1_57 -136(4) . . . . ?
O1_44 Al2 O1_57 C1_57 -28(4) . . . . ?
Al2 O1_57 C1_57 C3_57 97(4) . . . . ?
Al2 O1_57 C1_57 C2_57 -27(5) . . . . ?
Al2 O1_57 C1_57 C4_57 -145(4) . . . . ?
O1_57 C1_57 C2_57 F1_57 -41(2) . . . . ?
C3_57 C1_57 C2_57 F1_57 -165.3(19) . . . . ?
C4_57 C1_57 C2_57 F1_57 77(2) . . . . ?
O1_57 C1_57 C2_57 F2_57 -162(2) . . . . ?
C3_57 C1_57 C2_57 F2_57 73(2) . . . . ?
C4_57 C1_57 C2_57 F2_57 -44(2) . . . . ?
O1_57 C1_57 C2_57 F3_57 78(2) . . . . ?
C3_57 C1_57 C2_57 F3_57 -47(2) . . . . ?
C4_57 C1_57 C2_57 F3_57 -163.9(18) . . . . ?
O1_57 C1_57 C3_57 F5_57 -42(2) . . . . ?
C2_57 C1_57 C3_57 F5_57 82(2) . . . . ?
C4_57 C1_57 C3_57 F5_57 -160.7(18) . . . . ?
O1_57 C1_57 C3_57 F6_57 -159.2(19) . . . . ?
C2_57 C1_57 C3_57 F6_57 -35(2) . . . . ?
C4_57 C1_57 C3_57 F6_57 82.5(19) . . . . ?
O1_57 C1_57 C3_57 F4_57 77(2) . . . . ?
C2_57 C1_57 C3_57 F4_57 -158.8(19) . . . . ?
C4_57 C1_57 C3_57 F4_57 -42(2) . . . . ?
O1_57 C1_57 C4_57 F7_57 -41(2) . . . . ?
C3_57 C1_57 C4_57 F7_57 80(2) . . . . ?
C2_57 C1_57 C4_57 F7_57 -161.7(19) . . . . ?
O1_57 C1_57 C4_57 F8_57 -162.5(19) . . . . ?
C3_57 C1_57 C4_57 F8_57 -41.6(19) . . . . ?
C2_57 C1_57 C4_57 F8_57 76.7(19) . . . . ?
O1_57 C1_57 C4_57 F9_57 78(2) . . . . ?
C3_57 C1_57 C4_57 F9_57 -161.3(18) . . . . ?
C2_57 C1_57 C4_57 F9_57 -43(2) . . . . ?
O1_18 Al2 O1_17 C1_17 42.7(14) . . . . ?
O1_16 Al2 O1_17 C1_17 -85.5(11) . . . . ?
O1_15 Al2 O1_17 C1_17 156.4(10) . . . . ?
Al2 O1_17 C1_17 C2_17 70.2(12) . . . . ?
Al2 O1_17 C1_17 C3_17 -168.6(8) . . . . ?
Al2 O1_17 C1_17 C4_17 -49.2(13) . . . . ?
O1_17 C1_17 C2_17 F1_17 -44.6(9) . . . . ?
C3_17 C1_17 C2_17 F1_17 -163.5(7) . . . . ?
C4_17 C1_17 C2_17 F1_17 77.2(9) . . . . ?
O1_17 C1_17 C2_17 F3_17 -166.1(7) . . . . ?
C3_17 C1_17 C2_17 F3_17 75.0(9) . . . . ?
C4_17 C1_17 C2_17 F3_17 -44.3(10) . . . . ?
O1_17 C1_17 C2_17 F2_17 74.4(9) . . . . ?
C3_17 C1_17 C2_17 F2_17 -44.5(10) . . . . ?
C4_17 C1_17 C2_17 F2_17 -163.8(8) . . . . ?
O1_17 C1_17 C3_17 F4_17 -42.6(10) . . . . ?
C2_17 C1_17 C3_17 F4_17 77.9(9) . . . . ?
C4_17 C1_17 C3_17 F4_17 -163.6(8) . . . . ?
O1_17 C1_17 C3_17 F5_17 -162.3(8) . . . . ?
C2_17 C1_17 C3_17 F5_17 -41.8(10) . . . . ?
C4_17 C1_17 C3_17 F5_17 76.7(10) . . . . ?
O1_17 C1_17 C3_17 F6_17 76.6(9) . . . . ?
C2_17 C1_17 C3_17 F6_17 -163.0(7) . . . . ?
C4_17 C1_17 C3_17 F6_17 -44.4(9) . . . . ?
O1_17 C1_17 C4_17 F8_17 -30.5(12) . . . . ?
C2_17 C1_17 C4_17 F8_17 -151.4(9) . . . . ?
C3_17 C1_17 C4_17 F8_17 87.9(11) . . . . ?
O1_17 C1_17 C4_17 F7_17 -149.0(9) . . . . ?
C2_17 C1_17 C4_17 F7_17 90.2(10) . . . . ?
C3_17 C1_17 C4_17 F7_17 -30.5(12) . . . . ?
O1_17 C1_17 C4_17 F9_17 90.0(11) . . . . ?
C2_17 C1_17 C4_17 F9_17 -30.8(11) . . . . ?
C3_17 C1_17 C4_17 F9_17 -151.5(9) . . . . ?
O1_47 Al2 O1_44 C1_44 43.3(17) . . . . ?
O1_57 Al2 O1_44 C1_44 164.2(19) . . . . ?
O1_40 Al2 O1_44 C1_44 -78.5(18) . . . . ?
Al2 O1_44 C1_44 C3_44 -65(2) . . . . ?
Al2 O1_44 C1_44 C4_44 56(2) . . . . ?
Al2 O1_44 C1_44 C2_44 175.8(12) . . . . ?
O1_44 C1_44 C2_44 F2_44 -165.5(12) . . . . ?
C3_44 C1_44 C2_44 F2_44 73.3(14) . . . . ?
C4_44 C1_44 C2_44 F2_44 -46.2(15) . . . . ?
O1_44 C1_44 C2_44 F1_44 -43.2(15) . . . . ?
C3_44 C1_44 C2_44 F1_44 -164.4(11) . . . . ?
C4_44 C1_44 C2_44 F1_44 76.2(15) . . . . ?
O1_44 C1_44 C2_44 F3_44 74.2(15) . . . . ?
C3_44 C1_44 C2_44 F3_44 -46.9(15) . . . . ?
C4_44 C1_44 C2_44 F3_44 -166.4(14) . . . . ?
O1_44 C1_44 C3_44 F5_44 -38.6(15) . . . . ?
C4_44 C1_44 C3_44 F5_44 -159.6(13) . . . . ?
C2_44 C1_44 C3_44 F5_44 80.1(13) . . . . ?
O1_44 C1_44 C3_44 F6_44 -159.4(14) . . . . ?
C4_44 C1_44 C3_44 F6_44 79.6(16) . . . . ?
C2_44 C1_44 C3_44 F6_44 -40.7(16) . . . . ?
O1_44 C1_44 C3_44 F4_44 79.7(14) . . . . ?
C4_44 C1_44 C3_44 F4_44 -41.3(14) . . . . ?
C2_44 C1_44 C3_44 F4_44 -161.6(11) . . . . ?
O1_44 C1_44 C4_44 F7_44 -63.8(19) . . . . ?
C3_44 C1_44 C4_44 F7_44 58.7(19) . . . . ?
C2_44 C1_44 C4_44 F7_44 177.8(16) . . . . ?
O1_44 C1_44 C4_44 F8_44 171.3(17) . . . . ?
C3_44 C1_44 C4_44 F8_44 -66.1(19) . . . . ?
C2_44 C1_44 C4_44 F8_44 53.0(19) . . . . ?
O1_44 C1_44 C4_44 F9_44 53.9(17) . . . . ?
C3_44 C1_44 C4_44 F9_44 176.4(15) . . . . ?
C2_44 C1_44 C4_44 F9_44 -64.5(17) . . . . ?
O1_17 Al2 O1_18 C1_18 -135(3) . . . . ?
O1_16 Al2 O1_18 C1_18 -3(4) . . . . ?
O1_15 Al2 O1_18 C1_18 109(4) . . . . ?
Al2 O1_18 C1_18 C2_18 77(4) . . . . ?
Al2 O1_18 C1_18 C4_18 -44(4) . . . . ?
Al2 O1_18 C1_18 C3_18 -166(3) . . . . ?
O1_18 C1_18 C2_18 F2_18 76.3(14) . . . . ?
C4_18 C1_18 C2_18 F2_18 -161.9(9) . . . . ?
C3_18 C1_18 C2_18 F2_18 -39.5(12) . . . . ?
O1_18 C1_18 C2_18 F1_18 -43.2(17) . . . . ?
C4_18 C1_18 C2_18 F1_18 78.6(14) . . . . ?
C3_18 C1_18 C2_18 F1_18 -159.0(13) . . . . ?
O1_18 C1_18 C2_18 F3_18 -164.5(15) . . . . ?
C4_18 C1_18 C2_18 F3_18 -42.7(14) . . . . ?
C3_18 C1_18 C2_18 F3_18 79.8(14) . . . . ?
O1_18 C1_18 C3_18 F5_18 73.4(16) . . . . ?
C2_18 C1_18 C3_18 F5_18 -167.7(10) . . . . ?
C4_18 C1_18 C3_18 F5_18 -47.3(13) . . . . ?
O1_18 C1_18 C3_18 F4_18 -171.6(16) . . . . ?
C2_18 C1_18 C3_18 F4_18 -52.7(15) . . . . ?
C4_18 C1_18 C3_18 F4_18 67.7(15) . . . . ?
O1_18 C1_18 C3_18 F6_18 -48.1(17) . . . . ?
C2_18 C1_18 C3_18 F6_18 70.7(13) . . . . ?
C4_18 C1_18 C3_18 F6_18 -168.9(12) . . . . ?
O1_18 C1_18 C4_18 F8_18 82.1(16) . . . . ?
C2_18 C1_18 C4_18 F8_18 -39.8(12) . . . . ?
C3_18 C1_18 C4_18 F8_18 -159.7(10) . . . . ?
O1_18 C1_18 C4_18 F9_18 -158.9(16) . . . . ?
C2_18 C1_18 C4_18 F9_18 79.1(14) . . . . ?
C3_18 C1_18 C4_18 F9_18 -40.8(16) . . . . ?
O1_18 C1_18 C4_18 F7_18 -38.4(19) . . . . ?
C2_18 C1_18 C4_18 F7_18 -160.3(13) . . . . ?
C3_18 C1_18 C4_18 F7_18 79.7(15) . . . . ?
O1_47 Al2 O1_40 C1_40 119(3) . . . . ?
O1_57 Al2 O1_40 C1_40 -16(4) . . . . ?
O1_44 Al2 O1_40 C1_40 -128(3) . . . . ?
Al2 O1_40 C1_40 C3_40 64(3) . . . . ?
Al2 O1_40 C1_40 C2_40 -57(3) . . . . ?
Al2 O1_40 C1_40 C4_40 -176(3) . . . . ?
O1_40 C1_40 C2_40 F2_40 169.3(13) . . . . ?
C3_40 C1_40 C2_40 F2_40 47.2(12) . . . . ?
C4_40 C1_40 C2_40 F2_40 -71.9(12) . . . . ?
O1_40 C1_40 C2_40 F1_40 -75.3(13) . . . . ?
C3_40 C1_40 C2_40 F1_40 162.6(8) . . . . ?
C4_40 C1_40 C2_40 F1_40 43.5(11) . . . . ?
O1_40 C1_40 C2_40 F3_40 49.0(16) . . . . ?
C3_40 C1_40 C2_40 F3_40 -73.1(12) . . . . ?
C4_40 C1_40 C2_40 F3_40 167.8(12) . . . . ?
O1_40 C1_40 C3_40 F4_40 40.3(15) . . . . ?
C2_40 C1_40 C3_40 F4_40 163.3(10) . . . . ?
C4_40 C1_40 C3_40 F4_40 -78.2(11) . . . . ?
O1_40 C1_40 C3_40 F5_40 -80.6(13) . . . . ?
C2_40 C1_40 C3_40 F5_40 42.4(10) . . . . ?
C4_40 C1_40 C3_40 F5_40 160.9(9) . . . . ?
O1_40 C1_40 C3_40 F6_40 159.0(13) . . . . ?
C2_40 C1_40 C3_40 F6_40 -78.1(11) . . . . ?
C4_40 C1_40 C3_40 F6_40 40.5(12) . . . . ?
O1_40 C1_40 C4_40 F7_40 -77.5(14) . . . . ?
C3_40 C1_40 C4_40 F7_40 42.9(11) . . . . ?
C2_40 C1_40 C4_40 F7_40 161.0(9) . . . . ?
O1_40 C1_40 C4_40 F9_40 47.6(17) . . . . ?
C3_40 C1_40 C4_40 F9_40 168.0(11) . . . . ?
C2_40 C1_40 C4_40 F9_40 -73.9(13) . . . . ?
O1_40 C1_40 C4_40 F8_40 163.8(16) . . . . ?
C3_40 C1_40 C4_40 F8_40 -75.9(14) . . . . ?
C2_40 C1_40 C4_40 F8_40 42.2(15) . . . . ?
O1_22 Al3 O1_19 C1_19 93.3(16) . . . . ?
O1_21 Al3 O1_19 C1_19 -147.8(14) . . . . ?
O1_20 Al3 O1_19 C1_19 -22.5(16) . . . . ?
Al3 O1_19 C1_19 C2_19 91.4(16) . . . . ?
Al3 O1_19 C1_19 C4_19 -146.5(13) . . . . ?
Al3 O1_19 C1_19 C3_19 -28.6(19) . . . . ?
O1_19 C1_19 C2_19 F3_19 -50.6(12) . . . . ?
C4_19 C1_19 C2_19 F3_19 -167.6(9) . . . . ?
C3_19 C1_19 C2_19 F3_19 72.0(10) . . . . ?
O1_19 C1_19 C2_19 F1_19 66.4(12) . . . . ?
C4_19 C1_19 C2_19 F1_19 -50.6(12) . . . . ?
C3_19 C1_19 C2_19 F1_19 -171.0(9) . . . . ?
O1_19 C1_19 C2_19 F2_19 -168.7(9) . . . . ?
C4_19 C1_19 C2_19 F2_19 74.3(10) . . . . ?
C3_19 C1_19 C2_19 F2_19 -46.1(10) . . . . ?
O1_19 C1_19 C3_19 F5_19 -35.6(12) . . . . ?
C2_19 C1_19 C3_19 F5_19 -157.9(9) . . . . ?
C4_19 C1_19 C3_19 F5_19 79.4(10) . . . . ?
O1_19 C1_19 C3_19 F4_19 83.8(11) . . . . ?
C2_19 C1_19 C3_19 F4_19 -38.4(10) . . . . ?
C4_19 C1_19 C3_19 F4_19 -161.2(8) . . . . ?
O1_19 C1_19 C3_19 F6_19 -156.3(9) . . . . ?
C2_19 C1_19 C3_19 F6_19 81.4(10) . . . . ?
C4_19 C1_19 C3_19 F6_19 -41.4(11) . . . . ?
O1_19 C1_19 C4_19 F9_19 -168.0(10) . . . . ?
C2_19 C1_19 C4_19 F9_19 -47.0(13) . . . . ?
C3_19 C1_19 C4_19 F9_19 72.3(11) . . . . ?
O1_19 C1_19 C4_19 F8_19 72.9(11) . . . . ?
C2_19 C1_19 C4_19 F8_19 -166.1(9) . . . . ?
C3_19 C1_19 C4_19 F8_19 -46.8(11) . . . . ?
O1_19 C1_19 C4_19 F7_19 -45.8(12) . . . . ?
C2_19 C1_19 C4_19 F7_19 75.2(11) . . . . ?
C3_19 C1_19 C4_19 F7_19 -165.5(9) . . . . ?
O1_43 Al3 O1_54 C1_54 66(3) . . . . ?
O1_55 Al3 O1_54 C1_54 -179(2) . . . . ?
O1_56 Al3 O1_54 C1_54 -66(3) . . . . ?
Al3 O1_54 C1_54 C4_54 -135(2) . . . . ?
Al3 O1_54 C1_54 C2_54 -7(3) . . . . ?
Al3 O1_54 C1_54 C3_54 116(2) . . . . ?
O1_54 C1_54 C2_54 F1_54 -41.7(18) . . . . ?
C4_54 C1_54 C2_54 F1_54 87.3(13) . . . . ?
C3_54 C1_54 C2_54 F1_54 -165.0(12) . . . . ?
O1_54 C1_54 C2_54 F3_54 73.7(17) . . . . ?
C4_54 C1_54 C2_54 F3_54 -157.3(11) . . . . ?
C3_54 C1_54 C2_54 F3_54 -49.6(14) . . . . ?
O1_54 C1_54 C2_54 F2_54 -161.2(14) . . . . ?
C4_54 C1_54 C2_54 F2_54 -32.2(15) . . . . ?
C3_54 C1_54 C2_54 F2_54 75.5(14) . . . . ?
O1_54 C1_54 C3_54 F5_54 -47.2(19) . . . . ?
C4_54 C1_54 C3_54 F5_54 -165.4(15) . . . . ?
C2_54 C1_54 C3_54 F5_54 79.7(17) . . . . ?
O1_54 C1_54 C3_54 F6_54 -179.7(13) . . . . ?
C4_54 C1_54 C3_54 F6_54 62.1(14) . . . . ?
C2_54 C1_54 C3_54 F6_54 -52.9(15) . . . . ?
O1_54 C1_54 C3_54 F4_54 72.7(14) . . . . ?
C4_54 C1_54 C3_54 F4_54 -45.5(13) . . . . ?
C2_54 C1_54 C3_54 F4_54 -160.4(12) . . . . ?
O1_54 C1_54 C4_54 F9_54 75.4(17) . . . . ?
C2_54 C1_54 C4_54 F9_54 -55.1(15) . . . . ?
C3_54 C1_54 C4_54 F9_54 -169.0(13) . . . . ?
O1_54 C1_54 C4_54 F7_54 -41.5(16) . . . . ?
C2_54 C1_54 C4_54 F7_54 -172.0(11) . . . . ?
C3_54 C1_54 C4_54 F7_54 74.1(13) . . . . ?
O1_54 C1_54 C4_54 F8_54 -159.5(14) . . . . ?
C2_54 C1_54 C4_54 F8_54 70.1(15) . . . . ?
C3_54 C1_54 C4_54 F8_54 -43.9(14) . . . . ?
Al3 O1_58 C1_58 C3_58 52(4) . . . . ?
Al3 O1_58 C1_58 C4_58 169(3) . . . . ?
Al3 O1_58 C1_58 C2_58 -71(3) . . . . ?
O1_58 C1_58 C2_58 F2_58 166.8(18) . . . . ?
C3_58 C1_58 C2_58 F2_58 41(2) . . . . ?
C4_58 C1_58 C2_58 F2_58 -83.8(19) . . . . ?
O1_58 C1_58 C2_58 F1_58 -72(2) . . . . ?
C3_58 C1_58 C2_58 F1_58 162.9(17) . . . . ?
C4_58 C1_58 C2_58 F1_58 38(2) . . . . ?
O1_58 C1_58 C2_58 F3_58 49(2) . . . . ?
C3_58 C1_58 C2_58 F3_58 -76.8(18) . . . . ?
C4_58 C1_58 C2_58 F3_58 158.1(16) . . . . ?
O1_58 C1_58 C3_58 F4_58 26(2) . . . . ?
C4_58 C1_58 C3_58 F4_58 -84.5(19) . . . . ?
C2_58 C1_58 C3_58 F4_58 147.9(18) . . . . ?
O1_58 C1_58 C3_58 F6_58 153.0(18) . . . . ?
C4_58 C1_58 C3_58 F6_58 42(2) . . . . ?
C2_58 C1_58 C3_58 F6_58 -85(2) . . . . ?
O1_58 C1_58 C3_58 F5_58 -89(2) . . . . ?
C4_58 C1_58 C3_58 F5_58 160.3(17) . . . . ?
C2_58 C1_58 C3_58 F5_58 33(2) . . . . ?
O1_58 C1_58 C4_58 F8_58 146(2) . . . . ?
C3_58 C1_58 C4_58 F8_58 -93(2) . . . . ?
C2_58 C1_58 C4_58 F8_58 32(2) . . . . ?
O1_58 C1_58 C4_58 F7_58 -88.8(19) . . . . ?
C3_58 C1_58 C4_58 F7_58 31(2) . . . . ?
C2_58 C1_58 C4_58 F7_58 156.6(18) . . . . ?
O1_58 C1_58 C4_58 F9_58 25.7(19) . . . . ?
C3_58 C1_58 C4_58 F9_58 145.9(17) . . . . ?
C2_58 C1_58 C4_58 F9_58 -88.8(18) . . . . ?
O1_22 Al3 O1_20 C1_20 39.5(12) . . . . ?
O1_19 Al3 O1_20 C1_20 155.7(9) . . . . ?
O1_21 Al3 O1_20 C1_20 -79.3(9) . . . . ?
Al3 O1_20 C1_20 C4_20 174.9(6) . . . . ?
Al3 O1_20 C1_20 C2_20 55.7(11) . . . . ?
Al3 O1_20 C1_20 C3_20 -65.3(11) . . . . ?
O1_20 C1_20 C2_20 F3_20 -44.4(8) . . . . ?
C4_20 C1_20 C2_20 F3_20 -163.3(6) . . . . ?
C3_20 C1_20 C2_20 F3_20 77.1(7) . . . . ?
O1_20 C1_20 C2_20 F1_20 75.6(7) . . . . ?
C4_20 C1_20 C2_20 F1_20 -43.3(8) . . . . ?
C3_20 C1_20 C2_20 F1_20 -162.9(6) . . . . ?
O1_20 C1_20 C2_20 F2_20 -166.6(6) . . . . ?
C4_20 C1_20 C2_20 F2_20 74.5(8) . . . . ?
C3_20 C1_20 C2_20 F2_20 -45.1(8) . . . . ?
O1_20 C1_20 C3_20 F4_20 -153.6(8) . . . . ?
C4_20 C1_20 C3_20 F4_20 -34.3(11) . . . . ?
C2_20 C1_20 C3_20 F4_20 85.1(9) . . . . ?
O1_20 C1_20 C3_20 F5_20 85.7(9) . . . . ?
C4_20 C1_20 C3_20 F5_20 -155.0(7) . . . . ?
C2_20 C1_20 C3_20 F5_20 -35.6(9) . . . . ?
O1_20 C1_20 C3_20 F6_20 -33.3(9) . . . . ?
C4_20 C1_20 C3_20 F6_20 86.0(8) . . . . ?
C2_20 C1_20 C3_20 F6_20 -154.6(7) . . . . ?
O1_20 C1_20 C4_20 F8_20 -165.2(7) . . . . ?
C2_20 C1_20 C4_20 F8_20 -45.4(9) . . . . ?
C3_20 C1_20 C4_20 F8_20 74.3(9) . . . . ?
O1_20 C1_20 C4_20 F9_20 -41.1(9) . . . . ?
C2_20 C1_20 C4_20 F9_20 78.7(8) . . . . ?
C3_20 C1_20 C4_20 F9_20 -161.6(7) . . . . ?
O1_20 C1_20 C4_20 F7_20 75.6(8) . . . . ?
C2_20 C1_20 C4_20 F7_20 -164.6(6) . . . . ?
C3_20 C1_20 C4_20 F7_20 -45.0(9) . . . . ?
O1_43 Al3 O1_56 C1_56 -68(4) . . . . ?
O1_55 Al3 O1_56 C1_56 175(3) . . . . ?
O1_54 Al3 O1_56 C1_56 69(4) . . . . ?
Al3 O1_56 C1_56 C4_56 -71(4) . . . . ?
Al3 O1_56 C1_56 C2_56 57(4) . . . . ?
Al3 O1_56 C1_56 C3_56 171(3) . . . . ?
O1_56 C1_56 C2_56 F1_56 -83(3) . . . . ?
C4_56 C1_56 C2_56 F1_56 42(3) . . . . ?
C3_56 C1_56 C2_56 F1_56 159(3) . . . . ?
O1_56 C1_56 C2_56 F2_56 153(3) . . . . ?
C4_56 C1_56 C2_56 F2_56 -82(2) . . . . ?
C3_56 C1_56 C2_56 F2_56 35(3) . . . . ?
O1_56 C1_56 C2_56 F3_56 39(3) . . . . ?
C4_56 C1_56 C2_56 F3_56 164(3) . . . . ?
C3_56 C1_56 C2_56 F3_56 -79(3) . . . . ?
O1_56 C1_56 C3_56 F4_56 76(2) . . . . ?
C4_56 C1_56 C3_56 F4_56 -45(2) . . . . ?
C2_56 C1_56 C3_56 F4_56 -166.9(19) . . . . ?
O1_56 C1_56 C3_56 F5_56 -49(2) . . . . ?
C4_56 C1_56 C3_56 F5_56 -169.5(18) . . . . ?
C2_56 C1_56 C3_56 F5_56 68(2) . . . . ?
O1_56 C1_56 C3_56 F6_56 -165(2) . . . . ?
C4_56 C1_56 C3_56 F6_56 74.5(19) . . . . ?
C2_56 C1_56 C3_56 F6_56 -48(2) . . . . ?
O1_56 C1_56 C4_56 F9_56 80(2) . . . . ?
C2_56 C1_56 C4_56 F9_56 -45(2) . . . . ?
C3_56 C1_56 C4_56 F9_56 -159.7(19) . . . . ?
O1_56 C1_56 C4_56 F8_56 -157(2) . . . . ?
C2_56 C1_56 C4_56 F8_56 79(2) . . . . ?
C3_56 C1_56 C4_56 F8_56 -36(2) . . . . ?
O1_56 C1_56 C4_56 F7_56 -43(2) . . . . ?
C2_56 C1_56 C4_56 F7_56 -167.7(18) . . . . ?
C3_56 C1_56 C4_56 F7_56 77.3(19) . . . . ?
O1_22 Al3 O1_21 C1_21 162.0(13) . . . . ?
O1_19 Al3 O1_21 C1_21 42.0(13) . . . . ?
O1_20 Al3 O1_21 C1_21 -78.4(11) . . . . ?
Al3 O1_21 C1_21 C2_21 26.2(15) . . . . ?
Al3 O1_21 C1_21 C4_21 -97.0(12) . . . . ?
Al3 O1_21 C1_21 C3_21 145.3(10) . . . . ?
O1_21 C1_21 C2_21 F2_21 38.7(10) . . . . ?
C4_21 C1_21 C2_21 F2_21 161.5(7) . . . . ?
C3_21 C1_21 C2_21 F2_21 -78.9(8) . . . . ?
O1_21 C1_21 C2_21 F3_21 161.4(8) . . . . ?
C4_21 C1_21 C2_21 F3_21 -75.7(10) . . . . ?
C3_21 C1_21 C2_21 F3_21 43.9(10) . . . . ?
O1_21 C1_21 C2_21 F1_21 -78.8(8) . . . . ?
C4_21 C1_21 C2_21 F1_21 44.0(8) . . . . ?
C3_21 C1_21 C2_21 F1_21 163.7(7) . . . . ?
O1_21 C1_21 C3_21 F6_21 43.1(9) . . . . ?
C2_21 C1_21 C3_21 F6_21 164.9(7) . . . . ?
C4_21 C1_21 C3_21 F6_21 -74.9(9) . . . . ?
O1_21 C1_21 C3_21 F5_21 162.0(8) . . . . ?
C2_21 C1_21 C3_21 F5_21 -76.2(9) . . . . ?
C4_21 C1_21 C3_21 F5_21 44.0(10) . . . . ?
O1_21 C1_21 C3_21 F4_21 -78.6(8) . . . . ?
C2_21 C1_21 C3_21 F4_21 43.2(9) . . . . ?
C4_21 C1_21 C3_21 F4_21 163.5(7) . . . . ?
O1_21 C1_21 C4_21 F7_21 164.6(8) . . . . ?
C2_21 C1_21 C4_21 F7_21 39.8(10) . . . . ?
C3_21 C1_21 C4_21 F7_21 -79.7(9) . . . . ?
O1_21 C1_21 C4_21 F8_21 -71.6(9) . . . . ?
C2_21 C1_21 C4_21 F8_21 163.6(7) . . . . ?
C3_21 C1_21 C4_21 F8_21 44.1(9) . . . . ?
O1_21 C1_21 C4_21 F9_21 46.4(9) . . . . ?
C2_21 C1_21 C4_21 F9_21 -78.4(8) . . . . ?
C3_21 C1_21 C4_21 F9_21 162.2(7) . . . . ?
O1_43 Al3 O1_55 C1_55 -132(5) . . . . ?
O1_56 Al3 O1_55 C1_55 -22(5) . . . . ?
O1_54 Al3 O1_55 C1_55 107(5) . . . . ?
Al3 O1_55 C1_55 C4_55 -62(5) . . . . ?
Al3 O1_55 C1_55 C3_55 177(4) . . . . ?
Al3 O1_55 C1_55 C2_55 57(5) . . . . ?
O1_55 C1_55 C2_55 F3_55 44(2) . . . . ?
C4_55 C1_55 C2_55 F3_55 165.1(16) . . . . ?
C3_55 C1_55 C2_55 F3_55 -76.0(18) . . . . ?
O1_55 C1_55 C2_55 F1_55 -74(2) . . . . ?
C4_55 C1_55 C2_55 F1_55 46.9(17) . . . . ?
C3_55 C1_55 C2_55 F1_55 165.8(15) . . . . ?
O1_55 C1_55 C2_55 F2_55 166.1(19) . . . . ?
C4_55 C1_55 C2_55 F2_55 -73.1(18) . . . . ?
C3_55 C1_55 C2_55 F2_55 45.8(19) . . . . ?
O1_55 C1_55 C3_55 F5_55 -77(2) . . . . ?
C4_55 C1_55 C3_55 F5_55 161.5(16) . . . . ?
C2_55 C1_55 C3_55 F5_55 44.7(18) . . . . ?
O1_55 C1_55 C3_55 F6_55 167(2) . . . . ?
C4_55 C1_55 C3_55 F6_55 46(2) . . . . ?
C2_55 C1_55 C3_55 F6_55 -70.5(19) . . . . ?
O1_55 C1_55 C3_55 F4_55 40(2) . . . . ?
C4_55 C1_55 C3_55 F4_55 -80.6(19) . . . . ?
C2_55 C1_55 C3_55 F4_55 162.5(17) . . . . ?
O1_55 C1_55 C4_55 F8_55 163(2) . . . . ?
C3_55 C1_55 C4_55 F8_55 -76(2) . . . . ?
C2_55 C1_55 C4_55 F8_55 41(2) . . . . ?
O1_55 C1_55 C4_55 F9_55 45(2) . . . . ?
C3_55 C1_55 C4_55 F9_55 166.2(17) . . . . ?
C2_55 C1_55 C4_55 F9_55 -77.1(18) . . . . ?
O1_55 C1_55 C4_55 F7_55 -75(2) . . . . ?
C3_55 C1_55 C4_55 F7_55 46(2) . . . . ?
C2_55 C1_55 C4_55 F7_55 162.8(17) . . . . ?
O1_19 Al3 O1_22 C1_22 87(3) . . . . ?
O1_21 Al3 O1_22 C1_22 -36(3) . . . . ?
O1_20 Al3 O1_22 C1_22 -160(3) . . . . ?
Al3 O1_22 C1_22 C3_22 -19(3) . . . . ?
Al3 O1_22 C1_22 C2_22 103(3) . . . . ?
Al3 O1_22 C1_22 C4_22 -139(3) . . . . ?
O1_22 C1_22 C2_22 F3_22 -166.2(12) . . . . ?
C3_22 C1_22 C2_22 F3_22 -42.2(13) . . . . ?
C4_22 C1_22 C2_22 F3_22 76.3(13) . . . . ?
O1_22 C1_22 C2_22 F2_22 -43.7(13) . . . . ?
C3_22 C1_22 C2_22 F2_22 80.3(11) . . . . ?
C4_22 C1_22 C2_22 F2_22 -161.3(9) . . . . ?
O1_22 C1_22 C2_22 F1_22 74.1(11) . . . . ?
C3_22 C1_22 C2_22 F1_22 -161.9(7) . . . . ?
C4_22 C1_22 C2_22 F1_22 -43.4(10) . . . . ?
O1_22 C1_22 C3_22 F5_22 -160.6(15) . . . . ?
C2_22 C1_22 C3_22 F5_22 77.0(13) . . . . ?
C4_22 C1_22 C3_22 F5_22 -41.6(13) . . . . ?
O1_22 C1_22 C3_22 F4_22 -38.1(14) . . . . ?
C2_22 C1_22 C3_22 F4_22 -160.5(8) . . . . ?
C4_22 C1_22 C3_22 F4_22 80.9(9) . . . . ?
O1_22 C1_22 C3_22 F6_22 80.8(13) . . . . ?
C2_22 C1_22 C3_22 F6_22 -41.6(9) . . . . ?
C4_22 C1_22 C3_22 F6_22 -160.2(7) . . . . ?
O1_22 C1_22 C4_22 F9_22 -165.4(13) . . . . ?
C3_22 C1_22 C4_22 F9_22 72.7(11) . . . . ?
C2_22 C1_22 C4_22 F9_22 -46.6(12) . . . . ?
O1_22 C1_22 C4_22 F8_22 -43.8(13) . . . . ?
C3_22 C1_22 C4_22 F8_22 -165.7(8) . . . . ?
C2_22 C1_22 C4_22 F8_22 75.0(10) . . . . ?
O1_22 C1_22 C4_22 F7_22 75.3(12) . . . . ?
C3_22 C1_22 C4_22 F7_22 -46.6(9) . . . . ?
C2_22 C1_22 C4_22 F7_22 -165.9(8) . . . . ?
O1_55 Al3 O1_43 C1_43 -30(5) . . . . ?
O1_56 Al3 O1_43 C1_43 -143(5) . . . . ?
O1_54 Al3 O1_43 C1_43 75(5) . . . . ?
Al3 O1_43 C1_43 C2_43 78(5) . . . . ?
Al3 O1_43 C1_43 C4_43 -43(5) . . . . ?
Al3 O1_43 C1_43 C3_43 -163(4) . . . . ?
O1_43 C1_43 C2_43 F1_43 -79.0(16) . . . . ?
C4_43 C1_43 C2_43 F1_43 42.2(14) . . . . ?
C3_43 C1_43 C2_43 F1_43 163.1(12) . . . . ?
O1_43 C1_43 C2_43 F3_43 41.1(19) . . . . ?
C4_43 C1_43 C2_43 F3_43 162.3(12) . . . . ?
C3_43 C1_43 C2_43 F3_43 -76.8(15) . . . . ?
O1_43 C1_43 C2_43 F2_43 164.4(17) . . . . ?
C4_43 C1_43 C2_43 F2_43 -74.4(16) . . . . ?
C3_43 C1_43 C2_43 F2_43 46.5(17) . . . . ?
O1_43 C1_43 C3_43 F5_43 -75.2(19) . . . . ?
C2_43 C1_43 C3_43 F5_43 43.9(14) . . . . ?
C4_43 C1_43 C3_43 F5_43 164.2(11) . . . . ?
O1_43 C1_43 C3_43 F6_43 159(2) . . . . ?
C2_43 C1_43 C3_43 F6_43 -81.6(17) . . . . ?
C4_43 C1_43 C3_43 F6_43 38.8(19) . . . . ?
O1_43 C1_43 C3_43 F4_43 42(2) . . . . ?
C2_43 C1_43 C3_43 F4_43 160.7(14) . . . . ?
C4_43 C1_43 C3_43 F4_43 -78.9(15) . . . . ?
O1_43 C1_43 C4_43 F8_43 163(2) . . . . ?
C2_43 C1_43 C4_43 F8_43 41.9(19) . . . . ?
C3_43 C1_43 C4_43 F8_43 -77.9(19) . . . . ?
O1_43 C1_43 C4_43 F7_43 -75.3(18) . . . . ?
C2_43 C1_43 C4_43 F7_43 163.8(11) . . . . ?
C3_43 C1_43 C4_43 F7_43 44.0(14) . . . . ?
O1_43 C1_43 C4_43 F9_43 43(2) . . . . ?
C2_43 C1_43 C4_43 F9_43 -77.4(15) . . . . ?
C3_43 C1_43 C4_43 F9_43 162.7(14) . . . . ?
O1_25 Al4 O1_23 C1_23 166.5(14) . . . . ?
O1_24 Al4 O1_23 C1_23 44.5(15) . . . . ?
O1_26 Al4 O1_23 C1_23 -76.1(16) . . . . ?
Al4 O1_23 C1_23 C2_23 -98.8(14) . . . . ?
Al4 O1_23 C1_23 C3_23 141.2(11) . . . . ?
Al4 O1_23 C1_23 C4_23 22.1(17) . . . . ?
O1_23 C1_23 C2_23 F2_23 44.4(12) . . . . ?
C3_23 C1_23 C2_23 F2_23 163.8(9) . . . . ?
C4_23 C1_23 C2_23 F2_23 -78.8(10) . . . . ?
O1_23 C1_23 C2_23 F1_23 167.7(10) . . . . ?
C3_23 C1_23 C2_23 F1_23 -73.0(11) . . . . ?
C4_23 C1_23 C2_23 F1_23 44.5(12) . . . . ?
O1_23 C1_23 C2_23 F3_23 -74.6(12) . . . . ?
C3_23 C1_23 C2_23 F3_23 44.7(12) . . . . ?
C4_23 C1_23 C2_23 F3_23 162.2(10) . . . . ?
O1_23 C1_23 C3_23 F4_23 44.0(11) . . . . ?
C2_23 C1_23 C3_23 F4_23 -76.6(10) . . . . ?
C4_23 C1_23 C3_23 F4_23 165.8(8) . . . . ?
O1_23 C1_23 C3_23 F5_23 167.5(9) . . . . ?
C2_23 C1_23 C3_23 F5_23 46.8(11) . . . . ?
C4_23 C1_23 C3_23 F5_23 -70.7(11) . . . . ?
O1_23 C1_23 C3_23 F6_23 -73.0(11) . . . . ?
C2_23 C1_23 C3_23 F6_23 166.4(8) . . . . ?
C4_23 C1_23 C3_23 F6_23 48.8(10) . . . . ?
O1_23 C1_23 C4_23 F8_23 44.9(14) . . . . ?
C2_23 C1_23 C4_23 F8_23 167.1(12) . . . . ?
C3_23 C1_23 C4_23 F8_23 -74.5(13) . . . . ?
O1_23 C1_23 C4_23 F7_23 164.2(9) . . . . ?
C2_23 C1_23 C4_23 F7_23 -73.6(11) . . . . ?
C3_23 C1_23 C4_23 F7_23 44.8(11) . . . . ?
O1_23 C1_23 C4_23 F9_23 -77.9(11) . . . . ?
C2_23 C1_23 C4_23 F9_23 44.3(11) . . . . ?
C3_23 C1_23 C4_23 F9_23 162.7(9) . . . . ?
O1_46 Al4 O1_51 C1_51 159(3) . . . . ?
O1_41 Al4 O1_51 C1_51 -76(3) . . . . ?
O1_50 Al4 O1_51 C1_51 44(3) . . . . ?
Al4 O1_51 C1_51 C3_51 23(3) . . . . ?
Al4 O1_51 C1_51 C4_51 145(2) . . . . ?
Al4 O1_51 C1_51 C2_51 -95(3) . . . . ?
O1_51 C1_51 C2_51 F2_51 161.5(13) . . . . ?
C3_51 C1_51 C2_51 F2_51 41.8(14) . . . . ?
C4_51 C1_51 C2_51 F2_51 -79.3(14) . . . . ?
O1_51 C1_51 C2_51 F1_51 -76.7(14) . . . . ?
C3_51 C1_51 C2_51 F1_51 163.6(12) . . . . ?
C4_51 C1_51 C2_51 F1_51 42.5(15) . . . . ?
O1_51 C1_51 C2_51 F3_51 40.4(16) . . . . ?
C3_51 C1_51 C2_51 F3_51 -79.4(15) . . . . ?
C4_51 C1_51 C2_51 F3_51 159.5(14) . . . . ?
O1_51 C1_51 C3_51 F4_51 44.8(16) . . . . ?
C4_51 C1_51 C3_51 F4_51 -77.1(14) . . . . ?
C2_51 C1_51 C3_51 F4_51 162.3(11) . . . . ?
O1_51 C1_51 C3_51 F6_51 165.6(14) . . . . ?
C4_51 C1_51 C3_51 F6_51 43.7(16) . . . . ?
C2_51 C1_51 C3_51 F6_51 -76.9(14) . . . . ?
O1_51 C1_51 C3_51 F5_51 -71.5(15) . . . . ?
C4_51 C1_51 C3_51 F5_51 166.6(11) . . . . ?
C2_51 C1_51 C3_51 F5_51 46.0(13) . . . . ?
O1_51 C1_51 C4_51 F9_51 43.0(16) . . . . ?
C3_51 C1_51 C4_51 F9_51 165.8(12) . . . . ?
C2_51 C1_51 C4_51 F9_51 -74.8(14) . . . . ?
O1_51 C1_51 C4_51 F8_51 158.4(13) . . . . ?
C3_51 C1_51 C4_51 F8_51 -78.9(14) . . . . ?
C2_51 C1_51 C4_51 F8_51 40.5(15) . . . . ?
O1_51 C1_51 C4_51 F7_51 -81.0(17) . . . . ?
C3_51 C1_51 C4_51 F7_51 41.7(17) . . . . ?
C2_51 C1_51 C4_51 F7_51 161.1(15) . . . . ?
O1_25 Al4 O1_24 C1_24 88(2) . . . . ?
O1_26 Al4 O1_24 C1_24 -39(2) . . . . ?
O1_23 Al4 O1_24 C1_24 -157.4(18) . . . . ?
Al4 O1_24 C1_24 C3_24 178.6(16) . . . . ?
Al4 O1_24 C1_24 C2_24 58(2) . . . . ?
Al4 O1_24 C1_24 C4_24 -64(2) . . . . ?
O1_24 C1_24 C2_24 F2_24 160.3(12) . . . . ?
C3_24 C1_24 C2_24 F2_24 42.4(14) . . . . ?
C4_24 C1_24 C2_24 F2_24 -75.9(13) . . . . ?
O1_24 C1_24 C2_24 F3_24 36.0(16) . . . . ?
C3_24 C1_24 C2_24 F3_24 -82.0(14) . . . . ?
C4_24 C1_24 C2_24 F3_24 159.8(12) . . . . ?
O1_24 C1_24 C2_24 F1_24 -80.3(15) . . . . ?
C3_24 C1_24 C2_24 F1_24 161.8(12) . . . . ?
C4_24 C1_24 C2_24 F1_24 43.5(14) . . . . ?
O1_24 C1_24 C3_24 F4_24 45.7(17) . . . . ?
C2_24 C1_24 C3_24 F4_24 166.2(14) . . . . ?
C4_24 C1_24 C3_24 F4_24 -75.2(15) . . . . ?
O1_24 C1_24 C3_24 F5_24 -74.1(13) . . . . ?
C2_24 C1_24 C3_24 F5_24 46.4(13) . . . . ?
C4_24 C1_24 C3_24 F5_24 165.0(11) . . . . ?
O1_24 C1_24 C3_24 F6_24 168.6(12) . . . . ?
C2_24 C1_24 C3_24 F6_24 -70.9(14) . . . . ?
C4_24 C1_24 C3_24 F6_24 47.7(14) . . . . ?
O1_24 C1_24 C4_24 F7_24 -76.2(15) . . . . ?
C3_24 C1_24 C4_24 F7_24 40.8(14) . . . . ?
C2_24 C1_24 C4_24 F7_24 161.1(11) . . . . ?
O1_24 C1_24 C4_24 F9_24 41.5(16) . . . . ?
C3_24 C1_24 C4_24 F9_24 158.5(11) . . . . ?
C2_24 C1_24 C4_24 F9_24 -81.1(13) . . . . ?
O1_24 C1_24 C4_24 F8_24 162.2(12) . . . . ?
C3_24 C1_24 C4_24 F8_24 -80.7(14) . . . . ?
C2_24 C1_24 C4_24 F8_24 39.6(14) . . . . ?
O1_51 Al4 O1_46 C1_46 -159(6) . . . . ?
O1_41 Al4 O1_46 C1_46 81(6) . . . . ?
O1_50 Al4 O1_46 C1_46 -50(6) . . . . ?
Al4 O1_46 C1_46 C3_46 121(6) . . . . ?
Al4 O1_46 C1_46 C2_46 -1(7) . . . . ?
Al4 O1_46 C1_46 C4_46 -120(6) . . . . ?
O1_46 C1_46 C2_46 F3_46 61(3) . . . . ?
C3_46 C1_46 C2_46 F3_46 -60(2) . . . . ?
C4_46 C1_46 C2_46 F3_46 -178(2) . . . . ?
O1_46 C1_46 C2_46 F2_46 -175(2) . . . . ?
C3_46 C1_46 C2_46 F2_46 65(2) . . . . ?
C4_46 C1_46 C2_46 F2_46 -54(2) . . . . ?
O1_46 C1_46 C2_46 F1_46 -60(3) . . . . ?
C3_46 C1_46 C2_46 F1_46 -180(2) . . . . ?
C4_46 C1_46 C2_46 F1_46 62(2) . . . . ?
O1_46 C1_46 C3_46 F6_46 -166(2) . . . . ?
C2_46 C1_46 C3_46 F6_46 -43(2) . . . . ?
C4_46 C1_46 C3_46 F6_46 74(2) . . . . ?
O1_46 C1_46 C3_46 F5_46 -47(2) . . . . ?
C2_46 C1_46 C3_46 F5_46 77(2) . . . . ?
C4_46 C1_46 C3_46 F5_46 -166.6(19) . . . . ?
O1_46 C1_46 C3_46 F4_46 75(2) . . . . ?
C2_46 C1_46 C3_46 F4_46 -161.4(19) . . . . ?
C4_46 C1_46 C3_46 F4_46 -45(2) . . . . ?
O1_46 C1_46 C4_46 F8_46 -166(2) . . . . ?
C3_46 C1_46 C4_46 F8_46 -49(2) . . . . ?
C2_46 C1_46 C4_46 F8_46 71(2) . . . . ?
O1_46 C1_46 C4_46 F7_46 -48(2) . . . . ?
C3_46 C1_46 C4_46 F7_46 70(2) . . . . ?
C2_46 C1_46 C4_46 F7_46 -169.9(19) . . . . ?
O1_46 C1_46 C4_46 F9_46 68(2) . . . . ?
C3_46 C1_46 C4_46 F9_46 -174(2) . . . . ?
C2_46 C1_46 C4_46 F9_46 -54(2) . . . . ?
O1_64 Al4 O1_59 C1_59 5(3) . . . . ?
Al4 O1_59 C1_59 C3_59 65(3) . . . . ?
Al4 O1_59 C1_59 C4_59 -173(2) . . . . ?
Al4 O1_59 C1_59 C2_59 -54(3) . . . . ?
O1_59 C1_59 C2_59 F2_59 -150.1(18) . . . . ?
C3_59 C1_59 C2_59 F2_59 88.0(18) . . . . ?
C4_59 C1_59 C2_59 F2_59 -34(2) . . . . ?
O1_59 C1_59 C2_59 F1_59 -21(2) . . . . ?
C3_59 C1_59 C2_59 F1_59 -143.1(16) . . . . ?
C4_59 C1_59 C2_59 F1_59 94.4(17) . . . . ?
O1_59 C1_59 C2_59 F3_59 93.9(19) . . . . ?
C3_59 C1_59 C2_59 F3_59 -27.9(19) . . . . ?
C4_59 C1_59 C2_59 F3_59 -150.4(17) . . . . ?
O1_59 C1_59 C3_59 F4_59 76.5(19) . . . . ?
C4_59 C1_59 C3_59 F4_59 -42.1(19) . . . . ?
C2_59 C1_59 C3_59 F4_59 -163.9(15) . . . . ?
O1_59 C1_59 C3_59 F5_59 -46(2) . . . . ?
C4_59 C1_59 C3_59 F5_59 -164.9(19) . . . . ?
C2_59 C1_59 C3_59 F5_59 73(2) . . . . ?
O1_59 C1_59 C3_59 F6_59 -168.6(19) . . . . ?
C4_59 C1_59 C3_59 F6_59 73(2) . . . . ?
C2_59 C1_59 C3_59 F6_59 -49(2) . . . . ?
O1_59 C1_59 C4_59 F8_59 -167.8(18) . . . . ?
C3_59 C1_59 C4_59 F8_59 -45.3(19) . . . . ?
C2_59 C1_59 C4_59 F8_59 74.6(18) . . . . ?
O1_59 C1_59 C4_59 F7_59 -47(2) . . . . ?
C3_59 C1_59 C4_59 F7_59 75.3(19) . . . . ?
C2_59 C1_59 C4_59 F7_59 -164.8(17) . . . . ?
O1_59 C1_59 C4_59 F9_59 70(2) . . . . ?
C3_59 C1_59 C4_59 F9_59 -167.6(17) . . . . ?
C2_59 C1_59 C4_59 F9_59 -47.8(19) . . . . ?
Al4 O1_62 C1_62 C2_62 72(2) . . . . ?
Al4 O1_62 C1_62 C4_62 -52(2) . . . . ?
Al4 O1_62 C1_62 C3_62 -171.9(15) . . . . ?
O1_62 C1_62 C2_62 F3_62 38.1(16) . . . . ?
C4_62 C1_62 C2_62 F3_62 162.6(11) . . . . ?
C3_62 C1_62 C2_62 F3_62 -78.8(13) . . . . ?
O1_62 C1_62 C2_62 F1_62 -77.1(14) . . . . ?
C4_62 C1_62 C2_62 F1_62 47.4(13) . . . . ?
C3_62 C1_62 C2_62 F1_62 166.0(11) . . . . ?
O1_62 C1_62 C2_62 F2_62 162.4(12) . . . . ?
C4_62 C1_62 C2_62 F2_62 -73.1(13) . . . . ?
C3_62 C1_62 C2_62 F2_62 45.6(14) . . . . ?
O1_62 C1_62 C3_62 F4_62 44.6(15) . . . . ?
C2_62 C1_62 C3_62 F4_62 165.7(11) . . . . ?
C4_62 C1_62 C3_62 F4_62 -76.1(13) . . . . ?
O1_62 C1_62 C3_62 F5_62 -75.3(15) . . . . ?
C2_62 C1_62 C3_62 F5_62 45.8(14) . . . . ?
C4_62 C1_62 C3_62 F5_62 164.0(12) . . . . ?
O1_62 C1_62 C3_62 F6_62 164.5(12) . . . . ?
C2_62 C1_62 C3_62 F6_62 -74.5(14) . . . . ?
C4_62 C1_62 C3_62 F6_62 43.8(15) . . . . ?
O1_62 C1_62 C4_62 F8_62 171.5(13) . . . . ?
C2_62 C1_62 C4_62 F8_62 45.9(15) . . . . ?
C3_62 C1_62 C4_62 F8_62 -70.4(14) . . . . ?
O1_62 C1_62 C4_62 F9_62 48.3(16) . . . . ?
C2_62 C1_62 C4_62 F9_62 -77.4(13) . . . . ?
C3_62 C1_62 C4_62 F9_62 166.4(12) . . . . ?
O1_62 C1_62 C4_62 F7_62 -69.3(16) . . . . ?
C2_62 C1_62 C4_62 F7_62 165.0(13) . . . . ?
C3_62 C1_62 C4_62 F7_62 48.8(15) . . . . ?
O1_24 Al4 O1_25 C1_25 68(2) . . . . ?
O1_26 Al4 O1_25 C1_25 -163(2) . . . . ?
O1_23 Al4 O1_25 C1_25 -46(2) . . . . ?
Al4 O1_25 C1_25 C4_25 -44(3) . . . . ?
Al4 O1_25 C1_25 C2_25 -164(2) . . . . ?
Al4 O1_25 C1_25 C3_25 78(2) . . . . ?
O1_25 C1_25 C2_25 F1_25 48.2(11) . . . . ?
C4_25 C1_25 C2_25 F1_25 -74.8(9) . . . . ?
C3_25 C1_25 C2_25 F1_25 168.2(7) . . . . ?
O1_25 C1_25 C2_25 F2_25 -72.1(11) . . . . ?
C4_25 C1_25 C2_25 F2_25 164.9(8) . . . . ?
C3_25 C1_25 C2_25 F2_25 47.9(9) . . . . ?
O1_25 C1_25 C2_25 F3_25 165.9(9) . . . . ?
C4_25 C1_25 C2_25 F3_25 42.9(9) . . . . ?
C3_25 C1_25 C2_25 F3_25 -74.0(9) . . . . ?
O1_25 C1_25 C3_25 F4_25 40.0(12) . . . . ?
C4_25 C1_25 C3_25 F4_25 164.9(8) . . . . ?
C2_25 C1_25 C3_25 F4_25 -78.3(9) . . . . ?
O1_25 C1_25 C3_25 F5_25 163.1(10) . . . . ?
C4_25 C1_25 C3_25 F5_25 -72.0(10) . . . . ?
C2_25 C1_25 C3_25 F5_25 44.8(10) . . . . ?
O1_25 C1_25 C3_25 F6_25 -77.4(11) . . . . ?
C4_25 C1_25 C3_25 F6_25 47.6(9) . . . . ?
C2_25 C1_25 C3_25 F6_25 164.4(7) . . . . ?
O1_25 C1_25 C4_25 F8_25 165.5(10) . . . . ?
C2_25 C1_25 C4_25 F8_25 -74.2(10) . . . . ?
C3_25 C1_25 C4_25 F8_25 41.5(10) . . . . ?
O1_25 C1_25 C4_25 F7_25 44.9(12) . . . . ?
C2_25 C1_25 C4_25 F7_25 165.1(8) . . . . ?
C3_25 C1_25 C4_25 F7_25 -79.1(9) . . . . ?
O1_25 C1_25 C4_25 F9_25 -73.4(11) . . . . ?
C2_25 C1_25 C4_25 F9_25 46.9(9) . . . . ?
C3_25 C1_25 C4_25 F9_25 162.7(7) . . . . ?
O1_51 Al4 O1_41 C1_41 -76(3) . . . . ?
O1_46 Al4 O1_41 C1_41 30(4) . . . . ?
O1_50 Al4 O1_41 C1_41 163(3) . . . . ?
Al4 O1_41 C1_41 C4_41 167(3) . . . . ?
Al4 O1_41 C1_41 C2_41 -73(3) . . . . ?
Al4 O1_41 C1_41 C3_41 48(4) . . . . ?
O1_41 C1_41 C2_41 F1_41 -39.5(15) . . . . ?
C4_41 C1_41 C2_41 F1_41 77.4(12) . . . . ?
C3_41 C1_41 C2_41 F1_41 -158.1(10) . . . . ?
O1_41 C1_41 C2_41 F2_41 -163.0(13) . . . . ?
C4_41 C1_41 C2_41 F2_41 -46.0(12) . . . . ?
C3_41 C1_41 C2_41 F2_41 78.5(11) . . . . ?
O1_41 C1_41 C2_41 F3_41 79.3(15) . . . . ?
C4_41 C1_41 C2_41 F3_41 -163.7(10) . . . . ?
C3_41 C1_41 C2_41 F3_41 -39.2(12) . . . . ?
O1_41 C1_41 C3_41 F6_41 -168.3(14) . . . . ?
C4_41 C1_41 C3_41 F6_41 76.2(13) . . . . ?
C2_41 C1_41 C3_41 F6_41 -48.1(13) . . . . ?
O1_41 C1_41 C3_41 F4_41 70.2(16) . . . . ?
C4_41 C1_41 C3_41 F4_41 -45.2(13) . . . . ?
C2_41 C1_41 C3_41 F4_41 -169.6(10) . . . . ?
O1_41 C1_41 C3_41 F5_41 -47.8(17) . . . . ?
C4_41 C1_41 C3_41 F5_41 -163.3(12) . . . . ?
C2_41 C1_41 C3_41 F5_41 72.3(13) . . . . ?
O1_41 C1_41 C4_41 F7_41 -42.7(17) . . . . ?
C2_41 C1_41 C4_41 F7_41 -162.2(11) . . . . ?
C3_41 C1_41 C4_41 F7_41 73.7(13) . . . . ?
O1_41 C1_41 C4_41 F9_41 75.3(16) . . . . ?
C2_41 C1_41 C4_41 F9_41 -44.1(13) . . . . ?
C3_41 C1_41 C4_41 F9_41 -168.3(10) . . . . ?
O1_41 C1_41 C4_41 F8_41 -165.0(15) . . . . ?
C2_41 C1_41 C4_41 F8_41 75.6(13) . . . . ?
C3_41 C1_41 C4_41 F8_41 -48.6(14) . . . . ?
O1_25 Al4 O1_26 C1_26 19(4) . . . . ?
O1_24 Al4 O1_26 C1_26 150(3) . . . . ?
O1_23 Al4 O1_26 C1_26 -96(3) . . . . ?
Al4 O1_26 C1_26 C2_26 -56(4) . . . . ?
Al4 O1_26 C1_26 C3_26 176(3) . . . . ?
Al4 O1_26 C1_26 C4_26 65(4) . . . . ?
O1_26 C1_26 C2_26 F1_26 -153.1(19) . . . . ?
C3_26 C1_26 C2_26 F1_26 -28(2) . . . . ?
C4_26 C1_26 C2_26 F1_26 85.9(19) . . . . ?
O1_26 C1_26 C2_26 F2_26 85(2) . . . . ?
C3_26 C1_26 C2_26 F2_26 -149.9(17) . . . . ?
C4_26 C1_26 C2_26 F2_26 -36.3(18) . . . . ?
O1_26 C1_26 C2_26 F3_26 -34(2) . . . . ?
C3_26 C1_26 C2_26 F3_26 91.1(18) . . . . ?
C4_26 C1_26 C2_26 F3_26 -155.2(15) . . . . ?
O1_26 C1_26 C3_26 F6_26 56(2) . . . . ?
C2_26 C1_26 C3_26 F6_26 -71(2) . . . . ?
C4_26 C1_26 C3_26 F6_26 172.4(17) . . . . ?
O1_26 C1_26 C3_26 F5_26 -57(2) . . . . ?
C2_26 C1_26 C3_26 F5_26 176.7(16) . . . . ?
C4_26 C1_26 C3_26 F5_26 59.8(17) . . . . ?
O1_26 C1_26 C3_26 F4_26 178.1(18) . . . . ?
C2_26 C1_26 C3_26 F4_26 51.3(19) . . . . ?
C4_26 C1_26 C3_26 F4_26 -65.6(17) . . . . ?
O1_26 C1_26 C4_26 F7_26 -45(2) . . . . ?
C2_26 C1_26 C4_26 F7_26 77.5(17) . . . . ?
C3_26 C1_26 C4_26 F7_26 -161.4(16) . . . . ?
O1_26 C1_26 C4_26 F9_26 66.9(18) . . . . ?
C2_26 C1_26 C4_26 F9_26 -170.5(14) . . . . ?
C3_26 C1_26 C4_26 F9_26 -49.4(16) . . . . ?
O1_26 C1_26 C4_26 F8_26 -169.4(17) . . . . ?
C2_26 C1_26 C4_26 F8_26 -46.8(18) . . . . ?
C3_26 C1_26 C4_26 F8_26 74.3(18) . . . . ?
O1_51 Al4 O1_50 C1_50 -153(3) . . . . ?
O1_46 Al4 O1_50 C1_50 110(3) . . . . ?
O1_41 Al4 O1_50 C1_50 -27(3) . . . . ?
Al4 O1_50 C1_50 C3_50 85(3) . . . . ?
Al4 O1_50 C1_50 C2_50 -38(3) . . . . ?
Al4 O1_50 C1_50 C4_50 -152(2) . . . . ?
O1_50 C1_50 C2_50 F2_50 -157.8(14) . . . . ?
C3_50 C1_50 C2_50 F2_50 80.9(15) . . . . ?
C4_50 C1_50 C2_50 F2_50 -42.6(16) . . . . ?
O1_50 C1_50 C2_50 F1_50 -33.6(17) . . . . ?
C3_50 C1_50 C2_50 F1_50 -155.0(12) . . . . ?
C4_50 C1_50 C2_50 F1_50 81.5(14) . . . . ?
O1_50 C1_50 C2_50 F3_50 80.1(15) . . . . ?
C3_50 C1_50 C2_50 F3_50 -41.2(14) . . . . ?
C4_50 C1_50 C2_50 F3_50 -164.7(11) . . . . ?
O1_50 C1_50 C3_50 F5_50 -40.6(18) . . . . ?
C2_50 C1_50 C3_50 F5_50 82.2(15) . . . . ?
C4_50 C1_50 C3_50 F5_50 -158.6(14) . . . . ?
O1_50 C1_50 C3_50 F4_50 82.0(16) . . . . ?
C2_50 C1_50 C3_50 F4_50 -155.1(12) . . . . ?
C4_50 C1_50 C3_50 F4_50 -36.0(16) . . . . ?
O1_50 C1_50 C3_50 F6_50 -159.8(13) . . . . ?
C2_50 C1_50 C3_50 F6_50 -36.9(15) . . . . ?
C4_50 C1_50 C3_50 F6_50 82.2(15) . . . . ?
O1_50 C1_50 C4_50 F7_50 -25.1(19) . . . . ?
C3_50 C1_50 C4_50 F7_50 94.4(17) . . . . ?
C2_50 C1_50 C4_50 F7_50 -143.6(15) . . . . ?
O1_50 C1_50 C4_50 F8_50 -155.5(14) . . . . ?
C3_50 C1_50 C4_50 F8_50 -36.0(16) . . . . ?
C2_50 C1_50 C4_50 F8_50 86.0(14) . . . . ?
O1_50 C1_50 C4_50 F9_50 87.6(16) . . . . ?
C3_50 C1_50 C4_50 F9_50 -152.9(13) . . . . ?
C2_50 C1_50 C4_50 F9_50 -30.9(15) . . . . ?
O1_59 Al4 O1_64 C1_64 154.6(19) . . . . ?
Al4 O1_64 C1_64 C2_64 -95.9(19) . . . . ?
Al4 O1_64 C1_64 C4_64 142.6(16) . . . . ?
Al4 O1_64 C1_64 C3_64 24(2) . . . . ?
O1_64 C1_64 C2_64 F1_64 -74.0(13) . . . . ?
C4_64 C1_64 C2_64 F1_64 45.8(13) . . . . ?
C3_64 C1_64 C2_64 F1_64 163.2(9) . . . . ?
O1_64 C1_64 C2_64 F3_64 45.4(14) . . . . ?
C4_64 C1_64 C2_64 F3_64 165.1(11) . . . . ?
C3_64 C1_64 C2_64 F3_64 -77.5(12) . . . . ?
O1_64 C1_64 C2_64 F2_64 166.6(11) . . . . ?
C4_64 C1_64 C2_64 F2_64 -73.7(13) . . . . ?
C3_64 C1_64 C2_64 F2_64 43.7(12) . . . . ?
O1_64 C1_64 C3_64 F4_64 40.6(14) . . . . ?
C2_64 C1_64 C3_64 F4_64 161.5(10) . . . . ?
C4_64 C1_64 C3_64 F4_64 -78.8(12) . . . . ?
O1_64 C1_64 C3_64 F5_64 -82.6(13) . . . . ?
C2_64 C1_64 C3_64 F5_64 38.4(12) . . . . ?
C4_64 C1_64 C3_64 F5_64 158.1(10) . . . . ?
O1_64 C1_64 C3_64 F6_64 156.2(11) . . . . ?
C2_64 C1_64 C3_64 F6_64 -82.8(11) . . . . ?
C4_64 C1_64 C3_64 F6_64 36.9(12) . . . . ?
O1_64 C1_64 C4_64 F7_64 -78.8(13) . . . . ?
C2_64 C1_64 C4_64 F7_64 160.7(11) . . . . ?
C3_64 C1_64 C4_64 F7_64 43.3(13) . . . . ?
O1_64 C1_64 C4_64 F8_64 155.1(12) . . . . ?
C2_64 C1_64 C4_64 F8_64 34.6(14) . . . . ?
C3_64 C1_64 C4_64 F8_64 -82.8(12) . . . . ?
O1_64 C1_64 C4_64 F9_64 42.0(14) . . . . ?
C2_64 C1_64 C4_64 F9_64 -78.5(12) . . . . ?
C3_64 C1_64 C4_64 F9_64 164.0(10) . . . . ?
O1_30 Al5 O1_27 C1_27 146.4(9) . . . . ?
O1_29 Al5 O1_27 C1_27 18.0(13) . . . . ?
O1_28 Al5 O1_27 C1_27 -91.6(9) . . . . ?
O1_38 Al5 O1_27 C1_27 17.8(13) . . . . ?
O1_49 Al5 O1_27 C1_27 -121.0(10) . . . . ?
O1_48 Al5 O1_27 C1_27 127.1(9) . . . . ?
Al5 O1_27 C1_27 C4_27 59.8(10) . . . . ?
Al5 O1_27 C1_27 C2_27 -61.3(10) . . . . ?
O1_27 C1_27 C2_27 F3_27 -38.9(7) . . . . ?
C4_27 C1_27 C2_27 F3_27 -161.6(5) . . . . ?
C3_27 C1_27 C2_27 F3_27 79.6(6) . . . . ?
O1_27 C1_27 C2_27 F2_27 81.6(7) . . . . ?
C4_27 C1_27 C2_27 F2_27 -41.2(7) . . . . ?
C3_27 C1_27 C2_27 F2_27 -159.9(5) . . . . ?
O1_27 C1_27 C2_27 F1_27 -158.5(5) . . . . ?
C4_27 C1_27 C2_27 F1_27 78.7(6) . . . . ?
C3_27 C1_27 C2_27 F1_27 -40.0(7) . . . . ?
O1_27 C1_27 C3_27 F6_27 -40.8(6) . . . . ?
C4_27 C1_27 C3_27 F6_27 80.3(6) . . . . ?
C2_27 C1_27 C3_27 F6_27 -161.3(5) . . . . ?
O1_27 C1_27 C3_27 F4_27 78.8(6) . . . . ?
C4_27 C1_27 C3_27 F4_27 -160.0(5) . . . . ?
C2_27 C1_27 C3_27 F4_27 -41.7(6) . . . . ?
O1_27 C1_27 C3_27 F5_27 -161.8(5) . . . . ?
C4_27 C1_27 C3_27 F5_27 -40.7(6) . . . . ?
C2_27 C1_27 C3_27 F5_27 77.7(6) . . . . ?
O1_27 C1_27 C4_27 F7_27 -164.8(5) . . . . ?
C3_27 C1_27 C4_27 F7_27 76.3(6) . . . . ?
C2_27 C1_27 C4_27 F7_27 -42.3(6) . . . . ?
O1_27 C1_27 C4_27 F8_27 73.6(6) . . . . ?
C3_27 C1_27 C4_27 F8_27 -45.3(6) . . . . ?
C2_27 C1_27 C4_27 F8_27 -163.9(5) . . . . ?
O1_27 C1_27 C4_27 F9_27 -44.4(6) . . . . ?
C3_27 C1_27 C4_27 F9_27 -163.3(4) . . . . ?
C2_27 C1_27 C4_27 F9_27 78.1(6) . . . . ?
O1_30 Al5 O1_28 C1_28 39.2(15) . . . . ?
O1_29 Al5 O1_28 C1_28 163.1(15) . . . . ?
O1_27 Al5 O1_28 C1_28 -81.9(14) . . . . ?
Al5 O1_28 C1_28 C2_28 27.8(18) . . . . ?
Al5 O1_28 C1_28 C4_28 -94.7(14) . . . . ?
Al5 O1_28 C1_28 C3_28 146.1(11) . . . . ?
O1_28 C1_28 C2_28 F2_28 42.1(13) . . . . ?
C4_28 C1_28 C2_28 F2_28 164.8(10) . . . . ?
C3_28 C1_28 C2_28 F2_28 -75.2(11) . . . . ?
O1_28 C1_28 C2_28 F1_28 -75.5(11) . . . . ?
C4_28 C1_28 C2_28 F1_28 47.1(11) . . . . ?
C3_28 C1_28 C2_28 F1_28 167.1(9) . . . . ?
O1_28 C1_28 C2_28 F3_28 166.0(11) . . . . ?
C4_28 C1_28 C2_28 F3_28 -71.4(13) . . . . ?
C3_28 C1_28 C2_28 F3_28 48.6(13) . . . . ?
O1_28 C1_28 C3_28 F5_28 167.9(9) . . . . ?
C2_28 C1_28 C3_28 F5_28 -71.3(11) . . . . ?
C4_28 C1_28 C3_28 F5_28 48.6(11) . . . . ?
O1_28 C1_28 C3_28 F4_28 -73.7(11) . . . . ?
C2_28 C1_28 C3_28 F4_28 47.0(11) . . . . ?
C4_28 C1_28 C3_28 F4_28 167.0(9) . . . . ?
O1_28 C1_28 C3_28 F6_28 46.3(11) . . . . ?
C2_28 C1_28 C3_28 F6_28 167.1(9) . . . . ?
C4_28 C1_28 C3_28 F6_28 -73.0(11) . . . . ?
O1_28 C1_28 C4_28 F7_28 168.0(11) . . . . ?
C2_28 C1_28 C4_28 F7_28 44.2(13) . . . . ?
C3_28 C1_28 C4_28 F7_28 -74.9(12) . . . . ?
O1_28 C1_28 C4_28 F8_28 -70.8(13) . . . . ?
C2_28 C1_28 C4_28 F8_28 165.5(11) . . . . ?
C3_28 C1_28 C4_28 F8_28 46.4(12) . . . . ?
O1_28 C1_28 C4_28 F9_28 46.9(13) . . . . ?
C2_28 C1_28 C4_28 F9_28 -76.9(11) . . . . ?
C3_28 C1_28 C4_28 F9_28 164.1(9) . . . . ?
O1_27 Al5 O1_49 C1_49 40(2) . . . . ?
O1_38 Al5 O1_49 C1_49 -91(2) . . . . ?
O1_48 Al5 O1_49 C1_49 155(2) . . . . ?
Al5 O1_49 C1_49 C3_49 -84(2) . . . . ?
Al5 O1_49 C1_49 C4_49 37(3) . . . . ?
Al5 O1_49 C1_49 C2_49 157.0(19) . . . . ?
O1_49 C1_49 C2_49 F2_49 169.2(17) . . . . ?
C3_49 C1_49 C2_49 F2_49 48.9(19) . . . . ?
C4_49 C1_49 C2_49 F2_49 -68.9(18) . . . . ?
O1_49 C1_49 C2_49 F3_49 45.7(17) . . . . ?
C3_49 C1_49 C2_49 F3_49 -74.6(16) . . . . ?
C4_49 C1_49 C2_49 F3_49 167.6(13) . . . . ?
O1_49 C1_49 C2_49 F1_49 -71.3(18) . . . . ?
C3_49 C1_49 C2_49 F1_49 168.5(16) . . . . ?
C4_49 C1_49 C2_49 F1_49 50.7(17) . . . . ?
O1_49 C1_49 C3_49 F4_49 43.9(19) . . . . ?
C4_49 C1_49 C3_49 F4_49 -79.1(16) . . . . ?
C2_49 C1_49 C3_49 F4_49 162.8(15) . . . . ?
O1_49 C1_49 C3_49 F6_49 167.6(16) . . . . ?
C4_49 C1_49 C3_49 F6_49 44.6(17) . . . . ?
C2_49 C1_49 C3_49 F6_49 -73.5(17) . . . . ?
O1_49 C1_49 C3_49 F5_49 -74.0(16) . . . . ?
C4_49 C1_49 C3_49 F5_49 163.0(12) . . . . ?
C2_49 C1_49 C3_49 F5_49 44.9(16) . . . . ?
O1_49 C1_49 C4_49 F9_49 40.5(16) . . . . ?
C3_49 C1_49 C4_49 F9_49 162.6(12) . . . . ?
C2_49 C1_49 C4_49 F9_49 -79.1(14) . . . . ?
O1_49 C1_49 C4_49 F7_49 -75.6(16) . . . . ?
C3_49 C1_49 C4_49 F7_49 46.5(15) . . . . ?
C2_49 C1_49 C4_49 F7_49 164.7(13) . . . . ?
O1_49 C1_49 C4_49 F8_49 159.3(14) . . . . ?
C3_49 C1_49 C4_49 F8_49 -78.6(15) . . . . ?
C2_49 C1_49 C4_49 F8_49 39.6(16) . . . . ?
O1_30 Al5 O1_29 C1_29 44(4) . . . . ?
O1_27 Al5 O1_29 C1_29 169(3) . . . . ?
O1_28 Al5 O1_29 C1_29 -77(4) . . . . ?
Al5 O1_29 C1_29 C2_29 27(4) . . . . ?
Al5 O1_29 C1_29 C3_29 -94(3) . . . . ?
Al5 O1_29 C1_29 C4_29 148(3) . . . . ?
O1_29 C1_29 C2_29 F1_29 -42.9(15) . . . . ?
C3_29 C1_29 C2_29 F1_29 77.6(10) . . . . ?
C4_29 C1_29 C2_29 F1_29 -161.5(8) . . . . ?
O1_29 C1_29 C2_29 F2_29 75.6(14) . . . . ?
C3_29 C1_29 C2_29 F2_29 -163.9(8) . . . . ?
C4_29 C1_29 C2_29 F2_29 -43.0(10) . . . . ?
O1_29 C1_29 C2_29 F3_29 -163.1(13) . . . . ?
C3_29 C1_29 C2_29 F3_29 -42.6(11) . . . . ?
C4_29 C1_29 C2_29 F3_29 78.3(10) . . . . ?
O1_29 C1_29 C3_29 F5_29 -158.4(11) . . . . ?
C2_29 C1_29 C3_29 F5_29 78.0(10) . . . . ?
C4_29 C1_29 C3_29 F5_29 -42.7(11) . . . . ?
O1_29 C1_29 C3_29 F4_29 -39.3(13) . . . . ?
C2_29 C1_29 C3_29 F4_29 -162.8(8) . . . . ?
C4_29 C1_29 C3_29 F4_29 76.5(10) . . . . ?
O1_29 C1_29 C3_29 F6_29 81.1(12) . . . . ?
C2_29 C1_29 C3_29 F6_29 -42.4(11) . . . . ?
C4_29 C1_29 C3_29 F6_29 -163.1(8) . . . . ?
O1_29 C1_29 C4_29 F8_29 -48.3(13) . . . . ?
C2_29 C1_29 C4_29 F8_29 74.4(9) . . . . ?
C3_29 C1_29 C4_29 F8_29 -165.1(8) . . . . ?
O1_29 C1_29 C4_29 F9_29 -167.9(12) . . . . ?
C2_29 C1_29 C4_29 F9_29 -45.3(10) . . . . ?
C3_29 C1_29 C4_29 F9_29 75.3(10) . . . . ?
O1_29 C1_29 C4_29 F7_29 71.9(13) . . . . ?
C2_29 C1_29 C4_29 F7_29 -165.5(8) . . . . ?
C3_29 C1_29 C4_29 F7_29 -44.9(11) . . . . ?
O1_27 Al5 O1_38 C1_38 -158(4) . . . . ?
O1_49 Al5 O1_38 C1_38 -20(4) . . . . ?
O1_48 Al5 O1_38 C1_38 92(4) . . . . ?
Al5 O1_38 C1_38 C4_38 -59(4) . . . . ?
Al5 O1_38 C1_38 C2_38 62(4) . . . . ?
Al5 O1_38 C1_38 C3_38 -180(3) . . . . ?
O1_38 C1_38 C2_38 F3_38 40.7(15) . . . . ?
C4_38 C1_38 C2_38 F3_38 163.0(9) . . . . ?
C3_38 C1_38 C2_38 F3_38 -78.8(10) . . . . ?
O1_38 C1_38 C2_38 F1_38 -78.7(14) . . . . ?
C4_38 C1_38 C2_38 F1_38 43.6(11) . . . . ?
C3_38 C1_38 C2_38 F1_38 161.8(9) . . . . ?
O1_38 C1_38 C2_38 F2_38 161.1(13) . . . . ?
C4_38 C1_38 C2_38 F2_38 -76.6(11) . . . . ?
C3_38 C1_38 C2_38 F2_38 41.7(12) . . . . ?
O1_38 C1_38 C3_38 F4_38 45.1(17) . . . . ?
C4_38 C1_38 C3_38 F4_38 -76.2(11) . . . . ?
C2_38 C1_38 C3_38 F4_38 165.8(9) . . . . ?
O1_38 C1_38 C3_38 F6_38 164.7(15) . . . . ?
C4_38 C1_38 C3_38 F6_38 43.3(12) . . . . ?
C2_38 C1_38 C3_38 F6_38 -74.6(11) . . . . ?
O1_38 C1_38 C3_38 F5_38 -74.5(16) . . . . ?
C4_38 C1_38 C3_38 F5_38 164.1(10) . . . . ?
C2_38 C1_38 C3_38 F5_38 46.2(12) . . . . ?
O1_38 C1_38 C4_38 F7_38 -77.9(15) . . . . ?
C2_38 C1_38 C4_38 F7_38 159.6(9) . . . . ?
C3_38 C1_38 C4_38 F7_38 42.5(12) . . . . ?
O1_38 C1_38 C4_38 F9_38 40.9(16) . . . . ?
C2_38 C1_38 C4_38 F9_38 -81.6(11) . . . . ?
C3_38 C1_38 C4_38 F9_38 161.3(10) . . . . ?
O1_38 C1_38 C4_38 F8_38 161.8(14) . . . . ?
C2_38 C1_38 C4_38 F8_38 39.3(12) . . . . ?
C3_38 C1_38 C4_38 F8_38 -77.8(12) . . . . ?
O1_29 Al5 O1_30 C1_30 85.7(18) . . . . ?
O1_27 Al5 O1_30 C1_30 -39.1(17) . . . . ?
O1_28 Al5 O1_30 C1_30 -159.0(15) . . . . ?
Al5 O1_30 C1_30 C2_30 -172.6(13) . . . . ?
Al5 O1_30 C1_30 C4_30 -53.6(19) . . . . ?
Al5 O1_30 C1_30 C3_30 65.2(18) . . . . ?
O1_30 C1_30 C2_30 F3_30 169.1(11) . . . . ?
C4_30 C1_30 C2_30 F3_30 50.5(13) . . . . ?
C3_30 C1_30 C2_30 F3_30 -70.9(13) . . . . ?
O1_30 C1_30 C2_30 F2_30 47.4(13) . . . . ?
C4_30 C1_30 C2_30 F2_30 -71.3(13) . . . . ?
C3_30 C1_30 C2_30 F2_30 167.4(12) . . . . ?
O1_30 C1_30 C2_30 F1_30 -71.5(12) . . . . ?
C4_30 C1_30 C2_30 F1_30 169.8(10) . . . . ?
C3_30 C1_30 C2_30 F1_30 48.5(13) . . . . ?
O1_30 C1_30 C3_30 F5_30 44.4(13) . . . . ?
C2_30 C1_30 C3_30 F5_30 -73.6(13) . . . . ?
C4_30 C1_30 C3_30 F5_30 164.0(10) . . . . ?
O1_30 C1_30 C3_30 F4_30 165.1(10) . . . . ?
C2_30 C1_30 C3_30 F4_30 47.1(13) . . . . ?
C4_30 C1_30 C3_30 F4_30 -75.2(11) . . . . ?
O1_30 C1_30 C3_30 F6_30 -76.5(13) . . . . ?
C2_30 C1_30 C3_30 F6_30 165.5(12) . . . . ?
C4_30 C1_30 C3_30 F6_30 43.1(13) . . . . ?
O1_30 C1_30 C4_30 F7_30 46.8(12) . . . . ?
C2_30 C1_30 C4_30 F7_30 163.3(9) . . . . ?
C3_30 C1_30 C4_30 F7_30 -72.7(10) . . . . ?
O1_30 C1_30 C4_30 F8_30 -68.8(12) . . . . ?
C2_30 C1_30 C4_30 F8_30 47.6(12) . . . . ?
C3_30 C1_30 C4_30 F8_30 171.6(10) . . . . ?
O1_30 C1_30 C4_30 F9_30 168.5(9) . . . . ?
C2_30 C1_30 C4_30 F9_30 -75.1(11) . . . . ?
C3_30 C1_30 C4_30 F9_30 49.0(11) . . . . ?
O1_27 Al5 O1_48 C1_48 58(2) . . . . ?
O1_38 Al5 O1_48 C1_48 167(2) . . . . ?
O1_49 Al5 O1_48 C1_48 -66(2) . . . . ?
Al5 O1_48 C1_48 C4_48 94(2) . . . . ?
Al5 O1_48 C1_48 C3_48 -28(3) . . . . ?
Al5 O1_48 C1_48 C2_48 -147.0(18) . . . . ?
O1_48 C1_48 C2_48 F3_48 45.5(16) . . . . ?
C4_48 C1_48 C2_48 F3_48 168.7(11) . . . . ?
C3_48 C1_48 C2_48 F3_48 -76.6(12) . . . . ?
O1_48 C1_48 C2_48 F1_48 -72.8(15) . . . . ?
C4_48 C1_48 C2_48 F1_48 50.3(14) . . . . ?
C3_48 C1_48 C2_48 F1_48 165.1(11) . . . . ?
O1_48 C1_48 C2_48 F2_48 165.0(13) . . . . ?
C4_48 C1_48 C2_48 F2_48 -71.8(14) . . . . ?
C3_48 C1_48 C2_48 F2_48 42.9(14) . . . . ?
O1_48 C1_48 C3_48 F4_48 47.4(17) . . . . ?
C4_48 C1_48 C3_48 F4_48 -77.0(15) . . . . ?
C2_48 C1_48 C3_48 F4_48 168.9(13) . . . . ?
O1_48 C1_48 C3_48 F6_48 167.2(14) . . . . ?
C4_48 C1_48 C3_48 F6_48 42.8(16) . . . . ?
C2_48 C1_48 C3_48 F6_48 -71.4(16) . . . . ?
O1_48 C1_48 C3_48 F5_48 -72.4(19) . . . . ?
C4_48 C1_48 C3_48 F5_48 163.2(16) . . . . ?
C2_48 C1_48 C3_48 F5_48 49.0(18) . . . . ?
O1_48 C1_48 C4_48 F9_48 42(2) . . . . ?
C3_48 C1_48 C4_48 F9_48 165.8(17) . . . . ?
C2_48 C1_48 C4_48 F9_48 -79.6(18) . . . . ?
O1_48 C1_48 C4_48 F7_48 -78.3(17) . . . . ?
C3_48 C1_48 C4_48 F7_48 45.3(16) . . . . ?
C2_48 C1_48 C4_48 F7_48 159.9(14) . . . . ?
O1_48 C1_48 C4_48 F8_48 161.7(14) . . . . ?
C3_48 C1_48 C4_48 F8_48 -74.6(16) . . . . ?
C2_48 C1_48 C4_48 F8_48 39.9(16) . . . . ?
O1_34 Al6 O1_31 C1_31 70(5) . . . . ?
O1_32 Al6 O1_31 C1_31 -157(5) . . . . ?
O1_33 Al6 O1_31 C1_31 -45(5) . . . . ?
Al6 O1_31 C1_31 C2_31 -6(5) . . . . ?
Al6 O1_31 C1_31 C3_31 116(5) . . . . ?
Al6 O1_31 C1_31 C4_31 -124(5) . . . . ?
O1_31 C1_31 C2_31 F2_31 89(3) . . . . ?
C3_31 C1_31 C2_31 F2_31 -33(2) . . . . ?
C4_31 C1_31 C2_31 F2_31 -152(2) . . . . ?
O1_31 C1_31 C2_31 F1_31 -31(3) . . . . ?
C3_31 C1_31 C2_31 F1_31 -153(2) . . . . ?
C4_31 C1_31 C2_31 F1_31 88(2) . . . . ?
O1_31 C1_31 C2_31 F3_31 -150(2) . . . . ?
C3_31 C1_31 C2_31 F3_31 88(2) . . . . ?
C4_31 C1_31 C2_31 F3_31 -31(2) . . . . ?
O1_31 C1_31 C3_31 F5_31 -165.1(18) . . . . ?
C2_31 C1_31 C3_31 F5_31 -42.9(19) . . . . ?
C4_31 C1_31 C3_31 F5_31 74.7(18) . . . . ?
O1_31 C1_31 C3_31 F4_31 -44(2) . . . . ?
C2_31 C1_31 C3_31 F4_31 78.4(18) . . . . ?
C4_31 C1_31 C3_31 F4_31 -164.0(16) . . . . ?
O1_31 C1_31 C3_31 F6_31 74(2) . . . . ?
C2_31 C1_31 C3_31 F6_31 -164.1(16) . . . . ?
C4_31 C1_31 C3_31 F6_31 -46.5(18) . . . . ?
O1_31 C1_31 C4_31 F8_31 -41(2) . . . . ?
C2_31 C1_31 C4_31 F8_31 -160.7(16) . . . . ?
C3_31 C1_31 C4_31 F8_31 79.9(17) . . . . ?
O1_31 C1_31 C4_31 F9_31 80(2) . . . . ?
C2_31 C1_31 C4_31 F9_31 -39.7(18) . . . . ?
C3_31 C1_31 C4_31 F9_31 -159.1(15) . . . . ?
O1_31 C1_31 C4_31 F7_31 -160.9(18) . . . . ?
C2_31 C1_31 C4_31 F7_31 79.4(17) . . . . ?
C3_31 C1_31 C4_31 F7_31 -40.1(18) . . . . ?
O1_42 Al6 O1_60 C1_60 -52(3) . . . . ?
O1_32 Al6 O1_60 C1_60 176(2) . . . . ?
O1_39 Al6 O1_60 C1_60 68(3) . . . . ?
Al6 O1_60 C1_60 C3_60 32(3) . . . . ?
Al6 O1_60 C1_60 C4_60 150(2) . . . . ?
Al6 O1_60 C1_60 C2_60 -92(3) . . . . ?
O1_60 C1_60 C2_60 F1_60 -38.3(12) . . . . ?
C3_60 C1_60 C2_60 F1_60 -162.6(9) . . . . ?
C4_60 C1_60 C2_60 F1_60 78.1(10) . . . . ?
O1_60 C1_60 C2_60 F3_60 79.7(11) . . . . ?
C3_60 C1_60 C2_60 F3_60 -44.6(11) . . . . ?
C4_60 C1_60 C2_60 F3_60 -163.9(8) . . . . ?
O1_60 C1_60 C2_60 F2_60 -159.0(10) . . . . ?
C3_60 C1_60 C2_60 F2_60 76.7(11) . . . . ?
C4_60 C1_60 C2_60 F2_60 -42.6(11) . . . . ?
O1_60 C1_60 C3_60 F5_60 -51.2(15) . . . . ?
C4_60 C1_60 C3_60 F5_60 -168.3(11) . . . . ?
C2_60 C1_60 C3_60 F5_60 71.6(13) . . . . ?
O1_60 C1_60 C3_60 F4_60 67.5(15) . . . . ?
C4_60 C1_60 C3_60 F4_60 -49.6(13) . . . . ?
C2_60 C1_60 C3_60 F4_60 -169.7(12) . . . . ?
O1_60 C1_60 C3_60 F6_60 -172.0(13) . . . . ?
C4_60 C1_60 C3_60 F6_60 70.9(12) . . . . ?
C2_60 C1_60 C3_60 F6_60 -49.2(13) . . . . ?
O1_60 C1_60 C4_60 F8_60 -164.7(10) . . . . ?
C3_60 C1_60 C4_60 F8_60 -44.0(10) . . . . ?
C2_60 C1_60 C4_60 F8_60 77.0(10) . . . . ?
O1_60 C1_60 C4_60 F9_60 74.6(11) . . . . ?
C3_60 C1_60 C4_60 F9_60 -164.7(9) . . . . ?
C2_60 C1_60 C4_60 F9_60 -43.7(10) . . . . ?
O1_60 C1_60 C4_60 F7_60 -45.2(12) . . . . ?
C3_60 C1_60 C4_60 F7_60 75.5(10) . . . . ?
C2_60 C1_60 C4_60 F7_60 -163.4(9) . . . . ?
O1_34 Al6 O1_32 C1_32 137.7(8) . . . . ?
O1_42 Al6 O1_32 C1_32 -134.9(8) . . . . ?
O1_60 Al6 O1_32 C1_32 0.6(11) . . . . ?
O1_31 Al6 O1_32 C1_32 5.4(15) . . . . ?
O1_33 Al6 O1_32 C1_32 -102.8(8) . . . . ?
O1_39 Al6 O1_32 C1_32 111.4(8) . . . . ?
Al6 O1_32 C1_32 C3_32 -81.5(8) . . . . ?
Al6 O1_32 C1_32 C2_32 39.2(9) . . . . ?
Al6 O1_32 C1_32 C4_32 158.9(6) . . . . ?
O1_32 C1_32 C2_32 F1_32 39.8(6) . . . . ?
C3_32 C1_32 C2_32 F1_32 161.5(4) . . . . ?
C4_32 C1_32 C2_32 F1_32 -79.3(5) . . . . ?
O1_32 C1_32 C2_32 F2_32 -79.4(5) . . . . ?
C3_32 C1_32 C2_32 F2_32 42.3(6) . . . . ?
C4_32 C1_32 C2_32 F2_32 161.5(4) . . . . ?
O1_32 C1_32 C2_32 F3_32 160.6(4) . . . . ?
C3_32 C1_32 C2_32 F3_32 -77.7(5) . . . . ?
C4_32 C1_32 C2_32 F3_32 41.5(6) . . . . ?
O1_32 C1_32 C3_32 F4_32 45.0(6) . . . . ?
C2_32 C1_32 C3_32 F4_32 -77.7(5) . . . . ?
C4_32 C1_32 C3_32 F4_32 163.6(4) . . . . ?
O1_32 C1_32 C3_32 F6_32 -74.6(6) . . . . ?
C2_32 C1_32 C3_32 F6_32 162.8(5) . . . . ?
C4_32 C1_32 C3_32 F6_32 44.0(6) . . . . ?
O1_32 C1_32 C3_32 F5_32 164.6(5) . . . . ?
C2_32 C1_32 C3_32 F5_32 41.9(6) . . . . ?
C4_32 C1_32 C3_32 F5_32 -76.9(6) . . . . ?
O1_32 C1_32 C4_32 F8_32 43.3(6) . . . . ?
C3_32 C1_32 C4_32 F8_32 -76.6(6) . . . . ?
C2_32 C1_32 C4_32 F8_32 164.8(5) . . . . ?
O1_32 C1_32 C4_32 F9_32 -76.7(5) . . . . ?
C3_32 C1_32 C4_32 F9_32 163.4(5) . . . . ?
C2_32 C1_32 C4_32 F9_32 44.8(6) . . . . ?
O1_32 C1_32 C4_32 F7_32 163.9(5) . . . . ?
C3_32 C1_32 C4_32 F7_32 43.9(6) . . . . ?
C2_32 C1_32 C4_32 F7_32 -74.7(6) . . . . ?
O1_34 Al6 O1_33 C1_33 46.1(12) . . . . ?
O1_32 Al6 O1_33 C1_33 -79.1(12) . . . . ?
O1_31 Al6 O1_33 C1_33 167.2(16) . . . . ?
O1_34 Al6 O1_33 F9_33 -162.9(6) . . . . ?
O1_32 Al6 O1_33 F9_33 71.9(6) . . . . ?
O1_31 Al6 O1_33 F9_33 -41.8(13) . . . . ?
Al6 O1_33 C1_33 C4_33 -179.4(9) . . . . ?
F9_33 O1_33 C1_33 C4_33 21.7(7) . . . . ?
Al6 O1_33 C1_33 C3_33 -62.4(15) . . . . ?
F9_33 O1_33 C1_33 C3_33 138.6(9) . . . . ?
Al6 O1_33 C1_33 C2_33 63.9(14) . . . . ?
F9_33 O1_33 C1_33 C2_33 -95.0(8) . . . . ?
O1_33 C1_33 C2_33 F3_33 -45.8(12) . . . . ?
C4_33 C1_33 C2_33 F3_33 -151.8(9) . . . . ?
C3_33 C1_33 C2_33 F3_33 81.6(11) . . . . ?
O1_33 C1_33 C2_33 F1_33 -166.5(12) . . . . ?
C4_33 C1_33 C2_33 F1_33 87.4(13) . . . . ?
C3_33 C1_33 C2_33 F1_33 -39.2(14) . . . . ?
O1_33 C1_33 C2_33 F2_33 70.2(12) . . . . ?
C4_33 C1_33 C2_33 F2_33 -35.8(12) . . . . ?
C3_33 C1_33 C2_33 F2_33 -162.4(9) . . . . ?
O1_33 C1_33 C3_33 F6_33 -38.4(12) . . . . ?
C4_33 C1_33 C3_33 F6_33 67.7(11) . . . . ?
C2_33 C1_33 C3_33 F6_33 -165.9(9) . . . . ?
O1_33 C1_33 C3_33 F4_33 80.6(11) . . . . ?
C4_33 C1_33 C3_33 F4_33 -173.3(8) . . . . ?
C2_33 C1_33 C3_33 F4_33 -46.9(10) . . . . ?
O1_33 C1_33 C3_33 F5_33 -159.8(9) . . . . ?
C4_33 C1_33 C3_33 F5_33 -53.8(11) . . . . ?
C2_33 C1_33 C3_33 F5_33 72.7(11) . . . . ?
O1_33 C1_33 C4_33 F7_33 -142.2(10) . . . . ?
C3_33 C1_33 C4_33 F7_33 100.7(10) . . . . ?
C2_33 C1_33 C4_33 F7_33 -24.9(12) . . . . ?
O1_33 C1_33 C4_33 F8_33 89.5(14) . . . . ?
C3_33 C1_33 C4_33 F8_33 -27.6(16) . . . . ?
C2_33 C1_33 C4_33 F8_33 -153.3(14) . . . . ?
O1_33 C1_33 C4_33 F9_33 -28.2(8) . . . . ?
C3_33 C1_33 C4_33 F9_33 -145.3(8) . . . . ?
C2_33 C1_33 C4_33 F9_33 89.1(9) . . . . ?
F7_33 C4_33 F9_33 O1_33 127.2(10) . . . . ?
F8_33 C4_33 F9_33 O1_33 -96.1(15) . . . . ?
C1_33 C4_33 F9_33 O1_33 21.1(6) . . . . ?
C1_33 O1_33 F9_33 C4_33 -24.2(7) . . . . ?
Al6 O1_33 F9_33 C4_33 173.1(8) . . . . ?
O1_60 Al6 O1_42 C1_42 -80.7(16) . . . . ?
O1_32 Al6 O1_42 C1_42 48.7(15) . . . . ?
O1_39 Al6 O1_42 C1_42 159.8(14) . . . . ?
Al6 O1_42 C1_42 C4_42 -60.1(17) . . . . ?
Al6 O1_42 C1_42 C3_42 -172.6(10) . . . . ?
Al6 O1_42 C1_42 C2_42 67.5(19) . . . . ?
O1_42 C1_42 C2_42 F3_42 67.5(17) . . . . ?
C4_42 C1_42 C2_42 F3_42 -165.8(14) . . . . ?
C3_42 C1_42 C2_42 F3_42 -52.4(15) . . . . ?
O1_42 C1_42 C2_42 F1_42 -52.3(19) . . . . ?
C4_42 C1_42 C2_42 F1_42 74.4(14) . . . . ?
C3_42 C1_42 C2_42 F1_42 -172.2(12) . . . . ?
O1_42 C1_42 C2_42 F2_42 178.6(11) . . . . ?
C4_42 C1_42 C2_42 F2_42 -54.7(13) . . . . ?
C3_42 C1_42 C2_42 F2_42 58.7(13) . . . . ?
O1_42 C1_42 C3_42 F5_42 -49.7(12) . . . . ?
C4_42 C1_42 C3_42 F5_42 -161.7(9) . . . . ?
C2_42 C1_42 C3_42 F5_42 83.9(11) . . . . ?
O1_42 C1_42 C3_42 F4_42 71.7(12) . . . . ?
C4_42 C1_42 C3_42 F4_42 -40.4(11) . . . . ?
C2_42 C1_42 C3_42 F4_42 -154.7(9) . . . . ?
O1_42 C1_42 C3_42 F6_42 -167.6(10) . . . . ?
C4_42 C1_42 C3_42 F6_42 80.4(11) . . . . ?
C2_42 C1_42 C3_42 F6_42 -34.0(11) . . . . ?
O1_42 C1_42 C4_42 F7_42 -36.7(13) . . . . ?
C3_42 C1_42 C4_42 F7_42 74.1(12) . . . . ?
C2_42 C1_42 C4_42 F7_42 -174.2(10) . . . . ?
O1_42 C1_42 C4_42 F8_42 -157.5(13) . . . . ?
C3_42 C1_42 C4_42 F8_42 -46.7(14) . . . . ?
C2_42 C1_42 C4_42 F8_42 65.0(14) . . . . ?
O1_42 C1_42 C4_42 F9_42 82.4(12) . . . . ?
C3_42 C1_42 C4_42 F9_42 -166.8(10) . . . . ?
C2_42 C1_42 C4_42 F9_42 -55.1(12) . . . . ?
O1_32 Al6 O1_34 C1_34 -39.9(14) . . . . ?
O1_31 Al6 O1_34 C1_34 89.3(18) . . . . ?
O1_33 Al6 O1_34 C1_34 -159.6(13) . . . . ?
Al6 O1_34 C1_34 C4_34 -59.1(17) . . . . ?
Al6 O1_34 C1_34 C3_34 -179.6(10) . . . . ?
Al6 O1_34 C1_34 C2_34 63.7(16) . . . . ?
O1_34 C1_34 C2_34 F3_34 36.5(14) . . . . ?
C4_34 C1_34 C2_34 F3_34 160.2(11) . . . . ?
C3_34 C1_34 C2_34 F3_34 -77.2(12) . . . . ?
O1_34 C1_34 C2_34 F1_34 -82.8(11) . . . . ?
C4_34 C1_34 C2_34 F1_34 40.9(12) . . . . ?
C3_34 C1_34 C2_34 F1_34 163.5(9) . . . . ?
O1_34 C1_34 C2_34 F2_34 155.1(10) . . . . ?
C4_34 C1_34 C2_34 F2_34 -81.2(12) . . . . ?
C3_34 C1_34 C2_34 F2_34 41.4(12) . . . . ?
O1_34 C1_34 C3_34 F4_34 41.8(12) . . . . ?
C4_34 C1_34 C3_34 F4_34 -79.4(11) . . . . ?
C2_34 C1_34 C3_34 F4_34 158.4(9) . . . . ?
O1_34 C1_34 C3_34 F6_34 162.5(9) . . . . ?
C4_34 C1_34 C3_34 F6_34 41.3(12) . . . . ?
C2_34 C1_34 C3_34 F6_34 -80.9(11) . . . . ?
O1_34 C1_34 C3_34 F5_34 -80.4(11) . . . . ?
C4_34 C1_34 C3_34 F5_34 158.3(9) . . . . ?
C2_34 C1_34 C3_34 F5_34 36.1(11) . . . . ?
O1_34 C1_34 C4_34 F9_34 41.6(13) . . . . ?
C3_34 C1_34 C4_34 F9_34 158.3(10) . . . . ?
C2_34 C1_34 C4_34 F9_34 -80.3(11) . . . . ?
O1_34 C1_34 C4_34 F8_34 159.5(9) . . . . ?
C3_34 C1_34 C4_34 F8_34 -83.8(11) . . . . ?
C2_34 C1_34 C4_34 F8_34 37.6(11) . . . . ?
O1_34 C1_34 C4_34 F7_34 -101.9(12) . . . . ?
C3_34 C1_34 C4_34 F7_34 14.8(15) . . . . ?
C2_34 C1_34 C4_34 F7_34 136.2(11) . . . . ?
O1_42 Al6 O1_39 C1_39 -30.0(17) . . . . ?
O1_60 Al6 O1_39 C1_39 -158.6(17) . . . . ?
O1_32 Al6 O1_39 C1_39 89.3(16) . . . . ?
Al6 O1_39 C1_39 C2_39 0(2) . . . . ?
Al6 O1_39 C1_39 C4_39 -120.0(15) . . . . ?
Al6 O1_39 C1_39 C3_39 120.6(15) . . . . ?
O1_39 C1_39 C2_39 F1_39 -41.6(15) . . . . ?
C4_39 C1_39 C2_39 F1_39 80.2(12) . . . . ?
C3_39 C1_39 C2_39 F1_39 -164.3(10) . . . . ?
O1_39 C1_39 C2_39 F2_39 -165.9(11) . . . . ?
C4_39 C1_39 C2_39 F2_39 -44.1(12) . . . . ?
C3_39 C1_39 C2_39 F2_39 71.4(12) . . . . ?
O1_39 C1_39 C2_39 F3_39 74.7(12) . . . . ?
C4_39 C1_39 C2_39 F3_39 -163.5(9) . . . . ?
C3_39 C1_39 C2_39 F3_39 -48.0(10) . . . . ?
O1_39 C1_39 C3_39 F5_39 -45.7(13) . . . . ?
C2_39 C1_39 C3_39 F5_39 81.5(11) . . . . ?
C4_39 C1_39 C3_39 F5_39 -165.2(10) . . . . ?
O1_39 C1_39 C3_39 F6_39 -170.6(11) . . . . ?
C2_39 C1_39 C3_39 F6_39 -43.4(14) . . . . ?
C4_39 C1_39 C3_39 F6_39 69.9(13) . . . . ?
O1_39 C1_39 C3_39 F4_39 46.9(13) . . . . ?
C2_39 C1_39 C3_39 F4_39 174.1(10) . . . . ?
C4_39 C1_39 C3_39 F4_39 -72.7(11) . . . . ?
O1_39 C1_39 C4_39 F7_39 -39.0(13) . . . . ?
C2_39 C1_39 C4_39 F7_39 -165.6(9) . . . . ?
C3_39 C1_39 C4_39 F7_39 80.9(11) . . . . ?
O1_39 C1_39 C4_39 F9_39 81.4(12) . . . . ?
C2_39 C1_39 C4_39 F9_39 -45.2(11) . . . . ?
C3_39 C1_39 C4_39 F9_39 -158.7(10) . . . . ?
O1_39 C1_39 C4_39 F8_39 -159.5(11) . . . . ?
C2_39 C1_39 C4_39 F8_39 73.8(12) . . . . ?
C3_39 C1_39 C4_39 F8_39 -39.6(13) . . . . ?
F1_35 C1_35 C2_35 C3_35 180.0(3) . . . . ?
C6_35 C1_35 C2_35 C3_35 0.2(4) . . . . ?
C1_35 C2_35 C3_35 C4_35 0.4(6) . . . . ?
C2_35 C3_35 C4_35 C5_35 -0.7(8) . . . . ?
C3_35 C4_35 C5_35 C6_35 0.5(9) . . . . ?
C4_35 C5_35 C6_35 C1_35 0.1(8) . . . . ?
F1_35 C1_35 C6_35 C5_35 179.8(4) . . . . ?
C2_35 C1_35 C6_35 C5_35 -0.5(6) . . . . ?
F1_61 C1_61 C2_61 C3_61 -179.9(4) . . . . ?
C6_61 C1_61 C2_61 C3_61 0.1(5) . . . . ?
C1_61 C2_61 C3_61 C4_61 -0.1(8) . . . . ?
C2_61 C3_61 C4_61 C5_61 -0.1(11) . . . . ?
C3_61 C4_61 C5_61 C6_61 0.2(12) . . . . ?
F1_61 C1_61 C6_61 C5_61 -180.0(6) . . . . ?
C2_61 C1_61 C6_61 C5_61 0.0(8) . . . . ?
C4_61 C5_61 C6_61 C1_61 -0.1(11) . . . . ?
C6_36 C1_36 C2_36 C3_36 -0.4(4) . . . . ?
F1_36 C1_36 C2_36 C3_36 179.8(3) . . . . ?
C1_36 C2_36 C3_36 C4_36 -0.1(5) . . . . ?
C2_36 C3_36 C4_36 C5_36 0.7(7) . . . . ?
C3_36 C4_36 C5_36 C6_36 -0.9(7) . . . . ?
F1_36 C1_36 C6_36 C5_36 -180.0(3) . . . . ?
C2_36 C1_36 C6_36 C5_36 0.2(6) . . . . ?
C4_36 C5_36 C6_36 C1_36 0.4(7) . . . . ?
F1_37 C1_37 C2_37 C3_37 180.0(11) . . . . ?
C6_37 C1_37 C2_37 C3_37 -3(2) . . . . ?
C1_37 C2_37 C3_37 C4_37 0(2) . . . . ?
C2_37 C3_37 C4_37 F2_37 -180.0(15) . . . . ?
C2_37 C3_37 C4_37 C5_37 -1(2) . . . . ?
F2_37 C4_37 C5_37 C6_37 -177.1(15) . . . . ?
C3_37 C4_37 C5_37 C6_37 4(2) . . . . ?
C4_37 C5_37 C6_37 C1_37 -6(3) . . . . ?
F1_37 C1_37 C6_37 C5_37 -176.9(13) . . . . ?
C2_37 C1_37 C6_37 C5_37 6(2) . . . . ?
 
_refine_diff_density_max    1.741
_refine_diff_density_min   -1.428
_refine_diff_density_rms    0.129

_shelx_res_file
;

    P-1_a.res created by SHELXL-2014/7


TITL P-1_a.res in P-1
REM Old TITL P-1 in P-1
REM SHELXT solution in P-1
REM R1 0.383,  Rweak 0.031,  Alpha 0.113,  Orientation as input
REM Formula found by SHELXT:  C285 N53 O35 F129 Al6 In6
CELL  0.71073  16.2891  25.6709  33.2531   89.470   87.358   81.522
ZERR    1.000   0.0006   0.0009   0.0012    0.002    0.002    0.002
LATT  1
SFAC  C  H  N  O  F  AL  IN
UNIT 422 184 40 48 437 12 12
TEMP -173.140
L.S. 6
SIZE 0.11 0.13 0.06
CONF
BOND $H
LIST 4
ACTA
FMAP 2
PLAN 20
OMIT   -7  -5   2
OMIT   -5   5   1
OMIT   -7  -7   1
OMIT   -3   8   1
OMIT   -5  -2   1
OMIT    5 -10   2
OMIT   -2  -4   1
OMIT   -5  -6   2
OMIT    3  11   1
OMIT   -6  -5   2
OMIT 2  17   1
WGHT    0.056300   91.141899
FVAR       0.08603   0.54105   0.50869   0.46720   0.60933   0.52702   0.63369
FVAR       0.63697   0.67376   0.33660   0.63666   0.59028   0.61308   0.23319
FVAR       0.59918   0.73877   0.73562   0.49068   0.77473   0.83402   0.76333
FVAR       0.30936   0.19996   0.13534   0.20988   0.34494   0.77580   0.31819
FVAR       0.31356   0.45324
IN1   7   -0.275487    0.183199    0.334820    11.00000    0.02573    0.02258 =
         0.02877   -0.00067   -0.00442   -0.00909
IN2   7   -0.235005    0.216386    0.407788    11.00000    0.02345    0.01968 =
         0.02174    0.00052   -0.00469   -0.00722
IN3   7   -0.215106    0.274564    0.341479    11.00000    0.02570    0.02474 =
         0.02838   -0.00005   -0.00302   -0.01026
IN4   7   -0.251481    0.320362    0.827757    11.00000    0.02801    0.01765 =
         0.02794    0.00067    0.00219   -0.00904
IN5   7   -0.274043    0.281555    0.901846    11.00000    0.02376    0.01670 =
         0.02320    0.00379   -0.00251   -0.00882
IN6   7   -0.288198    0.222847    0.836324    11.00000    0.02844    0.01740 =
         0.03302    0.00151   -0.00322   -0.00906
AL1   6    0.313391    0.458350    0.378215    11.00000    0.02072    0.01690 =
         0.02012   -0.00384    0.00106   -0.00427
AL2   6    0.237099    0.241963    0.600249    11.00000    0.01501    0.02187 =
         0.01844    0.00580   -0.00130   -0.00159
AL3   6    0.790901   -0.015623    0.677881    11.00000    0.01799    0.01964 =
         0.01866   -0.00113   -0.00076   -0.00214
AL4   6    0.192520    0.037375    0.878079    11.00000    0.02670    0.01954 =
         0.01882    0.00059   -0.00038   -0.00162
AL5   6    0.248539    0.489624    0.841856    11.00000    0.04625    0.01967 =
         0.03223    0.00698   -0.02265   -0.01119
AL6   6    0.266949    0.264265    1.093125    11.00000    0.02335    0.01543 =
         0.02584   -0.00371    0.00869   -0.00377
RESI 1 BIPY
N1    3   -0.304730    0.096850    0.345943    11.00000    0.02101    0.01802 =
         0.02209   -0.00173   -0.00009   -0.00461
N2    3   -0.408803    0.175897    0.310258    11.00000    0.01897    0.02235 =
         0.02709   -0.00176   -0.00229   -0.00499
C1    1   -0.259989    0.061457    0.368737    11.00000    0.02454    0.02636 =
         0.02887   -0.00114   -0.00003   -0.00472
AFIX  43
H1    2   -0.209480    0.069638    0.378469    11.00000   -1.20000
AFIX   0
C2    1   -0.283733    0.013510    0.378821    11.00000    0.04449    0.02589 =
         0.04044    0.00333    0.00051    0.00245
AFIX  43
H2    2   -0.249712   -0.010905    0.394845    11.00000   -1.20000
AFIX   0
C3    1   -0.357400    0.001380    0.365395    11.00000    0.04183    0.02050 =
         0.04745    0.00150    0.00041   -0.01294
AFIX  43
H3    2   -0.374986   -0.031535    0.371700    11.00000   -1.20000
AFIX   0
C4    1   -0.405462    0.038829    0.342263    11.00000    0.02478    0.02413 =
         0.04186   -0.00093    0.00200   -0.01196
AFIX  43
H4    2   -0.457372    0.032210    0.333155    11.00000   -1.20000
AFIX   0
C5    1   -0.376448    0.085974    0.332700    11.00000    0.02076    0.01763 =
         0.02351   -0.00657    0.00261   -0.00169
C6    1   -0.425066    0.126379    0.306986    11.00000    0.01700    0.02471 =
         0.02409   -0.00428    0.00382   -0.00482
C7    1   -0.483937    0.113797    0.281198    11.00000    0.02715    0.03670 =
         0.03063   -0.00803   -0.00040   -0.01425
AFIX  43
H7    2   -0.494620    0.078524    0.279338    11.00000   -1.20000
AFIX   0
C8    1   -0.527099    0.153292    0.258126    11.00000    0.02725    0.04570 =
         0.02863   -0.00097   -0.00715   -0.01246
AFIX  43
H8    2   -0.566620    0.145272    0.239877    11.00000   -1.20000
AFIX   0
C9    1   -0.511686    0.203610    0.262171    11.00000    0.02482    0.04060 =
         0.03398    0.00168   -0.00554   -0.00482
AFIX  43
H9    2   -0.541522    0.231503    0.247416    11.00000   -1.20000
AFIX   0
C10   1   -0.451450    0.213529    0.288299    11.00000    0.02378    0.02845 =
         0.03556    0.00248   -0.00105   -0.00811
AFIX  43
H10   2   -0.440176    0.248620    0.290614    11.00000   -1.20000
AFIX   0
RESI 0
RESI 2 BIPY
N1    3   -0.207074    0.189878    0.269833    11.00000    0.02677    0.02502 =
         0.02245   -0.00295   -0.00502   -0.00532
N2    3   -0.298419    0.296349    0.287135    11.00000    0.02407    0.02101 =
         0.02838    0.00134   -0.00249   -0.00705
C1    1   -0.145889    0.150200    0.261801    11.00000    0.02727    0.02673 =
         0.03419   -0.00914   -0.00110   -0.00500
AFIX  43
H1    2   -0.140645    0.120838    0.279583    11.00000   -1.20000
AFIX   0
C2    1   -0.090086    0.149127    0.229491    11.00000    0.03148    0.03496 =
         0.03951   -0.01453   -0.00072    0.00423
AFIX  43
H2    2   -0.046884    0.120248    0.225407    11.00000   -1.20000
AFIX   0
C3    1   -0.098574    0.191388    0.202990    11.00000    0.04384    0.05063 =
         0.03091   -0.00654    0.00777   -0.01166
AFIX  43
H3    2   -0.060989    0.192293    0.180371    11.00000   -1.20000
AFIX   0
C4    1   -0.162894    0.232159    0.210200    11.00000    0.04155    0.03894 =
         0.03018    0.00091    0.00095   -0.00645
AFIX  43
H4    2   -0.170402    0.261222    0.192173    11.00000   -1.20000
AFIX   0
C5    1   -0.216652    0.230759    0.243767    11.00000    0.02473    0.02433 =
         0.02530   -0.00344   -0.00449   -0.00412
C6    1   -0.287768    0.273144    0.250718    11.00000    0.02173    0.02032 =
         0.02654    0.00513   -0.00283   -0.00712
C7    1   -0.341741    0.288398    0.220082    11.00000    0.03706    0.03084 =
         0.03025    0.00483   -0.00708   -0.01083
AFIX  43
H7    2   -0.332612    0.272027    0.194436    11.00000   -1.20000
AFIX   0
C8    1   -0.408616    0.327457    0.227180    11.00000    0.03006    0.03369 =
         0.04193    0.01534   -0.01150   -0.00670
AFIX  43
H8    2   -0.446479    0.337922    0.206707    11.00000   -1.20000
AFIX   0
C9    1   -0.419398    0.350928    0.264428    11.00000    0.02738    0.02510 =
         0.04677    0.00818   -0.00027   -0.00256
AFIX  43
H9    2   -0.464945    0.377836    0.270189    11.00000   -1.20000
AFIX   0
C10   1   -0.363193    0.334781    0.293117    11.00000    0.02700    0.02190 =
         0.03462    0.00214   -0.00094   -0.00491
AFIX  43
H10   2   -0.370480    0.351695    0.318591    11.00000   -1.20000
AFIX   0
RESI 0
RESI 3 BIPY
N1    3   -0.200140    0.146839    0.452012    11.00000    0.04651    0.02024 =
         0.02549    0.00172   -0.01205   -0.00680
N2    3   -0.355817    0.181152    0.430232    11.00000    0.03665    0.02457 =
         0.02027   -0.00199    0.00214   -0.01343
C1    1   -0.123189    0.132318    0.464538    11.00000    0.05270    0.02846 =
         0.03195    0.00146   -0.01547   -0.00261
AFIX  43
H1    2   -0.080414    0.151137    0.454634    11.00000   -1.20000
AFIX   0
C2    1   -0.102958    0.091428    0.491084    11.00000    0.06857    0.03641 =
         0.04180    0.00249   -0.02540    0.01060
AFIX  43
H2    2   -0.047535    0.081888    0.499133    11.00000   -1.20000
AFIX   0
C3    1   -0.165513    0.064892    0.505543    11.00000    0.08847    0.04084 =
         0.04133    0.01656   -0.01648   -0.01060
AFIX  43
H3    2   -0.153568    0.036716    0.524085    11.00000   -1.20000
AFIX   0
C4    1   -0.245387    0.078862    0.493340    11.00000    0.07893    0.03477 =
         0.03499    0.01022   -0.00900   -0.00917
AFIX  43
H4    2   -0.288625    0.060412    0.503222    11.00000   -1.20000
AFIX   0
C5    1   -0.261849    0.120258    0.466413    11.00000    0.06612    0.02414 =
         0.02396    0.00423   -0.00698   -0.01076
C6    1   -0.345689    0.136879    0.451540    11.00000    0.04473    0.02924 =
         0.03050    0.00290    0.00155   -0.01698
C7    1   -0.411531    0.107822    0.456728    11.00000    0.08591    0.03966 =
         0.06945    0.02344   -0.00971   -0.03421
AFIX  43
H7    2   -0.404467    0.075860    0.471648    11.00000   -1.20000
AFIX   0
C8    1   -0.486062    0.125325    0.440368    11.00000    0.05534    0.06775 =
         0.09233    0.02200   -0.01506   -0.04141
AFIX  43
H8    2   -0.530670    0.105437    0.443831    11.00000   -1.20000
AFIX   0
C9    1   -0.496379    0.170789    0.419314    11.00000    0.03736    0.04273 =
         0.05356   -0.00874   -0.00113   -0.02244
AFIX  43
H9    2   -0.548296    0.184132    0.408487    11.00000   -1.20000
AFIX   0
C10   1   -0.429298    0.197017    0.414112    11.00000    0.02907    0.03407 =
         0.02985   -0.00611    0.00000   -0.01066
AFIX  43
H10   2   -0.435144    0.228164    0.398207    11.00000   -1.20000
AFIX   0
RESI 0
RESI 4 BIPY
N1    3   -0.114064    0.249102    0.429828    11.00000    0.02625    0.02204 =
         0.02279   -0.00027   -0.00787   -0.00691
N2    3   -0.273400    0.279344    0.457100    11.00000    0.02391    0.01529 =
         0.02396    0.00162   -0.00274   -0.00830
C1    1   -0.038417    0.236329    0.411392    11.00000    0.02617    0.02611 =
         0.03476    0.00142   -0.00881   -0.00201
AFIX  43
H1    2   -0.029102    0.206498    0.394190    11.00000   -1.20000
AFIX   0
C2    1    0.025748    0.264491    0.416357    11.00000    0.02140    0.03642 =
         0.04424    0.00477   -0.00882   -0.00375
AFIX  43
H2    2    0.078297    0.254684    0.402792    11.00000   -1.20000
AFIX   0
C3    1    0.011459    0.307852    0.441873    11.00000    0.03033    0.03129 =
         0.05642    0.00335   -0.01395   -0.01025
AFIX  43
H3    2    0.054669    0.328005    0.446254    11.00000   -1.20000
AFIX   0
C4    1   -0.064965    0.321247    0.460559    11.00000    0.03182    0.02664 =
         0.04177   -0.00204   -0.01585   -0.00679
AFIX  43
H4    2   -0.075408    0.350822    0.477996    11.00000   -1.20000
AFIX   0
C5    1   -0.127811    0.291091    0.453840    11.00000    0.03510    0.01991 =
         0.02193    0.00554   -0.01076   -0.00715
C6    1   -0.213011    0.305174    0.470875    11.00000    0.03534    0.02162 =
         0.02036    0.00345   -0.00441   -0.00959
C7    1   -0.234216    0.346193    0.498709    11.00000    0.04484    0.02631 =
         0.02699   -0.00350   -0.00182   -0.00798
AFIX  43
H7    2   -0.192251    0.363696    0.509050    11.00000   -1.20000
AFIX   0
C8    1   -0.316309    0.361000    0.510996    11.00000    0.05727    0.02893 =
         0.03116   -0.00832    0.00934   -0.00962
AFIX  43
H8    2   -0.331350    0.388908    0.529699    11.00000   -1.20000
AFIX   0
C9    1   -0.376024    0.335075    0.495973    11.00000    0.03872    0.02746 =
         0.04207   -0.00201    0.00854   -0.00643
AFIX  43
H9    2   -0.433011    0.345268    0.503610    11.00000   -1.20000
AFIX   0
C10   1   -0.352064    0.294207    0.469752    11.00000    0.02864    0.02769 =
         0.03566    0.00050    0.00547   -0.00971
AFIX  43
H10   2   -0.393489    0.275617    0.460156    11.00000   -1.20000
AFIX   0
RESI 0
RESI 5 BIPY
N1    3   -0.187619    0.354368    0.368037    11.00000    0.02604    0.01609 =
         0.02262    0.00065   -0.00421   -0.00394
N2    3   -0.080756    0.287401    0.320577    11.00000    0.02091    0.02855 =
         0.02690   -0.00245   -0.00387   -0.00737
C1    1   -0.240382    0.385938    0.391876    11.00000    0.02305    0.02586 =
         0.02949    0.00229   -0.00454   -0.00110
AFIX  43
H1    2   -0.293626    0.376357    0.398240    11.00000   -1.20000
AFIX   0
C2    1   -0.221374    0.432340    0.407955    11.00000    0.03807    0.02688 =
         0.02765   -0.00654   -0.00769    0.00172
AFIX  43
H2    2   -0.260768    0.454091    0.424749    11.00000   -1.20000
AFIX   0
C3    1   -0.144104    0.445841    0.398887    11.00000    0.04519    0.02547 =
         0.03612   -0.00189   -0.01487   -0.01146
AFIX  43
H3    2   -0.128633    0.476859    0.409812    11.00000   -1.20000
AFIX   0
C4    1   -0.089708    0.414048    0.373922    11.00000    0.03210    0.02763 =
         0.02895    0.00084   -0.01193   -0.01083
AFIX  43
H4    2   -0.036587    0.423429    0.366943    11.00000   -1.20000
AFIX   0
C5    1   -0.111909    0.368016    0.358714    11.00000    0.02762    0.02371 =
         0.01759    0.00758   -0.00833   -0.00787
C6    1   -0.053455    0.331681    0.332388    11.00000    0.02128    0.02424 =
         0.02368    0.00768   -0.00625   -0.01132
C7    1    0.025037    0.342351    0.320769    11.00000    0.03113    0.03654 =
         0.03802    0.00114    0.00253   -0.01471
AFIX  43
H7    2    0.042956    0.374004    0.329038    11.00000   -1.20000
AFIX   0
C8    1    0.076881    0.306711    0.297136    11.00000    0.03331    0.05009 =
         0.05330    0.00302    0.01252   -0.01623
AFIX  43
H8    2    0.131537    0.313077    0.289689    11.00000   -1.20000
AFIX   0
C9    1    0.049064    0.261524    0.284252    11.00000    0.02881    0.03962 =
         0.04070   -0.00041    0.00513   -0.00357
AFIX  43
H9    2    0.083117    0.236850    0.267254    11.00000   -1.20000
AFIX   0
C10   1   -0.030185    0.253661    0.297063    11.00000    0.02776    0.03228 =
         0.03528   -0.00548   -0.00181   -0.00482
AFIX  43
H10   2   -0.049689    0.222575    0.288679    11.00000   -1.20000
AFIX   0
RESI 0
RESI 6 BIPY
N1    3   -0.119797    0.337585    0.804598    11.00000    0.01893    0.02261 =
         0.03624    0.00469   -0.00083   -0.00546
N2    3   -0.242783    0.408268    0.840357    11.00000    0.02808    0.01447 =
         0.02116    0.00384   -0.00576   -0.00672
C1    1   -0.066577    0.303922    0.782446    11.00000    0.02584    0.02196 =
         0.05782    0.00743    0.00357   -0.00257
AFIX  43
H1    2   -0.074999    0.268103    0.781833    11.00000   -1.20000
AFIX   0
C2    1    0.000016    0.318426    0.760397    11.00000    0.02866    0.05008 =
         0.07673    0.00638    0.02058    0.00309
AFIX  43
H2    2    0.036253    0.293497    0.744530    11.00000   -1.20000
AFIX   0
C3    1    0.012310    0.369861    0.762072    11.00000    0.02593    0.05693 =
         0.10154    0.01123    0.02178   -0.01379
AFIX  43
H3    2    0.057837    0.381194    0.747326    11.00000   -1.20000
AFIX   0
C4    1   -0.041105    0.405072    0.785045    11.00000    0.02685    0.03537 =
         0.08084    0.01359    0.00630   -0.01224
AFIX  43
H4    2   -0.033027    0.440914    0.786298    11.00000   -1.20000
AFIX   0
C5    1   -0.106529    0.387935    0.806262    11.00000    0.02158    0.02452 =
         0.04003    0.01224   -0.00659   -0.00922
C6    1   -0.169194    0.424224    0.830641    11.00000    0.02625    0.02008 =
         0.02730    0.00486   -0.00999   -0.00503
C7    1   -0.152625    0.473668    0.842928    11.00000    0.04336    0.02602 =
         0.04321    0.00711   -0.01303   -0.01863
AFIX  43
H7    2   -0.100701    0.484840    0.836044    11.00000   -1.20000
AFIX   0
C8    1   -0.213294    0.505748    0.865219    11.00000    0.07394    0.02144 =
         0.03953   -0.00288   -0.01671   -0.02042
AFIX  43
H8    2   -0.203083    0.539231    0.873976    11.00000   -1.20000
AFIX   0
C9    1   -0.287011    0.489627    0.874580    11.00000    0.04617    0.01732 =
         0.03922   -0.00184   -0.00808   -0.00336
AFIX  43
H9    2   -0.329300    0.511659    0.889600    11.00000   -1.20000
AFIX   0
C10   1   -0.299878    0.440449    0.861909    11.00000    0.03373    0.02104 =
         0.02814    0.00059   -0.00164   -0.00385
AFIX  43
H10   2   -0.351608    0.429042    0.868837    11.00000   -1.20000
AFIX   0
RESI 0
RESI 7 BIPY
N1    3   -0.323898    0.317113    0.768825    11.00000    0.02824    0.01947 =
         0.02667    0.00171    0.00288   -0.00842
N2    3   -0.215226    0.214374    0.772636    11.00000    0.03608    0.01887 =
         0.02904   -0.00326    0.00008   -0.00725
C1    1   -0.392423    0.353014    0.766726    11.00000    0.03600    0.02517 =
         0.02998    0.00112   -0.00001   -0.00146
AFIX  43
H1    2   -0.405259    0.377458    0.788185    11.00000   -1.20000
AFIX   0
C2    1   -0.445251    0.356512    0.735287    11.00000    0.03517    0.03682 =
         0.03553    0.00789   -0.00484   -0.00408
AFIX  43
H2    2   -0.492958    0.382689    0.734868    11.00000   -1.20000
AFIX   0
C3    1   -0.426078    0.320299    0.704232    11.00000    0.04424    0.04568 =
         0.03664    0.00898   -0.01753   -0.01271
AFIX  43
H3    2   -0.461581    0.320912    0.682301    11.00000   -1.20000
AFIX   0
C4    1   -0.356180    0.283855    0.705281    11.00000    0.03610    0.03945 =
         0.02343   -0.00345   -0.00251   -0.00715
AFIX  43
H4    2   -0.341979    0.259368    0.683940    11.00000   -1.20000
AFIX   0
C5    1   -0.305234    0.283111    0.738622    11.00000    0.03128    0.02108 =
         0.03577   -0.00114    0.00396   -0.00926
C6    1   -0.228224    0.243929    0.739531    11.00000    0.03484    0.02063 =
         0.02666   -0.00544   -0.00035   -0.00954
C7    1   -0.172450    0.237675    0.706143    11.00000    0.04469    0.03863 =
         0.03065   -0.00467    0.00388   -0.01352
AFIX  43
H7    2   -0.183495    0.258580    0.682743    11.00000   -1.20000
AFIX   0
C8    1   -0.101789    0.201408    0.707100    11.00000    0.03715    0.04793 =
         0.04286   -0.01456    0.01162   -0.00772
AFIX  43
H8    2   -0.062785    0.197581    0.684804    11.00000   -1.20000
AFIX   0
C9    1   -0.088408    0.170659    0.740942    11.00000    0.04009    0.03045 =
         0.05054   -0.00975    0.00227   -0.00074
AFIX  43
H9    2   -0.040281    0.144964    0.742408    11.00000   -1.20000
AFIX   0
C10   1   -0.146541    0.177979    0.772767    11.00000    0.03745    0.02147 =
         0.03813   -0.00681    0.00001    0.00320
AFIX  43
H10   2   -0.137632    0.156257    0.795905    11.00000   -1.20000
AFIX   0
RESI 0
RESI 8 BIPY
N1    3   -0.396700    0.249712    0.927197    11.00000    0.03754    0.02483 =
         0.02470    0.00036    0.00640   -0.01699
N2    3   -0.242911    0.223777    0.954006    11.00000    0.04835    0.01672 =
         0.03158    0.00543   -0.00953   -0.01213
C1    1   -0.467493    0.258702    0.908198    11.00000    0.03823    0.03935 =
         0.03521   -0.00452    0.00692   -0.02372
AFIX  43
H1    2   -0.476068    0.287873    0.890315    11.00000   -1.20000
AFIX   0
C2    1   -0.529524    0.226993    0.913515    11.00000    0.03490    0.04664 =
         0.03889   -0.02038    0.01544   -0.02158
AFIX  43
H2    2   -0.580019    0.234418    0.899957    11.00000   -1.20000
AFIX   0
C3    1   -0.515100    0.184456    0.939138    11.00000    0.05562    0.04072 =
         0.04625   -0.01928    0.02966   -0.03569
AFIX  43
H3    2   -0.555805    0.161752    0.943308    11.00000   -1.20000
AFIX   0
C4    1   -0.442516    0.174980    0.958469    11.00000    0.06822    0.02969 =
         0.03140   -0.00644    0.02147   -0.03283
AFIX  43
H4    2   -0.432598    0.145631    0.976109    11.00000   -1.20000
AFIX   0
C5    1   -0.382858    0.208164    0.952452    11.00000    0.05764    0.02246 =
         0.01956   -0.00708    0.01364   -0.02370
C6    1   -0.301931    0.198981    0.970781    11.00000    0.06559    0.02455 =
         0.02425    0.00232   -0.00516   -0.01960
C7    1   -0.286269    0.165073    1.003514    11.00000    0.11183    0.03334 =
         0.02928    0.00740   -0.01034   -0.03697
AFIX  43
H7    2   -0.330043    0.149319    1.016138    11.00000   -1.20000
AFIX   0
C8    1   -0.208370    0.154687    1.017242    11.00000    0.14714    0.02715 =
         0.04802    0.01835   -0.05336   -0.02356
AFIX  43
H8    2   -0.197180    0.131001    1.039098    11.00000   -1.20000
AFIX   0
C9    1   -0.145214    0.178708    0.999305    11.00000    0.11133    0.03243 =
         0.07006    0.02193   -0.06272   -0.02612
AFIX  43
H9    2   -0.090027    0.171412    1.008109    11.00000   -1.20000
AFIX   0
C10   1   -0.165146    0.213609    0.968204    11.00000    0.05800    0.02918 =
         0.05207    0.01048   -0.02914   -0.01634
AFIX  43
H10   2   -0.122824    0.231252    0.956223    11.00000   -1.20000
AFIX   0
RESI 0
RESI 9 BIPY
N1    3   -0.312762    0.353979    0.942729    11.00000    0.02784    0.02019 =
         0.02343    0.00191    0.00079   -0.00808
N2    3   -0.155427    0.319571    0.917607    11.00000    0.02518    0.02201 =
         0.03443    0.00249   -0.00755   -0.00783
C1    1   -0.391831    0.368990    0.956180    11.00000    0.03262    0.02570 =
         0.02712    0.00538    0.00349   -0.00749
AFIX  43
H1    2   -0.432775    0.347956    0.949815    11.00000   -1.20000
AFIX   0
C2    1   -0.415656    0.414099    0.979014    11.00000    0.04606    0.03076 =
         0.03031    0.00470    0.00964   -0.00147
AFIX  43
H2    2   -0.471839    0.423710    0.988298    11.00000   -1.20000
AFIX   0
C3    1   -0.356970    0.444262    0.987832    11.00000    0.06814    0.02724 =
         0.02575   -0.00296    0.00632   -0.00618
AFIX  43
H3    2   -0.371850    0.475321    1.003429    11.00000   -1.20000
AFIX   0
C4    1   -0.275587    0.429591    0.974031    11.00000    0.04759    0.02690 =
         0.03018   -0.00263   -0.00522   -0.01543
AFIX  43
H4    2   -0.234308    0.450591    0.979949    11.00000   -1.20000
AFIX   0
C5    1   -0.254718    0.384296    0.951627    11.00000    0.03260    0.01725 =
         0.02734    0.00394   -0.00642   -0.00477
C6    1   -0.169240    0.366285    0.935647    11.00000    0.02710    0.02432 =
         0.04473    0.00231   -0.00972   -0.00968
C7    1   -0.105005    0.396549    0.937279    11.00000    0.03756    0.03463 =
         0.12123   -0.01580   -0.01215   -0.01572
AFIX  43
H7    2   -0.114610    0.430344    0.949484    11.00000   -1.20000
AFIX   0
C8    1   -0.027267    0.376773    0.920932    11.00000    0.02795    0.04306 =
         0.15768   -0.02011   -0.00197   -0.01666
AFIX  43
H8    2    0.017270    0.396628    0.922615    11.00000   -1.20000
AFIX   0
C9    1   -0.014274    0.329501    0.902623    11.00000    0.02358    0.03166 =
         0.11436   -0.00223    0.00071   -0.00885
AFIX  43
H9    2    0.038919    0.315553    0.891262    11.00000   -1.20000
AFIX   0
C10   1   -0.080224    0.302149    0.900898    11.00000    0.02776    0.02616 =
         0.05733    0.00674   -0.00780   -0.00049
AFIX  43
H10   2   -0.072160    0.269340    0.887219    11.00000   -1.20000
AFIX   0
RESI 0
RESI 10 BIPY
N1    3   -0.296250    0.139919    0.864370    11.00000    0.02938    0.01480 =
         0.03078    0.00126    0.00115   -0.00357
N2    3   -0.412683    0.195334    0.818289    11.00000    0.02260    0.02092 =
         0.02972   -0.00245   -0.00142   -0.00710
C1    1   -0.242595    0.115842    0.890649    11.00000    0.03337    0.01844 =
         0.04070   -0.00062   -0.00575   -0.00136
AFIX  43
H1    2   -0.192339    0.129573    0.894141    11.00000   -1.20000
AFIX   0
C2    1   -0.257214    0.072127    0.912757    11.00000    0.05623    0.01995 =
         0.03189    0.00497   -0.00429    0.00441
AFIX  43
H2    2   -0.218431    0.056662    0.931490    11.00000   -1.20000
AFIX   0
C3    1   -0.328764    0.051434    0.907176    11.00000    0.05300    0.01748 =
         0.03891    0.00047    0.01091   -0.00984
AFIX  43
H3    2   -0.339950    0.021040    0.921714    11.00000   -1.20000
AFIX   0
C4    1   -0.384313    0.075348    0.880157    11.00000    0.03922    0.02220 =
         0.03298   -0.00226    0.00986   -0.01326
AFIX  43
H4    2   -0.434525    0.061817    0.876110    11.00000   -1.20000
AFIX   0
C5    1   -0.366148    0.119316    0.858969    11.00000    0.03094    0.01515 =
         0.02542   -0.00120    0.00537   -0.00653
C6    1   -0.423693    0.146519    0.829350    11.00000    0.02461    0.02158 =
         0.02907   -0.00498    0.00559   -0.01000
C7    1   -0.486764    0.123080    0.813522    11.00000    0.04640    0.03343 =
         0.05368   -0.00154   -0.00830   -0.02242
AFIX  43
H7    2   -0.494155    0.088380    0.821488    11.00000   -1.20000
AFIX   0
C8    1   -0.538487    0.150035    0.786348    11.00000    0.03508    0.04894 =
         0.05698   -0.00651   -0.01607   -0.01795
AFIX  43
H8    2   -0.581109    0.133923    0.775171    11.00000   -1.20000
AFIX   0
C9    1   -0.527962    0.200316    0.775557    11.00000    0.03330    0.04300 =
         0.04587   -0.00430   -0.01084   -0.00921
AFIX  43
H9    2   -0.563571    0.220089    0.757303    11.00000   -1.20000
AFIX   0
C10   1   -0.464023    0.221285    0.792047    11.00000    0.02848    0.03290 =
         0.03624    0.00117   -0.00560   -0.00776
AFIX  43
H10   2   -0.455894    0.255975    0.784414    11.00000   -1.20000
AFIX   0
RESI 0
SADI_CCF3 O1 C1
SADI_CCF3 0.04 O1 C2 O1 C3 O1 C4
SADI_CCF3 0.02 C1 C2 C1 C3 C1 C4
SADI_CCF3 0.04 C2 C3 C3 C4 C2 C4
SADI_CCF3 0.1 F1 C1 F2 C1 F3 C1 F4 C1 F5 C1 F6 C1 F7 C1 F8 C1 F9 C1
SADI_CCF3 0.02 F1 C2 F2 C2 F3 C2 F4 C3 F5 C3 F6 C3 F7 C4 F8 C4 F9 C4
SADI_CCF3 0.04 F1 F2 F2 F3 F3 F1 F4 F5 F5 F6 F6 F4 F7 F8 F8 F9 F9 F7
SIMU_CCF3 O1 > F9
RIGU_CCF3 O1 > F9

SADI Al1_0 O1_11 Al1_0 O1_12 Al1_0 O1_13 Al1_0 O1_14 Al2_0 O1_15 Al2_0 O1_16 =
 AL2_0 O1_17 AL2_0 O1_18 AL3_0 O1_19 AL3_0 O1_20 AL3_0 O1_21 AL3_0 O1_22 =
 AL4_0 O1_23 AL4_0 O1_24 AL4_0 O1_25 AL4_0 O1_26 AL5_0 O1_27 AL5_0 O1_28 =
 AL5_0 O1_29 AL5_0 O1_30 AL6_0 O1_31 AL6_0 O1_32 AL6_0 O1_33 AL6_0 O1_34 =
 AL5_0 O1_38 AL6_0 O1_39 AL2_0 O1_40 AL4_0 O1_41 AL6_0 O1_42 AL3_0 O1_43 =
 AL2_0 O1_44 AL1_0 O1_45 AL4_0 O1_46 AL2_0 O1_47 AL5_0 O1_48 AL5_0 O1_49 =
 AL4_0 O1_50 AL4_0 O1_51 AL1_0 O1_52 AL1_0 O1_53 AL3_0 O1_54 AL3_0 O1_55 =
 AL3_0 O1_56 AL2_0 O1_57 AL3_0 O1_58 AL4_0 O1_59 AL6_0 O1_60 AL4_0 O1_62 =
 AL4_0 O1_64

SADI Al1_0 C1_11 Al1_0 C1_12 Al1_0 C1_13 Al1_0 C1_14 Al2_0 C1_15 Al2_0 C1_16 =
 AL2_0 C1_17 AL2_0 C1_18 AL3_0 C1_19 AL3_0 C1_20 AL3_0 C1_21 AL3_0 C1_22 =
 AL4_0 C1_23 AL4_0 C1_24 AL4_0 C1_25 AL4_0 C1_26 AL5_0 C1_27 AL5_0 C1_28 =
 AL5_0 C1_29 AL5_0 C1_30 AL6_0 C1_31 AL6_0 C1_32 AL6_0 C1_33 AL6_0 C1_34 =
 AL5_0 C1_38 AL6_0 C1_39 AL2_0 C1_40 AL4_0 C1_41 AL6_0 C1_42 AL3_0 C1_43 =
 AL2_0 C1_44 AL1_0 C1_45 AL4_0 C1_46 AL2_0 C1_47 AL5_0 C1_48 AL5_0 C1_49 =
 AL4_0 C1_50 AL4_0 C1_51 AL1_0 C1_52 AL1_0 C1_53 AL3_0 C1_54 AL3_0 C1_55 =
 AL3_0 C1_56 AL2_0 C1_57 AL3_0 C1_58 AL4_0 C1_59 AL6_0 C1_60 AL4_0 C1_62 =
 AL4_0 C1_64

EADP O1_11 O1_53
EADP C1_11 C1_53
EADP C2_11 C4_53
EADP C3_11 C2_53
EADP C4_11 C3_53
EADP F1_11 F9_53
EADP F2_11 F7_53
EADP F3_11 F8_53
EADP F4_11 F1_53
EADP F5_11 F2_53
EADP F6_11 F3_53
EADP F7_11 F4_53
EADP F8_11 F6_53
EADP F9_11 F5_53

EADP O1_12 O1_52
EADP C1_12 C1_52
EADP C2_12 C3_52
EADP C3_12 C4_52
EADP C4_12 C3_52

EADP O1_14 O1_45
EADP C1_14 C1_45
EADP C2_14 C4_45
EADP C3_14 C3_45
EADP C4_14 C2_45

EADP O1_15 O1_47
EADP C1_15 C1_47
EADP C2_15 C3_47
EADP C3_15 C2_47
EADP C4_15 C4_47

EADP O1_16 O1_57
EADP C1_16 C1_57
EADP C2_16 C4_57
EADP C3_16 C3_57
EADP C4_16 C2_57

EADP O1_17 O1_44
EADP C1_17 C1_44
EADP C2_17 C2_44
EADP C3_17 C3_44
EADP C4_17 C4_44
EADP F7_17 F8_44
EADP F8_17 F7_44
EADP F9_17 F9_44

EADP O1_18 O1_40
EADP C1_18 C1_40
EADP C2_18 C3_40
EADP C3_18 C4_40
EADP C4_18 C2_40

EADP O1_19 O1_54 O1_58
EADP C1_19 C1_54 C1_58
EADP C2_19 C3_54 C4_58
EADP C3_19 C2_54
EADP C4_19 C4_54 C3_58
EADP F2_19 F6_54 F8_58
EADP F8_19 F9_54 F5_58

EADP O1_20 O1_56
EADP C1_20 C1_56
EADP C2_20 C3_56
EADP C3_20 C2_56
EADP C4_20 C4_56
EADP F1_20 F4_56
EADP F2_20 F5_56
EADP F6_20 F1_56
EADP F4_20 F2_56
EADP F5_20 F3_56
EADP F6_20 F1_56
EADP F7_20 F9_56
EADP F8_20 F8_56
EADP F9_20 F7_56

EADP O1_21 O1_55
EADP C1_21 C1_55
EADP C2_21 C4_55
EADP C3_21 C2_55
EADP C4_21 C3_55

EADP O1_22 O1_43
EADP C1_22 C1_43
EADP C2_22 C2_43
EADP C3_22 C4_43
EADP C4_22 C3_43

EADP O1_23 O1_51
EADP C1_23 C1_51
EADP C2_23 C4_51
EADP C3_23 C3_51
EADP C4_23 C2_51
EADP F1_23 F8_51
EADP F2_23 F9_51
EADP F3_23 F7_51

EADP O1_24 O1_46 O1_59 O1_62
EADP C1_24 C1_46 C1_59 C1_62
EADP C2_24 C4_62
EADP C3_24 C2_62
EADP C4_24 C3_62
EADP C2_46 C2_59
EADP C3_46 C3_59
EADP C4_46 C4_59
EADP F1_24 F3_46 F3_59 F7_62
EADP F2_24 F6_46 F6_59 F8_62
EADP F3_24 F5_46 F5_59 F9_62
EADP F4_24 F7_46 F7_59 F3_62
EADP F5_24 F4_46 F4_59 F1_62
EADP F6_24 F8_46 F8_59 F2_62
EADP F7_24 F9_46 F9_59 F5_62
EADP F8_24 F2_46 F2_59 F6_62
EADP F9_24 F1_46 F1_59 F4_62

EADP O1_25 O1_41
EADP C1_25 C1_41
EADP C3_25 C4_41
EADP C4_25 C3_41
EADP F1_25 F1_41
EADP F2_25 F2_41
EADP F3_25 F9_41
EADP F4_25 F7_41
EADP F5_25 F8_41
EADP F6_25 F4_41
EADP F7_25 F5_41
EADP F8_25 F6_41
EADP F9_25 F3_41

EADP O1_26 O1_50 O1_64
EADP C1_26 C1_50 C1_64
EADP C2_26 C2_50 C2_64
EADP C3_26 C4_50 C4_64
EADP C4_26 C3_50 C3_64
EADP F3_26 F9_50
EADP F4_26 F8_50
EADP F6_26 F7_50
EADP F8_26 F6_50 F6_64
EADP F9_26 F4_50 F4_64

EADP O1_28 O1_49
EADP C1_28 C1_49
EADP C2_28 C3_49
EADP C3_28 C4_49
EADP C4_28 C2_49
EADP F1_28 F5_49
EADP F2_28 F4_49
EADP F3_28 F6_49
EADP F4_28 F7_49
EADP F5_28 F8_49
EADP F6_28 F9_49
EADP F7_28 F2_49
EADP F8_28 F1_49
EADP F9_28 F3_49

EADP O1_29 O1_38
EADP C1_29 C1_38
EADP C2_29 C4_38
EADP C4_29 C3_38

EADP O1_30 O1_48
EADP C1_30 C1_48
EADP C2_30 C4_48
EADP C3_30 C3_48
EADP C4_30 C2_48

EADP O1_31 O1_60
EADP C1_31 C1_60
EADP C2_31 C3_60
EADP C3_31 C4_60
EADP C4_31 C2_60
EADP F1_31 F5_60
EADP F2_31 F4_60
EADP F3_31 F6_60
EADP F4_31 F7_60
EADP F5_31 F8_60
EADP F6_31 F9_60
EADP F7_31 F2_60
EADP F8_31 F1_60
EADP F9_31 F3_60

EADP O1_33 O1_42
EADP C1_33 C1_42
EADP C2_33 C4_42
EADP C3_33 C3_42
EADP C4_33 C2_42
EADP F1_33 F8_42
EADP F2_33 F9_42
EADP F3_33 F7_42
EADP F4_33 F4_42
EADP F5_33 F6_42
EADP F6_33 F5_42
EADP F7_33 F2_42
EADP F8_33 F3_42
EADP F9_33 F1_42

EADP O1_34 O1_39
EADP C1_34 C1_39
EADP C2_34 C4_39
EADP C3_34 C2_39
EADP C4_34 C3_39
EADP F1_34 F9_39
EADP F2_34 F2_39
EADP F3_34 F1_39
EADP F4_34 F5_39
EADP F5_34 F3_39
EADP F6_34 F6_39
EADP F7_34 F4_39
EADP F8_34 F8_39
EADP F9_34 F7_39

DFIX -2.9 Al3_0 F9_54

SUMP 1 0.00001 1 18 1 22 1 23
SUMP 1 0.00001 1 10 1 24 1 25 1 28
SUMP 1 0.00001 1 14 1 29 1 30

RESI 11 CCF3
PART 1 171
O1    4    0.291482    0.497997    0.337811   171.00000    0.04389    0.02169 =
         0.01962    0.00325   -0.00015   -0.00914
C1    1    0.261151    0.506512    0.300568   171.00000    0.04477    0.02567 =
         0.01826    0.00284    0.00118   -0.00808
C2    1    0.331418    0.489942    0.268152   171.00000    0.04955    0.03352 =
         0.02262   -0.00004    0.00428   -0.01020
F1    5    0.374777    0.444024    0.277363   171.00000    0.05142    0.03363 =
         0.04262   -0.00235    0.00284   -0.00552
F2    5    0.385756    0.524923    0.266285   171.00000    0.05360    0.04312 =
         0.03981    0.00609    0.00271   -0.01834
F3    5    0.305061    0.487520    0.231180   171.00000    0.04769    0.05735 =
         0.01826   -0.00277    0.00888   -0.01366
C3    1    0.189060    0.475072    0.294313   171.00000    0.04954    0.03884 =
         0.03069    0.00612   -0.00608   -0.01392
F4    5    0.217493    0.423866    0.288272   171.00000    0.05921    0.03644 =
         0.04740    0.00032   -0.01816   -0.01632
F5    5    0.143641    0.492189    0.263069   171.00000    0.05396    0.05512 =
         0.04404    0.01503   -0.01568   -0.01828
F6    5    0.137819    0.477703    0.327065   171.00000    0.04618    0.06056 =
         0.03933    0.00594   -0.00258   -0.02174
C4    1    0.231791    0.566600    0.296675   171.00000    0.04510    0.02840 =
         0.02830    0.00423   -0.00148   -0.00737
F7    5    0.285022    0.593953    0.312424   171.00000    0.05144    0.02984 =
         0.03408    0.00260   -0.00218   -0.01300
F8    5    0.223039    0.581578    0.258433   171.00000    0.05903    0.03883 =
         0.03320    0.01257   -0.01093   -0.01344
F9    5    0.158572    0.581482    0.316331   171.00000    0.04963    0.03655 =
         0.04851    0.00262    0.00459   -0.00316
PART 0
RESI 0

rem the following was inserted by DSR:
RESI 53 CCF3
PART 2 -171
O1    4    0.250400    0.487574    0.340506  -171.00000    0.04389    0.02169 =
         0.01962    0.00325   -0.00015   -0.00914
C1    1    0.238254    0.502371    0.302337  -171.00000    0.04477    0.02567 =
         0.01826    0.00284    0.00118   -0.00808
C2    1    0.162335    0.479709    0.286289  -171.00000    0.04954    0.03884 =
         0.03069    0.00612   -0.00608   -0.01392
F1    5    0.186506    0.428759    0.278425  -171.00000    0.05921    0.03644 =
         0.04740    0.00032   -0.01816   -0.01632
F2    5    0.133532    0.502407    0.252831  -171.00000    0.05396    0.05512 =
         0.04404    0.01503   -0.01568   -0.01828
F3    5    0.101059    0.481897    0.313683  -171.00000    0.04618    0.06056 =
         0.03933    0.00594   -0.00258   -0.02174
C3    1    0.218247    0.563427    0.299239  -171.00000    0.04510    0.02840 =
         0.02830    0.00423   -0.00148   -0.00737
F4    5    0.262747    0.588305    0.323164  -171.00000    0.05144    0.02984 =
         0.03408    0.00260   -0.00218   -0.01300
F5    5    0.137987    0.575819    0.311047  -171.00000    0.04963    0.03655 =
         0.04851    0.00262    0.00459   -0.00316
F6    5    0.224600    0.584074    0.262385  -171.00000    0.05903    0.03883 =
         0.03320    0.01257   -0.01093   -0.01344
C4    1    0.314073    0.484094    0.273691  -171.00000    0.04955    0.03352 =
         0.02262   -0.00004    0.00428   -0.01020
F7    5    0.374317    0.514289    0.276227  -171.00000    0.05360    0.04312 =
         0.03981    0.00609    0.00271   -0.01834
F8    5    0.288460    0.486891    0.236024  -171.00000    0.04769    0.05735 =
         0.01826   -0.00277    0.00888   -0.01366
F9    5    0.347680    0.434451    0.280032  -171.00000    0.05142    0.03363 =
         0.04262   -0.00235    0.00284   -0.00552
PART 0
RESI 0
rem The end of the DSR entry

rem rem dsr put OC(CF3)3 with O1 C1 C2 on Q1 C1_11 C3_11 part 2 occ -171 =
rem resi CCF3

RESI 12 CCF3
PART 1 161
O1    4    0.395511    0.479872    0.402055   161.00000    0.01894    0.03236 =
         0.03836   -0.00902    0.00019   -0.00790
C1    1    0.471083    0.495723    0.397854   161.00000    0.01942    0.03922 =
         0.05122   -0.01229    0.00124   -0.00627
C2    1    0.503383    0.494818    0.440821   161.00000    0.03733    0.04629 =
         0.05852   -0.00937   -0.00371   -0.00760
F1    5    0.463393    0.536466    0.461802   161.00000    0.05195    0.07745 =
         0.05108   -0.01963   -0.00045   -0.00340
F2    5    0.489795    0.453197    0.462575   161.00000    0.06468    0.08897 =
         0.06497    0.01010   -0.02310   -0.01437
F3    5    0.584603    0.499153    0.440800   161.00000    0.03221    0.11112 =
         0.06551   -0.02099   -0.00739   -0.01289
C3    1    0.530382    0.457992    0.370278   161.00000    0.03329    0.05356 =
         0.06031   -0.00816    0.00479   -0.00251
F4    5    0.552638    0.411665    0.389371   161.00000    0.06972    0.04981 =
         0.09343   -0.00731    0.01768    0.01863
F5    5    0.600917    0.477044    0.360528   161.00000    0.02311    0.07315 =
         0.06665   -0.01635    0.00910    0.00097
F6    5    0.496659    0.447494    0.335479   161.00000    0.04743    0.06439 =
         0.07390   -0.02816   -0.00981    0.00476
C4    1    0.466831    0.552499    0.380688   161.00000    0.03733    0.04629 =
         0.05852   -0.00937   -0.00371   -0.00760
F7    5    0.533306    0.575140    0.387170   161.00000    0.04979    0.04894 =
         0.10176   -0.01720    0.00679   -0.02607
F8    5    0.461897    0.550998    0.341000   161.00000    0.07748    0.06064 =
         0.05874    0.00525   -0.00432   -0.01746
F9    5    0.401878    0.582686    0.396956   161.00000    0.05227    0.03468 =
         0.08186   -0.00252    0.01852    0.00523
PART 0
RESI 0

rem the following was inserted by DSR:
RESI 52 CCF3
PART 2 -161
O1    4    0.392518    0.494476    0.380313  -161.00000    0.01894    0.03236 =
         0.03836   -0.00902    0.00019   -0.00790
C1    1    0.472228    0.496697    0.390125  -161.00000    0.01942    0.03922 =
         0.05122   -0.01229    0.00124   -0.00627
C2    1    0.528575    0.480696    0.352298  -161.00000    0.01973    0.05280 =
         0.04657   -0.01888   -0.00199   -0.00631
F1    5    0.506952    0.434081    0.343926  -161.00000    0.03528    0.05933 =
         0.05230   -0.02908    0.01198   -0.01783
F2    5    0.609282    0.472528    0.358553  -161.00000    0.01991    0.04990 =
         0.03922   -0.01070    0.00326   -0.00669
F3    5    0.511552    0.515445    0.323659  -161.00000    0.05337    0.09634 =
         0.06534    0.00790   -0.01105   -0.00197
C3    1    0.474115    0.554294    0.401633  -161.00000    0.03733    0.04629 =
         0.05852   -0.00937   -0.00371   -0.00760
F4    5    0.447366    0.563297    0.439610  -161.00000    0.07047    0.07797 =
         0.08024   -0.03054    0.00904   -0.02744
F5    5    0.426277    0.587774    0.379079  -161.00000    0.04617    0.06057 =
         0.08852    0.00074    0.00681    0.00524
F6    5    0.552955    0.562954    0.399397  -161.00000    0.04154    0.04349 =
         0.09768   -0.01355   -0.00509   -0.01441
C4    1    0.505697    0.458408    0.423453  -161.00000    0.03329    0.05356 =
         0.06031   -0.00816    0.00479   -0.00251
F7    5    0.443261    0.452456    0.449096  -161.00000    0.03933    0.10137 =
         0.05609    0.01469    0.00280   -0.01156
F8    5    0.569977    0.471989    0.441672  -161.00000    0.04760    0.08414 =
         0.04866    0.02250   -0.00041   -0.01621
F9    5    0.536680    0.409887    0.410918  -161.00000    0.07839    0.06396 =
         0.09047    0.00624    0.01828    0.00391
PART 0
RESI 0
rem The end of the DSR entry

rem rem dsr put OC(CF3)3 with O1 C1 C2 on Q1 C1_12 Q58 part 2 occ -161 resi =
rem CCF3

RESI 13 CCF3
O1    4    0.236549    0.460051    0.415316    11.00000    0.03380    0.02012 =
         0.03225    0.00058    0.01272   -0.00043
C1    1    0.181803    0.486950    0.441887    11.00000    0.02194    0.02145 =
         0.02041   -0.00360    0.00326   -0.00363
C2    1    0.160424    0.545180    0.428762    11.00000    0.02890    0.02083 =
         0.03048   -0.00323    0.00110   -0.00174
F1    5    0.229051    0.565052    0.418068    11.00000    0.02909    0.02236 =
         0.05196    0.00470    0.00555   -0.00433
F2    5    0.111880    0.550214    0.397790    11.00000    0.03818    0.03162 =
         0.03548    0.00011   -0.00814    0.00521
F3    5    0.120652    0.575724    0.458476    11.00000    0.03317    0.02912 =
         0.04371   -0.01480    0.00504   -0.00206
C3    1    0.101097    0.461479    0.443458    11.00000    0.02909    0.03106 =
         0.03020   -0.00258   -0.00085   -0.00794
F4    5    0.079972    0.450457    0.406640    11.00000    0.04338    0.05280 =
         0.03997   -0.00899   -0.01196   -0.01774
F5    5    0.036164    0.491870    0.460682    11.00000    0.02587    0.04593 =
         0.05795   -0.00377    0.01057   -0.01030
F6    5    0.111448    0.416039    0.463680    11.00000    0.04132    0.03352 =
         0.04972    0.00376    0.00027   -0.01874
C4    1    0.218302    0.483898    0.484288    11.00000    0.03754    0.03413 =
         0.02683    0.00127   -0.00363   -0.01182
F7    5    0.257140    0.436202    0.491552    11.00000    0.04747    0.03959 =
         0.03895    0.01136   -0.01355   -0.00762
F8    5    0.273505    0.517275    0.486956    11.00000    0.04465    0.04288 =
         0.04911   -0.00046   -0.01936   -0.01767
F9    5    0.160076    0.496349    0.513343    11.00000    0.05843    0.05919 =
         0.02215   -0.00851    0.00575   -0.01247
RESI 0
RESI 14 CCF3
PART 1 91
O1    4    0.337200    0.393480    0.363183    91.00000    0.03602    0.01457 =
         0.03151   -0.00151    0.00494    0.00090
C1    1    0.339141    0.342508    0.374544    91.00000    0.04665    0.01341 =
         0.03284   -0.00098    0.00337   -0.00177
C2    1    0.255870    0.330876    0.393764    91.00000    0.05364    0.02345 =
         0.04831   -0.00889    0.01366   -0.01124
F1    5    0.247672    0.345217    0.432047    91.00000    0.11366    0.03500 =
         0.04755   -0.01196    0.04045   -0.01994
F2    5    0.248564    0.279649    0.393285    91.00000    0.09034    0.02472 =
         0.06965   -0.01497    0.04495   -0.02559
F3    5    0.191670    0.356838    0.376112    91.00000    0.04700    0.03650 =
         0.07090   -0.01069    0.01789   -0.01861
C3    1    0.409437    0.326046    0.404188    91.00000    0.08030    0.02714 =
         0.04773    0.00079   -0.01059   -0.00216
F4    5    0.408669    0.364047    0.430258    91.00000    0.11625    0.04523 =
         0.04175    0.00742   -0.03408   -0.01202
F5    5    0.404425    0.281005    0.421973    91.00000    0.11520    0.03743 =
         0.06472    0.01835   -0.02276    0.00236
F6    5    0.483422    0.320797    0.384976    91.00000    0.06688    0.05147 =
         0.09529    0.00090   -0.02436    0.00707
C4    1    0.359342    0.307639    0.336033    91.00000    0.05341    0.01847 =
         0.04077   -0.00538    0.00999   -0.00198
F7    5    0.383734    0.257185    0.344524    91.00000    0.06180    0.01793 =
         0.06018   -0.00621    0.01566   -0.00147
F8    5    0.419846    0.325085    0.313672    91.00000    0.08042    0.03101 =
         0.07434   -0.00847    0.04154   -0.00437
F9    5    0.293216    0.308911    0.314392    91.00000    0.07805    0.04287 =
         0.04168   -0.01688    0.00034   -0.00873
PART 0

rem the following was inserted by DSR:
RESI 45 CCF3
PART 2 -91
O1    4    0.345673    0.394075    0.365919   -91.00000    0.03602    0.01457 =
         0.03151   -0.00151    0.00494    0.00090
C1    1    0.336600    0.342995    0.373031   -91.00000    0.04665    0.01341 =
         0.03284   -0.00098    0.00337   -0.00177
C2    1    0.409143    0.310533    0.348708   -91.00000    0.05341    0.01847 =
         0.04077   -0.00538    0.00999   -0.00198
F1    5    0.413028    0.326295    0.310313   -91.00000    0.02739    0.02851 =
         0.03650   -0.00480    0.00892    0.00023
F2    5    0.401836    0.259276    0.348246   -91.00000    0.07125    0.01829 =
         0.05720   -0.00598    0.00973   -0.00130
F3    5    0.480627    0.312190    0.366128   -91.00000    0.05571    0.04768 =
         0.07491   -0.01537   -0.00343    0.00674
C3    1    0.338036    0.330552    0.418207   -91.00000    0.08030    0.02714 =
         0.04773    0.00079   -0.01059   -0.00216
F4    5    0.263811    0.347609    0.436168   -91.00000    0.09404    0.02330 =
         0.02838    0.00375   -0.00238   -0.00054
F5    5    0.386450    0.355908    0.439000   -91.00000    0.12727    0.03911 =
         0.05506    0.01823   -0.03673   -0.02022
F6    5    0.353379    0.279483    0.426472   -91.00000    0.08173    0.02166 =
         0.04456    0.00755    0.00673    0.00407
C4    1    0.253965    0.332666    0.355897   -91.00000    0.05364    0.02345 =
         0.04831   -0.00889    0.01366   -0.01124
F7    5    0.194434    0.372604    0.362630   -91.00000    0.03728    0.02415 =
         0.07059   -0.00364    0.00296   -0.01299
F8    5    0.229904    0.288886    0.370278   -91.00000    0.07054    0.02992 =
         0.06307   -0.00477    0.00275   -0.02382
F9    5    0.260982    0.327452    0.315921   -91.00000    0.05312    0.04842 =
         0.04977   -0.01060    0.00012   -0.01104
PART 0
RESI 0
rem The end of the DSR entry

rem rem dsr put OC(CF3)3 with O1 C1 C2 C3 C4 on O1_14 C1_14 Q38 Q36 Q61 =
rem part 2 occ -91 resi CCF3

RESI 0
RESI 15 CCF3
PART 1 111
O1    4    0.179327    0.220526    0.562476   111.00000    0.02152    0.03836 =
         0.02091    0.00316   -0.00759   -0.00648
C1    1    0.152730    0.179010    0.545363   111.00000    0.03278    0.04441 =
         0.02744   -0.00150   -0.00776   -0.01086
C2    1    0.224468    0.133263    0.535478   111.00000    0.03917    0.05513 =
         0.03935   -0.01137   -0.00873   -0.00651
F1    5    0.272057    0.114115    0.565803   111.00000    0.03988    0.08291 =
         0.05108   -0.00015   -0.01396   -0.00855
F2    5    0.277274    0.148870    0.507693   111.00000    0.03290    0.06066 =
         0.06307    0.00312    0.00803    0.01014
F3    5    0.194234    0.091637    0.520731   111.00000    0.05248    0.05062 =
         0.07226   -0.01334   -0.02274    0.00082
C3    1    0.106387    0.198676    0.507010   111.00000    0.03282    0.05514 =
         0.02708   -0.00015   -0.00541   -0.00956
F4    5    0.150156    0.230457    0.485812   111.00000    0.02977    0.07676 =
         0.02425    0.01342   -0.00669   -0.01521
F5    5    0.091549    0.160270    0.483276   111.00000    0.04870    0.06901 =
         0.03120   -0.00393   -0.00953   -0.01929
F6    5    0.033206    0.226688    0.517450   111.00000    0.03077    0.06533 =
         0.02958    0.00390   -0.00437   -0.00376
C4    1    0.090530    0.154958    0.574173   111.00000    0.03601    0.05252 =
         0.03484    0.00292   -0.00828   -0.01615
F7    5    0.130622    0.120826    0.600039   111.00000    0.06836    0.04635 =
         0.03913    0.00877   -0.02061   -0.02474
F8    5    0.039493    0.128061    0.554907   111.00000    0.06866    0.09035 =
         0.03757    0.00718   -0.00790   -0.05367
F9    5    0.043616    0.191992    0.595989   111.00000    0.04138    0.05887 =
         0.03556    0.00957   -0.00067   -0.01930
PART 0
RESI 0

rem the following was inserted by DSR:
RESI 47 CCF3
PART 2 -111
O1    4    0.178954    0.196934    0.584242  -111.00000    0.02152    0.03836 =
         0.02091    0.00316   -0.00759   -0.00648
C1    1    0.154121    0.169780    0.553154  -111.00000    0.03278    0.04441 =
         0.02744   -0.00150   -0.00776   -0.01086
C2    1    0.118406    0.206199    0.519241  -111.00000    0.03282    0.05514 =
         0.02708   -0.00015   -0.00541   -0.00956
F1    5    0.045560    0.234501    0.530374  -111.00000    0.03957    0.06846 =
         0.03843    0.00084   -0.00963   -0.00352
F2    5    0.109808    0.181211    0.485092  -111.00000    0.06921    0.06850 =
         0.03006   -0.00029   -0.01143   -0.01297
F3    5    0.170123    0.241563    0.511236  -111.00000    0.05046    0.06602 =
         0.03715    0.01633   -0.01093   -0.01754
C3    1    0.228800    0.133087    0.533267  -111.00000    0.03917    0.05513 =
         0.03935   -0.01137   -0.00873   -0.00651
F4    5    0.283695    0.129027    0.561546  -111.00000    0.02961    0.03721 =
         0.04794   -0.01429   -0.01178   -0.00085
F5    5    0.263747    0.153698    0.500652  -111.00000    0.02852    0.07206 =
         0.04366   -0.00643   -0.01010    0.00125
F6    5    0.212603    0.086045    0.522831  -111.00000    0.02712    0.04872 =
         0.06093   -0.01893   -0.01645    0.00397
C4    1    0.086211    0.138883    0.570872  -111.00000    0.03601    0.05252 =
         0.03484    0.00292   -0.00828   -0.01615
F7    5    0.116993    0.096078    0.591302  -111.00000    0.04721    0.04657 =
         0.04715    0.00834   -0.01684   -0.02349
F8    5    0.043298    0.122694    0.541460  -111.00000    0.05094    0.06594 =
         0.04597   -0.00291   -0.01748   -0.02191
F9    5    0.032614    0.169450    0.595333  -111.00000    0.02922    0.05330 =
         0.04307   -0.00079   -0.00505   -0.01494
PART 0
RESI 0
rem The end of the DSR entry

rem rem dsr put OC(CF3)3 with O1 C1 C2 on Q2 C1_15 C3_15 part 2 occ -111 =
rem resi CCF3

RESI 16 CCF3
PART 1 211
O1    4    0.206483    0.308627    0.604531   211.00000    0.02228    0.02270 =
         0.05912    0.01174    0.00534    0.00284
C1    1    0.145546    0.349713    0.608275   211.00000    0.03021    0.02482 =
         0.05154    0.01290    0.00509    0.00477
C2    1    0.106320    0.364243    0.566721   211.00000    0.03464    0.04285 =
         0.05794    0.01578    0.00293    0.00899
F1    5    0.052669    0.331036    0.558127   211.00000    0.04908    0.06897 =
         0.06195    0.00983   -0.01113   -0.00230
F2    5    0.164413    0.359125    0.537753   211.00000    0.04614    0.06567 =
         0.05346    0.01936    0.00742    0.00294
F3    5    0.065079    0.413632    0.566537   211.00000    0.04367    0.05176 =
         0.05748    0.03075    0.00145    0.01120
C3    1    0.183723    0.397804    0.622718   211.00000    0.05043    0.03212 =
         0.06993    0.00910   -0.00193   -0.00071
F4    5    0.223131    0.417070    0.590479   211.00000    0.05917    0.03661 =
         0.08661    0.01368    0.01261   -0.00869
F5    5    0.125948    0.435194    0.638481   211.00000    0.08271    0.03027 =
         0.08741   -0.00083    0.01427    0.00342
F6    5    0.236566    0.383195    0.651493   211.00000    0.08051    0.04566 =
         0.08166    0.00587   -0.02867   -0.01213
C4    1    0.075924    0.336913    0.637800   211.00000    0.03479    0.03573 =
         0.05865    0.01528    0.01064    0.00731
F7    5    0.005739    0.370451    0.636440   211.00000    0.03656    0.05497 =
         0.06956    0.02660    0.01948    0.02125
F8    5    0.101945    0.339779    0.675983   211.00000    0.07925    0.05361 =
         0.05440    0.01824    0.00853    0.00804
F9    5    0.059730    0.288254    0.634402   211.00000    0.02414    0.03840 =
         0.07564    0.02658    0.00906    0.00269
PART 0
RESI 0

rem the following was inserted by DSR:
RESI 57 CCF3
PART 2 -211
O1    4    0.191356    0.306112    0.594310  -211.00000    0.02228    0.02270 =
         0.05912    0.01174    0.00534    0.00284
C1    1    0.140094    0.348461    0.608952  -211.00000    0.03021    0.02482 =
         0.05154    0.01290    0.00509    0.00477
C2    1    0.072596    0.332457    0.638898  -211.00000    0.03479    0.03573 =
         0.05865    0.01528    0.01064    0.00731
F1    5    0.044219    0.290320    0.625459  -211.00000    0.04684    0.03906 =
         0.06944    0.01205    0.00454   -0.00026
F2    5    0.005960    0.368869    0.646588  -211.00000    0.03914    0.04212 =
         0.06461    0.01691    0.01061    0.01564
F3    5    0.103107    0.319966    0.675072  -211.00000    0.05263    0.04016 =
         0.06007    0.01714    0.00490    0.00414
C3    1    0.188351    0.387539    0.629569  -211.00000    0.05043    0.03212 =
         0.06993    0.00910   -0.00193   -0.00071
F4    5    0.228018    0.417350    0.604253  -211.00000    0.03552    0.02513 =
         0.06869    0.00255   -0.01299   -0.00356
F5    5    0.246221    0.360720    0.651666  -211.00000    0.05066    0.02976 =
         0.08297    0.00564   -0.01794    0.00235
F6    5    0.139812    0.419571    0.655236  -211.00000    0.05474    0.04226 =
         0.08237   -0.00659   -0.00743    0.00276
C4    1    0.095562    0.377284    0.572803  -211.00000    0.03464    0.04285 =
         0.05794    0.01578    0.00293    0.00899
F7    5    0.147212    0.378579    0.541157  -211.00000    0.05136    0.05425 =
         0.06267    0.02896    0.00515    0.02188
F8    5    0.064333    0.425886    0.584826  -211.00000    0.04688    0.04093 =
         0.06943    0.01827   -0.00150    0.01277
F9    5    0.034410    0.351854    0.561702  -211.00000    0.05187    0.05930 =
         0.09648    0.00300   -0.00843    0.00510
PART 0
RESI 0
rem The end of the DSR entry

rem rem dsr put OC(CF3)3 with O1 C1 C2 on Q18 C1_16 C4_16 part 2 occ -211 =
rem resi CCF3

RESI 17 CCF3
PART 1 81
O1    4    0.219268    0.205097    0.641883    81.00000    0.02431    0.02411 =
         0.01724    0.00686   -0.00182   -0.00289
C1    1    0.247802    0.185565    0.677745    81.00000    0.02811    0.02886 =
         0.01980    0.00858   -0.00064    0.00079
C2    1    0.243668    0.230309    0.708365    81.00000    0.03174    0.04213 =
         0.02892    0.00046   -0.00563    0.00569
F1    5    0.271696    0.272123    0.692333    81.00000    0.05119    0.03367 =
         0.03766   -0.00117   -0.01129   -0.00275
F2    5    0.164163    0.245238    0.721023    81.00000    0.03880    0.07525 =
         0.03403   -0.00797    0.00169    0.01979
F3    5    0.287228    0.216303    0.741061    81.00000    0.03766    0.04978 =
         0.02989   -0.00192   -0.00993    0.00474
C3    1    0.192784    0.144143    0.692284    81.00000    0.03903    0.04514 =
         0.03262    0.02261   -0.01314   -0.01330
F4    5    0.113625    0.162029    0.686183    81.00000    0.02905    0.07080 =
         0.04832    0.03019   -0.00420   -0.01327
F5    5    0.200527    0.134356    0.731312    81.00000    0.04405    0.08114 =
         0.03611    0.03264   -0.01136   -0.02013
F6    5    0.214107    0.099295    0.671632    81.00000    0.06413    0.03771 =
         0.05489    0.01555   -0.02278   -0.01728
C4    1    0.339895    0.158514    0.673247    81.00000    0.02957    0.03556 =
         0.02591    0.00904   -0.00376    0.00266
F7    5    0.352896    0.119211    0.700007    81.00000    0.04911    0.03721 =
         0.03346    0.01116   -0.01069    0.00977
F8    5    0.356763    0.137883    0.637091    81.00000    0.03128    0.05163 =
         0.02692    0.00247    0.00340   -0.00006
F9    5    0.396547    0.190592    0.678675    81.00000    0.03271    0.05639 =
         0.05081   -0.00206    0.00982   -0.01155
PART 0
RESI 0

rem the following was inserted by DSR:
RESI 44 CCF3
PART 2 -81
O1    4    0.243838    0.232108    0.652032   -81.00000    0.02431    0.02411 =
         0.01724    0.00686   -0.00182   -0.00289
C1    1    0.256009    0.196215    0.682108   -81.00000    0.02811    0.02886 =
         0.01980    0.00858   -0.00064    0.00079
C2    1    0.257428    0.226753    0.722088   -81.00000    0.03174    0.04213 =
         0.02892    0.00046   -0.00563    0.00569
F1    5    0.301454    0.266284    0.718076   -81.00000    0.04562    0.04980 =
         0.03461   -0.00218   -0.01215   -0.00235
F2    5    0.287545    0.195844    0.751614   -81.00000    0.03681    0.05367 =
         0.02498    0.00315   -0.00589    0.00779
F3    5    0.180936    0.249163    0.734276   -81.00000    0.03292    0.07343 =
         0.03055   -0.01523   -0.00750    0.01583
C3    1    0.185381    0.162061    0.685990   -81.00000    0.03903    0.04514 =
         0.03262    0.02261   -0.01314   -0.01330
F4    5    0.198193    0.124250    0.657699   -81.00000    0.06713    0.05198 =
         0.04172    0.02077   -0.02406   -0.02357
F5    5    0.111914    0.190444    0.679988   -81.00000    0.03844    0.06244 =
         0.06038    0.03514   -0.01380   -0.01694
F6    5    0.178438    0.138484    0.721935   -81.00000    0.04639    0.08017 =
         0.04026    0.03984   -0.01681   -0.02587
C4    1    0.339858    0.159897    0.673824   -81.00000    0.02957    0.03556 =
         0.02591    0.00904   -0.00376    0.00266
F7    5    0.342596    0.130933    0.640701   -81.00000    0.03128    0.05163 =
         0.02692    0.00247    0.00340   -0.00006
F8    5    0.363514    0.127720    0.704155   -81.00000    0.04911    0.03721 =
         0.03346    0.01116   -0.01069    0.00977
F9    5    0.394524    0.193504    0.668718   -81.00000    0.03271    0.05639 =
         0.05081   -0.00206    0.00982   -0.01155
PART 0
RESI 0
rem The end of the DSR entry

rem rem dsr put OC(CF3)3 with O1 C1 C2 on Q4 C1_17 C2_17 part 2 occ -81 =
rem resi CCF3

RESI 18 CCF3
PART 1 41
O1    4    0.336601    0.231527    0.580076    41.00000    0.01964    0.03282 =
         0.05506    0.00834    0.01089   -0.00530
C1    1    0.403014    0.252264    0.564440    41.00000    0.01611    0.03876 =
         0.04176    0.00675    0.00914   -0.00611
C2    1    0.450399    0.274261    0.598134    41.00000    0.02306    0.03677 =
         0.04527    0.00721    0.00341   -0.00412
F1    5    0.396085    0.300672    0.624542    41.00000    0.02259    0.06182 =
         0.05354   -0.00958    0.00762   -0.00483
F2    5    0.496824    0.236827    0.618472    41.00000    0.03236    0.05550 =
         0.05370    0.01634   -0.00095    0.00230
F3    5    0.503449    0.306370    0.584823    41.00000    0.02500    0.04730 =
         0.05323    0.00777   -0.00004   -0.01066
C3    1    0.461427    0.205845    0.543970    41.00000    0.02398    0.04644 =
         0.06731   -0.00090    0.00978   -0.00367
F4    5    0.533583    0.221415    0.532564    41.00000    0.02484    0.06395 =
         0.07495   -0.01474    0.02347   -0.01033
F5    5    0.429172    0.193109    0.510274    41.00000    0.05406    0.10656 =
         0.08441   -0.03439    0.00085   -0.01303
F6    5    0.474214    0.163052    0.567807    41.00000    0.02925    0.03731 =
         0.09078   -0.00504    0.00279   -0.00080
C4    1    0.374798    0.297222    0.534450    41.00000    0.03104    0.06070 =
         0.04999    0.01616    0.00096   -0.01774
F7    5    0.313409    0.280491    0.514935    41.00000    0.04490    0.09981 =
         0.06949    0.03391   -0.02028   -0.03145
F8    5    0.348911    0.341692    0.553046    41.00000    0.03228    0.05378 =
         0.07812    0.03152   -0.00212   -0.01361
F9    5    0.434385    0.307831    0.508385    41.00000    0.04309    0.08901 =
         0.07236    0.03816    0.00854   -0.01465
PART 0
RESI 0

rem the following was inserted by DSR:
RESI 40 CCF3
PART 2 -41
O1    4    0.340991    0.232175    0.585919   -41.00000    0.01964    0.03282 =
         0.05506    0.00834    0.01089   -0.00530
C1    1    0.404090    0.251470    0.565527   -41.00000    0.01611    0.03876 =
         0.04176    0.00675    0.00914   -0.00611
C2    1    0.385010    0.262959    0.520856   -41.00000    0.03104    0.06070 =
         0.04999    0.01616    0.00096   -0.01774
F1    5    0.392742    0.218435    0.499139   -41.00000    0.05662    0.06496 =
         0.04321   -0.00498    0.00732   -0.01997
F2    5    0.440501    0.290088    0.503093   -41.00000    0.04107    0.06734 =
         0.03157    0.01318    0.00168   -0.02405
F3    5    0.309507    0.291100    0.516377   -41.00000    0.03526    0.08922 =
         0.04193    0.00945   -0.00937   -0.01085
C3    1    0.420857    0.303142    0.584935   -41.00000    0.02306    0.03677 =
         0.04527    0.00721    0.00341   -0.00412
F4    5    0.416006    0.301021    0.625126   -41.00000    0.03623    0.06585 =
         0.03808    0.00065    0.00251   -0.01588
F5    5    0.367068    0.344736    0.573630   -41.00000    0.03333    0.03208 =
         0.05818    0.00431   -0.00168   -0.00679
F6    5    0.497817    0.313119    0.574733   -41.00000    0.02415    0.04810 =
         0.04160    0.00654    0.00046   -0.01059
C4    1    0.482906    0.209170    0.567371   -41.00000    0.02398    0.04644 =
         0.06731   -0.00090    0.00978   -0.00367
F7    5    0.514741    0.210493    0.603252   -41.00000    0.03592    0.05272 =
         0.06566    0.01707   -0.00135   -0.00090
F8    5    0.544169    0.216351    0.540335   -41.00000    0.01844    0.05817 =
         0.06228    0.00600    0.00505   -0.00218
F9    5    0.460152    0.162789    0.557710   -41.00000    0.02600    0.04309 =
         0.12780   -0.01397    0.01670    0.00005
PART 0
RESI 0
rem The end of the DSR entry

rem rem dsr put OC(CF3)3 with O1 C1 C2 C3 C4 on O1_18 C1_18 Q22 Q16 Q24 =
rem part 2 occ -41 resi CCF3

RESI 19 CCF3
PART 1 181
O1    4    0.886425    0.002397    0.666722   181.00000    0.02469
C1    1    0.965288   -0.012016    0.650894   181.00000    0.02709
C2    1    0.971324    0.001297    0.605427   181.00000    0.03871
F1    5    0.960365    0.051895    0.594301   181.00000    0.03615
F2    5    1.046798   -0.023336    0.591143   181.00000    0.03941
F3    5    0.912066   -0.017416    0.586979   181.00000    0.03539
C3    1    0.994504   -0.072226    0.655430   181.00000    0.03505
F4    5    0.967740   -0.098301    0.625646   181.00000    0.04437
F5    5    0.965859   -0.090579    0.689003   181.00000    0.04853
F6    5    1.077552   -0.083641    0.654654   181.00000    0.04066
C4    1    1.019771    0.018470    0.676397   181.00000    0.04520
F7    5    0.986586    0.069104    0.681538   181.00000    0.07136
F8    5    1.026592   -0.002987    0.712994   181.00000    0.07075
F9    5    1.096979    0.017685    0.661020   181.00000    0.05609
PART 0
RESI 0

rem the following was inserted by DSR:
RESI 54 CCF3
PART 2 221
O1    4    0.879329    0.011747    0.661866   221.00000    0.02469
C1    1    0.962464   -0.000013    0.654025   221.00000    0.02709
C2    1    1.001486   -0.056220    0.665638   221.00000    0.03505
F1    5    0.971704   -0.071102    0.700640   221.00000    0.02961
F2    5    1.084899   -0.061118    0.668799   221.00000    0.04112
F3    5    0.984195   -0.094205    0.640981   221.00000    0.04375
C3    1    0.982177    0.008744    0.608672   221.00000    0.03871
F4    5    0.968874    0.061762    0.608685   221.00000    0.06883
F5    5    0.938580   -0.009976    0.582805   221.00000    0.08017
F6    5    1.063876   -0.002576    0.599124   221.00000    0.03941
C4    1    1.011343    0.040534    0.671685   221.00000    0.04520
F7    5    0.970624    0.087888    0.665757   221.00000    0.03897
F8    5    1.086091    0.039221    0.653669   221.00000    0.04320
F9    5    1.015934    0.034289    0.710415   221.00000    0.07075
PART 0
RESI 0

rem the following was inserted by DSR:
RESI 58 CCF3
PART 3 231
O1    4    0.882133   -0.010841    0.652321   231.00000    0.02469
C1    1    0.957876    0.005541    0.649519   231.00000    0.02709
C2    1    0.943925    0.065843    0.644549   231.00000    0.05908
F1    5    0.917259    0.080114    0.608411   231.00000    0.08743
F2    5    1.012085    0.086714    0.649910   231.00000    0.08422
F3    5    0.887349    0.087877    0.672287   231.00000    0.07274
C3    1    1.012443   -0.010621    0.685361   231.00000    0.04520
F4    5    0.994035   -0.053731    0.703904   231.00000    0.09394
F5    5    0.999357    0.025555    0.714704   231.00000    0.07075
F6    5    1.094839   -0.015981    0.678257   231.00000    0.06672
C4    1    0.994110   -0.024990    0.611585   231.00000    0.03871
F7    5    1.033576   -0.073246    0.620422   231.00000    0.10023
F8    5    1.044798   -0.007471    0.585088   231.00000    0.03941
F9    5    0.930323   -0.034190    0.589505   231.00000    0.06222
PART 0
RESI 0

rem The end of the DSR entry

rem rem dsr put OC(CF3)3 with O1 C1 C2 on Q31 C1_19 Q83 part 4 occ 291 resi =
rem CCF3

rem The end of the DSR entry

rem rem dsr put OC(CF3)3 with O1 C1 C2 C3 C4 on O1_19 C1_19 Q31 Q37 Q86 =
rem part 3 occ 231 resi CCF3

rem The end of the DSR entry

rem rem dsr put OC(CF3)3 with O1 C1 C2 on Q84 C1_19 C3_19 part 2 occ -181 =
rem resi CCF3

RESI 20 CCF3
PART 1 201
O1    4    0.784646   -0.067495    0.646186   201.00000    0.03069    0.02135 =
         0.02212   -0.00861    0.00357   -0.00291
C1    1    0.748691   -0.110861    0.640482   201.00000    0.05951    0.02282 =
         0.03276   -0.00999   -0.00776   -0.00892
C2    1    0.652618   -0.096232    0.642854   201.00000    0.06397    0.04553 =
         0.04069   -0.00575   -0.01005   -0.02551
F1    5    0.626880   -0.071468    0.608799   201.00000    0.04956    0.07019 =
         0.04906    0.00218   -0.01378   -0.01838
F2    5    0.613562   -0.138993    0.646094   201.00000    0.08316    0.07110 =
         0.05377   -0.01325    0.00056   -0.05178
F3    5    0.626650   -0.065004    0.673049   201.00000    0.04557    0.06855 =
         0.04253   -0.01236    0.00532   -0.02741
C3    1    0.775545   -0.153368    0.672911   201.00000    0.10473    0.02874 =
         0.05045   -0.00260   -0.01737   -0.00493
F4    5    0.772916   -0.202449    0.660797   201.00000    0.18101    0.02644 =
         0.08468   -0.00400   -0.04444   -0.01049
F5    5    0.726934   -0.145571    0.706364   201.00000    0.11137    0.03465 =
         0.05433    0.01512   -0.00623   -0.02240
F6    5    0.853778   -0.150404    0.682618   201.00000    0.10325    0.05720 =
         0.08480    0.01973   -0.03506   -0.00031
C4    1    0.776423   -0.133082    0.598468   201.00000    0.08049    0.04474 =
         0.04094   -0.02170   -0.00388   -0.00741
F7    5    0.855599   -0.157869    0.599535   201.00000    0.08708    0.06584 =
         0.07502   -0.03846   -0.00261    0.02082
F8    5    0.731289   -0.167833    0.585668   201.00000    0.11573    0.05948 =
         0.05020   -0.02938   -0.00563   -0.02549
F9    5    0.777350   -0.094860    0.571339   201.00000    0.07169    0.06043 =
         0.02600   -0.01707   -0.00278   -0.00919
PART 0
RESI 0

rem the following was inserted by DSR:
RESI 56 CCF3
PART 2 -201
O1    4    0.746475   -0.061305    0.651986  -201.00000    0.03069    0.02135 =
         0.02212   -0.00861    0.00357   -0.00291
C1    1    0.750854   -0.110835    0.638163  -201.00000    0.05951    0.02282 =
         0.03276   -0.00999   -0.00776   -0.00892
C2    1    0.762299   -0.149945    0.673905  -201.00000    0.10473    0.02874 =
         0.05045   -0.00260   -0.01737   -0.00493
F1    5    0.840415   -0.161665    0.684028  -201.00000    0.10325    0.05720 =
         0.08480    0.01973   -0.03506   -0.00031
F2    5    0.729535   -0.191960    0.662971  -201.00000    0.18101    0.02644 =
         0.08468   -0.00400   -0.04444   -0.01049
F3    5    0.716155   -0.130073    0.706221  -201.00000    0.11137    0.03465 =
         0.05433    0.01512   -0.00623   -0.02240
C3    1    0.666358   -0.119426    0.621327  -201.00000    0.06397    0.04553 =
         0.04069   -0.00575   -0.01005   -0.02551
F4    5    0.661539   -0.095789    0.586037  -201.00000    0.04956    0.07019 =
         0.04906    0.00218   -0.01378   -0.01838
F5    5    0.602994   -0.102746    0.646893  -201.00000    0.08316    0.07110 =
         0.05377   -0.01325    0.00056   -0.05178
F6    5    0.666118   -0.171051    0.617388  -201.00000    0.10634    0.05103 =
         0.07251   -0.00987   -0.01347   -0.03188
C4    1    0.817622   -0.121470    0.603401  -201.00000    0.08049    0.04474 =
         0.04094   -0.02170   -0.00388   -0.00741
F7    5    0.808460   -0.078504    0.579318  -201.00000    0.07169    0.06043 =
         0.02600   -0.01707   -0.00278   -0.00919
F8    5    0.804677   -0.160902    0.579322  -201.00000    0.11573    0.05948 =
         0.05020   -0.02938   -0.00563   -0.02549
F9    5    0.895815   -0.132243    0.614888  -201.00000    0.08708    0.06584 =
         0.07502   -0.03846   -0.00261    0.02082
PART 0
RESI 0
rem The end of the DSR entry

rem rem dsr put OC(CF3)3 with O1 C1 C2 on Q47 C1_20 C3_20 part 2 occ -201 =
rem resi CCF3

RESI 21 CCF3
PART 1 191
O1    4    0.710704    0.035220    0.674614   191.00000    0.02064    0.02228 =
         0.03467   -0.00072   -0.00151    0.00237
C1    1    0.675113    0.078502    0.654559   191.00000    0.03360    0.02371 =
         0.04214    0.00285   -0.00526    0.00784
C2    1    0.700088    0.077330    0.609388   191.00000    0.04440    0.03685 =
         0.04719    0.00429   -0.00603    0.00136
F1    5    0.777434    0.091299    0.604072   191.00000    0.04882    0.05682 =
         0.05952    0.02088    0.00693    0.00095
F2    5    0.704405    0.029499    0.594803   191.00000    0.07731    0.04133 =
         0.03896   -0.00374   -0.00312   -0.00040
F3    5    0.649529    0.109985    0.587293   191.00000    0.04734    0.05806 =
         0.04691    0.02090   -0.01091    0.00037
C3    1    0.579978    0.078814    0.659693   191.00000    0.03416    0.06001 =
         0.06752    0.00756   -0.00546    0.00403
F4    5    0.555199    0.044390    0.634469   191.00000    0.03888    0.09219 =
         0.08489    0.01169   -0.02276   -0.01220
F5    5    0.537893    0.126050    0.651700   191.00000    0.05290    0.08135 =
         0.11451    0.03007    0.01207    0.03741
F6    5    0.557149    0.067105    0.697208   191.00000    0.04528    0.09955 =
         0.07439    0.02827    0.02401    0.03261
C4    1    0.697777    0.128543    0.674006   191.00000    0.08308    0.03317 =
         0.05671   -0.00541   -0.01902    0.00255
F7    5    0.682189    0.170303    0.649984   191.00000    0.16793    0.02108 =
         0.07224    0.00333   -0.03685   -0.00956
F8    5    0.658055    0.138299    0.710183   191.00000    0.13062    0.03631 =
         0.05534   -0.01376    0.00041    0.01076
F9    5    0.780635    0.120880    0.680104   191.00000    0.10605    0.04352 =
         0.08475    0.00608   -0.03935   -0.03283
PART 0
RESI 0

rem the following was inserted by DSR:
RESI 55 CCF3
PART 2 -191
O1    4    0.726807    0.043260    0.673340  -191.00000    0.02064    0.02228 =
         0.03467   -0.00072   -0.00151    0.00237
C1    1    0.667740    0.075868    0.654948  -191.00000    0.03360    0.02371 =
         0.04214    0.00285   -0.00526    0.00784
C2    1    0.586022    0.051787    0.651949  -191.00000    0.03416    0.06001 =
         0.06752    0.00756   -0.00546    0.00403
F1    5    0.593237    0.014071    0.624214  -191.00000    0.03676    0.05034 =
         0.06710    0.01060   -0.01546   -0.00434
F2    5    0.519810    0.086138    0.642127  -191.00000    0.03725    0.07147 =
         0.08328   -0.00129   -0.01756    0.00445
F3    5    0.569955    0.030130    0.687310  -191.00000    0.04001    0.09193 =
         0.07184    0.01709   -0.01206   -0.02098
C3    1    0.646169    0.127671    0.679373  -191.00000    0.08308    0.03317 =
         0.05671   -0.00541   -0.01902    0.00255
F4    5    0.715615    0.142078    0.692601  -191.00000    0.08795    0.03472 =
         0.08610   -0.01686   -0.03167    0.00410
F5    5    0.597703    0.120861    0.711606  -191.00000    0.07495    0.05833 =
         0.07331    0.00147   -0.01206    0.02304
F6    5    0.600964    0.165976    0.659542  -191.00000    0.08760    0.03137 =
         0.08016   -0.00807   -0.03848    0.01152
C4    1    0.698524    0.087448    0.611623  -191.00000    0.04440    0.03685 =
         0.04719    0.00429   -0.00603    0.00136
F7    5    0.754227    0.120932    0.611231  -191.00000    0.06243    0.06134 =
         0.07293    0.00923   -0.00203   -0.01958
F8    5    0.634209    0.107117    0.590328  -191.00000    0.05178    0.04185 =
         0.05020    0.00863   -0.00846   -0.00060
F9    5    0.733906    0.042435    0.594329  -191.00000    0.05506    0.04166 =
         0.04613    0.00373    0.00286    0.00282
PART 0
RESI 0
rem The end of the DSR entry

rem rem dsr put OC(CF3)3 with O1 C1 C2 on O1_21 C1_21 Q5 part 2 occ -191 =
rem resi CCF3

RESI 22 CCF3
PART 1 71
O1    4    0.788233   -0.038192    0.726316    71.00000    0.05516    0.04003 =
         0.01884   -0.00279   -0.00035   -0.00014
C1    1    0.774356   -0.028124    0.765917    71.00000    0.03885    0.03668 =
         0.01930   -0.00323    0.00000   -0.00882
C2    1    0.689101   -0.043510    0.780191    71.00000    0.04441    0.05973 =
         0.03489   -0.00303   -0.00278   -0.01397
F1    5    0.692773   -0.095642    0.782751    71.00000    0.07615    0.06946 =
         0.06162    0.00704   -0.00976   -0.04122
F2    5    0.633898   -0.026467    0.752996    71.00000    0.05207    0.09832 =
         0.06396    0.02772   -0.01972   -0.03964
F3    5    0.660299   -0.025609    0.815732    71.00000    0.04013    0.07777 =
         0.04819    0.00387    0.00902   -0.02107
C3    1    0.777009    0.030378    0.776111    71.00000    0.05225    0.04597 =
         0.02511   -0.00578   -0.00345   -0.01496
F4    5    0.836024    0.048296    0.753802    71.00000    0.06345    0.04115 =
         0.05367    0.00330    0.00109   -0.01743
F5    5    0.789019    0.036125    0.814719    71.00000    0.08843    0.05133 =
         0.03110   -0.01074   -0.01354   -0.02015
F6    5    0.703802    0.058718    0.767945    71.00000    0.06326    0.05217 =
         0.03956   -0.01033   -0.00306    0.01212
C4    1    0.843868   -0.062970    0.788824    71.00000    0.04296    0.04714 =
         0.03080    0.00746   -0.00121   -0.00737
F7    5    0.915037   -0.042950    0.784312    71.00000    0.03463    0.07328 =
         0.05192    0.01258   -0.00516   -0.00844
F8    5    0.858146   -0.112024    0.774705    71.00000    0.08493    0.04216 =
         0.04297    0.00953   -0.01436   -0.00142
F9    5    0.821603   -0.063557    0.827786    71.00000    0.06078    0.06296 =
         0.02372    0.01042   -0.00955   -0.01959
PART 0

rem the following was inserted by DSR:
RESI 43 CCF3
PART 2 -71
O1    4    0.787098   -0.038999    0.726287   -71.00000    0.05516    0.04003 =
         0.01884   -0.00279   -0.00035   -0.00014
C1    1    0.775670   -0.028076    0.766072   -71.00000    0.03885    0.03668 =
         0.01930   -0.00323    0.00000   -0.00882
C2    1    0.681719   -0.014019    0.777098   -71.00000    0.04441    0.05973 =
         0.03489   -0.00303   -0.00278   -0.01397
F1    5    0.653638    0.035477    0.766590   -71.00000    0.06533    0.05617 =
         0.04571   -0.00928    0.00310    0.00490
F2    5    0.669227   -0.016403    0.817123   -71.00000    0.03897    0.06179 =
         0.02963   -0.01606    0.00929   -0.01580
F3    5    0.632070   -0.043462    0.759921   -71.00000    0.04299    0.06874 =
         0.02684   -0.00348    0.00231   -0.01544
C3    1    0.810587   -0.078291    0.789836   -71.00000    0.04296    0.04714 =
         0.03080    0.00746   -0.00121   -0.00737
F4    5    0.882774   -0.100327    0.771850   -71.00000    0.05018    0.07104 =
         0.04263    0.01727    0.01011    0.01195
F5    5    0.759271   -0.113962    0.788856   -71.00000    0.05521    0.04486 =
         0.03880    0.00504    0.00547   -0.00950
F6    5    0.830097   -0.073239    0.827881   -71.00000    0.02627    0.05371 =
         0.03352    0.01146    0.00162    0.00334
C4    1    0.821089    0.018672    0.776783   -71.00000    0.05225    0.04597 =
         0.02511   -0.00578   -0.00345   -0.01496
F7    5    0.902142    0.001181    0.777183   -71.00000    0.05779    0.08367 =
         0.03786    0.01065   -0.00295   -0.03238
F8    5    0.797014    0.041984    0.811701   -71.00000    0.07825    0.05789 =
         0.02607   -0.00630   -0.00252   -0.02981
F9    5    0.807963    0.056364    0.748707   -71.00000    0.08299    0.05426 =
         0.03202    0.00278   -0.01700   -0.03739
PART 0
RESI 0
rem The end of the DSR entry

rem rem dsr put OC(CF3)3 with O1 C1 C2 C3 on O1_22 C1_22 Q33 Q53 part 2 occ =
rem -71 resi CCF3

RESI 0
RESI 23 CCF3
PART 1 151
O1    4    0.261399    0.012061    0.839197   151.00000    0.03911    0.02948 =
         0.02078   -0.00745    0.00632   -0.01527
C1    1    0.275840   -0.010489    0.802802   151.00000    0.04581    0.02590 =
         0.02298   -0.00590    0.00723   -0.01133
C2    1    0.302429   -0.070498    0.807046   151.00000    0.05329    0.03168 =
         0.04815   -0.00350    0.00103   -0.00740
F1    5    0.303121   -0.098482    0.773376   151.00000    0.05682    0.03234 =
         0.05825   -0.01251    0.00312   -0.00859
F2    5    0.255862   -0.091100    0.834094   151.00000    0.07553    0.03251 =
         0.05614    0.00477    0.00790   -0.01628
F3    5    0.380835   -0.079076    0.818706   151.00000    0.06100    0.03903 =
         0.07806   -0.00826   -0.01270   -0.00373
C3    1    0.346129    0.014082    0.780409   151.00000    0.05030    0.04511 =
         0.03051   -0.00497    0.00623   -0.02034
F4    5    0.406956    0.018317    0.804187   151.00000    0.04577    0.07218 =
         0.04024   -0.00807    0.00594   -0.02732
F5    5    0.377327   -0.011579    0.747645   151.00000    0.05923    0.06073 =
         0.03477   -0.01577    0.01705   -0.02192
F6    5    0.318154    0.063622    0.768421   151.00000    0.06760    0.04230 =
         0.03685    0.00708    0.00994   -0.01924
C4    1    0.197863   -0.001120    0.776735   151.00000    0.04984    0.03644 =
         0.03033   -0.00528    0.00013   -0.01099
F7    5    0.215659   -0.011266    0.737692   151.00000    0.05624    0.06817 =
         0.03465   -0.00636   -0.00846   -0.01913
F8    5    0.157262    0.047655    0.776783   151.00000    0.07910    0.04515 =
         0.09455   -0.00293   -0.00980   -0.00585
F9    5    0.143322   -0.033485    0.788330   151.00000    0.04719    0.05492 =
         0.04488   -0.00349   -0.00376   -0.01896
PART 0
RESI 0

rem the following was inserted by DSR:
RESI 51 CCF3
PART 2 -151
O1    4    0.221346   -0.000171    0.836732  -151.00000    0.03911    0.02948 =
         0.02078   -0.00745    0.00632   -0.01527
C1    1    0.258347   -0.012457    0.800493  -151.00000    0.04581    0.02590 =
         0.02298   -0.00590    0.00723   -0.01133
C2    1    0.192117    0.002562    0.768474  -151.00000    0.04984    0.03644 =
         0.03033   -0.00528    0.00013   -0.01099
F1    5    0.138909   -0.031803    0.766681  -151.00000    0.05598    0.04189 =
         0.04474    0.00225   -0.01080   -0.01348
F2    5    0.223518    0.007124    0.731478  -151.00000    0.08568    0.05414 =
         0.02673   -0.00742    0.00884   -0.02865
F3    5    0.149861    0.048330    0.781223  -151.00000    0.05648    0.03637 =
         0.03157   -0.00185    0.01506   -0.01204
C3    1    0.329919    0.019626    0.791560  -151.00000    0.05030    0.04511 =
         0.03051   -0.00497    0.00623   -0.02034
F4    5    0.376530    0.020606    0.823257  -151.00000    0.05085    0.06440 =
         0.04431   -0.00661    0.00126   -0.02148
F5    5    0.300136    0.070686    0.784377  -151.00000    0.07215    0.04549 =
         0.04720    0.00093    0.00416   -0.02858
F6    5    0.379924    0.000475    0.760561  -151.00000    0.07152    0.08281 =
         0.05824   -0.02310    0.02880   -0.03938
C4    1    0.290357   -0.072490    0.798745  -151.00000    0.05329    0.03168 =
         0.04815   -0.00350    0.00103   -0.00740
F7    5    0.363060   -0.085977    0.816056  -151.00000    0.06100    0.03903 =
         0.07806   -0.00826   -0.01270   -0.00373
F8    5    0.299554   -0.087163    0.760115  -151.00000    0.05682    0.03234 =
         0.05825   -0.01251    0.00312   -0.00859
F9    5    0.233461   -0.099184    0.815256  -151.00000    0.07553    0.03251 =
         0.05614    0.00477    0.00790   -0.01628
PART 0
RESI 0

REM   The end of the DSR entry

rem rem dsr put OC(CF3)3 with O1 C1 C2 on Q2 C1_23 C4_23 part 2 occ -151 =
rem resi CCF3

RESI 24 CCF3
PART 1 101
O1    4    0.126000   -0.008976    0.883373   101.00000    0.02261
C1    1    0.048591   -0.016828    0.897055   101.00000    0.03297
C2    1   -0.019167    0.021471    0.875914   101.00000    0.02969
F1    5   -0.033475    0.071031    0.891164   101.00000    0.05776
F2    5   -0.092521    0.004579    0.878656   101.00000    0.03108
F3    5    0.005904    0.028442    0.837622   101.00000    0.04245
C3    1    0.041526   -0.074549    0.887773   101.00000    0.03234
F4    5    0.107637   -0.107015    0.897703   101.00000    0.04736
F5    5    0.032691   -0.078753    0.848644   101.00000    0.04168
F6    5   -0.025217   -0.089441    0.906137   101.00000    0.05038
C4    1    0.034919   -0.008930    0.943409   101.00000    0.05390
F7    5    0.072155   -0.049292    0.964419   101.00000    0.04465
F8    5   -0.045037   -0.001723    0.955795   101.00000    0.04961
F9    5    0.066652    0.032493    0.956582   101.00000    0.04482
PART 0
RESI 0

rem the following was inserted by DSR:
RESI 46 CCF3
PART 2 241
O1    4    0.113938    0.001798    0.887898   241.00000    0.02261
C1    1    0.041036   -0.007855    0.904197   241.00000    0.03297
C2    1   -0.002417    0.038068    0.931047   241.00000    0.04134
F1    5    0.046460    0.046130    0.960885   241.00000    0.04482
F2    5   -0.070960    0.023908    0.948805   241.00000    0.04961
F3    5   -0.022383    0.085109    0.913825   241.00000    0.05776
C3    1   -0.013637   -0.018484    0.869155   241.00000    0.05820
F4    5    0.007105   -0.065833    0.852066   241.00000    0.04168
F5    5   -0.010240    0.018106    0.840610   241.00000    0.04245
F6    5   -0.091791   -0.016423    0.882857   241.00000    0.03108
C4    1    0.053119   -0.057450    0.931722   241.00000    0.04582
F7    5    0.101855   -0.096377    0.912632   241.00000    0.04736
F8    5   -0.016746   -0.076035    0.942080   241.00000    0.05038
F9    5    0.093279   -0.046006    0.963869   241.00000    0.04465
PART 0

rem the following was inserted by DSR:
RESI 59 CCF3
PART 3 251
O1    4    0.126735   -0.005912    0.894683   251.00000    0.02261
C1    1    0.045309   -0.011185    0.902113   251.00000    0.03297
C2    1    0.004751    0.033538    0.930863   251.00000    0.04134
F1    5    0.062625    0.052534    0.950682   251.00000    0.04482
F2    5   -0.056695    0.022704    0.955059   251.00000    0.04961
F3    5   -0.030581    0.073368    0.907910   251.00000    0.05776
C3    1   -0.004148   -0.006608    0.863552   251.00000    0.05820
F4    5    0.011657   -0.050508    0.841543   251.00000    0.04168
F5    5    0.010412    0.034231    0.840394   251.00000    0.04245
F6    5   -0.086717   -0.002065    0.869697   251.00000    0.03108
C4    1    0.046152   -0.065435    0.922458   251.00000    0.04582
F7    5    0.098442   -0.100468    0.901327   251.00000    0.04736
F8    5   -0.029170   -0.079117    0.923943   251.00000    0.05038
F9    5    0.073962   -0.066904    0.959377   251.00000    0.04465
PART 0
RESI 0

rem the following was inserted by DSR:
RESI 62 CCF3
PART 4 281
O1    4    0.110262    0.013056    0.903352   281.00000    0.02261
C1    1    0.036473   -0.004119    0.899692   281.00000    0.03297
C2    1    0.044528   -0.058527    0.879394   281.00000    0.03234
F1    5    0.057350   -0.053383    0.839646   281.00000    0.04168
F2    5   -0.021912   -0.083521    0.884904   281.00000    0.05038
F3    5    0.110600   -0.091904    0.889967   281.00000    0.04736
C3    1   -0.000078   -0.011217    0.943168   281.00000    0.05390
F4    5    0.008315    0.029337    0.965650   281.00000    0.04482
F5    5    0.037047   -0.053758    0.961149   281.00000    0.04465
F6    5   -0.081433   -0.015582    0.945324   281.00000    0.04961
C4    1   -0.023773    0.035993    0.876275   281.00000    0.02969
F7    5   -0.044634    0.077969    0.899749   281.00000    0.05776
F8    5   -0.092646    0.019317    0.866904   281.00000    0.03108
F9    5    0.010602    0.052144    0.842823   281.00000    0.04245
PART 0
RESI 0
rem The end of the DSR entry

rem rem dsr put OC(CF3)3 with O1 C1 C2 C3 on O1_24 C1_24 Q62 Q30 part 4 occ =
rem 281 resi CCF3

REM  The end of the DSR entry

rem rem dsr put OC(CF3)3 with O1 C1 C2 on O1_24 C1_24 Q25 part 3 occ 251 =
rem resi CCF3

RESI 0
rem The end of the DSR entry

rem rem dsr put OC(CF3)3 with O1 C1 C2 on Q16 C1_24 Q53 part 2 occ -101 =
rem resi CCF3

RESI 25 CCF3
PART 1 51
O1    4    0.253309    0.043624    0.918162    51.00000    0.03464    0.02722 =
         0.03276    0.00518   -0.01116   -0.00732
C1    1    0.314781    0.024905    0.942126    51.00000    0.03330    0.02382 =
         0.03100    0.00662   -0.00637   -0.00247
C2    1    0.306408    0.059198    0.980851    51.00000    0.05115    0.03346 =
         0.03421    0.00318   -0.00281   -0.01318
F1    5    0.230050    0.065587    0.995887    51.00000    0.05163    0.04548 =
         0.03507   -0.00833    0.00229   -0.00758
F2    5    0.327537    0.106638    0.973081    51.00000    0.07082    0.03954 =
         0.04685    0.00596   -0.01307   -0.02493
F3    5    0.353698    0.036183    1.010356    51.00000    0.06999    0.05171 =
         0.04320    0.00761   -0.02448   -0.02014
C3    1    0.401412    0.029406    0.921651    51.00000    0.03798    0.04546 =
         0.04818    0.00839   -0.00785   -0.01158
F4    5    0.400618    0.074351    0.901786    51.00000    0.04155    0.05417 =
         0.05532    0.01523   -0.00577   -0.01371
F5    5    0.463484    0.025006    0.946502    51.00000    0.03634    0.08494 =
         0.06565    0.02329   -0.01555   -0.01704
F6    5    0.420715   -0.009456    0.894233    51.00000    0.05081    0.05133 =
         0.06724   -0.00181    0.01237   -0.00012
C4    1    0.312969   -0.033060    0.954697    51.00000    0.03727    0.02752 =
         0.04618    0.00279   -0.00317   -0.00046
F7    5    0.299895   -0.061058    0.922641    51.00000    0.05382    0.02363 =
         0.05675   -0.00489   -0.00521   -0.00274
F8    5    0.382012   -0.056251    0.970458    51.00000    0.04613    0.03103 =
         0.07735    0.01438   -0.01698   -0.00056
F9    5    0.250343   -0.036123    0.981899    51.00000    0.04705    0.03030 =
         0.04462    0.01066    0.00320   -0.00878
PART 0
RESI 0

rem the following was inserted by DSR:
RESI 41 CCF3
PART 2 -51
O1    4    0.267513    0.039994    0.911728   -51.00000    0.03464    0.02722 =
         0.03276    0.00518   -0.01116   -0.00732
C1    1    0.312326    0.015000    0.941305   -51.00000    0.03330    0.02382 =
         0.03100    0.00662   -0.00637   -0.00247
C2    1    0.257058    0.013466    0.980129   -51.00000    0.04913    0.03490 =
         0.02860    0.00341    0.00149   -0.01192
F1    5    0.206747    0.058642    0.984888   -51.00000    0.05163    0.04548 =
         0.03507   -0.00833    0.00229   -0.00758
F2    5    0.306306    0.002440    1.010828   -51.00000    0.07082    0.03954 =
         0.04685    0.00596   -0.01307   -0.02493
F3    5    0.209159   -0.024619    0.978708   -51.00000    0.04705    0.03030 =
         0.04462    0.01066    0.00320   -0.00878
C3    1    0.345726   -0.041662    0.926243   -51.00000    0.03727    0.02752 =
         0.04618    0.00279   -0.00317   -0.00046
F4    5    0.403894   -0.040938    0.896972   -51.00000    0.05081    0.05133 =
         0.06724   -0.00181    0.01237   -0.00012
F5    5    0.286123   -0.064414    0.910786   -51.00000    0.05382    0.02363 =
         0.05675   -0.00489   -0.00521   -0.00274
F6    5    0.377288   -0.072466    0.955510   -51.00000    0.04613    0.03103 =
         0.07735    0.01438   -0.01698   -0.00056
C4    1    0.383398    0.046793    0.947455   -51.00000    0.03798    0.04546 =
         0.04818    0.00839   -0.00785   -0.01158
F7    5    0.418616    0.062100    0.913560   -51.00000    0.04155    0.05417 =
         0.05532    0.01523   -0.00577   -0.01371
F8    5    0.443879    0.020315    0.968690   -51.00000    0.03634    0.08494 =
         0.06565    0.02329   -0.01555   -0.01704
F9    5    0.356269    0.091439    0.967371   -51.00000    0.06999    0.05171 =
         0.04320    0.00761   -0.02448   -0.02014
PART 0
RESI 0
rem The end of the DSR entry

rem rem dsr put OC(CF3)3 with O1 C1 C2 C3 C4 on O1_25 C1_25 Q32 Q41 Q48 =
rem part 2 occ -51 resi CCF3

RESI 26 CCF3
PART 1 141
O1    4    0.142882    0.098951    0.864532   141.00000    0.03043
C1    1    0.146228    0.151854    0.868012   141.00000    0.03781
C2    1    0.145612    0.169187    0.912149   141.00000    0.04864
F1    5    0.114802    0.219288    0.919735   141.00000    0.03454
F2    5    0.223371    0.160871    0.925810   141.00000    0.07832
F3    5    0.097349    0.140169    0.935265   141.00000    0.06732
C3    1    0.077403    0.183410    0.843387   141.00000    0.06133
F4    5    0.079813    0.235536    0.848141   141.00000    0.03656
F5    5    0.087413    0.166460    0.804939   141.00000    0.02916
F6    5    0.002489    0.171592    0.854964   141.00000    0.08350
C4    1    0.226690    0.165049    0.846301   141.00000    0.05504
F7    5    0.289453    0.130363    0.855543   141.00000    0.05175
F8    5    0.246009    0.212950    0.852375   141.00000    0.05451
F9    5    0.216294    0.156765    0.807665   141.00000    0.06233
PART 0
RESI 0

rem the following was inserted by DSR:
RESI 50 CCF3
PART 2 291
O1    4    0.160556    0.101060    0.862259   291.00000    0.03043
C1    1    0.149426    0.153551    0.868906   291.00000    0.03781
C2    1    0.120989    0.166513    0.913085   291.00000    0.04864
F1    5    0.072016    0.133930    0.930529   291.00000    0.04304
F2    5    0.081742    0.214593    0.920291   291.00000    0.04797
F3    5    0.190829    0.158045    0.934801   291.00000    0.03471
C3    1    0.231070    0.174703    0.857651   291.00000    0.05504
F4    5    0.240094    0.183323    0.817723   291.00000    0.06233
F5    5    0.297103    0.143693    0.868842   291.00000    0.04674
F6    5    0.234499    0.221760    0.875202   291.00000    0.05451
C4    1    0.075468    0.177751    0.842902   291.00000    0.06133
F7    5    0.061663    0.150260    0.810213   291.00000    0.08350
F8    5    0.083560    0.228888    0.835397   291.00000    0.03656
F9    5    0.003227    0.176299    0.865524   291.00000    0.06732
PART 0
RESI 0

rem the following was inserted by DSR:
RESI 64 CCF3
PART 3 301
O1    4    0.136441    0.097785    0.870151   301.00000    0.03043
C1    1    0.138167    0.151023    0.868341   301.00000    0.03781
C2    1    0.107118    0.176223    0.909135   301.00000    0.04864
F1    5    0.025793    0.178429    0.913940   301.00000    0.05357
F2    5    0.126611    0.225911    0.909663   301.00000    0.06628
F3    5    0.142447    0.147310    0.939374   301.00000    0.06005
C3    1    0.227680    0.164830    0.858705   301.00000    0.05504
F4    5    0.267822    0.132830    0.831128   301.00000    0.06233
F5    5    0.271673    0.163424    0.891270   301.00000    0.06381
F6    5    0.221945    0.213696    0.842061   301.00000    0.05451
C4    1    0.082875    0.174273    0.834265   301.00000    0.06133
F7    5    0.122335    0.165415    0.798644   301.00000    0.06188
F8    5    0.051483    0.225139    0.837609   301.00000    0.03718
F9    5    0.013134    0.152215    0.835460   301.00000    0.06354
PART 0
RESI 0
rem The end of the DSR entry

rem rem dsr put OC(CF3)3 with O1 C1 C2 on O1_26 C1_26 Q61 part 3 occ 311 =
rem resi CCF3

rem The end of the DSR entry

rem rem dsr put OC(CF3)3 with O1 C1 C2 on O1_26 C1_26 Q6 part 2 occ -141 =
rem resi CCF3

RESI 27 CCF3
O1    4    0.328941    0.521924    0.854340    11.00000    0.03790    0.02965 =
         0.06306   -0.00251   -0.00616   -0.01474
C1    1    0.410181    0.522833    0.858436    11.00000    0.03500    0.03306 =
         0.03252    0.00288   -0.00672   -0.00826
C2    1    0.445982    0.481098    0.889822    11.00000    0.05952    0.04492 =
         0.03826    0.00825   -0.00479    0.00010
F1    5    0.516195    0.492626    0.904677    11.00000    0.06587    0.06971 =
         0.03867    0.01010   -0.02152    0.00192
F2    5    0.463841    0.433122    0.873879    11.00000    0.08099    0.04289 =
         0.04581    0.01288   -0.00538    0.00627
F3    5    0.392891    0.478229    0.920793    11.00000    0.09415    0.05208 =
         0.04416    0.01296    0.01771   -0.00612
C3    1    0.420488    0.578519    0.873489    11.00000    0.04092    0.03878 =
         0.03600   -0.00176   -0.00508   -0.01259
F4    5    0.402074    0.582914    0.912921    11.00000    0.05682    0.05149 =
         0.04076   -0.00863    0.00164   -0.01920
F5    5    0.498650    0.588465    0.867387    11.00000    0.04562    0.07011 =
         0.04418   -0.00386   -0.00651   -0.03142
F6    5    0.370464    0.615669    0.855022    11.00000    0.05333    0.03170 =
         0.05713    0.00115   -0.01117   -0.01599
C4    1    0.460254    0.511766    0.817808    11.00000    0.04273    0.03806 =
         0.03033    0.00505   -0.00796   -0.00705
F7    5    0.541565    0.499807    0.821969    11.00000    0.03870    0.07901 =
         0.03875    0.00378   -0.00484    0.00125
F8    5    0.447143    0.553260    0.793478    11.00000    0.05914    0.04230 =
         0.03111    0.01064   -0.01207   -0.01263
F9    5    0.435613    0.471536    0.798868    11.00000    0.06710    0.03468 =
         0.04052   -0.00186   -0.00861   -0.00594
RESI 0
RESI 28 CCF3
PART 1 131
O1    4    0.230384    0.501644    0.791595   131.00000    0.05723    0.03145 =
         0.03057    0.01245   -0.02192   -0.01263
C1    1    0.194055    0.534504    0.763074   131.00000    0.06364    0.03677 =
         0.03850    0.01870   -0.02927   -0.02346
C2    1    0.183290    0.592453    0.776060   131.00000    0.06919    0.03626 =
         0.05386    0.01913   -0.02366   -0.02356
F1    5    0.119996    0.602415    0.803382   131.00000    0.08856    0.04106 =
         0.07620    0.02250   -0.01325   -0.00799
F2    5    0.249578    0.602113    0.793114   131.00000    0.07174    0.02356 =
         0.08547    0.00171   -0.03605   -0.00894
F3    5    0.165139    0.628913    0.747446   131.00000    0.08291    0.03642 =
         0.06316    0.02346   -0.03017   -0.02304
C3    1    0.253233    0.527711    0.724906   131.00000    0.06542    0.05684 =
         0.04222    0.01588   -0.02234   -0.02266
F4    5    0.319338    0.550856    0.730217   131.00000    0.06890    0.07921 =
         0.07007    0.02305   -0.02761   -0.03329
F5    5    0.217255    0.550023    0.692933   131.00000    0.08699    0.10081 =
         0.04853    0.02669   -0.02485   -0.01384
F6    5    0.279189    0.477218    0.716654   131.00000    0.10844    0.06128 =
         0.05900    0.00707   -0.01397   -0.01925
C4    1    0.109129    0.519268    0.753638   131.00000    0.07038    0.05597 =
         0.05592    0.02863   -0.03607   -0.03427
F7    5    0.063299    0.555738    0.731772   131.00000    0.06636    0.07330 =
         0.07242    0.03722   -0.04350   -0.03708
F8    5    0.118147    0.473607    0.733432   131.00000    0.08713    0.06021 =
         0.07478    0.01899   -0.04469   -0.03967
F9    5    0.064091    0.511516    0.787660   131.00000    0.08029    0.07884 =
         0.07175    0.02874   -0.02706   -0.04123
PART 0
RESI 0

rem the following was inserted by DSR:
RESI 49 CCF3
PART 2 -131
O1    4    0.184378    0.515250    0.804071  -131.00000    0.05723    0.03145 =
         0.03057    0.01245   -0.02192   -0.01263
C1    1    0.173523    0.538584    0.767817  -131.00000    0.06364    0.03677 =
         0.03850    0.01870   -0.02927   -0.02346
C2    1    0.090760    0.525820    0.751697  -131.00000    0.07038    0.05597 =
         0.05592    0.02863   -0.03607   -0.03427
F1    5    0.099743    0.475022    0.741101  -131.00000    0.08713    0.06021 =
         0.07478    0.01899   -0.04469   -0.03967
F2    5    0.065997    0.553820    0.719421  -131.00000    0.06636    0.07330 =
         0.07242    0.03722   -0.04350   -0.03708
F3    5    0.029769    0.532469    0.780410  -131.00000    0.08029    0.07884 =
         0.07175    0.02874   -0.02706   -0.04123
C3    1    0.168338    0.599013    0.771623  -131.00000    0.06919    0.03626 =
         0.05386    0.01913   -0.02366   -0.02356
F4    5    0.223726    0.615126    0.794518  -131.00000    0.07174    0.02356 =
         0.08547    0.00171   -0.03605   -0.00894
F5    5    0.095095    0.619488    0.788757  -131.00000    0.08856    0.04106 =
         0.07620    0.02250   -0.01325   -0.00799
F6    5    0.174429    0.619931    0.735113  -131.00000    0.08291    0.03642 =
         0.06316    0.02346   -0.03017   -0.02304
C4    1    0.245213    0.518708    0.736985  -131.00000    0.06542    0.05684 =
         0.04222    0.01588   -0.02234   -0.02266
F7    5    0.315483    0.538376    0.742592  -131.00000    0.06890    0.07921 =
         0.07007    0.02305   -0.02761   -0.03329
F8    5    0.225697    0.526657    0.698278  -131.00000    0.08699    0.10081 =
         0.04853    0.02669   -0.02485   -0.01384
F9    5    0.266723    0.466702    0.741243  -131.00000    0.10844    0.06128 =
         0.05900    0.00707   -0.01397   -0.01925
PART 0
RESI 0
rem The end of the DSR entry

rem rem dsr put OC(CF3)3 with O1 C1 C2 on Q2 C1_28 C4_28 part 2 occ -131 =
rem resi CCF3

RESI 29 CCF3
PART 1 21
O1    4    0.281235    0.423627    0.841598    21.00000    0.04347    0.02252 =
         0.05081   -0.00322   -0.00574   -0.01038
C1    1    0.264435    0.374106    0.840124    21.00000    0.03668    0.02042 =
         0.03506    0.00194   -0.01229   -0.00914
C2    1    0.184847    0.369487    0.817986    21.00000    0.03971    0.03102 =
         0.04670    0.00889   -0.01430   -0.01513
F1    5    0.125551    0.408263    0.829011    21.00000    0.03800    0.03412 =
         0.06263    0.00365   -0.01626   -0.01307
F2    5    0.196889    0.373264    0.778264    21.00000    0.04966    0.06713 =
         0.03643    0.01372   -0.01715   -0.02987
F3    5    0.156520    0.323921    0.825852    21.00000    0.03713    0.03160 =
         0.04363    0.00387   -0.00683   -0.01732
C3    1    0.255403    0.353967    0.883775    21.00000    0.04395    0.04971 =
         0.03478    0.00585   -0.01080   -0.01490
F4    5    0.311620    0.370789    0.905925    21.00000    0.06112    0.08799 =
         0.03292    0.00303   -0.01553   -0.03346
F5    5    0.267028    0.302097    0.885655    21.00000    0.06917    0.05438 =
         0.04659    0.01937   -0.01344   -0.01558
F6    5    0.180314    0.371033    0.899834    21.00000    0.04554    0.06936 =
         0.04409   -0.00570    0.00297   -0.02184
C4    1    0.339978    0.341456    0.817822    21.00000    0.04231    0.03128 =
         0.04368   -0.00208   -0.00827   -0.00389
F7    5    0.406686    0.334157    0.840654    21.00000    0.03714    0.04845 =
         0.05614    0.00115   -0.00618   -0.00363
F8    5    0.361105    0.365106    0.784258    21.00000    0.04939    0.07439 =
         0.05060    0.00539    0.00355   -0.02056
F9    5    0.322827    0.294136    0.807902    21.00000    0.05128    0.03925 =
         0.07581   -0.02505    0.00752   -0.00670
PART 0
RESI 0

rem the following was inserted by DSR:
RESI 38 CCF3
PART 2 -21
O1    4    0.290773    0.423758    0.842566   -21.00000    0.04347    0.02252 =
         0.05081   -0.00322   -0.00574   -0.01038
C1    1    0.287585    0.374112    0.830320   -21.00000    0.03668    0.02042 =
         0.03506    0.00194   -0.01229   -0.00914
C2    1    0.298202    0.369570    0.783778   -21.00000    0.05101    0.03154 =
         0.03521   -0.00607   -0.01436   -0.00785
F1    5    0.227989    0.388076    0.766481   -21.00000    0.05686    0.03097 =
         0.04427    0.00349   -0.02430   -0.01627
F2    5    0.320339    0.319796    0.771054   -21.00000    0.10176    0.03568 =
         0.05259   -0.01555   -0.02541    0.00246
F3    5    0.355747    0.397026    0.769864   -21.00000    0.04849    0.04493 =
         0.03393   -0.00599   -0.00850   -0.00517
C3    1    0.360353    0.336125    0.848518   -21.00000    0.04231    0.03128 =
         0.04368   -0.00208   -0.00827   -0.00389
F4    5    0.366721    0.346362    0.887276   -21.00000    0.05390    0.02820 =
         0.04285    0.00263   -0.01619    0.00353
F5    5    0.432742    0.341984    0.829044   -21.00000    0.04695    0.04365 =
         0.04871   -0.00443   -0.00944   -0.00672
F6    5    0.349874    0.285412    0.846094   -21.00000    0.07995    0.02362 =
         0.07051    0.00476   -0.03019   -0.00410
C4    1    0.204175    0.356483    0.844116   -21.00000    0.03971    0.03102 =
         0.04670    0.00889   -0.01430   -0.01513
F7    5    0.202882    0.342954    0.882956   -21.00000    0.05863    0.04018 =
         0.06382    0.01394   -0.00606   -0.01818
F8    5    0.189063    0.314617    0.822964   -21.00000    0.05464    0.04276 =
         0.07980    0.00534   -0.01853   -0.02764
F9    5    0.141032    0.395479    0.839815   -21.00000    0.04664    0.04144 =
         0.06501    0.01802   -0.01413   -0.01295
PART 0
RESI 0
rem The end of the DSR entry

rem rem dsr put OC(CF3)3 with O1 C1 C2 C3 C4 on O1_29 C1_29 Q46 Q43 Q71 =
rem part 2 occ -21 resi CCF3

RESI 30 CCF3
PART 1 121
O1    4    0.163952    0.510145    0.871196   121.00000    0.03026    0.02359 =
         0.05509    0.00432   -0.02392    0.00194
C1    1    0.130331    0.525299    0.908414   121.00000    0.03739    0.03321 =
         0.05111    0.00373   -0.01636   -0.00601
C2    1    0.036143    0.530735    0.905199   121.00000    0.03340    0.07421 =
         0.07156    0.01678   -0.02073   -0.01018
F1    5    0.008925    0.573103    0.883268   121.00000    0.03516    0.11852 =
         0.09387    0.04897   -0.01116    0.00655
F2    5    0.020608    0.487728    0.886891   121.00000    0.03861    0.09890 =
         0.09370    0.02236   -0.04824   -0.02507
F3    5   -0.004084    0.536478    0.940846   121.00000    0.05204    0.14507 =
         0.07806    0.02877   -0.00811   -0.01471
C3    1    0.160100    0.577471    0.920549   121.00000    0.04873    0.03488 =
         0.05983   -0.00131   -0.00969   -0.00593
F4    5    0.116088    0.601152    0.951335   121.00000    0.05935    0.06210 =
         0.05666   -0.01129   -0.00675    0.00158
F5    5    0.155590    0.610767    0.890279   121.00000    0.12169    0.03180 =
         0.05694   -0.00243   -0.01990   -0.01288
F6    5    0.238743    0.567805    0.932053   121.00000    0.04792    0.04121 =
         0.06005   -0.01487   -0.01051   -0.01691
C4    1    0.159765    0.482602    0.939817   121.00000    0.04857    0.04351 =
         0.05455    0.01078   -0.02473   -0.01984
F7    5    0.240198    0.466444    0.936486   121.00000    0.05462    0.06066 =
         0.05734    0.02412   -0.02938   -0.01002
F8    5    0.127119    0.438931    0.934327   121.00000    0.09692    0.05893 =
         0.08933    0.03053   -0.05136   -0.04837
F9    5    0.141400    0.499625    0.977307   121.00000    0.06426    0.06842 =
         0.05434    0.02313   -0.01568   -0.01469
PART 0
RESI 0

rem the following was inserted by DSR:
RESI 48 CCF3
PART 2 -121
O1    4    0.178058    0.496844    0.883864  -121.00000    0.03026    0.02359 =
         0.05509    0.00432   -0.02392    0.00194
C1    1    0.128720    0.528162    0.909517  -121.00000    0.03739    0.03321 =
         0.05111    0.00373   -0.01636   -0.00601
C2    1    0.126082    0.502301    0.952246  -121.00000    0.04857    0.04351 =
         0.05455    0.01078   -0.02473   -0.01984
F1    5    0.081833    0.462260    0.952804  -121.00000    0.05152    0.04709 =
         0.04959    0.00039   -0.00334   -0.02389
F2    5    0.094582    0.535339    0.981967  -121.00000    0.08445    0.06658 =
         0.06720   -0.01745   -0.00222   -0.03384
F3    5    0.203440    0.482728    0.961942  -121.00000    0.06112    0.06200 =
         0.04702    0.00678   -0.02594   -0.01390
C3    1    0.159875    0.582385    0.914482  -121.00000    0.04873    0.03488 =
         0.05983   -0.00131   -0.00969   -0.00593
F4    5    0.177511    0.601653    0.878580  -121.00000    0.05167    0.03487 =
         0.07303    0.00830   -0.00705    0.00171
F5    5    0.228062    0.579165    0.935496  -121.00000    0.05777    0.03059 =
         0.07759   -0.00867   -0.01684   -0.00785
F6    5    0.105004    0.618759    0.933068  -121.00000    0.05871    0.04239 =
         0.11174   -0.02030    0.00084   -0.00106
C4    1    0.037769    0.539585    0.896522  -121.00000    0.03340    0.07421 =
         0.07156    0.01678   -0.02073   -0.01018
F7    5    0.030688    0.576185    0.867403  -121.00000    0.04191    0.10298 =
         0.11502    0.04453   -0.02788   -0.00826
F8    5   -0.017845    0.557524    0.926101  -121.00000    0.03405    0.05971 =
         0.10956    0.00331   -0.00207   -0.01000
F9    5    0.006271    0.498987    0.882387  -121.00000    0.03588    0.07248 =
         0.09109    0.01365   -0.04285   -0.01043
PART 0
RESI 0
rem The end of the DSR entry

rem rem dsr put OC(CF3)3 with O1 C1 C2 on Q43 C1_30 C4_30 part 2 occ -121 =
rem resi CCF3

RESI 31 CCF3
PART 1 261
O1    4    0.258426    0.303609    1.135436   261.00000    0.04126    0.02787 =
         0.02279   -0.00272   -0.00270   -0.01175
C1    1    0.255538    0.307581    1.176000   261.00000    0.03462    0.02653 =
         0.02262   -0.00333    0.00245   -0.00022
C2    1    0.253581    0.252772    1.195609   261.00000    0.03728    0.03038 =
         0.02295   -0.00278    0.00156   -0.00313
F1    5    0.214785    0.222494    1.172597   261.00000    0.04734    0.03107 =
         0.02585    0.00384    0.00013   -0.01172
F2    5    0.328477    0.226188    1.201585   261.00000    0.03931    0.03737 =
         0.03047    0.01167   -0.00125   -0.00018
F3    5    0.211908    0.257438    1.231431   261.00000    0.05445    0.04531 =
         0.02245   -0.00331    0.00837   -0.00472
C3    1    0.331241    0.331840    1.190033   261.00000    0.04065    0.02962 =
         0.02451   -0.00772    0.00019   -0.00191
F4    5    0.400686    0.310073    1.169798   261.00000    0.03729    0.04035 =
         0.03764   -0.01683   -0.00535   -0.00494
F5    5    0.345503    0.326483    1.229282   261.00000    0.06179    0.05409 =
         0.02572   -0.01017   -0.00747   -0.00731
F6    5    0.324185    0.383844    1.182388   261.00000    0.04907    0.02783 =
         0.03793   -0.00923   -0.00509   -0.00302
C4    1    0.174039    0.343721    1.190381   261.00000    0.04006    0.03829 =
         0.04854    0.00094    0.00606    0.00275
F7    5    0.178203    0.362497    1.227784   261.00000    0.04754    0.04417 =
         0.05665   -0.00844    0.01384    0.01458
F8    5    0.158102    0.384893    1.166279   261.00000    0.04645    0.03837 =
         0.07120    0.01283   -0.00527    0.00423
F9    5    0.108838    0.317792    1.191567   261.00000    0.03596    0.04551 =
         0.07330    0.00421    0.00675    0.00176
PART 0
RESI 0

rem the following was inserted by DSR:
RESI 60 CCF3
PART 2 -261
O1    4    0.267290    0.302244    1.135168  -261.00000    0.04126    0.02787 =
         0.02279   -0.00272   -0.00270   -0.01175
C1    1    0.248961    0.308797    1.175036  -261.00000    0.03462    0.02653 =
         0.02262   -0.00333    0.00245   -0.00022
C2    1    0.159848    0.340616    1.181523  -261.00000    0.04006    0.03829 =
         0.04854    0.00094    0.00606    0.00275
F1    5    0.145171    0.378105    1.154119  -261.00000    0.04645    0.03837 =
         0.07120    0.01283   -0.00527    0.00423
F2    5    0.147669    0.363630    1.217585  -261.00000    0.04754    0.04417 =
         0.05665   -0.00844    0.01384    0.01458
F3    5    0.102442    0.309150    1.177769  -261.00000    0.03596    0.04551 =
         0.07330    0.00421    0.00675    0.00176
C3    1    0.256467    0.255819    1.197912  -261.00000    0.03728    0.03038 =
         0.02295   -0.00278    0.00156   -0.00313
F4    5    0.335547    0.232985    1.197791  -261.00000    0.03931    0.03737 =
         0.03047    0.01167   -0.00125   -0.00018
F5    5    0.213907    0.222571    1.180375  -261.00000    0.04734    0.03107 =
         0.02585    0.00384    0.00013   -0.01172
F6    5    0.228716    0.260069    1.236617  -261.00000    0.05445    0.04531 =
         0.02245   -0.00331    0.00837   -0.00472
C4    1    0.313661    0.340907    1.191209  -261.00000    0.04065    0.02962 =
         0.02451   -0.00772    0.00019   -0.00191
F7    5    0.390741    0.322734    1.177184  -261.00000    0.03729    0.04035 =
         0.03764   -0.01683   -0.00535   -0.00494
F8    5    0.314904    0.338941    1.231171  -261.00000    0.06179    0.05409 =
         0.02572   -0.01017   -0.00747   -0.00731
F9    5    0.297402    0.391246    1.180263  -261.00000    0.04907    0.02783 =
         0.03793   -0.00923   -0.00509   -0.00302
PART 0
RESI 0
rem The end of the DSR entry

rem rem dsr put OC(CF3)3 with O1 C1 C2 on O1_31 C1_31 Q49 part 2 occ -261 =
rem resi CCF3

RESI 32 CCF3
O1    4    0.302427    0.298570    1.053075    11.00000    0.04456    0.02565 =
         0.02069    0.00276   -0.00324   -0.01617
C1    1    0.331273    0.341459    1.038440    11.00000    0.02671    0.01827 =
         0.02475    0.00322   -0.00093   -0.00612
C2    1    0.392135    0.361526    1.067219    11.00000    0.02781    0.02493 =
         0.03231   -0.00400    0.00145   -0.00818
F1    5    0.440708    0.321540    1.082906    11.00000    0.03532    0.04188 =
         0.04831   -0.01234   -0.01570    0.00608
F2    5    0.351058    0.389024    1.097645    11.00000    0.03548    0.02388 =
         0.03161   -0.00781    0.00020   -0.00516
F3    5    0.440629    0.392948    1.048784    11.00000    0.05513    0.07072 =
         0.03881   -0.00422    0.00403   -0.04371
C3    1    0.258272    0.386316    1.031980    11.00000    0.04517    0.03000 =
         0.04387   -0.00212   -0.01503    0.00453
F4    5    0.204757    0.390423    1.063520    11.00000    0.03401    0.06730 =
         0.06119   -0.02110   -0.00855    0.01368
F5    5    0.283928    0.433139    1.027032    11.00000    0.09406    0.02214 =
         0.07553    0.01053   -0.03559   -0.00640
F6    5    0.217181    0.376982    0.999661    11.00000    0.06478    0.04471 =
         0.05472    0.00244   -0.03399    0.00039
C4    1    0.378284    0.326506    0.997365    11.00000    0.04538    0.04619 =
         0.03003   -0.00626    0.00841   -0.02099
F7    5    0.390527    0.368993    0.975811    11.00000    0.09043    0.06959 =
         0.03134    0.00391    0.00756   -0.05216
F8    5    0.335540    0.297636    0.975784    11.00000    0.05425    0.04594 =
         0.02724   -0.01085    0.00373   -0.02019
F9    5    0.452783    0.298909    1.003104    11.00000    0.03689    0.07639 =
         0.05918   -0.03322    0.01055   -0.00662
RESI 0
RESI 33 CCF3
PART 1 61
O1    4    0.348953    0.214767    1.106049    61.00000    0.03329    0.01627 =
         0.02376   -0.00477    0.00554   -0.00429
C1    1    0.388439    0.166657    1.095322    61.00000    0.03986    0.01657 =
         0.03438   -0.00508    0.01161   -0.00563
C2    1    0.432300    0.166108    1.053230    61.00000    0.03148    0.02673 =
         0.03365   -0.00565    0.00985   -0.00359
F1    5    0.456523    0.118036    1.038354    61.00000    0.03383    0.02929 =
         0.03530   -0.01033    0.00572    0.00298
F2    5    0.498534    0.191782    1.053454    61.00000    0.03345    0.03446 =
         0.03787   -0.00471    0.01101   -0.00703
F3    5    0.379900    0.192634    1.028405    61.00000    0.03699    0.02894 =
         0.03040   -0.00259    0.00639   -0.00569
C3    1    0.331611    0.124309    1.098628    61.00000    0.04015    0.02026 =
         0.03332   -0.00336    0.00482   -0.00550
F4    5    0.285979    0.126489    1.066028    61.00000    0.04196    0.02955 =
         0.04248   -0.00845   -0.00208   -0.00897
F5    5    0.371610    0.074257    1.100960    61.00000    0.04671    0.01914 =
         0.05326    0.00022    0.00277   -0.00420
F6    5    0.279982    0.131394    1.130477    61.00000    0.04855    0.02562 =
         0.04149   -0.00144    0.01282   -0.01371
C4    1    0.449331    0.162713    1.128720    61.00000    0.05526    0.04856 =
         0.03705   -0.01803    0.00679   -0.01674
F7    5    0.517597    0.139791    1.112513    61.00000    0.04780    0.04883 =
         0.04771   -0.01094   -0.00716   -0.01140
F8    5    0.423475    0.141969    1.161798    61.00000    0.07367    0.06832 =
         0.03038   -0.01888    0.00109   -0.03582
F9    5    0.444338    0.216474    1.129397    61.00000    0.03901    0.04003 =
         0.04324   -0.01157   -0.00381   -0.00729
PART 0
RESI 0

rem the following was inserted by DSR:
RESI 42 CCF3
PART 2 -61
O1    4    0.308775    0.199552    1.093873   -61.00000    0.03329    0.01627 =
         0.02376   -0.00477    0.00554   -0.00429
[truncated: 10,194,531 more chars]
