# Supplementary material for: Cationic cluster formation versus disproportionation of low-valent indium and gallium complexes of 2,2'-bipyridine
Source: Nat Commun. 2015 Oct 19;6:8288. doi: 10.1038/ncomms9288 (PMC4633986; doi:10.1038/ncomms9288)
Supplement: Supplementary Data 5 — Cif File for Structure 7 [file ncomms9288-s6.cif]

#==============================================================================
data_New_Global_Publ_Block
# Added by publCIF - use a unique identifier for each data block
#==============================================================================
# SUBMISSION DETAILS
_publ_contact_author_name
'Krossing, Ingo' # Name of author for correspondence'
_publ_contact_author_address # Address of author for correspondence
;
Institut fuer Anorganische und Analytische Chemie
Albert-Ludwigs-Universitaet Freiburg
Albertstr. 21
79104 Freiburg
;
_publ_contact_author_email        'krossing@uni-freiburg.de'
_publ_contact_author_fax          '++49 761 203-6001'
_publ_contact_author_phone        '++49-761-203-6122'
_publ_contact_letter
;
Please consider this CIF for publication. I certify that this contibution is the
original work of those listed as authors; that it has not been published
before (in any language or medium) and is not being considered for publication
elsewhere; that all authors concur with and are aware of the submission; that
all workers involved in the study are listed as authors or given proper credit
in the acknowledgements; that I have obtained permission for and acknowledged
the source of any excerpts from other copyright works; and that to the best of
my knowledge the paper contains no statements which are libellous, unlawful or
in any way actionable. All coauthors have made significant scientific
contributions to the work reported, including the ideas and their execution,
and share responsibility and accountability for the results.
;
_publ_requested_journal           'Nature Communications'
_publ_requested_category   'Chemical Sciences - Inorganic Chemistry'
#==============================================================================
# TITLE AND AUTHOR LIST
_publ_section_title
;
[In4(PHEN)6][Al(OC(CF3)3)4]4
;
# The loop structure below should contain the names and addresses of all
# authors, in the required order of publication. Repeat as necessary.
# NB if using publCIF, the Author database tool might prove useful
# (see the Tools menu in publCIF)
loop_
  _publ_author_name
  _publ_author_address
  _publ_author_footnote
 'Lichtenthaler, Martin R.'
;
Institut fuer Anorganische und Analytische Chemie
Albert-Ludwigs-Universitaet Freiburg
Albertstr. 21
79104 Freiburg
Germany
;
 .
 'Stahl, Florian'
;
Institut fuer Anorganische und Analytische Chemie
Albert-Ludwigs-Universitaet Freiburg
Albertstr. 21
79104 Freiburg
Germany
;
 .
  'Kratzert, Daniel'
;
Institut fuer Anorganische und Analytische Chemie
Albert-Ludwigs-Universitaet Freiburg
Albertstr. 21
79104 Freiburg
Germany
;
 .
 'Heidinger, Lorenz'
;
Institut fuer Physikalische Chemie
Albert-Ludwigs-Universitaet Freiburg
Albertstr. 21
79104 Freiburg
Germany
;
 .
 'Schleicher, Erik'
;
Institut fuer Physikalische Chemie
Albert-Ludwigs-Universitaet Freiburg
Albertstr. 21
79104 Freiburg
Germany
;
 .
  'Hamann, Julian'
;
Institut fuer Anorganische und Analytische Chemie
Albert-Ludwigs-Universitaet Freiburg
Albertstr. 21
79104 Freiburg
Germany
;
 .
  'Himmel, Daniel'
;
Institut fuer Anorganische und Analytische Chemie
Albert-Ludwigs-Universitaet Freiburg
Albertstr. 21
79104 Freiburg
Germany
;
 .
 'Weber, Stefan'
;
Institut fuer Physikalische Chemie
Albert-Ludwigs-Universitaet Freiburg
Albertstr. 21
79104 Freiburg
Germany
;
 .   
 'Krossing, Ingo'
;
Institut fuer Anorganische und Analytische Chemie
Albert-Ludwigs-Universitaet Freiburg
Albertstr. 21
79104 Freiburg
Germany
;
 .

_publ_section_abstract
;
(type here to add abstract)
;
_publ_section_comment
;
The stucture of the title compound, (I), is shown below. Dimensions are
available in the archived CIF.

For related literature, see [type here to add references to related
literature].
;
_publ_section_references
;
?
;
_publ_section_figure_captions
;

;
_publ_section_exptl_prep
;
(type here to add preparation details)
;
_publ_section_exptl_refinement
;
(type here to add refinement details)
;
#==============================================================================
# of the abstract, comment etc.
# Its contents will not be output
_publ_manuscript_text
;
?
;
#==============================================================================
# Formatted by publCIF 
data_P21-c_a_FINAL

# start Validation Reply Form
_vrf_REFNR01_P21-c_a_FINAL
;
PROBLEM: Ratio of reflections to parameters is < 6 for a
RESPONSE: The highly symmetric, perfluorinated aluminumalkoxide anions are 
known to be heavily disordered at 100 K (very small rotational barriers of the 
-C(CF3)3 moieties). As a result, the isotropic displacement parameters became 
larger, leading to weaker scattering power and ultimately to lower 
resolutions (i.e. the scattering power inverseley correlates to the exponent
of the square of the isotropic displacement parameter).
;
_vrf_THETM01_P21-c_a_FINAL
;
PROBLEM: The value of sine(theta_max)/wavelength is less than 0.550
RESPONSE: Due to the heavy disorder of the highly symmetric, perfluorinated 
aluminumalkoxide anions the scattering power and ultimately the theta_max 
values are very little.
;
_vrf_PLAT088_P21-c_a_FINAL
;
PROBLEM: Poor Data / Parameter Ratio ....................       5.93 Note  
RESPONSE: The heavy disorder of the highly symmetric, perfluorinated 
aluminumalkoxide anions was treated appropriately using a disorder model. This
strategy led to an increase in parameters and expectedly to a drop in the 
data/parameter ration. From a  chemical point of view however, the bond lenghts 
of the aluminumalkoxide anions were restrained to be equal, thus yielding a 
very stable model with very little residual density.
;
_vrf_PLAT018_P21-c_a_FINAL
;
PROBLEM: _diffrn_measured_fraction_theta_max .NE. _full           ! Check
RESPONSE: This alert is also a result of the weak scattering power of the
highly disordered aluminumalkoxide anions (see above).
;
_vrf_PLAT342_P21-c_a_FINAL
;
PROBLEM: Low Bond Precision on  C-C Bonds ...............     0.0208 Ang.  
RESPONSE: This alert is also a result of the weak scattering power of the
highly disordered aluminumalkoxide anions (see above). While the atom 
assignment and connectivities are unambiguously correctly described, 
the non-optimal, but reasonable data makes it difficult to address bond 
distances at a high level of accuracy.
;
# end Validation Reply Form

_audit_creation_method            SHELXL-2014/6
_chemical_name_systematic         '[In4(PHEN)6][Al(OC(CF3)3)4]4'
_chemical_name_common             ?
_chemical_melting_point           ?
_chemical_formula_moiety          '(In2 N6 C36 H24),(Al O4 C16 F36)2,(C6 H5 F)3'
_chemical_formula_sum             'C86 H39 Al2 F75 In2 N6 O8' 
_chemical_formula_weight          2992.83

loop_
 _atom_type_symbol
 _atom_type_description
 _atom_type_scat_dispersion_real
 _atom_type_scat_dispersion_imag
 _atom_type_scat_source
 'C'  'C'   0.0033   0.0016
 'International Tables Vol C Tables 4.2.6.8 and 6.1.1.4'
 'H'  'H'   0.0000   0.0000
 'International Tables Vol C Tables 4.2.6.8 and 6.1.1.4'
 'N'  'N'   0.0061   0.0033
 'International Tables Vol C Tables 4.2.6.8 and 6.1.1.4'
 'O'  'O'   0.0106   0.0060
 'International Tables Vol C Tables 4.2.6.8 and 6.1.1.4'
 'F'  'F'   0.0171   0.0103
 'International Tables Vol C Tables 4.2.6.8 and 6.1.1.4'
 'Al'  'Al'   0.0645   0.0514
 'International Tables Vol C Tables 4.2.6.8 and 6.1.1.4'
 'In'  'In'  -0.7276   1.3100
 'International Tables Vol C Tables 4.2.6.8 and 6.1.1.4'
 
_space_group_crystal_system       monoclinic
_space_group_IT_number            14
_space_group_name_H-M_alt         'P 21/c'
_space_group_name_Hall            '-P 2ybc'
 
_shelx_space_group_comment
;
The symmetry employed for this shelxl refinement is uniquely defined
by the following loop, which should always be used as a source of
symmetry information in preference to the above space-group names.
They are only intended as comments.
;
 
loop_
 _space_group_symop_operation_xyz
 'x, y, z'
 '-x, y+1/2, -z+1/2'
 '-x, -y, -z'
 'x, -y-1/2, z-1/2'
 
_cell_length_a                    20.2872(5)
_cell_length_b                    28.7711(7)
_cell_length_c                    19.7149(6)
_cell_angle_alpha                 90
_cell_angle_beta                  117.3030(13)
_cell_angle_gamma                 90
_cell_volume                      10225.3(5)
_cell_formula_units_Z             4
_cell_measurement_temperature     100(2)
_cell_measurement_reflns_used     9387
_cell_measurement_theta_min       2.325
_cell_measurement_theta_max       22.442
 
_exptl_crystal_description        'platelet'
_exptl_crystal_colour             'yellow'
_exptl_crystal_density_meas       ?
_exptl_crystal_density_method     'not measured'
_exptl_crystal_density_diffrn     1.944          
_exptl_crystal_F_000              5840
_exptl_transmission_factor_min    ?
_exptl_transmission_factor_max    ?
_exptl_crystal_size_max           0.400
_exptl_crystal_size_mid           0.150
_exptl_crystal_size_min           0.070
_exptl_absorpt_coefficient_mu     0.664
_shelx_estimated_absorpt_T_min    0.777
_shelx_estimated_absorpt_T_max    0.955
_exptl_absorpt_correction_type    'multi-scan'
_exptl_absorpt_correction_T_min   0.6266
_exptl_absorpt_correction_T_max   0.7449
_exptl_absorpt_process_details    'SADABS-2012/1'
_exptl_absorpt_special_details    ?
_diffrn_ambient_temperature       100(2)
_diffrn_radiation_wavelength      0.71073
_diffrn_radiation_type            MoK\a
_diffrn_source                    'INCOATEC Mo Microsource'
_diffrn_measurement_device_type   'Bruker APEX-II CCD'
_diffrn_measurement_method        '\f and \w scans'
_diffrn_detector_area_resol_mean  ?
_diffrn_reflns_number             109764
_diffrn_reflns_av_unetI/netI      0.0635
_diffrn_reflns_av_R_equivalents   0.0891
_diffrn_reflns_limit_h_min        -21
_diffrn_reflns_limit_h_max        21
_diffrn_reflns_limit_k_min        -31
_diffrn_reflns_limit_k_max        30
_diffrn_reflns_limit_l_min        -21
_diffrn_reflns_limit_l_max        21
_diffrn_reflns_theta_min          1.130
_diffrn_reflns_theta_max          22.645
_diffrn_reflns_theta_full         25.242
_diffrn_measured_fraction_theta_max   0.995
_diffrn_measured_fraction_theta_full  0.732
_diffrn_reflns_Laue_measured_fraction_max    0.995
_diffrn_reflns_Laue_measured_fraction_full   0.732
_diffrn_reflns_point_group_measured_fraction_max   0.995
_diffrn_reflns_point_group_measured_fraction_full  0.732
_reflns_number_total              13548
_reflns_number_gt                 9057
_reflns_threshold_expression      'I > 2\s(I)'
_reflns_Friedel_coverage          0.000
_reflns_Friedel_fraction_max      .
_reflns_Friedel_fraction_full     .
 
_reflns_special_details
;
 Reflections were merged by SHELXL according to the crystal
 class for the calculation of statistics and refinement.
 
 _reflns_Friedel_fraction is defined as the number of unique
 Friedel pairs measured divided by the number that would be
 possible theoretically, ignoring centric projections and
 systematic absences.
;
 
_computing_cell_refinement        'SAINT v8.34A (Bruker, 2013)'
_computing_data_collection        'APEX2 v2014.7-1'
_computing_data_reduction         'SAINT v8.34A (Bruker, 2013)'
_computing_structure_solution     'ShelXT (Sheldrick, 2008)'
_computing_structure_refinement  'SHELXL-2014/6 (Sheldrick, 2014)'
_computing_molecular_graphics     'Diamond 3.2i'
_computing_publication_material   'ShelXle-732'
_refine_special_details           ?
_refine_ls_structure_factor_coef  Fsqd
_refine_ls_matrix_type            full
_refine_ls_weighting_scheme       calc
_refine_ls_weighting_details
'w=1/[\s^2^(Fo^2^)+(0.1200P)^2^+33.8000P] where P=(Fo^2^+2Fc^2^)/3'
_atom_sites_solution_primary      ?
_atom_sites_solution_secondary    ?
_atom_sites_solution_hydrogens    geom
_refine_ls_hydrogen_treatment     constr
_refine_ls_extinction_method      none
_refine_ls_extinction_coef        .
_refine_ls_number_reflns          13548
_refine_ls_number_parameters      2285
_refine_ls_number_restraints      63817
_refine_ls_R_factor_all           0.1347
_refine_ls_R_factor_gt            0.0900
_refine_ls_wR_factor_ref          0.2524
_refine_ls_wR_factor_gt           0.2232
_refine_ls_goodness_of_fit_ref    1.272
_refine_ls_restrained_S_all       1.000
_refine_ls_shift/su_max           0.000
_refine_ls_shift/su_mean          0.000
 
loop_
 _atom_site_label
 _atom_site_type_symbol
 _atom_site_fract_x
 _atom_site_fract_y
 _atom_site_fract_z
 _atom_site_U_iso_or_equiv
 _atom_site_adp_type
 _atom_site_occupancy
 _atom_site_site_symmetry_order  
 _atom_site_calc_flag
 _atom_site_refinement_flags_posn
 _atom_site_refinement_flags_adp
 _atom_site_refinement_flags_occupancy
 _atom_site_disorder_assembly
 _atom_site_disorder_group
In1 In 0.56867(4) 0.51002(3) 0.52116(4) 0.0433(3) Uani 1 1 d . . . . .
In2 In 0.49104(4) 0.48141(2) 0.37317(4) 0.0355(3) Uani 1 1 d . . . . .
Al1 Al -0.01745(15) 0.24659(10) 0.01057(16) 0.0368(8) Uani 1 1 d D . . . .
Al2 Al 0.47396(15) 0.17264(9) 0.50054(15) 0.0307(7) Uani 1 1 d D . . . .
N1_1 N 0.6754(5) 0.4681(3) 0.6007(5) 0.041(2) Uani 1 1 d . . . . .
N2_1 N 0.6646(5) 0.5617(3) 0.5706(5) 0.044(2) Uani 1 1 d . . . . .
C1_1 C 0.6808(6) 0.4231(4) 0.6133(6) 0.048(3) Uani 1 1 d . . . . .
H1_1 H 0.6373 0.4047 0.5890 0.058 Uiso 1 1 calc R U . . .
C2_1 C 0.7488(7) 0.4007(4) 0.6614(7) 0.058(3) Uani 1 1 d . . . . .
H2_1 H 0.7505 0.3681 0.6698 0.069 Uiso 1 1 calc R U . . .
C3_1 C 0.8104(7) 0.4264(5) 0.6945(7) 0.062(4) Uani 1 1 d . . . . .
H3_1 H 0.8565 0.4120 0.7266 0.074 Uiso 1 1 calc R U . . .
C4_1 C 0.8067(7) 0.4752(4) 0.6817(7) 0.057(3) Uani 1 1 d . . . . .
C5_1 C 0.8716(7) 0.5050(6) 0.7142(8) 0.070(4) Uani 1 1 d . . . . .
H5_1 H 0.9187 0.4921 0.7468 0.084 Uiso 1 1 calc R U . . .
C6_1 C 0.8659(8) 0.5494(6) 0.6989(8) 0.077(4) Uani 1 1 d . . . . .
H6_1 H 0.9093 0.5681 0.7208 0.092 Uiso 1 1 calc R U . . .
C7_1 C 0.7959(7) 0.5712(4) 0.6501(7) 0.054(3) Uani 1 1 d . . . . .
C8_1 C 0.7879(8) 0.6188(5) 0.6309(7) 0.063(4) Uani 1 1 d . . . . .
H8_1 H 0.8299 0.6388 0.6513 0.076 Uiso 1 1 calc R U . . .
C9_1 C 0.7188(7) 0.6363(4) 0.5823(8) 0.062(3) Uani 1 1 d . . . . .
H9_1 H 0.7126 0.6682 0.5686 0.074 Uiso 1 1 calc R U . . .
C10_1 C 0.6602(6) 0.6071(4) 0.5545(7) 0.048(3) Uani 1 1 d . . . . .
H10_1 H 0.6129 0.6196 0.5214 0.058 Uiso 1 1 calc R U . . .
C11_1 C 0.7312(6) 0.5435(4) 0.6177(6) 0.040(3) Uani 1 1 d . . . . .
C12_1 C 0.7374(6) 0.4942(4) 0.6342(6) 0.037(3) Uani 1 1 d . . . . .
N1_2 N 0.5539(4) 0.4842(3) 0.3005(5) 0.037(2) Uani 1 1 d . . . . .
N2_2 N 0.5547(4) 0.4091(3) 0.3840(4) 0.035(2) Uani 1 1 d . . . . .
C1_2 C 0.5533(7) 0.5206(4) 0.2568(6) 0.048(3) Uani 1 1 d . . . . .
H1_2 H 0.5191 0.5451 0.2485 0.058 Uiso 1 1 calc R U . . .
C2_2 C 0.6002(7) 0.5237(4) 0.2239(6) 0.054(3) Uani 1 1 d . . . . .
H2_2 H 0.5970 0.5496 0.1927 0.064 Uiso 1 1 calc R U . . .
C3_2 C 0.6511(7) 0.4897(4) 0.2360(7) 0.053(3) Uani 1 1 d . . . . .
H3_2 H 0.6843 0.4921 0.2143 0.064 Uiso 1 1 calc R U . . .
C4_2 C 0.6539(6) 0.4516(4) 0.2804(6) 0.041(3) Uani 1 1 d . . . . .
C5_2 C 0.7055(7) 0.4139(5) 0.2970(7) 0.059(4) Uani 1 1 d . . . . .
H5_2 H 0.7402 0.4150 0.2772 0.071 Uiso 1 1 calc R U . . .
C6_2 C 0.7064(7) 0.3779(4) 0.3385(8) 0.058(3) Uani 1 1 d . . . . .
H6_2 H 0.7416 0.3539 0.3479 0.069 Uiso 1 1 calc R U . . .
C7_2 C 0.6556(6) 0.3741(4) 0.3697(7) 0.048(3) Uani 1 1 d . . . . .
C8_2 C 0.6537(6) 0.3362(4) 0.4136(7) 0.055(3) Uani 1 1 d . . . . .
H8_2 H 0.6879 0.3113 0.4245 0.066 Uiso 1 1 calc R U . . .
C9_2 C 0.6036(6) 0.3352(4) 0.4401(7) 0.050(3) Uani 1 1 d . . . . .
H9_2 H 0.6009 0.3091 0.4683 0.060 Uiso 1 1 calc R U . . .
C10_2 C 0.5556(6) 0.3726(4) 0.4262(6) 0.044(3) Uani 1 1 d . . . . .
H10_2 H 0.5221 0.3721 0.4476 0.052 Uiso 1 1 calc R U . . .
C11_2 C 0.6048(6) 0.4102(3) 0.3562(6) 0.037(3) Uani 1 1 d . . . . .
C12_2 C 0.6038(6) 0.4493(3) 0.3111(6) 0.037(3) Uani 1 1 d . . . . .
N1_3 N 0.4106(5) 0.5367(3) 0.2843(4) 0.043(2) Uani 1 1 d . . . . .
N2_3 N 0.3854(4) 0.4442(3) 0.2828(4) 0.032(2) Uani 1 1 d . . . . .
C1_3 C 0.4232(7) 0.5829(4) 0.2858(6) 0.055(3) Uani 1 1 d . . . . .
H1_3 H 0.4699 0.5946 0.3220 0.066 Uiso 1 1 calc R U . . .
C2_3 C 0.3705(8) 0.6137(4) 0.2366(7) 0.059(4) Uani 1 1 d . . . . .
H2_3 H 0.3808 0.6461 0.2393 0.071 Uiso 1 1 calc R U . . .
C3_3 C 0.3048(8) 0.5971(5) 0.1851(7) 0.062(4) Uani 1 1 d . . . . .
H3_3 H 0.2686 0.6177 0.1504 0.074 Uiso 1 1 calc R U . . .
C4_3 C 0.2892(7) 0.5497(4) 0.1818(7) 0.051(3) Uani 1 1 d . . . . .
C5_3 C 0.2213(8) 0.5298(5) 0.1297(9) 0.075(4) Uani 1 1 d . . . . .
H5_3 H 0.1841 0.5493 0.0932 0.090 Uiso 1 1 calc R U . . .
C6_3 C 0.2076(7) 0.4852(5) 0.1298(8) 0.072(4) Uani 1 1 d . . . . .
H6_3 H 0.1603 0.4733 0.0951 0.086 Uiso 1 1 calc R U . . .
C7_3 C 0.2632(6) 0.4540(4) 0.1815(7) 0.053(3) Uani 1 1 d . . . . .
C8_3 C 0.2505(6) 0.4056(5) 0.1822(7) 0.062(4) Uani 1 1 d . . . . .
H8_3 H 0.2041 0.3927 0.1474 0.075 Uiso 1 1 calc R U . . .
C9_3 C 0.3049(6) 0.3780(4) 0.2327(7) 0.051(3) Uani 1 1 d . . . . .
H9_3 H 0.2972 0.3456 0.2347 0.062 Uiso 1 1 calc R U . . .
C10_3 C 0.3725(6) 0.3984(4) 0.2817(6) 0.045(3) Uani 1 1 d . . . . .
H10_3 H 0.4113 0.3789 0.3160 0.054 Uiso 1 1 calc R U . . .
C11_3 C 0.3304(5) 0.4714(4) 0.2326(5) 0.033(2) Uani 1 1 d . . . . .
C12_3 C 0.3441(6) 0.5201(4) 0.2329(6) 0.037(3) Uani 1 1 d . . . . .
F1_4 F 0.1948(7) 0.5247(4) 0.7974(7) 0.131(4) Uani 1 1 d . . . . .
C1_4 C 0.1263(10) 0.5356(6) 0.7408(9) 0.099(5) Uani 1 1 d D . . . .
C2_4 C 0.1096(10) 0.5810(5) 0.7295(10) 0.088(5) Uani 1 1 d D . . . .
H2_4 H 0.1436 0.6044 0.7596 0.106 Uiso 1 1 calc R U . . .
C3_4 C 0.0410(11) 0.5917(5) 0.6724(10) 0.099(6) Uani 1 1 d D . . . .
H3_4 H 0.0267 0.6234 0.6627 0.118 Uiso 1 1 calc R U . . .
C4_4 C -0.0080(10) 0.5579(6) 0.6283(10) 0.113(6) Uani 1 1 d D . . . .
H4_4 H -0.0553 0.5655 0.5879 0.136 Uiso 1 1 calc R U . . .
C5_4 C 0.0153(12) 0.5115(6) 0.6460(12) 0.134(9) Uani 1 1 d D . . . .
H5_4 H -0.0176 0.4874 0.6172 0.160 Uiso 1 1 calc R U . . .
C6_4 C 0.0838(12) 0.4999(6) 0.7034(12) 0.114(7) Uani 1 1 d D . . . .
H6_4 H 0.0996 0.4686 0.7155 0.137 Uiso 1 1 calc R U . . .
F1_5 F 0.3568(5) 0.4229(3) 0.5998(4) 0.096(3) Uani 1 1 d . . . . .
C1_5 C 0.2912(7) 0.4452(4) 0.5855(6) 0.065(4) Uani 1 1 d D . . . .
C2_5 C 0.2459(10) 0.4233(5) 0.6097(9) 0.099(6) Uani 1 1 d D . . . .
H2_5 H 0.2592 0.3942 0.6351 0.119 Uiso 1 1 calc R U . . .
C3_5 C 0.1806(9) 0.4449(6) 0.5961(11) 0.115(7) Uani 1 1 d D . . . .
H3_5 H 0.1471 0.4298 0.6103 0.138 Uiso 1 1 calc R U . . .
C4_5 C 0.1630(8) 0.4879(6) 0.5621(9) 0.092(5) Uani 1 1 d D . . . .
H4_5 H 0.1195 0.5040 0.5554 0.110 Uiso 1 1 calc R U . . .
C5_5 C 0.2118(8) 0.5071(5) 0.5378(7) 0.072(4) Uani 1 1 d D . . . .
H5_5 H 0.1997 0.5361 0.5119 0.086 Uiso 1 1 calc R U . . .
C6_5 C 0.2761(7) 0.4857(4) 0.5498(6) 0.057(3) Uani 1 1 d D . . . .
H6_5 H 0.3089 0.4993 0.5331 0.068 Uiso 1 1 calc R U . . .
O1_6 O -0.0983(10) 0.2444(9) -0.0747(8) 0.039(2) Uani 0.478(3) 1 d D U P A 1
C1_6 C -0.1370(7) 0.2606(6) -0.1464(7) 0.0418(18) Uani 0.478(3) 1 d D U P A 1
C2_6 C -0.2161(8) 0.2737(5) -0.1603(9) 0.052(2) Uani 0.478(3) 1 d D U P A 1
F1_6 F -0.2116(8) 0.3119(5) -0.1204(8) 0.063(3) Uani 0.478(3) 1 d D U P A 1
F2_6 F -0.2446(7) 0.2407(4) -0.1341(9) 0.050(3) Uani 0.478(3) 1 d D U P A 1
F3_6 F -0.2607(11) 0.2829(5) -0.2336(8) 0.062(2) Uani 0.478(3) 1 d D U P A 1
C3_6 C -0.1419(8) 0.2224(5) -0.2041(9) 0.054(2) Uani 0.478(3) 1 d D U P A 1
F4_6 F -0.1890(8) 0.1883(4) -0.2089(8) 0.056(3) Uani 0.478(3) 1 d D U P A 1
F5_6 F -0.1621(8) 0.2400(7) -0.2739(9) 0.062(2) Uani 0.478(3) 1 d D U P A 1
F6_6 F -0.0766(7) 0.2022(5) -0.1831(8) 0.061(3) Uani 0.478(3) 1 d D U P A 1
C4_6 C -0.0985(9) 0.3039(5) -0.1590(9) 0.056(3) Uani 0.478(3) 1 d D U P A 1
F7_6 F -0.0698(8) 0.3309(5) -0.0970(7) 0.061(3) Uani 0.478(3) 1 d D U P A 1
F8_6 F -0.1453(11) 0.3302(9) -0.2172(10) 0.063(3) Uani 0.478(3) 1 d D U P A 1
F9_6 F -0.0419(7) 0.2913(5) -0.1728(8) 0.066(3) Uani 0.478(3) 1 d D U P A 1
O1_18 O -0.0727(12) 0.2638(10) -0.0825(9) 0.039(2) Uani 0.193(3) 1 d D U P A 2
C1_18 C -0.1396(10) 0.2619(8) -0.1443(8) 0.0418(18) Uani 0.193(3) 1 d D U P A 2
C2_18 C -0.1531(14) 0.2133(7) -0.1814(14) 0.054(2) Uani 0.193(3) 1 d D U P A 2
F1_18 F -0.1171(17) 0.2074(12) -0.2230(18) 0.061(3) Uani 0.193(3) 1 d D U P A 2
F2_18 F -0.2259(13) 0.2070(11) -0.2256(17) 0.056(3) Uani 0.193(3) 1 d D U P A 2
F3_18 F -0.1320(17) 0.1780(10) -0.1317(17) 0.065(7) Uani 0.193(3) 1 d D U P A 2
C3_18 C -0.1997(12) 0.2722(8) -0.1187(14) 0.052(2) Uani 0.193(3) 1 d D U P A 2
F4_18 F -0.1780(17) 0.3081(9) -0.0702(18) 0.063(3) Uani 0.193(3) 1 d D U P A 2
F5_18 F -0.2073(16) 0.2351(8) -0.0831(17) 0.050(3) Uani 0.193(3) 1 d D U P A 2
F6_18 F -0.2646(13) 0.2858(11) -0.1742(16) 0.052(6) Uani 0.193(3) 1 d D U P A 2
C4_18 C -0.1446(13) 0.2985(8) -0.2037(12) 0.056(3) Uani 0.193(3) 1 d D U P A 2
F7_18 F -0.2031(14) 0.2894(11) -0.2705(15) 0.067(7) Uani 0.193(3) 1 d D U P A 2
F8_18 F -0.0849(15) 0.2982(12) -0.2157(19) 0.066(3) Uani 0.193(3) 1 d D U P A 2
F9_18 F -0.1530(19) 0.3411(9) -0.182(2) 0.063(3) Uani 0.193(3) 1 d D U P A 2
O1_21 O -0.0997(13) 0.2482(13) -0.0728(11) 0.039(2) Uani 0.329(3) 1 d D U P A 3
C1_21 C -0.1387(9) 0.2658(7) -0.1434(8) 0.0418(18) Uani 0.329(3) 1 d D U P A 3
C2_21 C -0.1114(10) 0.3155(7) -0.1481(12) 0.056(3) Uani 0.329(3) 1 d D U P A 3
F1_21 F -0.1377(10) 0.3469(6) -0.1172(11) 0.065(5) Uani 0.329(3) 1 d D U P A 3
F2_21 F -0.1297(17) 0.3281(13) -0.2199(12) 0.063(3) Uani 0.329(3) 1 d D U P A 3
F3_21 F -0.0372(9) 0.3186(8) -0.1080(12) 0.061(3) Uani 0.329(3) 1 d D U P A 3
C3_21 C -0.1308(10) 0.2338(6) -0.2022(12) 0.054(2) Uani 0.329(3) 1 d D U P A 3
F4_21 F -0.1363(11) 0.1891(6) -0.1861(12) 0.056(3) Uani 0.329(3) 1 d D U P A 3
F5_21 F -0.0632(9) 0.2398(7) -0.1958(11) 0.061(3) Uani 0.329(3) 1 d D U P A 3
F6_21 F -0.1843(10) 0.2438(10) -0.2728(13) 0.062(2) Uani 0.329(3) 1 d D U P A 3
C4_21 C -0.2213(10) 0.2680(7) -0.1621(12) 0.052(2) Uani 0.329(3) 1 d D U P A 3
F7_21 F -0.2530(9) 0.2262(6) -0.1811(11) 0.050(3) Uani 0.329(3) 1 d D U P A 3
F8_21 F -0.2596(17) 0.2966(7) -0.2202(12) 0.062(2) Uani 0.329(3) 1 d D U P A 3
F9_21 F -0.2326(11) 0.2850(7) -0.1060(10) 0.063(3) Uani 0.329(3) 1 d D U P A 3
O1_7 O 0.0539(6) 0.2404(7) -0.0114(10) 0.053(2) Uani 0.676(3) 1 d D U P A 1
C1_7 C 0.1250(6) 0.2434(5) 0.0035(8) 0.060(2) Uani 0.676(3) 1 d D U P A 1
C2_7 C 0.1319(7) 0.2484(5) -0.0712(8) 0.077(3) Uani 0.676(3) 1 d D U P A 1
F1_7 F 0.1094(8) 0.2922(4) -0.0999(8) 0.088(3) Uani 0.676(3) 1 d D U P A 1
F2_7 F 0.0859(6) 0.2194(5) -0.1224(7) 0.088(3) Uani 0.676(3) 1 d D U P A 1
F3_7 F 0.2007(6) 0.2388(5) -0.0599(8) 0.097(4) Uani 0.676(3) 1 d D U P A 1
C3_7 C 0.1670(8) 0.1992(5) 0.0468(8) 0.072(3) Uani 0.676(3) 1 d D U P A 1
F4_7 F 0.1440(8) 0.1629(4) -0.0040(7) 0.087(3) Uani 0.676(3) 1 d D U P A 1
F5_7 F 0.2400(6) 0.2033(5) 0.0766(8) 0.086(3) Uani 0.676(3) 1 d D U P A 1
F6_7 F 0.1514(7) 0.1909(5) 0.1049(7) 0.083(3) Uani 0.676(3) 1 d D U P A 1
C4_7 C 0.1625(7) 0.2864(5) 0.0539(8) 0.074(3) Uani 0.676(3) 1 d D U P A 1
F7_7 F 0.2309(6) 0.2942(5) 0.0614(9) 0.093(3) Uani 0.676(3) 1 d D U P A 1
F8_7 F 0.1718(6) 0.2793(5) 0.1250(6) 0.075(3) Uani 0.676(3) 1 d D U P A 1
F9_7 F 0.1208(5) 0.3244(3) 0.0256(7) 0.073(3) Uani 0.676(3) 1 d D U P A 1
O1_25 O 0.0559(16) 0.248(2) -0.009(3) 0.053(2) Uani 0.168(3) 1 d D U P A 2
C1_25 C 0.1226(11) 0.2455(10) -0.0050(16) 0.060(2) Uani 0.168(3) 1 d D U P A 2
C2_25 C 0.1206(17) 0.2584(11) -0.0829(15) 0.077(3) Uani 0.168(3) 1 d D U P A 2
F1_25 F 0.0516(17) 0.2664(17) -0.138(2) 0.095(8) Uani 0.168(3) 1 d D U P A 2
F2_25 F 0.146(3) 0.2264(13) -0.114(2) 0.088(3) Uani 0.168(3) 1 d D U P A 2
F3_25 F 0.156(2) 0.2983(12) -0.082(2) 0.088(3) Uani 0.168(3) 1 d D U P A 2
C3_25 C 0.1562(19) 0.1957(10) 0.016(2) 0.072(3) Uani 0.168(3) 1 d D U P A 2
F4_25 F 0.2276(19) 0.1941(18) 0.030(3) 0.086(3) Uani 0.168(3) 1 d D U P A 2
F5_25 F 0.117(2) 0.1685(15) -0.045(2) 0.087(3) Uani 0.168(3) 1 d D U P A 2
F6_25 F 0.154(3) 0.1765(18) 0.077(2) 0.083(3) Uani 0.168(3) 1 d D U P A 2
C4_25 C 0.1793(17) 0.2782(11) 0.0568(17) 0.074(3) Uani 0.168(3) 1 d D U P A 2
F7_25 F 0.158(2) 0.3060(14) 0.098(2) 0.075(3) Uani 0.168(3) 1 d D U P A 2
F8_25 F 0.210(2) 0.3063(16) 0.024(2) 0.093(3) Uani 0.168(3) 1 d D U P A 2
F9_25 F 0.2349(19) 0.2515(15) 0.107(2) 0.082(8) Uani 0.168(3) 1 d D U P A 2
O1_27 O 0.0541(15) 0.2366(19) -0.011(3) 0.053(2) Uani 0.156(3) 1 d D U P A 3
C1_27 C 0.1240(11) 0.2411(11) 0.0010(16) 0.060(2) Uani 0.156(3) 1 d D U P A 3
C2_27 C 0.1503(17) 0.1976(10) -0.027(2) 0.072(3) Uani 0.156(3) 1 d D U P A 3
F1_27 F 0.159(3) 0.1606(16) 0.017(3) 0.087(3) Uani 0.156(3) 1 d D U P A 3
F2_27 F 0.2161(19) 0.2081(17) -0.023(3) 0.084(8) Uani 0.156(3) 1 d D U P A 3
F3_27 F 0.099(2) 0.1906(19) -0.097(2) 0.088(3) Uani 0.156(3) 1 d D U P A 3
C3_27 C 0.1325(18) 0.2823(11) -0.0449(19) 0.077(3) Uani 0.156(3) 1 d D U P A 3
F4_27 F 0.103(3) 0.2710(19) -0.120(2) 0.088(3) Uani 0.156(3) 1 d D U P A 3
F5_27 F 0.2051(18) 0.2904(17) -0.019(3) 0.090(9) Uani 0.156(3) 1 d D U P A 3
F6_27 F 0.098(2) 0.3199(14) -0.038(3) 0.088(9) Uani 0.156(3) 1 d D U P A 3
C4_27 C 0.1775(17) 0.2458(12) 0.0870(15) 0.074(3) Uani 0.156(3) 1 d D U P A 3
F7_27 F 0.143(2) 0.2490(16) 0.130(2) 0.075(3) Uani 0.156(3) 1 d D U P A 3
F8_27 F 0.227(2) 0.2801(14) 0.104(3) 0.077(8) Uani 0.156(3) 1 d D U P A 3
F9_27 F 0.218(2) 0.2066(13) 0.107(3) 0.086(3) Uani 0.156(3) 1 d D U P A 3
O1_8 O -0.0243(4) 0.2028(2) 0.0656(4) 0.056(2) Uani 1 1 d D U . . .
C1_8 C -0.0467(6) 0.1604(3) 0.0755(6) 0.065(3) Uani 1 1 d D U . . .
C2_8 C 0.0055(7) 0.1407(4) 0.1549(6) 0.085(3) Uani 1 1 d D U . . .
F1_8 F 0.0680(5) 0.1259(3) 0.1554(5) 0.106(3) Uani 1 1 d D U . . .
F2_8 F 0.0241(6) 0.1719(3) 0.2093(5) 0.107(3) Uani 1 1 d D U . . .
F3_8 F -0.0256(6) 0.1040(3) 0.1718(6) 0.117(3) Uani 1 1 d D U . . .
C3_8 C -0.1259(6) 0.1632(4) 0.0677(7) 0.083(3) Uani 1 1 d D U . . .
F4_8 F -0.1239(5) 0.1794(3) 0.1323(5) 0.106(3) Uani 1 1 d D U . . .
F5_8 F -0.1633(5) 0.1231(3) 0.0497(6) 0.115(3) Uani 1 1 d D U . . .
F6_8 F -0.1679(4) 0.1922(3) 0.0117(5) 0.095(3) Uani 1 1 d D U . . .
C4_8 C -0.0484(7) 0.1265(4) 0.0140(7) 0.080(3) Uani 1 1 d D U . . .
F7_8 F -0.0527(6) 0.0826(3) 0.0277(6) 0.112(3) Uani 1 1 d D U . . .
F8_8 F -0.1063(5) 0.1356(3) -0.0538(5) 0.097(3) Uani 1 1 d D U . . .
F9_8 F 0.0112(5) 0.1326(3) 0.0015(5) 0.094(2) Uani 1 1 d D U . . .
O1_9 O -0.0059(11) 0.2979(5) 0.0606(10) 0.055(2) Uani 0.723(7) 1 d D U P A 1
C1_9 C -0.0169(8) 0.3235(4) 0.1107(7) 0.062(2) Uani 0.723(7) 1 d D U P A 1
C2_9 C 0.0208(8) 0.3717(4) 0.1195(8) 0.074(3) Uani 0.723(7) 1 d D U P A 1
F1_9 F 0.0060(7) 0.3867(5) 0.0492(6) 0.085(3) Uani 0.723(7) 1 d D U P A 1
F2_9 F 0.0928(6) 0.3678(5) 0.1641(7) 0.093(3) Uani 0.723(7) 1 d D U P A 1
F3_9 F -0.0038(9) 0.4017(7) 0.1536(9) 0.090(3) Uani 0.723(7) 1 d D U P A 1
C3_9 C 0.0159(8) 0.3000(5) 0.1900(8) 0.075(3) Uani 0.723(7) 1 d D U P A 1
F4_9 F 0.0846(8) 0.2828(4) 0.2103(11) 0.089(3) Uani 0.723(7) 1 d D U P A 1
F5_9 F 0.0193(8) 0.3313(6) 0.2408(9) 0.093(4) Uani 0.723(7) 1 d D U P A 1
F6_9 F -0.0261(7) 0.2643(4) 0.1932(7) 0.087(3) Uani 0.723(7) 1 d D U P A 1
C4_9 C -0.1010(7) 0.3311(5) 0.0827(8) 0.071(3) Uani 0.723(7) 1 d D U P A 1
F7_9 F -0.1194(11) 0.3456(6) 0.1345(9) 0.094(4) Uani 0.723(7) 1 d D U P A 1
F8_9 F -0.1348(12) 0.2889(6) 0.0603(9) 0.089(3) Uani 0.723(7) 1 d D U P A 1
F9_9 F -0.1274(6) 0.3620(4) 0.0260(6) 0.089(3) Uani 0.723(7) 1 d D U P A 1
O1_20 O -0.003(3) 0.2971(10) 0.061(2) 0.055(2) Uani 0.277(7) 1 d D U P A 2
C1_20 C -0.0135(14) 0.3224(6) 0.1129(12) 0.062(2) Uani 0.277(7) 1 d D U P A 2
C2_20 C 0.0552(13) 0.3160(9) 0.1913(15) 0.075(3) Uani 0.277(7) 1 d D U P A 2
F1_20 F 0.071(2) 0.2702(9) 0.201(3) 0.089(3) Uani 0.277(7) 1 d D U P A 2
F2_20 F 0.045(3) 0.3308(16) 0.249(2) 0.093(4) Uani 0.277(7) 1 d D U P A 2
F3_20 F 0.1140(15) 0.3366(11) 0.1923(18) 0.093(3) Uani 0.277(7) 1 d D U P A 2
C3_20 C -0.0201(14) 0.3735(7) 0.0869(14) 0.074(3) Uani 0.277(7) 1 d D U P A 2
F4_20 F -0.0812(14) 0.3819(10) 0.0220(14) 0.089(3) Uani 0.277(7) 1 d D U P A 2
F5_20 F 0.0377(15) 0.3883(14) 0.0752(19) 0.085(3) Uani 0.277(7) 1 d D U P A 2
F6_20 F -0.023(2) 0.4005(19) 0.141(2) 0.090(3) Uani 0.277(7) 1 d D U P A 2
C4_20 C -0.0825(14) 0.3034(9) 0.1177(16) 0.071(3) Uani 0.277(7) 1 d D U P A 2
F7_20 F -0.139(3) 0.2936(16) 0.0485(19) 0.089(3) Uani 0.277(7) 1 d D U P A 2
F8_20 F -0.106(3) 0.3350(13) 0.151(3) 0.094(4) Uani 0.277(7) 1 d D U P A 2
F9_20 F -0.0705(18) 0.2641(9) 0.1589(18) 0.087(3) Uani 0.277(7) 1 d D U P A 2
O1_10 O 0.4073(10) 0.2022(7) 0.4243(7) 0.058(3) Uani 0.519(3) 1 d D U P B 1
C1_10 C 0.3734(8) 0.2130(5) 0.3496(7) 0.0500(19) Uani 0.519(3) 1 d D U P B 1
C2_10 C 0.2914(8) 0.2239(6) 0.3275(9) 0.074(3) Uani 0.519(3) 1 d D U P B 1
F1_10 F 0.2551(11) 0.1834(6) 0.3170(9) 0.090(4) Uani 0.519(3) 1 d D U P B 1
F2_10 F 0.2844(9) 0.2462(6) 0.3836(8) 0.080(3) Uani 0.519(3) 1 d D U P B 1
F3_10 F 0.2566(9) 0.2488(6) 0.2637(8) 0.085(3) Uani 0.519(3) 1 d D U P B 1
C3_10 C 0.3802(9) 0.1744(5) 0.2997(8) 0.065(3) Uani 0.519(3) 1 d D U P B 1
F4_10 F 0.3285(9) 0.1778(5) 0.2271(7) 0.075(4) Uani 0.519(3) 1 d D U P B 1
F5_10 F 0.4467(7) 0.1764(5) 0.3017(7) 0.070(3) Uani 0.519(3) 1 d D U P B 1
F6_10 F 0.3740(9) 0.1323(4) 0.3274(8) 0.070(3) Uani 0.519(3) 1 d D U P B 1
C4_10 C 0.4118(9) 0.2573(5) 0.3400(9) 0.058(3) Uani 0.519(3) 1 d D U P B 1
F7_10 F 0.4845(7) 0.2501(5) 0.3712(8) 0.069(3) Uani 0.519(3) 1 d D U P B 1
F8_10 F 0.4018(9) 0.2938(5) 0.3751(9) 0.067(3) Uani 0.519(3) 1 d D U P B 1
F9_10 F 0.3886(9) 0.2695(5) 0.2676(7) 0.059(3) Uani 0.519(3) 1 d D U P B 1
O1_19 O 0.417(2) 0.2051(12) 0.4226(11) 0.058(3) Uani 0.222(3) 1 d D U P B 2
C1_19 C 0.3744(12) 0.2087(8) 0.3466(9) 0.0500(19) Uani 0.222(3) 1 d D U P B 2
C2_19 C 0.2949(13) 0.2222(9) 0.3310(14) 0.074(3) Uani 0.222(3) 1 d D U P B 2
F1_19 F 0.2458(18) 0.2087(13) 0.2613(14) 0.090(4) Uani 0.222(3) 1 d D U P B 2
F2_19 F 0.296(2) 0.2679(9) 0.341(2) 0.085(3) Uani 0.222(3) 1 d D U P B 2
F3_19 F 0.284(2) 0.1985(12) 0.3829(17) 0.080(3) Uani 0.222(3) 1 d D U P B 2
C3_19 C 0.4061(14) 0.2465(9) 0.3146(15) 0.058(3) Uani 0.222(3) 1 d D U P B 2
F4_19 F 0.4681(15) 0.2282(11) 0.3191(18) 0.069(3) Uani 0.222(3) 1 d D U P B 2
F5_19 F 0.424(2) 0.2849(10) 0.3570(18) 0.067(3) Uani 0.222(3) 1 d D U P B 2
F6_19 F 0.3626(18) 0.2593(15) 0.2431(16) 0.059(3) Uani 0.222(3) 1 d D U P B 2
C4_19 C 0.3709(15) 0.1619(8) 0.3070(15) 0.065(3) Uani 0.222(3) 1 d D U P B 2
F7_19 F 0.348(2) 0.1654(13) 0.2321(14) 0.075(4) Uani 0.222(3) 1 d D U P B 2
F8_19 F 0.3269(17) 0.1346(11) 0.3238(18) 0.070(3) Uani 0.222(3) 1 d D U P B 2
F9_19 F 0.4382(14) 0.1426(11) 0.3344(15) 0.070(3) Uani 0.222(3) 1 d D U P B 2
O1_22 O 0.4298(15) 0.1957(12) 0.4113(10) 0.058(3) Uani 0.259(3) 1 d D U P B 3
C1_22 C 0.3726(11) 0.2104(7) 0.3473(8) 0.0500(19) Uani 0.259(3) 1 d D U P B 3
C2_22 C 0.3879(14) 0.2584(8) 0.3216(14) 0.058(3) Uani 0.259(3) 1 d D U P B 3
F1_22 F 0.3620(16) 0.2904(10) 0.3529(17) 0.067(3) Uani 0.259(3) 1 d D U P B 3
F2_22 F 0.3463(17) 0.2622(14) 0.2465(13) 0.059(3) Uani 0.259(3) 1 d D U P B 3
F3_22 F 0.4590(13) 0.2649(11) 0.3436(17) 0.069(3) Uani 0.259(3) 1 d D U P B 3
C3_22 C 0.3521(13) 0.1751(8) 0.2819(12) 0.065(3) Uani 0.259(3) 1 d D U P B 3
F4_22 F 0.3313(17) 0.1327(9) 0.2934(17) 0.070(3) Uani 0.259(3) 1 d D U P B 3
F5_22 F 0.4083(15) 0.1694(10) 0.2647(15) 0.070(3) Uani 0.259(3) 1 d D U P B 3
F6_22 F 0.2940(15) 0.1906(10) 0.2194(14) 0.075(4) Uani 0.259(3) 1 d D U P B 3
C4_22 C 0.3031(13) 0.2212(9) 0.3582(14) 0.074(3) Uani 0.259(3) 1 d D U P B 3
F7_22 F 0.258(2) 0.1855(11) 0.3469(19) 0.090(4) Uani 0.259(3) 1 d D U P B 3
F8_22 F 0.2658(18) 0.2549(10) 0.3075(17) 0.085(3) Uani 0.259(3) 1 d D U P B 3
F9_22 F 0.3251(16) 0.2390(10) 0.4274(14) 0.080(3) Uani 0.259(3) 1 d D U P B 3
O1_11 O 0.5509(8) 0.1686(7) 0.4866(12) 0.053(3) Uani 0.463(3) 1 d D U P B 1
C1_11 C 0.6130(7) 0.1440(6) 0.5010(10) 0.060(2) Uani 0.463(3) 1 d D U P B 1
C2_11 C 0.6551(9) 0.1728(6) 0.4672(11) 0.068(3) Uani 0.463(3) 1 d D U P B 1
F1_11 F 0.6593(10) 0.2168(5) 0.4910(10) 0.071(3) Uani 0.463(3) 1 d D U P B 1
F2_11 F 0.6179(15) 0.1730(11) 0.3924(11) 0.069(3) Uani 0.463(3) 1 d D U P B 1
F3_11 F 0.7237(9) 0.1570(8) 0.4891(10) 0.074(4) Uani 0.463(3) 1 d D U P B 1
C3_11 C 0.5919(9) 0.0959(6) 0.4632(10) 0.068(3) Uani 0.463(3) 1 d D U P B 1
F4_11 F 0.5353(8) 0.0999(6) 0.3939(8) 0.070(3) Uani 0.463(3) 1 d D U P B 1
F5_11 F 0.6508(8) 0.0787(6) 0.4575(9) 0.065(3) Uani 0.463(3) 1 d D U P B 1
F6_11 F 0.5731(9) 0.0644(5) 0.4998(10) 0.080(4) Uani 0.463(3) 1 d D U P B 1
C4_11 C 0.6623(9) 0.1379(6) 0.5869(9) 0.080(3) Uani 0.463(3) 1 d D U P B 1
F7_11 F 0.6953(10) 0.1774(6) 0.6187(11) 0.098(4) Uani 0.463(3) 1 d D U P B 1
F8_11 F 0.7159(10) 0.1071(7) 0.6030(11) 0.095(4) Uani 0.463(3) 1 d D U P B 1
F9_11 F 0.6239(10) 0.1234(7) 0.6225(10) 0.095(4) Uani 0.463(3) 1 d D U P B 1
O1_17 O 0.5607(11) 0.1634(10) 0.5105(19) 0.053(3) Uani 0.288(3) 1 d D U P B 2
C1_17 C 0.6140(8) 0.1415(7) 0.5012(12) 0.060(2) Uani 0.288(3) 1 d D U P B 2
C2_17 C 0.6619(12) 0.1116(8) 0.5719(12) 0.080(3) Uani 0.288(3) 1 d D U P B 2
F1_17 F 0.6844(17) 0.1347(10) 0.6374(13) 0.095(4) Uani 0.288(3) 1 d D U P B 2
F2_17 F 0.7200(14) 0.0905(11) 0.5704(17) 0.095(4) Uani 0.288(3) 1 d D U P B 2
F3_17 F 0.6155(13) 0.0775(8) 0.5671(16) 0.080(4) Uani 0.288(3) 1 d D U P B 2
C3_17 C 0.5821(12) 0.1089(8) 0.4307(12) 0.068(3) Uani 0.288(3) 1 d D U P B 2
F4_17 F 0.5605(16) 0.1359(9) 0.3687(14) 0.095(7) Uani 0.288(3) 1 d D U P B 2
F5_17 F 0.5229(12) 0.0884(8) 0.4276(15) 0.070(3) Uani 0.288(3) 1 d D U P B 2
F6_17 F 0.6249(13) 0.0758(9) 0.4246(16) 0.065(3) Uani 0.288(3) 1 d D U P B 2
C4_17 C 0.6635(12) 0.1780(7) 0.4885(13) 0.068(3) Uani 0.288(3) 1 d D U P B 2
F7_17 F 0.6289(14) 0.2142(8) 0.4434(15) 0.071(3) Uani 0.288(3) 1 d D U P B 2
F8_17 F 0.7058(16) 0.1591(12) 0.4597(16) 0.074(4) Uani 0.288(3) 1 d D U P B 2
F9_17 F 0.7088(13) 0.1976(9) 0.5558(13) 0.086(5) Uani 0.288(3) 1 d D U P B 2
O1_23 O 0.5522(10) 0.1497(10) 0.502(2) 0.053(3) Uani 0.249(3) 1 d D U P B 3
C1_23 C 0.6229(9) 0.1510(7) 0.5151(14) 0.060(2) Uani 0.249(3) 1 d D U P B 3
C2_23 C 0.6503(13) 0.1033(7) 0.5022(14) 0.068(3) Uani 0.249(3) 1 d D U P B 3
F1_23 F 0.6656(18) 0.0750(11) 0.5611(15) 0.095(4) Uani 0.249(3) 1 d D U P B 3
F2_23 F 0.7123(13) 0.1086(12) 0.4949(18) 0.095(7) Uani 0.249(3) 1 d D U P B 3
F3_23 F 0.5978(14) 0.0867(10) 0.4362(13) 0.065(3) Uani 0.249(3) 1 d D U P B 3
C3_23 C 0.6351(14) 0.1877(8) 0.4645(15) 0.068(3) Uani 0.249(3) 1 d D U P B 3
F4_23 F 0.5961(14) 0.2259(9) 0.4614(17) 0.071(3) Uani 0.249(3) 1 d D U P B 3
F5_23 F 0.614(3) 0.172(2) 0.3943(19) 0.069(3) Uani 0.249(3) 1 d D U P B 3
F6_23 F 0.7052(13) 0.2030(12) 0.4931(18) 0.086(5) Uani 0.249(3) 1 d D U P B 3
C4_23 C 0.6699(14) 0.1668(9) 0.5989(13) 0.080(3) Uani 0.249(3) 1 d D U P B 3
F7_23 F 0.6726(15) 0.2129(8) 0.6092(16) 0.077(6) Uani 0.249(3) 1 d D U P B 3
F8_23 F 0.7385(14) 0.1516(12) 0.6222(18) 0.098(4) Uani 0.249(3) 1 d D U P B 3
F9_23 F 0.6444(18) 0.1487(12) 0.6438(18) 0.095(4) Uani 0.249(3) 1 d D U P B 3
O1_12 O 0.4408(14) 0.1201(6) 0.5112(15) 0.056(2) Uani 0.511(3) 1 d D U P B 1
C1_12 C 0.3985(9) 0.0923(5) 0.5294(9) 0.0535(19) Uani 0.511(3) 1 d D U P B 1
C2_12 C 0.3549(9) 0.0579(5) 0.4632(9) 0.063(3) Uani 0.511(3) 1 d D U P B 1
F1_12 F 0.2974(8) 0.0801(6) 0.4094(9) 0.077(3) Uani 0.511(3) 1 d D U P B 1
F2_12 F 0.4006(10) 0.0423(10) 0.4361(11) 0.075(3) Uani 0.511(3) 1 d D U P B 1
F3_12 F 0.3240(8) 0.0218(6) 0.4803(9) 0.068(4) Uani 0.511(3) 1 d D U P B 1
C3_12 C 0.4466(9) 0.0620(6) 0.5998(9) 0.065(3) Uani 0.511(3) 1 d D U P B 1
F4_12 F 0.4844(9) 0.0299(5) 0.5827(9) 0.074(3) Uani 0.511(3) 1 d D U P B 1
F5_12 F 0.4064(9) 0.0405(5) 0.6288(9) 0.069(3) Uani 0.511(3) 1 d D U P B 1
F6_12 F 0.4986(9) 0.0869(5) 0.6545(9) 0.073(3) Uani 0.511(3) 1 d D U P B 1
C4_12 C 0.3425(9) 0.1200(6) 0.5469(10) 0.065(3) Uani 0.511(3) 1 d D U P B 1
F7_12 F 0.2900(13) 0.0918(8) 0.5455(13) 0.074(4) Uani 0.511(3) 1 d D U P B 1
F8_12 F 0.3776(8) 0.1387(6) 0.6165(8) 0.070(3) Uani 0.511(3) 1 d D U P B 1
F9_12 F 0.3100(12) 0.1534(6) 0.4954(12) 0.072(4) Uani 0.511(3) 1 d D U P B 1
O1_15 O 0.440(2) 0.1190(7) 0.506(2) 0.056(2) Uani 0.334(3) 1 d D U P B 2
C1_15 C 0.4015(11) 0.0924(5) 0.5313(12) 0.0535(19) Uani 0.334(3) 1 d D U P B 2
C2_15 C 0.4009(11) 0.0422(6) 0.5040(13) 0.063(3) Uani 0.334(3) 1 d D U P B 2
F1_15 F 0.3827(17) 0.0399(15) 0.4295(14) 0.075(3) Uani 0.334(3) 1 d D U P B 2
F2_15 F 0.3488(12) 0.0181(10) 0.5125(15) 0.068(4) Uani 0.334(3) 1 d D U P B 2
F3_15 F 0.4656(11) 0.0206(9) 0.5450(14) 0.074(3) Uani 0.334(3) 1 d D U P B 2
C3_15 C 0.4371(12) 0.0960(7) 0.6192(11) 0.065(3) Uani 0.334(3) 1 d D U P B 2
F4_15 F 0.4156(13) 0.1333(7) 0.6446(15) 0.070(3) Uani 0.334(3) 1 d D U P B 2
F5_15 F 0.5098(12) 0.1021(9) 0.6438(17) 0.073(3) Uani 0.334(3) 1 d D U P B 2
F6_15 F 0.4243(14) 0.0596(7) 0.6529(15) 0.069(3) Uani 0.334(3) 1 d D U P B 2
C4_15 C 0.3221(12) 0.1122(8) 0.4980(13) 0.065(3) Uani 0.334(3) 1 d D U P B 2
F7_15 F 0.328(2) 0.1588(8) 0.5045(19) 0.072(4) Uani 0.334(3) 1 d D U P B 2
F8_15 F 0.281(2) 0.0990(14) 0.5310(19) 0.074(4) Uani 0.334(3) 1 d D U P B 2
F9_15 F 0.2857(13) 0.1015(8) 0.4244(12) 0.077(3) Uani 0.334(3) 1 d D U P B 2
O1_24 O 0.4194(18) 0.1285(10) 0.504(3) 0.056(2) Uani 0.155(3) 1 d D U P B 3
C1_24 C 0.4136(13) 0.0882(7) 0.5357(16) 0.0535(19) Uani 0.155(3) 1 d D U P B 3
C2_24 C 0.4432(18) 0.0950(12) 0.6224(16) 0.065(3) Uani 0.155(3) 1 d D U P B 3
F1_24 F 0.507(2) 0.1187(16) 0.656(3) 0.073(3) Uani 0.155(3) 1 d D U P B 3
F2_24 F 0.458(3) 0.0533(12) 0.656(3) 0.069(3) Uani 0.155(3) 1 d D U P B 3
F3_24 F 0.395(2) 0.1173(16) 0.638(3) 0.070(3) Uani 0.155(3) 1 d D U P B 3
C3_24 C 0.3314(13) 0.0740(10) 0.4955(18) 0.065(3) Uani 0.155(3) 1 d D U P B 3
F4_24 F 0.317(3) 0.0570(15) 0.427(2) 0.077(3) Uani 0.155(3) 1 d D U P B 3
F5_24 F 0.289(2) 0.1111(12) 0.486(3) 0.073(8) Uani 0.155(3) 1 d D U P B 3
F6_24 F 0.317(2) 0.0419(14) 0.535(2) 0.080(8) Uani 0.155(3) 1 d D U P B 3
C4_24 C 0.4620(15) 0.0510(10) 0.5232(17) 0.063(3) Uani 0.155(3) 1 d D U P B 3
F7_24 F 0.461(2) 0.0543(14) 0.4554(17) 0.068(8) Uani 0.155(3) 1 d D U P B 3
F8_24 F 0.437(2) 0.0088(12) 0.528(3) 0.074(3) Uani 0.155(3) 1 d D U P B 3
F9_24 F 0.5323(16) 0.0561(14) 0.5766(19) 0.066(7) Uani 0.155(3) 1 d D U P B 3
O1_13 O 0.4803(18) 0.2058(9) 0.5753(14) 0.060(3) Uani 0.384(3) 1 d D U P B 1
C1_13 C 0.5095(10) 0.2419(6) 0.6227(9) 0.059(2) Uani 0.384(3) 1 d D U P B 1
C2_13 C 0.5452(11) 0.2227(7) 0.7048(10) 0.070(3) Uani 0.384(3) 1 d D U P B 1
F1_13 F 0.5875(11) 0.1862(7) 0.7102(12) 0.083(3) Uani 0.384(3) 1 d D U P B 1
F2_13 F 0.4909(14) 0.2103(12) 0.721(2) 0.077(4) Uani 0.384(3) 1 d D U P B 1
F3_13 F 0.5884(12) 0.2532(7) 0.7559(12) 0.077(4) Uani 0.384(3) 1 d D U P B 1
C3_13 C 0.4470(10) 0.2759(7) 0.6112(11) 0.073(3) Uani 0.384(3) 1 d D U P B 1
F4_13 F 0.3868(11) 0.2544(8) 0.6063(12) 0.078(3) Uani 0.384(3) 1 d D U P B 1
F5_13 F 0.4702(12) 0.3066(7) 0.6681(11) 0.084(4) Uani 0.384(3) 1 d D U P B 1
F6_13 F 0.4252(13) 0.2989(8) 0.5458(11) 0.089(4) Uani 0.384(3) 1 d D U P B 1
C4_13 C 0.5696(11) 0.2666(7) 0.6086(11) 0.074(3) Uani 0.384(3) 1 d D U P B 1
F7_13 F 0.5482(13) 0.2685(8) 0.5336(10) 0.081(4) Uani 0.384(3) 1 d D U P B 1
F8_13 F 0.6335(10) 0.2439(7) 0.6379(11) 0.081(4) Uani 0.384(3) 1 d D U P B 1
F9_13 F 0.5874(12) 0.3095(7) 0.6374(12) 0.077(4) Uani 0.384(3) 1 d D U P B 1
O1_16 O 0.5023(17) 0.2095(9) 0.5768(15) 0.060(3) Uani 0.309(3) 1 d D U P B 2
C1_16 C 0.4993(12) 0.2464(7) 0.6159(11) 0.059(2) Uani 0.309(3) 1 d D U P B 2
C2_16 C 0.5314(12) 0.2893(8) 0.5932(13) 0.074(3) Uani 0.309(3) 1 d D U P B 2
F1_16 F 0.6051(11) 0.2892(11) 0.6326(14) 0.077(4) Uani 0.309(3) 1 d D U P B 2
F2_16 F 0.5061(16) 0.3293(8) 0.6068(15) 0.090(6) Uani 0.309(3) 1 d D U P B 2
F3_16 F 0.5136(15) 0.2869(12) 0.5190(12) 0.081(4) Uani 0.309(3) 1 d D U P B 2
C3_16 C 0.4179(11) 0.2584(8) 0.5954(13) 0.073(3) Uani 0.309(3) 1 d D U P B 2
F4_16 F 0.3774(13) 0.2201(7) 0.5853(14) 0.078(3) Uani 0.309(3) 1 d D U P B 2
F5_16 F 0.3868(18) 0.2828(9) 0.5306(13) 0.089(4) Uani 0.309(3) 1 d D U P B 2
F6_16 F 0.4063(15) 0.2850(9) 0.6444(13) 0.084(4) Uani 0.309(3) 1 d D U P B 2
C4_16 C 0.5452(14) 0.2362(9) 0.7023(11) 0.070(3) Uani 0.309(3) 1 d D U P B 2
F7_16 F 0.507(2) 0.2130(15) 0.733(3) 0.077(4) Uani 0.309(3) 1 d D U P B 2
F8_16 F 0.5689(14) 0.2743(9) 0.7462(16) 0.077(4) Uani 0.309(3) 1 d D U P B 2
F9_16 F 0.6073(15) 0.2115(9) 0.7203(19) 0.083(3) Uani 0.309(3) 1 d D U P B 2
O1_26 O 0.485(2) 0.2050(9) 0.5782(16) 0.060(3) Uani 0.307(3) 1 d D U P B 3
C1_26 C 0.4953(12) 0.2457(7) 0.6147(11) 0.059(2) Uani 0.307(3) 1 d D U P B 3
C2_26 C 0.5384(13) 0.2371(8) 0.7018(11) 0.070(3) Uani 0.307(3) 1 d D U P B 3
F1_26 F 0.6089(13) 0.2284(10) 0.722(2) 0.083(3) Uani 0.307(3) 1 d D U P B 3
F2_26 F 0.509(2) 0.2002(10) 0.720(2) 0.077(4) Uani 0.307(3) 1 d D U P B 3
F3_26 F 0.5367(14) 0.2743(8) 0.7416(15) 0.077(4) Uani 0.307(3) 1 d D U P B 3
C3_26 C 0.4192(12) 0.2668(8) 0.5987(13) 0.073(3) Uani 0.307(3) 1 d D U P B 3
F4_26 F 0.3723(17) 0.2667(10) 0.5249(12) 0.089(4) Uani 0.307(3) 1 d D U P B 3
F5_26 F 0.4277(16) 0.3086(8) 0.6306(15) 0.084(4) Uani 0.307(3) 1 d D U P B 3
F6_26 F 0.3888(15) 0.2402(9) 0.6325(15) 0.078(3) Uani 0.307(3) 1 d D U P B 3
C4_26 C 0.5373(12) 0.2805(8) 0.5893(13) 0.074(3) Uani 0.307(3) 1 d D U P B 3
F7_26 F 0.5995(12) 0.2636(9) 0.5914(16) 0.081(4) Uani 0.307(3) 1 d D U P B 3
F8_26 F 0.5548(16) 0.3201(9) 0.6289(15) 0.077(4) Uani 0.307(3) 1 d D U P B 3
F9_26 F 0.4919(15) 0.2968(11) 0.5197(12) 0.081(4) Uani 0.307(3) 1 d D U P B 3
F1_14 F -0.0583(6) 0.0612(5) 0.3979(10) 0.207(8) Uani 1 1 d . . . . .
C1_14 C 0.0083(8) 0.0519(7) 0.4013(7) 0.097(6) Uani 1 1 d D . . . .
C2_14 C 0.0460(9) 0.0871(6) 0.3892(11) 0.120(7) Uani 1 1 d D . . . .
H2_14 H 0.0262 0.1176 0.3775 0.144 Uiso 1 1 calc R U . . .
C3_14 C 0.1131(10) 0.0767(6) 0.3944(12) 0.133(8) Uani 1 1 d D . . . .
H3_14 H 0.1426 0.1007 0.3891 0.160 Uiso 1 1 calc R U . . .
C4_14 C 0.1393(8) 0.0318(7) 0.4073(12) 0.126(8) Uani 1 1 d D . . . .
H4_14 H 0.1859 0.0243 0.4097 0.152 Uiso 1 1 calc R U . . .
C5_14 C 0.0957(11) -0.0024(6) 0.4169(10) 0.117(7) Uani 1 1 d D . . . .
H5_14 H 0.1121 -0.0337 0.4243 0.140 Uiso 1 1 calc R U . . .
C6_14 C 0.0300(10) 0.0083(6) 0.4157(9) 0.096(5) Uani 1 1 d D . . . .
H6_14 H 0.0011 -0.0145 0.4248 0.115 Uiso 1 1 calc R U . . .
 
loop_
 _atom_site_aniso_label
 _atom_site_aniso_U_11
 _atom_site_aniso_U_22
 _atom_site_aniso_U_33
 _atom_site_aniso_U_23
 _atom_site_aniso_U_13
 _atom_site_aniso_U_12
In1 0.0407(5) 0.0485(5) 0.0354(5) -0.0011(4) 0.0129(4) 0.0068(4)
In2 0.0443(5) 0.0340(4) 0.0247(4) 0.0028(3) 0.0128(4) 0.0099(3)
Al1 0.0309(17) 0.0449(19) 0.0323(19) 0.0035(15) 0.0126(15) 0.0022(14)
Al2 0.0315(16) 0.0415(18) 0.0170(16) 0.0008(13) 0.0093(14) 0.0005(13)
N1_1 0.045(6) 0.046(6) 0.027(5) 0.006(4) 0.011(5) 0.009(5)
N2_1 0.040(6) 0.048(6) 0.038(6) -0.009(4) 0.014(5) -0.001(4)
C1_1 0.052(7) 0.045(8) 0.045(7) 0.001(6) 0.020(6) 0.012(6)
C2_1 0.062(9) 0.052(8) 0.053(8) 0.014(6) 0.022(7) 0.022(7)
C3_1 0.041(8) 0.072(9) 0.060(9) 0.021(7) 0.013(7) 0.027(7)
C4_1 0.059(9) 0.064(9) 0.051(8) 0.015(7) 0.026(7) 0.009(7)
C5_1 0.045(8) 0.095(12) 0.055(9) 0.014(8) 0.011(7) 0.012(8)
C6_1 0.058(9) 0.094(12) 0.064(10) 0.013(9) 0.016(8) -0.018(8)
C7_1 0.058(8) 0.068(9) 0.038(7) -0.003(6) 0.023(7) -0.006(7)
C8_1 0.077(10) 0.061(9) 0.061(9) -0.010(7) 0.041(8) -0.034(7)
C9_1 0.067(9) 0.045(7) 0.069(9) -0.002(7) 0.028(8) -0.002(7)
C10_1 0.049(7) 0.030(7) 0.061(8) -0.004(6) 0.022(6) -0.006(5)
C11_1 0.041(7) 0.046(7) 0.029(6) -0.008(5) 0.013(6) -0.002(6)
C12_1 0.029(6) 0.053(7) 0.025(6) -0.003(5) 0.009(5) 0.009(5)
N1_2 0.036(5) 0.037(5) 0.031(5) -0.004(4) 0.008(4) -0.002(4)
N2_2 0.041(5) 0.030(5) 0.025(5) 0.001(4) 0.008(4) 0.003(4)
C1_2 0.064(8) 0.040(7) 0.039(7) -0.004(5) 0.022(7) -0.001(6)
C2_2 0.079(9) 0.051(8) 0.039(7) 0.005(6) 0.034(7) -0.010(7)
C3_2 0.068(8) 0.054(8) 0.045(8) -0.007(6) 0.032(7) -0.015(7)
C4_2 0.046(7) 0.047(7) 0.034(7) -0.020(5) 0.022(6) -0.007(5)
C5_2 0.061(8) 0.061(9) 0.074(9) -0.029(7) 0.046(8) -0.003(7)
C6_2 0.061(8) 0.042(7) 0.077(9) -0.011(7) 0.038(8) 0.004(6)
C7_2 0.048(7) 0.038(7) 0.060(8) -0.011(6) 0.027(7) 0.007(5)
C8_2 0.049(7) 0.034(7) 0.079(9) 0.000(6) 0.028(7) 0.012(5)
C9_2 0.054(7) 0.027(6) 0.067(8) 0.010(5) 0.026(7) 0.007(5)
C10_2 0.046(7) 0.038(7) 0.042(7) 0.008(5) 0.016(6) 0.001(5)
C11_2 0.052(7) 0.031(6) 0.030(6) -0.010(5) 0.020(6) -0.005(5)
C12_2 0.039(6) 0.031(6) 0.035(6) -0.008(5) 0.011(5) 0.005(5)
N1_3 0.059(6) 0.050(6) 0.009(5) 0.002(4) 0.006(5) 0.017(5)
N2_3 0.028(5) 0.041(5) 0.027(5) 0.001(4) 0.011(4) 0.001(4)
C1_3 0.087(9) 0.041(8) 0.029(7) 0.004(5) 0.020(7) 0.017(7)
C2_3 0.098(11) 0.044(7) 0.030(7) 0.009(6) 0.026(8) 0.032(7)
C3_3 0.087(10) 0.058(9) 0.036(8) 0.019(6) 0.023(8) 0.043(8)
C4_3 0.052(8) 0.065(9) 0.044(8) 0.009(6) 0.028(7) 0.016(7)
C5_3 0.066(10) 0.077(11) 0.084(11) 0.036(9) 0.036(9) 0.036(8)
C6_3 0.040(8) 0.085(11) 0.082(11) 0.013(8) 0.021(8) 0.009(7)
C7_3 0.041(7) 0.068(9) 0.047(8) 0.022(7) 0.018(7) 0.018(6)
C8_3 0.036(7) 0.089(11) 0.057(9) 0.006(8) 0.018(7) -0.002(7)
C9_3 0.047(8) 0.057(8) 0.047(8) 0.008(6) 0.019(7) -0.006(6)
C10_3 0.046(7) 0.053(8) 0.037(7) 0.007(6) 0.019(6) 0.008(6)
C11_3 0.016(5) 0.058(7) 0.019(6) 0.005(5) 0.004(5) 0.007(5)
C12_3 0.052(7) 0.040(7) 0.023(6) 0.017(5) 0.020(6) 0.032(6)
F1_4 0.134(10) 0.129(9) 0.141(10) 0.003(7) 0.073(9) -0.026(7)
C1_4 0.101(14) 0.106(16) 0.112(16) -0.024(13) 0.067(13) -0.038(13)
C2_4 0.104(14) 0.070(12) 0.130(16) -0.040(11) 0.087(13) -0.039(10)
C3_4 0.148(17) 0.064(10) 0.132(16) -0.042(11) 0.105(15) -0.043(12)
C4_4 0.132(16) 0.110(16) 0.103(14) -0.018(12) 0.058(13) -0.050(13)
C5_4 0.18(2) 0.094(17) 0.17(2) -0.075(16) 0.12(2) -0.078(16)
C6_4 0.130(17) 0.086(13) 0.135(19) -0.045(13) 0.068(15) -0.043(13)
F1_5 0.113(7) 0.091(6) 0.067(6) -0.014(4) 0.028(5) 0.023(5)
C1_5 0.057(9) 0.066(10) 0.057(9) -0.013(8) 0.013(7) -0.001(8)
C2_5 0.107(14) 0.068(10) 0.084(12) 0.005(9) 0.011(11) -0.027(10)
C3_5 0.063(11) 0.125(16) 0.140(17) 0.036(13) 0.031(11) -0.035(11)
C4_5 0.071(10) 0.098(13) 0.102(13) 0.024(10) 0.037(10) 0.001(9)
C5_5 0.085(11) 0.067(9) 0.052(9) 0.008(7) 0.021(8) -0.009(8)
C6_5 0.062(9) 0.062(9) 0.035(7) -0.005(6) 0.012(7) 0.001(7)
O1_6 0.031(4) 0.041(6) 0.036(3) 0.011(3) 0.007(3) -0.008(3)
C1_6 0.033(3) 0.044(4) 0.038(3) 0.011(3) 0.007(3) 0.000(3)
C2_6 0.036(4) 0.059(5) 0.049(4) 0.006(3) 0.010(3) 0.001(3)
F1_6 0.054(6) 0.066(6) 0.061(5) 0.003(5) 0.020(5) 0.010(4)
F2_6 0.029(5) 0.061(5) 0.057(7) 0.007(4) 0.016(5) 0.004(4)
F3_6 0.049(4) 0.068(5) 0.051(3) 0.008(3) 0.009(3) 0.005(4)
C3_6 0.050(5) 0.054(5) 0.048(4) 0.005(3) 0.013(3) 0.000(3)
F4_6 0.051(6) 0.048(5) 0.059(5) -0.002(4) 0.016(5) -0.001(4)
F5_6 0.049(4) 0.068(5) 0.051(3) 0.008(3) 0.009(3) 0.005(4)
F6_6 0.055(5) 0.069(6) 0.054(6) 0.005(5) 0.019(4) 0.008(4)
C4_6 0.049(5) 0.055(4) 0.050(5) 0.017(3) 0.009(4) -0.008(3)
F7_6 0.056(6) 0.055(6) 0.056(5) 0.015(4) 0.014(5) -0.013(5)
F8_6 0.060(7) 0.057(4) 0.056(5) 0.023(3) 0.014(4) -0.004(4)
F9_6 0.051(6) 0.080(7) 0.057(8) 0.028(6) 0.015(6) -0.003(5)
O1_18 0.031(4) 0.041(6) 0.036(3) 0.011(3) 0.007(3) -0.008(3)
C1_18 0.033(3) 0.044(4) 0.038(3) 0.011(3) 0.007(3) 0.000(3)
C2_18 0.050(5) 0.054(5) 0.048(4) 0.005(3) 0.013(3) 0.000(3)
F1_18 0.055(5) 0.069(6) 0.054(6) 0.005(5) 0.019(4) 0.008(4)
F2_18 0.051(6) 0.048(5) 0.059(5) -0.002(4) 0.016(5) -0.001(4)
F3_18 0.065(13) 0.061(10) 0.067(10) 0.016(8) 0.027(9) 0.008(9)
C3_18 0.036(4) 0.059(5) 0.049(4) 0.006(3) 0.010(3) 0.001(3)
F4_18 0.054(6) 0.066(6) 0.061(5) 0.003(5) 0.020(5) 0.010(4)
F5_18 0.029(5) 0.061(5) 0.057(7) 0.007(4) 0.016(5) 0.004(4)
F6_18 0.033(8) 0.071(14) 0.052(9) 0.010(9) 0.018(7) 0.012(7)
C4_18 0.049(5) 0.055(4) 0.050(5) 0.017(3) 0.009(4) -0.008(3)
F7_18 0.050(9) 0.085(15) 0.049(8) 0.017(8) 0.008(7) -0.004(9)
F8_18 0.051(6) 0.080(7) 0.057(8) 0.028(6) 0.015(6) -0.003(5)
F9_18 0.060(7) 0.057(4) 0.056(5) 0.023(3) 0.014(4) -0.004(4)
O1_21 0.031(4) 0.041(6) 0.036(3) 0.011(3) 0.007(3) -0.008(3)
C1_21 0.033(3) 0.044(4) 0.038(3) 0.011(3) 0.007(3) 0.000(3)
C2_21 0.049(5) 0.055(4) 0.050(5) 0.017(3) 0.009(4) -0.008(3)
F1_21 0.061(10) 0.051(8) 0.062(10) 0.005(7) 0.011(9) -0.007(7)
F2_21 0.060(7) 0.057(4) 0.056(5) 0.023(3) 0.014(4) -0.004(4)
F3_21 0.056(6) 0.055(6) 0.056(5) 0.015(4) 0.014(5) -0.013(5)
C3_21 0.050(5) 0.054(5) 0.048(4) 0.005(3) 0.013(3) 0.000(3)
F4_21 0.051(6) 0.048(5) 0.059(5) -0.002(4) 0.016(5) -0.001(4)
F5_21 0.055(5) 0.069(6) 0.054(6) 0.005(5) 0.019(4) 0.008(4)
F6_21 0.049(4) 0.068(5) 0.051(3) 0.008(3) 0.009(3) 0.005(4)
C4_21 0.036(4) 0.059(5) 0.049(4) 0.006(3) 0.010(3) 0.001(3)
F7_21 0.029(5) 0.061(5) 0.057(7) 0.007(4) 0.016(5) 0.004(4)
F8_21 0.049(4) 0.068(5) 0.051(3) 0.008(3) 0.009(3) 0.005(4)
F9_21 0.054(6) 0.066(6) 0.061(5) 0.003(5) 0.020(5) 0.010(4)
O1_7 0.035(3) 0.066(6) 0.058(5) 0.006(4) 0.022(3) 0.011(3)
C1_7 0.032(3) 0.078(4) 0.067(4) 0.014(3) 0.021(3) 0.012(3)
C2_7 0.059(5) 0.097(6) 0.082(5) 0.024(4) 0.038(4) 0.024(4)
F1_7 0.074(6) 0.104(6) 0.088(6) 0.034(4) 0.041(5) 0.024(5)
F2_7 0.074(5) 0.115(7) 0.076(5) 0.010(4) 0.035(4) 0.031(5)
F3_7 0.066(6) 0.147(11) 0.103(9) 0.033(8) 0.061(6) 0.039(6)
C3_7 0.058(5) 0.084(5) 0.075(5) 0.020(4) 0.031(4) 0.023(4)
F4_7 0.087(7) 0.076(5) 0.088(6) 0.021(4) 0.032(5) 0.027(4)
F5_7 0.060(4) 0.109(6) 0.085(8) 0.028(5) 0.030(4) 0.024(4)
F6_7 0.063(6) 0.107(8) 0.071(6) 0.031(5) 0.026(5) 0.020(6)
C4_7 0.045(4) 0.091(5) 0.082(5) 0.006(4) 0.025(4) 0.004(4)
F7_7 0.058(6) 0.110(8) 0.114(9) 0.003(6) 0.042(6) -0.006(5)
F8_7 0.044(5) 0.095(7) 0.074(5) -0.003(4) 0.017(4) -0.007(5)
F9_7 0.062(6) 0.062(5) 0.106(8) 0.002(5) 0.048(6) -0.004(4)
O1_25 0.035(3) 0.066(6) 0.058(5) 0.006(4) 0.022(3) 0.011(3)
C1_25 0.032(3) 0.078(4) 0.067(4) 0.014(3) 0.021(3) 0.012(3)
C2_25 0.059(5) 0.097(6) 0.082(5) 0.024(4) 0.038(4) 0.024(4)
F1_25 0.067(9) 0.130(19) 0.085(11) 0.027(11) 0.032(7) 0.029(9)
F2_25 0.074(5) 0.115(7) 0.076(5) 0.010(4) 0.035(4) 0.031(5)
F3_25 0.074(6) 0.104(6) 0.088(6) 0.034(4) 0.041(5) 0.024(5)
C3_25 0.058(5) 0.084(5) 0.075(5) 0.020(4) 0.031(4) 0.023(4)
F4_25 0.060(4) 0.109(6) 0.085(8) 0.028(5) 0.030(4) 0.024(4)
F5_25 0.087(7) 0.076(5) 0.088(6) 0.021(4) 0.032(5) 0.027(4)
F6_25 0.063(6) 0.107(8) 0.071(6) 0.031(5) 0.026(5) 0.020(6)
C4_25 0.045(4) 0.091(5) 0.082(5) 0.006(4) 0.025(4) 0.004(4)
F7_25 0.044(5) 0.095(7) 0.074(5) -0.003(4) 0.017(4) -0.007(5)
F8_25 0.058(6) 0.110(8) 0.114(9) 0.003(6) 0.042(6) -0.006(5)
F9_25 0.047(11) 0.102(13) 0.085(12) 0.000(10) 0.020(9) 0.004(10)
O1_27 0.035(3) 0.066(6) 0.058(5) 0.006(4) 0.022(3) 0.011(3)
C1_27 0.032(3) 0.078(4) 0.067(4) 0.014(3) 0.021(3) 0.012(3)
C2_27 0.058(5) 0.084(5) 0.075(5) 0.020(4) 0.031(4) 0.023(4)
F1_27 0.087(7) 0.076(5) 0.088(6) 0.021(4) 0.032(5) 0.027(4)
F2_27 0.066(9) 0.092(17) 0.101(18) 0.029(13) 0.044(10) 0.033(8)
F3_27 0.074(5) 0.115(7) 0.076(5) 0.010(4) 0.035(4) 0.031(5)
C3_27 0.059(5) 0.097(6) 0.082(5) 0.024(4) 0.038(4) 0.024(4)
F4_27 0.074(6) 0.104(6) 0.088(6) 0.034(4) 0.041(5) 0.024(5)
F5_27 0.062(8) 0.107(19) 0.105(16) 0.029(13) 0.042(8) 0.014(8)
F6_27 0.078(17) 0.096(10) 0.103(18) 0.031(10) 0.052(15) 0.024(10)
C4_27 0.045(4) 0.091(5) 0.082(5) 0.006(4) 0.025(4) 0.004(4)
F7_27 0.044(5) 0.095(7) 0.074(5) -0.003(4) 0.017(4) -0.007(5)
F8_27 0.046(12) 0.100(11) 0.063(16) 0.021(10) 0.006(11) 0.002(10)
F9_27 0.060(4) 0.109(6) 0.085(8) 0.028(5) 0.030(4) 0.024(4)
O1_8 0.056(5) 0.059(4) 0.058(5) 0.016(4) 0.028(4) 0.004(3)
C1_8 0.076(5) 0.052(5) 0.073(5) 0.013(4) 0.040(4) -0.002(4)
C2_8 0.108(7) 0.069(7) 0.081(6) 0.026(5) 0.045(5) 0.015(5)
F1_8 0.103(6) 0.102(6) 0.107(7) 0.028(5) 0.043(5) 0.026(5)
F2_8 0.140(7) 0.093(6) 0.078(5) 0.012(4) 0.042(5) 0.006(5)
F3_8 0.159(8) 0.083(5) 0.132(7) 0.044(5) 0.085(6) 0.010(5)
C3_8 0.089(6) 0.078(7) 0.097(7) 0.014(5) 0.055(5) -0.004(5)
F4_8 0.120(7) 0.112(7) 0.111(6) -0.008(5) 0.076(5) -0.013(5)
F5_8 0.114(7) 0.097(6) 0.152(8) 0.000(5) 0.076(6) -0.028(5)
F6_8 0.074(5) 0.106(6) 0.110(6) 0.018(5) 0.049(5) -0.006(4)
C4_8 0.094(7) 0.067(6) 0.086(6) 0.002(5) 0.047(5) -0.003(5)
F7_8 0.163(8) 0.066(5) 0.131(7) -0.001(4) 0.088(6) -0.015(5)
F8_8 0.103(6) 0.087(6) 0.098(5) -0.009(4) 0.044(4) -0.010(4)
F9_8 0.104(6) 0.084(5) 0.111(6) -0.016(5) 0.064(5) -0.008(4)
O1_9 0.052(5) 0.063(5) 0.051(4) -0.010(3) 0.023(4) -0.001(4)
C1_9 0.064(4) 0.068(4) 0.058(4) -0.011(3) 0.031(3) 0.000(3)
C2_9 0.083(6) 0.068(5) 0.071(5) -0.010(4) 0.034(5) -0.002(4)
F1_9 0.107(7) 0.079(5) 0.072(6) -0.006(5) 0.044(6) -0.013(6)
F2_9 0.075(5) 0.101(8) 0.093(7) -0.014(5) 0.030(5) -0.011(4)
F3_9 0.104(9) 0.079(5) 0.086(6) -0.025(5) 0.042(6) -0.001(6)
C3_9 0.075(6) 0.085(6) 0.061(5) -0.005(4) 0.028(4) 0.002(4)
F4_9 0.085(6) 0.096(6) 0.075(6) 0.006(5) 0.027(5) 0.014(5)
F5_9 0.115(11) 0.095(6) 0.073(6) -0.006(4) 0.047(7) 0.005(6)
F6_9 0.095(8) 0.101(5) 0.078(7) 0.001(5) 0.050(6) -0.005(5)
C4_9 0.062(5) 0.077(6) 0.080(6) -0.009(4) 0.038(4) 0.000(4)
F7_9 0.087(8) 0.102(7) 0.107(7) -0.019(5) 0.057(7) 0.005(5)
F8_9 0.069(5) 0.096(6) 0.107(6) -0.022(4) 0.044(5) -0.012(4)
F9_9 0.080(6) 0.086(6) 0.089(5) -0.001(4) 0.028(5) 0.010(5)
O1_20 0.052(5) 0.063(5) 0.051(4) -0.010(3) 0.023(4) -0.001(4)
C1_20 0.064(4) 0.068(4) 0.058(4) -0.011(3) 0.031(3) 0.000(3)
C2_20 0.075(6) 0.085(6) 0.061(5) -0.005(4) 0.028(4) 0.002(4)
F1_20 0.085(6) 0.096(6) 0.075(6) 0.006(5) 0.027(5) 0.014(5)
F2_20 0.115(11) 0.095(6) 0.073(6) -0.006(4) 0.047(7) 0.005(6)
F3_20 0.075(5) 0.101(8) 0.093(7) -0.014(5) 0.030(5) -0.011(4)
C3_20 0.083(6) 0.068(5) 0.071(5) -0.010(4) 0.034(5) -0.002(4)
F4_20 0.080(6) 0.086(6) 0.089(5) -0.001(4) 0.028(5) 0.010(5)
F5_20 0.107(7) 0.079(5) 0.072(6) -0.006(5) 0.044(6) -0.013(6)
F6_20 0.104(9) 0.079(5) 0.086(6) -0.025(5) 0.042(6) -0.001(6)
C4_20 0.062(5) 0.077(6) 0.080(6) -0.009(4) 0.038(4) 0.000(4)
F7_20 0.069(5) 0.096(6) 0.107(6) -0.022(4) 0.044(5) -0.012(4)
F8_20 0.087(8) 0.102(7) 0.107(7) -0.019(5) 0.057(7) 0.005(5)
F9_20 0.095(8) 0.101(5) 0.078(7) 0.001(5) 0.050(6) -0.005(5)
O1_10 0.068(6) 0.071(6) 0.030(4) 0.008(4) 0.018(4) 0.004(5)
C1_10 0.065(4) 0.049(4) 0.028(3) 0.003(3) 0.014(3) 0.000(3)
C2_10 0.073(5) 0.085(5) 0.058(6) 0.005(5) 0.025(4) 0.007(4)
F1_10 0.087(6) 0.106(6) 0.066(7) 0.002(5) 0.027(5) -0.017(5)
F2_10 0.079(8) 0.096(6) 0.066(6) 0.001(5) 0.036(5) 0.006(6)
F3_10 0.081(6) 0.093(6) 0.069(7) 0.013(5) 0.025(6) 0.018(5)
C3_10 0.083(6) 0.058(4) 0.032(4) 0.002(4) 0.007(4) 0.015(4)
F4_10 0.099(8) 0.064(8) 0.031(4) -0.005(4) 0.002(5) 0.026(6)
F5_10 0.083(6) 0.080(7) 0.027(7) -0.002(5) 0.009(5) 0.025(5)
F6_10 0.092(9) 0.051(4) 0.041(7) -0.001(4) 0.010(7) 0.013(5)
C4_10 0.073(6) 0.056(4) 0.043(6) 0.005(4) 0.023(5) 0.003(4)
F7_10 0.071(6) 0.068(7) 0.064(8) 0.015(5) 0.027(5) 0.000(4)
F8_10 0.077(8) 0.056(4) 0.069(7) -0.010(4) 0.035(6) -0.011(5)
F9_10 0.076(8) 0.055(6) 0.046(5) 0.010(4) 0.027(5) 0.000(6)
O1_19 0.068(6) 0.071(6) 0.030(4) 0.008(4) 0.018(4) 0.004(5)
C1_19 0.065(4) 0.049(4) 0.028(3) 0.003(3) 0.014(3) 0.000(3)
C2_19 0.073(5) 0.085(5) 0.058(6) 0.005(5) 0.025(4) 0.007(4)
F1_19 0.087(6) 0.106(6) 0.066(7) 0.002(5) 0.027(5) -0.017(5)
F2_19 0.081(6) 0.093(6) 0.069(7) 0.013(5) 0.025(6) 0.018(5)
F3_19 0.079(8) 0.096(6) 0.066(6) 0.001(5) 0.036(5) 0.006(6)
C3_19 0.073(6) 0.056(4) 0.043(6) 0.005(4) 0.023(5) 0.003(4)
F4_19 0.071(6) 0.068(7) 0.064(8) 0.015(5) 0.027(5) 0.000(4)
F5_19 0.077(8) 0.056(4) 0.069(7) -0.010(4) 0.035(6) -0.011(5)
F6_19 0.076(8) 0.055(6) 0.046(5) 0.010(4) 0.027(5) 0.000(6)
C4_19 0.083(6) 0.058(4) 0.032(4) 0.002(4) 0.007(4) 0.015(4)
F7_19 0.099(8) 0.064(8) 0.031(4) -0.005(4) 0.002(5) 0.026(6)
F8_19 0.092(9) 0.051(4) 0.041(7) -0.001(4) 0.010(7) 0.013(5)
F9_19 0.083(6) 0.080(7) 0.027(7) -0.002(5) 0.009(5) 0.025(5)
O1_22 0.068(6) 0.071(6) 0.030(4) 0.008(4) 0.018(4) 0.004(5)
C1_22 0.065(4) 0.049(4) 0.028(3) 0.003(3) 0.014(3) 0.000(3)
C2_22 0.073(6) 0.056(4) 0.043(6) 0.005(4) 0.023(5) 0.003(4)
F1_22 0.077(8) 0.056(4) 0.069(7) -0.010(4) 0.035(6) -0.011(5)
F2_22 0.076(8) 0.055(6) 0.046(5) 0.010(4) 0.027(5) 0.000(6)
F3_22 0.071(6) 0.068(7) 0.064(8) 0.015(5) 0.027(5) 0.000(4)
C3_22 0.083(6) 0.058(4) 0.032(4) 0.002(4) 0.007(4) 0.015(4)
F4_22 0.092(9) 0.051(4) 0.041(7) -0.001(4) 0.010(7) 0.013(5)
F5_22 0.083(6) 0.080(7) 0.027(7) -0.002(5) 0.009(5) 0.025(5)
F6_22 0.099(8) 0.064(8) 0.031(4) -0.005(4) 0.002(5) 0.026(6)
C4_22 0.073(5) 0.085(5) 0.058(6) 0.005(5) 0.025(4) 0.007(4)
F7_22 0.087(6) 0.106(6) 0.066(7) 0.002(5) 0.027(5) -0.017(5)
F8_22 0.081(6) 0.093(6) 0.069(7) 0.013(5) 0.025(6) 0.018(5)
F9_22 0.079(8) 0.096(6) 0.066(6) 0.001(5) 0.036(5) 0.006(6)
O1_11 0.048(4) 0.058(7) 0.066(8) 0.000(6) 0.037(5) -0.003(4)
C1_11 0.053(4) 0.074(4) 0.065(4) 0.007(3) 0.038(3) 0.006(3)
C2_11 0.064(5) 0.078(5) 0.079(5) 0.008(4) 0.048(4) 0.002(4)
F1_11 0.069(7) 0.075(5) 0.089(7) 0.006(5) 0.053(6) -0.004(5)
F2_11 0.089(7) 0.064(6) 0.073(5) 0.016(4) 0.054(5) 0.008(5)
F3_11 0.063(6) 0.093(7) 0.090(9) 0.016(7) 0.056(7) 0.006(5)
C3_11 0.066(5) 0.075(5) 0.073(5) 0.002(4) 0.040(4) 0.009(4)
F4_11 0.073(6) 0.068(7) 0.075(7) -0.013(5) 0.040(5) -0.005(5)
F5_11 0.068(6) 0.068(5) 0.076(7) 0.007(5) 0.049(5) 0.007(5)
F6_11 0.086(8) 0.075(6) 0.111(9) 0.016(6) 0.072(7) 0.020(5)
C4_11 0.077(5) 0.096(6) 0.067(5) 0.012(4) 0.033(4) 0.010(4)
F7_11 0.082(7) 0.118(8) 0.076(8) 0.004(6) 0.021(6) 0.013(5)
F8_11 0.086(6) 0.119(8) 0.083(7) 0.026(6) 0.042(5) 0.029(5)
F9_11 0.096(8) 0.123(8) 0.066(6) 0.013(5) 0.037(6) 0.005(6)
O1_17 0.048(4) 0.058(7) 0.066(8) 0.000(6) 0.037(5) -0.003(4)
C1_17 0.053(4) 0.074(4) 0.065(4) 0.007(3) 0.038(3) 0.006(3)
C2_17 0.077(5) 0.096(6) 0.067(5) 0.012(4) 0.033(4) 0.010(4)
F1_17 0.096(8) 0.123(8) 0.066(6) 0.013(5) 0.037(6) 0.005(6)
F2_17 0.086(6) 0.119(8) 0.083(7) 0.026(6) 0.042(5) 0.029(5)
F3_17 0.086(8) 0.075(6) 0.111(9) 0.016(6) 0.072(7) 0.020(5)
C3_17 0.066(5) 0.075(5) 0.073(5) 0.002(4) 0.040(4) 0.009(4)
F4_17 0.104(15) 0.108(12) 0.079(9) 0.016(8) 0.047(9) 0.018(10)
F5_17 0.073(6) 0.068(7) 0.075(7) -0.013(5) 0.040(5) -0.005(5)
F6_17 0.068(6) 0.068(5) 0.076(7) 0.007(5) 0.049(5) 0.007(5)
C4_17 0.064(5) 0.078(5) 0.079(5) 0.008(4) 0.048(4) 0.002(4)
F7_17 0.069(7) 0.075(5) 0.089(7) 0.006(5) 0.053(6) -0.004(5)
F8_17 0.063(6) 0.093(7) 0.090(9) 0.016(7) 0.056(7) 0.006(5)
F9_17 0.077(7) 0.105(10) 0.094(7) -0.005(7) 0.054(6) -0.015(6)
O1_23 0.048(4) 0.058(7) 0.066(8) 0.000(6) 0.037(5) -0.003(4)
C1_23 0.053(4) 0.074(4) 0.065(4) 0.007(3) 0.038(3) 0.006(3)
C2_23 0.066(5) 0.075(5) 0.073(5) 0.002(4) 0.040(4) 0.009(4)
F1_23 0.086(6) 0.119(8) 0.083(7) 0.026(6) 0.042(5) 0.029(5)
F2_23 0.078(9) 0.118(17) 0.102(15) 0.002(12) 0.053(10) 0.015(9)
F3_23 0.068(6) 0.068(5) 0.076(7) 0.007(5) 0.049(5) 0.007(5)
C3_23 0.064(5) 0.078(5) 0.079(5) 0.008(4) 0.048(4) 0.002(4)
F4_23 0.069(7) 0.075(5) 0.089(7) 0.006(5) 0.053(6) -0.004(5)
F5_23 0.089(7) 0.064(6) 0.073(5) 0.016(4) 0.054(5) 0.008(5)
F6_23 0.077(7) 0.105(10) 0.094(7) -0.005(7) 0.054(6) -0.015(6)
C4_23 0.077(5) 0.096(6) 0.067(5) 0.012(4) 0.033(4) 0.010(4)
F7_23 0.054(14) 0.098(8) 0.062(13) 0.002(7) 0.012(11) 0.006(7)
F8_23 0.082(7) 0.118(8) 0.076(8) 0.004(6) 0.021(6) 0.013(5)
F9_23 0.096(8) 0.123(8) 0.066(6) 0.013(5) 0.037(6) 0.005(6)
O1_12 0.058(5) 0.055(4) 0.070(5) 0.016(4) 0.043(5) 0.004(4)
C1_12 0.053(4) 0.058(4) 0.060(4) 0.020(3) 0.034(3) 0.003(3)
C2_12 0.064(5) 0.064(4) 0.068(5) 0.014(4) 0.036(4) 0.005(3)
F1_12 0.067(6) 0.081(8) 0.077(5) 0.012(4) 0.028(4) 0.010(5)
F2_12 0.086(8) 0.075(6) 0.077(5) 0.003(4) 0.048(5) 0.001(6)
F3_12 0.073(8) 0.066(5) 0.069(10) 0.006(6) 0.035(8) -0.008(6)
C3_12 0.066(5) 0.072(5) 0.062(4) 0.021(3) 0.034(4) 0.002(4)
F4_12 0.070(6) 0.072(5) 0.082(8) 0.020(4) 0.035(5) 0.010(4)
F5_12 0.076(7) 0.078(6) 0.056(7) 0.023(5) 0.033(6) -0.002(5)
F6_12 0.068(5) 0.088(8) 0.060(6) 0.029(5) 0.027(4) -0.003(4)
C4_12 0.054(4) 0.073(5) 0.075(5) 0.015(4) 0.036(4) 0.003(3)
F7_12 0.057(6) 0.084(8) 0.094(8) 0.016(6) 0.046(6) 0.004(6)
F8_12 0.072(7) 0.078(6) 0.074(6) 0.012(5) 0.044(5) -0.004(5)
F9_12 0.055(9) 0.074(5) 0.096(6) 0.020(4) 0.042(6) 0.016(4)
O1_15 0.058(5) 0.055(4) 0.070(5) 0.016(4) 0.043(5) 0.004(4)
C1_15 0.053(4) 0.058(4) 0.060(4) 0.020(3) 0.034(3) 0.003(3)
C2_15 0.064(5) 0.064(4) 0.068(5) 0.014(4) 0.036(4) 0.005(3)
F1_15 0.086(8) 0.075(6) 0.077(5) 0.003(4) 0.048(5) 0.001(6)
F2_15 0.073(8) 0.066(5) 0.069(10) 0.006(6) 0.035(8) -0.008(6)
F3_15 0.070(6) 0.072(5) 0.082(8) 0.020(4) 0.035(5) 0.010(4)
C3_15 0.066(5) 0.072(5) 0.062(4) 0.021(3) 0.034(4) 0.002(4)
F4_15 0.072(7) 0.078(6) 0.074(6) 0.012(5) 0.044(5) -0.004(5)
F5_15 0.068(5) 0.088(8) 0.060(6) 0.029(5) 0.027(4) -0.003(4)
F6_15 0.076(7) 0.078(6) 0.056(7) 0.023(5) 0.033(6) -0.002(5)
C4_15 0.054(4) 0.073(5) 0.075(5) 0.015(4) 0.036(4) 0.003(3)
F7_15 0.055(9) 0.074(5) 0.096(6) 0.020(4) 0.042(6) 0.016(4)
F8_15 0.057(6) 0.084(8) 0.094(8) 0.016(6) 0.046(6) 0.004(6)
F9_15 0.067(6) 0.081(8) 0.077(5) 0.012(4) 0.028(4) 0.010(5)
O1_24 0.058(5) 0.055(4) 0.070(5) 0.016(4) 0.043(5) 0.004(4)
C1_24 0.053(4) 0.058(4) 0.060(4) 0.020(3) 0.034(3) 0.003(3)
C2_24 0.066(5) 0.072(5) 0.062(4) 0.021(3) 0.034(4) 0.002(4)
F1_24 0.068(5) 0.088(8) 0.060(6) 0.029(5) 0.027(4) -0.003(4)
F2_24 0.076(7) 0.078(6) 0.056(7) 0.023(5) 0.033(6) -0.002(5)
F3_24 0.072(7) 0.078(6) 0.074(6) 0.012(5) 0.044(5) -0.004(5)
C3_24 0.054(4) 0.073(5) 0.075(5) 0.015(4) 0.036(4) 0.003(3)
F4_24 0.067(6) 0.081(8) 0.077(5) 0.012(4) 0.028(4) 0.010(5)
F5_24 0.055(13) 0.078(11) 0.089(17) 0.014(10) 0.035(12) 0.001(10)
F6_24 0.069(17) 0.086(13) 0.088(14) 0.019(11) 0.040(13) -0.008(11)
C4_24 0.064(5) 0.064(4) 0.068(5) 0.014(4) 0.036(4) 0.005(3)
F7_24 0.086(17) 0.058(16) 0.072(9) 0.010(8) 0.045(10) 0.003(13)
F8_24 0.070(6) 0.072(5) 0.082(8) 0.020(4) 0.035(5) 0.010(4)
F9_24 0.068(8) 0.066(16) 0.071(11) 0.011(10) 0.037(7) 0.011(7)
O1_13 0.053(7) 0.081(5) 0.049(4) -0.024(4) 0.026(5) -0.009(4)
C1_13 0.062(4) 0.072(4) 0.043(4) -0.020(3) 0.026(3) -0.009(3)
C2_13 0.071(5) 0.092(6) 0.047(4) -0.014(4) 0.026(4) -0.010(4)
F1_13 0.074(5) 0.101(8) 0.064(6) -0.013(6) 0.023(5) -0.006(5)
F2_13 0.076(7) 0.103(7) 0.054(7) -0.006(5) 0.030(6) -0.009(6)
F3_13 0.074(8) 0.103(7) 0.045(5) -0.020(5) 0.020(6) -0.011(6)
C3_13 0.073(5) 0.085(6) 0.066(5) -0.006(4) 0.037(4) 0.005(4)
F4_13 0.065(5) 0.091(7) 0.080(8) 0.004(6) 0.034(6) 0.013(5)
F5_13 0.094(9) 0.086(7) 0.077(7) -0.007(6) 0.044(6) 0.013(6)
F6_13 0.089(8) 0.098(9) 0.074(5) 0.004(5) 0.032(5) 0.010(6)
C4_13 0.080(6) 0.090(6) 0.055(5) -0.021(4) 0.035(5) -0.022(5)
F7_13 0.093(9) 0.100(9) 0.057(5) -0.017(4) 0.039(5) -0.027(6)
F8_13 0.073(7) 0.099(9) 0.073(10) -0.025(7) 0.037(7) -0.026(6)
F9_13 0.082(7) 0.088(7) 0.071(6) -0.024(5) 0.042(6) -0.029(5)
O1_16 0.053(7) 0.081(5) 0.049(4) -0.024(4) 0.026(5) -0.009(4)
C1_16 0.062(4) 0.072(4) 0.043(4) -0.020(3) 0.026(3) -0.009(3)
C2_16 0.080(6) 0.090(6) 0.055(5) -0.021(4) 0.035(5) -0.022(5)
F1_16 0.082(7) 0.088(7) 0.071(6) -0.024(5) 0.042(6) -0.029(5)
F2_16 0.106(14) 0.087(9) 0.078(14) -0.019(8) 0.043(12) -0.015(9)
F3_16 0.093(9) 0.100(9) 0.057(5) -0.017(4) 0.039(5) -0.027(6)
C3_16 0.073(5) 0.085(6) 0.066(5) -0.006(4) 0.037(4) 0.005(4)
F4_16 0.065(5) 0.091(7) 0.080(8) 0.004(6) 0.034(6) 0.013(5)
F5_16 0.089(8) 0.098(9) 0.074(5) 0.004(5) 0.032(5) 0.010(6)
F6_16 0.094(9) 0.086(7) 0.077(7) -0.007(6) 0.044(6) 0.013(6)
C4_16 0.071(5) 0.092(6) 0.047(4) -0.014(4) 0.026(4) -0.010(4)
F7_16 0.076(7) 0.103(7) 0.054(7) -0.006(5) 0.030(6) -0.009(6)
F8_16 0.074(8) 0.103(7) 0.045(5) -0.020(5) 0.020(6) -0.011(6)
F9_16 0.074(5) 0.101(8) 0.064(6) -0.013(6) 0.023(5) -0.006(5)
O1_26 0.053(7) 0.081(5) 0.049(4) -0.024(4) 0.026(5) -0.009(4)
C1_26 0.062(4) 0.072(4) 0.043(4) -0.020(3) 0.026(3) -0.009(3)
C2_26 0.071(5) 0.092(6) 0.047(4) -0.014(4) 0.026(4) -0.010(4)
F1_26 0.074(5) 0.101(8) 0.064(6) -0.013(6) 0.023(5) -0.006(5)
F2_26 0.076(7) 0.103(7) 0.054(7) -0.006(5) 0.030(6) -0.009(6)
F3_26 0.074(8) 0.103(7) 0.045(5) -0.020(5) 0.020(6) -0.011(6)
C3_26 0.073(5) 0.085(6) 0.066(5) -0.006(4) 0.037(4) 0.005(4)
F4_26 0.089(8) 0.098(9) 0.074(5) 0.004(5) 0.032(5) 0.010(6)
F5_26 0.094(9) 0.086(7) 0.077(7) -0.007(6) 0.044(6) 0.013(6)
F6_26 0.065(5) 0.091(7) 0.080(8) 0.004(6) 0.034(6) 0.013(5)
C4_26 0.080(6) 0.090(6) 0.055(5) -0.021(4) 0.035(5) -0.022(5)
F7_26 0.073(7) 0.099(9) 0.073(10) -0.025(7) 0.037(7) -0.026(6)
F8_26 0.082(7) 0.088(7) 0.071(6) -0.024(5) 0.042(6) -0.029(5)
F9_26 0.093(9) 0.100(9) 0.057(5) -0.017(4) 0.039(5) -0.027(6)
F1_14 0.117(9) 0.159(12) 0.39(2) -0.113(13) 0.156(12) -0.052(8)
C1_14 0.059(10) 0.118(16) 0.109(14) -0.056(12) 0.035(10) -0.005(11)
C2_14 0.073(12) 0.074(12) 0.19(2) -0.032(12) 0.046(13) -0.006(10)
C3_14 0.095(15) 0.115(17) 0.21(2) -0.046(16) 0.086(15) -0.020(12)
C4_14 0.058(10) 0.112(16) 0.20(2) -0.062(15) 0.051(13) -0.004(11)
C5_14 0.107(16) 0.076(12) 0.104(15) -0.013(10) -0.007(13) -0.006(12)
C6_14 0.085(14) 0.095(15) 0.083(12) -0.007(10) 0.016(10) -0.010(11)
 
_geom_special_details
;
 All esds (except the esd in the dihedral angle between two l.s. planes)
 are estimated using the full covariance matrix.  The cell esds are taken
 into account individually in the estimation of esds in distances, angles
 and torsion angles; correlations between esds in cell parameters are only
 used when they are defined by crystal symmetry.  An approximate (isotropic)
 treatment of cell esds is used for estimating esds involving l.s. planes.
;
 
loop_
 _geom_bond_atom_site_label_1
 _geom_bond_atom_site_label_2
 _geom_bond_distance
 _geom_bond_site_symmetry_2
 _geom_bond_publ_flag
In1 N2_1 2.282(9) . ?
In1 N1_1 2.342(8) . ?
In1 In1 2.5806(16) 3_666 ?
In1 In2 2.7303(10) . ?
In1 In2 2.8606(11) 3_666 ?
In2 N1_2 2.317(9) . ?
In2 N2_3 2.325(8) . ?
In2 N1_3 2.376(8) . ?
In2 N2_2 2.407(8) . ?
In2 In1 2.8606(11) 3_666 ?
Al1 O1_7 1.700(9) . ?
Al1 O1_25 1.703(13) . ?
Al1 O1_8 1.709(7) . ?
Al1 O1_20 1.712(14) . ?
Al1 O1_27 1.713(14) . ?
Al1 O1_21 1.724(13) . ?
Al1 O1_18 1.727(13) . ?
Al1 O1_6 1.729(11) . ?
Al1 O1_9 1.732(9) . ?
Al2 O1_17 1.700(12) . ?
Al2 O1_22 1.701(12) . ?
Al2 O1_12 1.705(10) . ?
Al2 O1_24 1.705(14) . ?
Al2 O1_15 1.707(13) . ?
Al2 O1_11 1.708(11) . ?
Al2 O1_16 1.710(12) . ?
Al2 O1_13 1.710(12) . ?
Al2 O1_23 1.711(13) . ?
Al2 O1_19 1.715(14) . ?
Al2 O1_10 1.716(10) . ?
Al2 O1_26 1.718(13) . ?
N1_1 C1_1 1.314(13) . ?
N1_1 C12_1 1.350(13) . ?
N2_1 C10_1 1.338(13) . ?
N2_1 C11_1 1.346(13) . ?
C1_1 C2_1 1.420(15) . ?
C1_1 H1_1 0.9500 . ?
C2_1 C3_1 1.335(17) . ?
C2_1 H2_1 0.9500 . ?
C3_1 C4_1 1.422(17) . ?
C3_1 H3_1 0.9500 . ?
C4_1 C12_1 1.396(15) . ?
C4_1 C5_1 1.452(18) . ?
C5_1 C6_1 1.306(19) . ?
C5_1 H5_1 0.9500 . ?
C6_1 C7_1 1.442(18) . ?
C6_1 H6_1 0.9500 . ?
C7_1 C8_1 1.413(17) . ?
C7_1 C11_1 1.414(15) . ?
C8_1 C9_1 1.379(17) . ?
C8_1 H8_1 0.9500 . ?
C9_1 C10_1 1.348(16) . ?
C9_1 H9_1 0.9500 . ?
C10_1 H10_1 0.9500 . ?
C11_1 C12_1 1.445(15) . ?
N1_2 C1_2 1.350(13) . ?
N1_2 C12_2 1.372(12) . ?
N2_2 C10_2 1.335(13) . ?
N2_2 C11_2 1.358(13) . ?
C1_2 C2_2 1.379(16) . ?
C1_2 H1_2 0.9500 . ?
C2_2 C3_2 1.361(17) . ?
C2_2 H2_2 0.9500 . ?
C3_2 C4_2 1.387(15) . ?
C3_2 H3_2 0.9500 . ?
C4_2 C12_2 1.403(14) . ?
C4_2 C5_2 1.438(16) . ?
C5_2 C6_2 1.315(17) . ?
C5_2 H5_2 0.9500 . ?
C6_2 C7_2 1.426(16) . ?
C6_2 H6_2 0.9500 . ?
C7_2 C11_2 1.402(14) . ?
C7_2 C8_2 1.404(16) . ?
C8_2 C9_2 1.339(16) . ?
C8_2 H8_2 0.9500 . ?
C9_2 C10_2 1.392(15) . ?
C9_2 H9_2 0.9500 . ?
C10_2 H10_2 0.9500 . ?
C11_2 C12_2 1.428(14) . ?
N1_3 C12_3 1.349(14) . ?
N1_3 C1_3 1.350(14) . ?
N2_3 C10_3 1.344(13) . ?
N2_3 C11_3 1.350(12) . ?
C1_3 C2_3 1.385(16) . ?
C1_3 H1_3 0.9500 . ?
C2_3 C3_3 1.340(18) . ?
C2_3 H2_3 0.9500 . ?
C3_3 C4_3 1.394(18) . ?
C3_3 H3_3 0.9500 . ?
C4_3 C12_3 1.396(15) . ?
C4_3 C5_3 1.409(19) . ?
C5_3 C6_3 1.313(19) . ?
C5_3 H5_3 0.9500 . ?
C6_3 C7_3 1.436(17) . ?
C6_3 H6_3 0.9500 . ?
C7_3 C11_3 1.366(15) . ?
C7_3 C8_3 1.416(18) . ?
C8_3 C9_3 1.354(16) . ?
C8_3 H8_3 0.9500 . ?
C9_3 C10_3 1.394(15) . ?
C9_3 H9_3 0.9500 . ?
C10_3 H10_3 0.9500 . ?
C11_3 C12_3 1.430(14) . ?
F1_4 C1_4 1.360(18) . ?
C1_4 C6_4 1.326(16) . ?
C1_4 C2_4 1.344(17) . ?
C2_4 C3_4 1.364(17) . ?
C2_4 H2_4 0.9500 . ?
C3_4 C4_4 1.379(17) . ?
C3_4 H3_4 0.9500 . ?
C4_4 C5_4 1.404(18) . ?
C4_4 H4_4 0.9500 . ?
C5_4 C6_4 1.372(18) . ?
C5_4 H5_4 0.9500 . ?
C6_4 H6_4 0.9500 . ?
F1_5 C1_5 1.384(14) . ?
C1_5 C6_5 1.324(14) . ?
C1_5 C2_5 1.366(16) . ?
C2_5 C3_5 1.373(17) . ?
C2_5 H2_5 0.9500 . ?
C3_5 C4_5 1.376(16) . ?
C3_5 H3_5 0.9500 . ?
C4_5 C5_5 1.396(16) . ?
C4_5 H4_5 0.9500 . ?
C5_5 C6_5 1.361(15) . ?
C5_5 H5_5 0.9500 . ?
C6_5 H6_5 0.9500 . ?
O1_6 C1_6 1.348(12) . ?
C1_6 C2_6 1.546(13) . ?
C1_6 C4_6 1.548(13) . ?
C1_6 C3_6 1.550(13) . ?
C2_6 F1_6 1.332(13) . ?
C2_6 F2_6 1.333(13) . ?
C2_6 F3_6 1.333(13) . ?
C3_6 F6_6 1.329(13) . ?
C3_6 F5_6 1.342(13) . ?
C3_6 F4_6 1.344(13) . ?
C4_6 F7_6 1.337(13) . ?
C4_6 F8_6 1.338(13) . ?
C4_6 F9_6 1.345(13) . ?
O1_18 C1_18 1.346(13) . ?
C1_18 C4_18 1.542(14) . ?
C1_18 C2_18 1.544(14) . ?
C1_18 C3_18 1.547(14) . ?
C2_18 F1_18 1.334(14) . ?
C2_18 F3_18 1.336(14) . ?
C2_18 F2_18 1.339(14) . ?
C3_18 F5_18 1.326(14) . ?
C3_18 F6_18 1.327(14) . ?
C3_18 F4_18 1.337(14) . ?
C4_18 F7_18 1.334(14) . ?
C4_18 F9_18 1.334(14) . ?
C4_18 F8_18 1.335(14) . ?
O1_21 C1_21 1.346(13) . ?
C1_21 C4_21 1.543(14) . ?
C1_21 C3_21 1.544(14) . ?
C1_21 C2_21 1.551(14) . ?
C2_21 F1_21 1.330(14) . ?
C2_21 F2_21 1.338(14) . ?
C2_21 F3_21 1.345(14) . ?
C3_21 F5_21 1.330(14) . ?
C3_21 F4_21 1.342(14) . ?
C3_21 F6_21 1.347(14) . ?
C4_21 F9_21 1.323(14) . ?
C4_21 F8_21 1.331(14) . ?
C4_21 F7_21 1.333(14) . ?
O1_7 C1_7 1.336(11) . ?
C1_7 C2_7 1.548(13) . ?
C1_7 C4_7 1.549(13) . ?
C1_7 C3_7 1.552(13) . ?
C2_7 F2_7 1.312(13) . ?
C2_7 F3_7 1.339(12) . ?
C2_7 F1_7 1.370(12) . ?
C3_7 F5_7 1.325(12) . ?
C3_7 F6_7 1.342(12) . ?
C3_7 F4_7 1.372(13) . ?
C4_7 F9_7 1.339(12) . ?
C4_7 F8_7 1.342(12) . ?
C4_7 F7_7 1.346(12) . ?
O1_25 C1_25 1.320(13) . ?
C1_25 C4_25 1.552(14) . ?
C1_25 C3_25 1.556(14) . ?
C1_25 C2_25 1.563(14) . ?
C2_25 F2_25 1.342(15) . ?
C2_25 F1_25 1.343(15) . ?
C2_25 F3_25 1.353(15) . ?
C3_25 F6_25 1.340(15) . ?
C3_25 F4_25 1.347(15) . ?
C3_25 F5_25 1.349(15) . ?
C4_25 F7_25 1.337(15) . ?
C4_25 F8_25 1.346(15) . ?
C4_25 F9_25 1.347(15) . ?
O1_27 C1_27 1.334(14) . ?
C1_27 C4_27 1.544(14) . ?
C1_27 C3_27 1.547(14) . ?
C1_27 C2_27 1.554(14) . ?
C2_27 F3_27 1.318(15) . ?
C2_27 F1_27 1.332(15) . ?
C2_27 F2_27 1.338(15) . ?
C3_27 F6_27 1.323(15) . ?
C3_27 F5_27 1.341(15) . ?
C3_27 F4_27 1.354(15) . ?
C4_27 F7_27 1.331(15) . ?
C4_27 F8_27 1.334(15) . ?
C4_27 F9_27 1.338(15) . ?
O1_8 C1_8 1.347(10) . ?
C1_8 C2_8 1.540(11) . ?
C1_8 C3_8 1.544(12) . ?
C1_8 C4_8 1.546(12) . ?
C2_8 F2_8 1.313(11) . ?
C2_8 F1_8 1.333(11) . ?
C2_8 F3_8 1.349(11) . ?
C3_8 F5_8 1.335(11) . ?
C3_8 F6_8 1.335(11) . ?
C3_8 F4_8 1.340(11) . ?
C4_8 F7_8 1.302(11) . ?
C4_8 F8_8 1.341(11) . ?
C4_8 F9_8 1.350(11) . ?
O1_9 C1_9 1.331(11) . ?
C1_9 C3_9 1.545(13) . ?
C1_9 C4_9 1.550(13) . ?
C1_9 C2_9 1.553(12) . ?
C2_9 F2_9 1.321(12) . ?
C2_9 F3_9 1.324(12) . ?
C2_9 F1_9 1.348(12) . ?
C3_9 F5_9 1.325(12) . ?
C3_9 F4_9 1.355(12) . ?
C3_9 F6_9 1.357(12) . ?
C4_9 F7_9 1.307(12) . ?
C4_9 F9_9 1.332(12) . ?
C4_9 F8_9 1.366(13) . ?
O1_20 C1_20 1.347(14) . ?
C1_20 C3_20 1.542(14) . ?
C1_20 C2_20 1.546(14) . ?
C1_20 C4_20 1.546(14) . ?
C2_20 F3_20 1.323(14) . ?
C2_20 F2_20 1.326(14) . ?
C2_20 F1_20 1.349(15) . ?
C3_20 F6_20 1.334(14) . ?
C3_20 F4_20 1.334(14) . ?
C3_20 F5_20 1.363(14) . ?
C4_20 F8_20 1.329(15) . ?
C4_20 F9_20 1.346(14) . ?
C4_20 F7_20 1.349(15) . ?
O1_10 C1_10 1.346(12) . ?
C1_10 C3_10 1.532(13) . ?
C1_10 C2_10 1.547(13) . ?
C1_10 C4_10 1.549(13) . ?
C2_10 F3_10 1.334(13) . ?
C2_10 F2_10 1.340(13) . ?
C2_10 F1_10 1.343(13) . ?
C3_10 F5_10 1.332(13) . ?
C3_10 F4_10 1.334(13) . ?
C3_10 F6_10 1.356(13) . ?
C4_10 F8_10 1.323(13) . ?
C4_10 F9_10 1.327(13) . ?
C4_10 F7_10 1.329(13) . ?
O1_19 C1_19 1.346(14) . ?
C1_19 C3_19 1.538(14) . ?
C1_19 C4_19 1.542(14) . ?
C1_19 C2_19 1.545(14) . ?
C2_19 F2_19 1.329(14) . ?
C2_19 F1_19 1.333(14) . ?
C2_19 F3_19 1.334(14) . ?
C3_19 F6_19 1.327(14) . ?
C3_19 F5_19 1.330(14) . ?
C3_19 F4_19 1.331(14) . ?
C4_19 F7_19 1.333(14) . ?
C4_19 F9_19 1.337(14) . ?
C4_19 F8_19 1.341(14) . ?
O1_22 C1_22 1.331(13) . ?
C1_22 C3_22 1.540(14) . ?
C1_22 C4_22 1.550(14) . ?
C1_22 C2_22 1.552(14) . ?
C2_22 F3_22 1.314(14) . ?
C2_22 F2_22 1.330(14) . ?
C2_22 F1_22 1.342(14) . ?
C3_22 F6_22 1.333(14) . ?
C3_22 F5_22 1.341(14) . ?
C3_22 F4_22 1.343(14) . ?
C4_22 F7_22 1.320(14) . ?
C4_22 F9_22 1.329(14) . ?
C4_22 F8_22 1.348(14) . ?
O1_11 C1_11 1.357(12) . ?
C1_11 C4_11 1.530(14) . ?
C1_11 C3_11 1.537(14) . ?
C1_11 C2_11 1.543(13) . ?
C2_11 F2_11 1.313(14) . ?
C2_11 F3_11 1.332(13) . ?
C2_11 F1_11 1.340(13) . ?
C3_11 F6_11 1.320(13) . ?
C3_11 F4_11 1.327(13) . ?
C3_11 F5_11 1.344(13) . ?
C4_11 F7_11 1.324(14) . ?
C4_11 F8_11 1.324(13) . ?
C4_11 F9_11 1.331(13) . ?
O1_17 C1_17 1.334(13) . ?
C1_17 C2_17 1.545(14) . ?
C1_17 C4_17 1.549(14) . ?
C1_17 C3_17 1.550(14) . ?
C2_17 F3_17 1.331(14) . ?
C2_17 F1_17 1.332(14) . ?
C2_17 F2_17 1.340(14) . ?
C3_17 F5_17 1.316(14) . ?
C3_17 F6_17 1.331(14) . ?
C3_17 F4_17 1.341(14) . ?
C4_17 F7_17 1.341(14) . ?
C4_17 F8_17 1.343(14) . ?
C4_17 F9_17 1.343(14) . ?
O1_23 C1_23 1.334(13) . ?
C1_23 C2_23 1.546(14) . ?
C1_23 C3_23 1.547(14) . ?
C1_23 C4_23 1.548(14) . ?
C2_23 F1_23 1.333(14) . ?
C2_23 F3_23 1.335(14) . ?
C2_23 F2_23 1.339(14) . ?
C3_23 F5_23 1.324(14) . ?
C3_23 F4_23 1.339(14) . ?
C3_23 F6_23 1.341(14) . ?
C4_23 F9_23 1.321(14) . ?
C4_23 F8_23 1.322(15) . ?
C4_23 F7_23 1.340(14) . ?
O1_12 C1_12 1.338(12) . ?
C1_12 C3_12 1.547(13) . ?
C1_12 C4_12 1.550(13) . ?
C1_12 C2_12 1.551(13) . ?
C2_12 F1_12 1.327(13) . ?
C2_12 F3_12 1.334(13) . ?
C2_12 F2_12 1.343(13) . ?
C3_12 F6_12 1.322(13) . ?
C3_12 F4_12 1.338(13) . ?
C3_12 F5_12 1.343(13) . ?
C4_12 F7_12 1.332(13) . ?
C4_12 F9_12 1.332(13) . ?
C4_12 F8_12 1.335(13) . ?
O1_15 C1_15 1.354(13) . ?
C1_15 C2_15 1.540(14) . ?
C1_15 C4_15 1.543(14) . ?
C1_15 C3_15 1.544(14) . ?
C2_15 F2_15 1.337(14) . ?
C2_15 F3_15 1.337(14) . ?
C2_15 F1_15 1.342(14) . ?
C3_15 F6_15 1.329(14) . ?
C3_15 F5_15 1.337(14) . ?
C3_15 F4_15 1.339(14) . ?
C4_15 F9_15 1.328(14) . ?
C4_15 F8_15 1.332(14) . ?
C4_15 F7_15 1.349(14) . ?
O1_24 C1_24 1.349(14) . ?
C1_24 C3_24 1.537(14) . ?
C1_24 C2_24 1.542(14) . ?
C1_24 C4_24 1.547(14) . ?
C2_24 F3_24 1.329(15) . ?
C2_24 F2_24 1.336(15) . ?
C2_24 F1_24 1.342(15) . ?
C3_24 F6_24 1.327(14) . ?
C3_24 F4_24 1.329(15) . ?
C3_24 F5_24 1.332(15) . ?
C4_24 F7_24 1.332(15) . ?
C4_24 F8_24 1.333(15) . ?
C4_24 F9_24 1.337(15) . ?
O1_13 C1_13 1.340(13) . ?
C1_13 C3_13 1.535(14) . ?
C1_13 C2_13 1.541(14) . ?
C1_13 C4_13 1.542(14) . ?
C2_13 F3_13 1.319(14) . ?
C2_13 F1_13 1.327(14) . ?
C2_13 F2_13 1.334(14) . ?
C3_13 F6_13 1.331(14) . ?
C3_13 F4_13 1.332(14) . ?
C3_13 F5_13 1.333(14) . ?
C4_13 F8_13 1.325(14) . ?
C4_13 F7_13 1.336(14) . ?
C4_13 F9_13 1.337(14) . ?
O1_16 C1_16 1.329(13) . ?
C1_16 C3_16 1.548(14) . ?
C1_16 C4_16 1.550(14) . ?
C1_16 C2_16 1.555(14) . ?
C2_16 F1_16 1.332(14) . ?
C2_16 F2_16 1.334(14) . ?
C2_16 F3_16 1.339(14) . ?
C3_16 F4_16 1.335(14) . ?
C3_16 F6_16 1.335(14) . ?
C3_16 F5_16 1.335(14) . ?
C4_16 F8_16 1.343(14) . ?
C4_16 F9_16 1.344(14) . ?
C4_16 F7_16 1.348(14) . ?
O1_26 C1_26 1.339(13) . ?
C1_26 C4_26 1.541(14) . ?
C1_26 C2_26 1.547(14) . ?
C1_26 C3_26 1.550(14) . ?
C2_26 F1_26 1.322(14) . ?
C2_26 F2_26 1.337(14) . ?
C2_26 F3_26 1.338(14) . ?
C3_26 F4_26 1.324(14) . ?
C3_26 F5_26 1.331(14) . ?
C3_26 F6_26 1.336(14) . ?
C4_26 F7_26 1.334(14) . ?
C4_26 F8_26 1.337(14) . ?
C4_26 F9_26 1.339(14) . ?
F1_14 C1_14 1.348(16) . ?
C1_14 C6_14 1.317(16) . ?
C1_14 C2_14 1.354(17) . ?
C2_14 C3_14 1.351(17) . ?
C2_14 H2_14 0.9500 . ?
C3_14 C4_14 1.375(17) . ?
C3_14 H3_14 0.9500 . ?
C4_14 C5_14 1.392(18) . ?
C4_14 H4_14 0.9500 . ?
C5_14 C6_14 1.357(18) . ?
C5_14 H5_14 0.9500 . ?
C6_14 H6_14 0.9500 . ?
 
loop_
 _geom_angle_atom_site_label_1
 _geom_angle_atom_site_label_2
 _geom_angle_atom_site_label_3
 _geom_angle
 _geom_angle_site_symmetry_1
 _geom_angle_site_symmetry_3
 _geom_angle_publ_flag
N2_1 In1 N1_1 72.8(3) . . ?
N2_1 In1 In1 150.0(2) . 3_666 ?
N1_1 In1 In1 129.1(2) . 3_666 ?
N2_1 In1 In2 127.9(2) . . ?
N1_1 In1 In2 117.6(2) . . ?
In1 In1 In2 65.11(3) 3_666 . ?
N2_1 In1 In2 101.3(2) . 3_666 ?
N1_1 In1 In2 97.3(2) . 3_666 ?
In1 In1 In2 59.97(3) 3_666 3_666 ?
In2 In1 In2 125.08(3) . 3_666 ?
N1_2 In2 N2_3 96.7(3) . . ?
N1_2 In2 N1_3 84.7(3) . . ?
N2_3 In2 N1_3 70.3(3) . . ?
N1_2 In2 N2_2 70.1(3) . . ?
N2_3 In2 N2_2 86.5(3) . . ?
N1_3 In2 N2_2 143.5(3) . . ?
N1_2 In2 In1 116.05(19) . . ?
N2_3 In2 In1 146.58(19) . . ?
N1_3 In2 In1 116.8(2) . . ?
N2_2 In2 In1 98.20(18) . . ?
N1_2 In2 In1 170.05(19) . 3_666 ?
N2_3 In2 In1 92.78(19) . 3_666 ?
N1_3 In2 In1 95.9(2) . 3_666 ?
N2_2 In2 In1 113.5(2) . 3_666 ?
In1 In2 In1 54.92(3) . 3_666 ?
O1_7 Al1 O1_8 114.3(7) . . ?
O1_25 Al1 O1_8 119.7(18) . . ?
O1_25 Al1 O1_20 100(2) . . ?
O1_8 Al1 O1_20 107.3(14) . . ?
O1_8 Al1 O1_27 111(2) . . ?
O1_8 Al1 O1_21 107.5(10) . . ?
O1_27 Al1 O1_21 109(2) . . ?
O1_25 Al1 O1_18 87.8(19) . . ?
O1_8 Al1 O1_18 133.1(9) . . ?
O1_20 Al1 O1_18 103(2) . . ?
O1_7 Al1 O1_6 106.7(11) . . ?
O1_8 Al1 O1_6 105.8(8) . . ?
O1_7 Al1 O1_9 109.1(8) . . ?
O1_8 Al1 O1_9 107.2(6) . . ?
O1_6 Al1 O1_9 113.9(12) . . ?
O1_22 Al2 O1_24 106.6(18) . . ?
O1_17 Al2 O1_15 105.7(16) . . ?
O1_12 Al2 O1_11 113.6(11) . . ?
O1_17 Al2 O1_16 94.8(15) . . ?
O1_15 Al2 O1_16 119.5(17) . . ?
O1_12 Al2 O1_13 105.4(12) . . ?
O1_11 Al2 O1_13 117.6(13) . . ?
O1_22 Al2 O1_23 102.0(16) . . ?
O1_24 Al2 O1_23 109.1(17) . . ?
O1_17 Al2 O1_19 115.2(19) . . ?
O1_15 Al2 O1_19 115(2) . . ?
O1_16 Al2 O1_19 105.4(16) . . ?
O1_12 Al2 O1_10 110.5(12) . . ?
O1_11 Al2 O1_10 107.6(10) . . ?
O1_13 Al2 O1_10 101.3(13) . . ?
O1_22 Al2 O1_26 120.1(17) . . ?
O1_24 Al2 O1_26 101(2) . . ?
O1_23 Al2 O1_26 117.5(18) . . ?
C1_1 N1_1 C12_1 118.5(9) . . ?
C1_1 N1_1 In1 127.3(8) . . ?
C12_1 N1_1 In1 114.2(7) . . ?
C10_1 N2_1 C11_1 118.7(9) . . ?
C10_1 N2_1 In1 125.8(7) . . ?
C11_1 N2_1 In1 115.5(7) . . ?
N1_1 C1_1 C2_1 123.0(11) . . ?
N1_1 C1_1 H1_1 118.5 . . ?
C2_1 C1_1 H1_1 118.5 . . ?
C3_1 C2_1 C1_1 118.7(12) . . ?
C3_1 C2_1 H2_1 120.6 . . ?
C1_1 C2_1 H2_1 120.6 . . ?
C2_1 C3_1 C4_1 119.8(11) . . ?
C2_1 C3_1 H3_1 120.1 . . ?
C4_1 C3_1 H3_1 120.1 . . ?
C12_1 C4_1 C3_1 117.5(12) . . ?
C12_1 C4_1 C5_1 119.6(11) . . ?
C3_1 C4_1 C5_1 122.9(12) . . ?
C6_1 C5_1 C4_1 120.7(12) . . ?
C6_1 C5_1 H5_1 119.6 . . ?
C4_1 C5_1 H5_1 119.6 . . ?
C5_1 C6_1 C7_1 122.3(13) . . ?
C5_1 C6_1 H6_1 118.9 . . ?
C7_1 C6_1 H6_1 118.9 . . ?
C8_1 C7_1 C11_1 117.2(11) . . ?
C8_1 C7_1 C6_1 123.8(12) . . ?
C11_1 C7_1 C6_1 118.9(12) . . ?
C9_1 C8_1 C7_1 119.6(11) . . ?
C9_1 C8_1 H8_1 120.2 . . ?
C7_1 C8_1 H8_1 120.2 . . ?
C10_1 C9_1 C8_1 118.8(12) . . ?
C10_1 C9_1 H9_1 120.6 . . ?
C8_1 C9_1 H9_1 120.6 . . ?
N2_1 C10_1 C9_1 124.1(11) . . ?
N2_1 C10_1 H10_1 117.9 . . ?
C9_1 C10_1 H10_1 117.9 . . ?
N2_1 C11_1 C7_1 121.5(10) . . ?
N2_1 C11_1 C12_1 119.6(9) . . ?
C7_1 C11_1 C12_1 118.9(10) . . ?
N1_1 C12_1 C4_1 122.4(10) . . ?
N1_1 C12_1 C11_1 118.0(9) . . ?
C4_1 C12_1 C11_1 119.6(10) . . ?
C1_2 N1_2 C12_2 117.0(9) . . ?
C1_2 N1_2 In2 125.1(7) . . ?
C12_2 N1_2 In2 117.2(7) . . ?
C10_2 N2_2 C11_2 118.2(9) . . ?
C10_2 N2_2 In2 126.1(7) . . ?
C11_2 N2_2 In2 114.4(6) . . ?
N1_2 C1_2 C2_2 123.0(11) . . ?
N1_2 C1_2 H1_2 118.5 . . ?
C2_2 C1_2 H1_2 118.5 . . ?
C3_2 C2_2 C1_2 120.2(11) . . ?
C3_2 C2_2 H2_2 119.9 . . ?
C1_2 C2_2 H2_2 119.9 . . ?
C2_2 C3_2 C4_2 119.1(11) . . ?
C2_2 C3_2 H3_2 120.5 . . ?
C4_2 C3_2 H3_2 120.5 . . ?
C3_2 C4_2 C12_2 118.8(10) . . ?
C3_2 C4_2 C5_2 123.8(11) . . ?
C12_2 C4_2 C5_2 117.4(11) . . ?
C6_2 C5_2 C4_2 122.6(11) . . ?
C6_2 C5_2 H5_2 118.7 . . ?
C4_2 C5_2 H5_2 118.7 . . ?
C5_2 C6_2 C7_2 121.5(11) . . ?
C5_2 C6_2 H6_2 119.2 . . ?
C7_2 C6_2 H6_2 119.2 . . ?
C11_2 C7_2 C8_2 117.9(10) . . ?
C11_2 C7_2 C6_2 118.3(11) . . ?
C8_2 C7_2 C6_2 123.7(10) . . ?
C9_2 C8_2 C7_2 119.8(10) . . ?
C9_2 C8_2 H8_2 120.1 . . ?
C7_2 C8_2 H8_2 120.1 . . ?
C8_2 C9_2 C10_2 119.6(11) . . ?
C8_2 C9_2 H9_2 120.2 . . ?
C10_2 C9_2 H9_2 120.2 . . ?
N2_2 C10_2 C9_2 122.6(11) . . ?
N2_2 C10_2 H10_2 118.7 . . ?
C9_2 C10_2 H10_2 118.7 . . ?
N2_2 C11_2 C7_2 121.7(10) . . ?
N2_2 C11_2 C12_2 118.2(9) . . ?
C7_2 C11_2 C12_2 120.1(10) . . ?
N1_2 C12_2 C4_2 121.9(10) . . ?
N1_2 C12_2 C11_2 118.0(9) . . ?
C4_2 C12_2 C11_2 120.0(9) . . ?
C12_3 N1_3 C1_3 118.6(9) . . ?
C12_3 N1_3 In2 115.4(7) . . ?
C1_3 N1_3 In2 125.7(8) . . ?
C10_3 N2_3 C11_3 117.8(8) . . ?
C10_3 N2_3 In2 124.6(7) . . ?
C11_3 N2_3 In2 117.2(6) . . ?
N1_3 C1_3 C2_3 122.4(12) . . ?
N1_3 C1_3 H1_3 118.8 . . ?
C2_3 C1_3 H1_3 118.8 . . ?
C3_3 C2_3 C1_3 118.8(12) . . ?
C3_3 C2_3 H2_3 120.6 . . ?
C1_3 C2_3 H2_3 120.6 . . ?
C2_3 C3_3 C4_3 120.7(11) . . ?
C2_3 C3_3 H3_3 119.7 . . ?
C4_3 C3_3 H3_3 119.7 . . ?
C3_3 C4_3 C12_3 118.2(12) . . ?
C3_3 C4_3 C5_3 123.9(12) . . ?
C12_3 C4_3 C5_3 117.9(12) . . ?
C6_3 C5_3 C4_3 122.2(12) . . ?
C6_3 C5_3 H5_3 118.9 . . ?
C4_3 C5_3 H5_3 118.9 . . ?
C5_3 C6_3 C7_3 120.9(13) . . ?
C5_3 C6_3 H6_3 119.5 . . ?
C7_3 C6_3 H6_3 119.5 . . ?
C11_3 C7_3 C8_3 118.5(10) . . ?
C11_3 C7_3 C6_3 119.2(12) . . ?
C8_3 C7_3 C6_3 122.3(12) . . ?
C9_3 C8_3 C7_3 119.6(11) . . ?
C9_3 C8_3 H8_3 120.2 . . ?
C7_3 C8_3 H8_3 120.2 . . ?
C8_3 C9_3 C10_3 118.3(11) . . ?
C8_3 C9_3 H9_3 120.8 . . ?
C10_3 C9_3 H9_3 120.8 . . ?
N2_3 C10_3 C9_3 123.1(10) . . ?
N2_3 C10_3 H10_3 118.5 . . ?
C9_3 C10_3 H10_3 118.5 . . ?
N2_3 C11_3 C7_3 122.6(10) . . ?
N2_3 C11_3 C12_3 118.1(9) . . ?
C7_3 C11_3 C12_3 119.3(9) . . ?
N1_3 C12_3 C4_3 121.2(10) . . ?
N1_3 C12_3 C11_3 118.4(8) . . ?
C4_3 C12_3 C11_3 120.3(11) . . ?
C6_4 C1_4 C2_4 127.6(17) . . ?
C6_4 C1_4 F1_4 116.0(17) . . ?
C2_4 C1_4 F1_4 116.4(15) . . ?
C1_4 C2_4 C3_4 116.1(14) . . ?
C1_4 C2_4 H2_4 121.9 . . ?
C3_4 C2_4 H2_4 121.9 . . ?
C2_4 C3_4 C4_4 121.9(15) . . ?
C2_4 C3_4 H3_4 119.0 . . ?
C4_4 C3_4 H3_4 119.0 . . ?
C3_4 C4_4 C5_4 116.8(15) . . ?
C3_4 C4_4 H4_4 121.6 . . ?
C5_4 C4_4 H4_4 121.6 . . ?
C6_4 C5_4 C4_4 122.3(15) . . ?
C6_4 C5_4 H5_4 118.8 . . ?
C4_4 C5_4 H5_4 118.8 . . ?
C1_4 C6_4 C5_4 115.1(16) . . ?
C1_4 C6_4 H6_4 122.4 . . ?
C5_4 C6_4 H6_4 122.4 . . ?
C6_5 C1_5 C2_5 124.2(13) . . ?
C6_5 C1_5 F1_5 118.7(13) . . ?
C2_5 C1_5 F1_5 117.0(13) . . ?
C1_5 C2_5 C3_5 117.9(13) . . ?
C1_5 C2_5 H2_5 121.1 . . ?
C3_5 C2_5 H2_5 121.1 . . ?
C2_5 C3_5 C4_5 120.8(13) . . ?
C2_5 C3_5 H3_5 119.6 . . ?
C4_5 C3_5 H3_5 119.6 . . ?
C3_5 C4_5 C5_5 117.1(13) . . ?
C3_5 C4_5 H4_5 121.4 . . ?
C5_5 C4_5 H4_5 121.4 . . ?
C6_5 C5_5 C4_5 122.5(12) . . ?
C6_5 C5_5 H5_5 118.8 . . ?
C4_5 C5_5 H5_5 118.8 . . ?
C1_5 C6_5 C5_5 117.3(12) . . ?
C1_5 C6_5 H6_5 121.3 . . ?
C5_5 C6_5 H6_5 121.3 . . ?
C1_6 O1_6 Al1 147.5(15) . . ?
O1_6 C1_6 C2_6 109.1(13) . . ?
O1_6 C1_6 C4_6 110.7(12) . . ?
C2_6 C1_6 C4_6 109.6(11) . . ?
O1_6 C1_6 C3_6 109.5(14) . . ?
C2_6 C1_6 C3_6 109.3(10) . . ?
C4_6 C1_6 C3_6 108.6(11) . . ?
F1_6 C2_6 F2_6 106.4(13) . . ?
F1_6 C2_6 F3_6 107.8(13) . . ?
F2_6 C2_6 F3_6 111.2(14) . . ?
F1_6 C2_6 C1_6 108.2(13) . . ?
F2_6 C2_6 C1_6 111.0(13) . . ?
F3_6 C2_6 C1_6 111.9(14) . . ?
F6_6 C3_6 F5_6 106.1(13) . . ?
F6_6 C3_6 F4_6 106.1(13) . . ?
F5_6 C3_6 F4_6 109.3(14) . . ?
F6_6 C3_6 C1_6 111.3(13) . . ?
F5_6 C3_6 C1_6 111.8(14) . . ?
F4_6 C3_6 C1_6 112.0(13) . . ?
F7_6 C4_6 F8_6 107.1(15) . . ?
F7_6 C4_6 F9_6 106.7(13) . . ?
F8_6 C4_6 F9_6 108.4(14) . . ?
F7_6 C4_6 C1_6 111.2(13) . . ?
F8_6 C4_6 C1_6 112.3(15) . . ?
F9_6 C4_6 C1_6 110.9(13) . . ?
C1_18 O1_18 Al1 147.6(18) . . ?
O1_18 C1_18 C4_18 110.4(16) . . ?
O1_18 C1_18 C2_18 110.6(16) . . ?
C4_18 C1_18 C2_18 108.9(14) . . ?
O1_18 C1_18 C3_18 108.3(16) . . ?
C4_18 C1_18 C3_18 109.2(14) . . ?
C2_18 C1_18 C3_18 109.5(15) . . ?
F1_18 C2_18 F3_18 105.9(19) . . ?
F1_18 C2_18 F2_18 109(2) . . ?
F3_18 C2_18 F2_18 105.1(19) . . ?
F1_18 C2_18 C1_18 112(2) . . ?
F3_18 C2_18 C1_18 114(2) . . ?
F2_18 C2_18 C1_18 109(2) . . ?
F5_18 C3_18 F6_18 111.1(19) . . ?
F5_18 C3_18 F4_18 108.8(19) . . ?
F6_18 C3_18 F4_18 103.9(18) . . ?
F5_18 C3_18 C1_18 108.6(19) . . ?
F6_18 C3_18 C1_18 115(2) . . ?
F4_18 C3_18 C1_18 109(2) . . ?
F7_18 C4_18 F9_18 108.0(19) . . ?
F7_18 C4_18 F8_18 107.1(19) . . ?
F9_18 C4_18 F8_18 109(2) . . ?
F7_18 C4_18 C1_18 109.5(19) . . ?
F9_18 C4_18 C1_18 111(2) . . ?
F8_18 C4_18 C1_18 112(2) . . ?
C1_21 O1_21 Al1 148(2) . . ?
O1_21 C1_21 C4_21 108.7(15) . . ?
O1_21 C1_21 C3_21 109.7(17) . . ?
C4_21 C1_21 C3_21 108.7(12) . . ?
O1_21 C1_21 C2_21 110.6(15) . . ?
C4_21 C1_21 C2_21 109.0(13) . . ?
C3_21 C1_21 C2_21 110.0(13) . . ?
F1_21 C2_21 F2_21 109.0(18) . . ?
F1_21 C2_21 F3_21 105.1(16) . . ?
F2_21 C2_21 F3_21 107.3(18) . . ?
F1_21 C2_21 C1_21 111.7(16) . . ?
F2_21 C2_21 C1_21 112(2) . . ?
F3_21 C2_21 C1_21 111.1(16) . . ?
F5_21 C3_21 F4_21 107.2(16) . . ?
F5_21 C3_21 F6_21 112.2(17) . . ?
F4_21 C3_21 F6_21 109.5(17) . . ?
F5_21 C3_21 C1_21 108.0(16) . . ?
F4_21 C3_21 C1_21 110.2(17) . . ?
F6_21 C3_21 C1_21 109.7(18) . . ?
F9_21 C4_21 F8_21 103.6(16) . . ?
F9_21 C4_21 F7_21 108.8(16) . . ?
F8_21 C4_21 F7_21 107.4(16) . . ?
F9_21 C4_21 C1_21 113.6(17) . . ?
F8_21 C4_21 C1_21 111.8(19) . . ?
F7_21 C4_21 C1_21 111.1(15) . . ?
C1_7 O1_7 Al1 153.7(13) . . ?
O1_7 C1_7 C2_7 110.9(11) . . ?
O1_7 C1_7 C4_7 110.9(11) . . ?
C2_7 C1_7 C4_7 107.6(10) . . ?
O1_7 C1_7 C3_7 109.4(11) . . ?
C2_7 C1_7 C3_7 109.5(10) . . ?
C4_7 C1_7 C3_7 108.5(10) . . ?
F2_7 C2_7 F3_7 108.4(12) . . ?
F2_7 C2_7 F1_7 106.4(12) . . ?
F3_7 C2_7 F1_7 112.6(12) . . ?
F2_7 C2_7 C1_7 109.3(12) . . ?
F3_7 C2_7 C1_7 111.4(11) . . ?
F1_7 C2_7 C1_7 108.7(11) . . ?
F5_7 C3_7 F6_7 107.0(12) . . ?
F5_7 C3_7 F4_7 109.1(12) . . ?
F6_7 C3_7 F4_7 110.7(13) . . ?
F5_7 C3_7 C1_7 113.0(11) . . ?
F6_7 C3_7 C1_7 109.2(11) . . ?
F4_7 C3_7 C1_7 107.8(11) . . ?
F9_7 C4_7 F8_7 108.6(12) . . ?
F9_7 C4_7 F7_7 109.3(12) . . ?
F8_7 C4_7 F7_7 105.5(12) . . ?
F9_7 C4_7 C1_7 110.8(11) . . ?
F8_7 C4_7 C1_7 110.0(11) . . ?
F7_7 C4_7 C1_7 112.5(11) . . ?
C1_25 O1_25 Al1 164(3) . . ?
O1_25 C1_25 C4_25 113(2) . . ?
O1_25 C1_25 C3_25 112(2) . . ?
C4_25 C1_25 C3_25 105.9(16) . . ?
O1_25 C1_25 C2_25 111.2(19) . . ?
C4_25 C1_25 C2_25 107.6(15) . . ?
C3_25 C1_25 C2_25 107.0(15) . . ?
F2_25 C2_25 F1_25 103(2) . . ?
F2_25 C2_25 F3_25 105(2) . . ?
F1_25 C2_25 F3_25 103(2) . . ?
F2_25 C2_25 C1_25 117(3) . . ?
F1_25 C2_25 C1_25 113(3) . . ?
F3_25 C2_25 C1_25 115(2) . . ?
F6_25 C3_25 F4_25 106(2) . . ?
F6_25 C3_25 F5_25 108(2) . . ?
F4_25 C3_25 F5_25 107(2) . . ?
F6_25 C3_25 C1_25 115(3) . . ?
F4_25 C3_25 C1_25 113(3) . . ?
F5_25 C3_25 C1_25 107(3) . . ?
F7_25 C4_25 F8_25 106(2) . . ?
F7_25 C4_25 F9_25 107(2) . . ?
F8_25 C4_25 F9_25 106(2) . . ?
F7_25 C4_25 C1_25 121(3) . . ?
F8_25 C4_25 C1_25 109(2) . . ?
F9_25 C4_25 C1_25 107(2) . . ?
C1_27 O1_27 Al1 153(3) . . ?
O1_27 C1_27 C4_27 110.9(18) . . ?
O1_27 C1_27 C3_27 111(2) . . ?
C4_27 C1_27 C3_27 111.5(17) . . ?
O1_27 C1_27 C2_27 111.5(19) . . ?
C4_27 C1_27 C2_27 105.8(16) . . ?
C3_27 C1_27 C2_27 105.4(15) . . ?
F3_27 C2_27 F1_27 112(2) . . ?
F3_27 C2_27 F2_27 112(2) . . ?
F1_27 C2_27 F2_27 109(2) . . ?
F3_27 C2_27 C1_27 105(3) . . ?
F1_27 C2_27 C1_27 112(3) . . ?
F2_27 C2_27 C1_27 107(2) . . ?
F6_27 C3_27 F5_27 111(2) . . ?
F6_27 C3_27 F4_27 109(2) . . ?
F5_27 C3_27 F4_27 108(2) . . ?
F6_27 C3_27 C1_27 111(3) . . ?
F5_27 C3_27 C1_27 108(3) . . ?
F4_27 C3_27 C1_27 110(3) . . ?
F7_27 C4_27 F8_27 110(2) . . ?
F7_27 C4_27 F9_27 107(2) . . ?
F8_27 C4_27 F9_27 105(2) . . ?
F7_27 C4_27 C1_27 113(3) . . ?
F8_27 C4_27 C1_27 114(3) . . ?
F9_27 C4_27 C1_27 106(3) . . ?
C1_8 O1_8 Al1 152.9(7) . . ?
O1_8 C1_8 C2_8 111.1(8) . . ?
O1_8 C1_8 C3_8 110.2(8) . . ?
C2_8 C1_8 C3_8 108.7(8) . . ?
O1_8 C1_8 C4_8 110.2(8) . . ?
C2_8 C1_8 C4_8 108.8(8) . . ?
C3_8 C1_8 C4_8 107.9(9) . . ?
F2_8 C2_8 F1_8 107.2(10) . . ?
F2_8 C2_8 F3_8 109.0(10) . . ?
F1_8 C2_8 F3_8 107.4(10) . . ?
F2_8 C2_8 C1_8 112.6(9) . . ?
F1_8 C2_8 C1_8 109.5(9) . . ?
F3_8 C2_8 C1_8 110.9(9) . . ?
F5_8 C3_8 F6_8 104.6(10) . . ?
F5_8 C3_8 F4_8 108.6(10) . . ?
F6_8 C3_8 F4_8 107.3(10) . . ?
F5_8 C3_8 C1_8 114.9(9) . . ?
F6_8 C3_8 C1_8 110.8(9) . . ?
F4_8 C3_8 C1_8 110.2(9) . . ?
F7_8 C4_8 F8_8 106.6(10) . . ?
F7_8 C4_8 F9_8 108.4(10) . . ?
F8_8 C4_8 F9_8 103.9(9) . . ?
F7_8 C4_8 C1_8 115.4(9) . . ?
F8_8 C4_8 C1_8 110.6(9) . . ?
F9_8 C4_8 C1_8 111.2(9) . . ?
C1_9 O1_9 Al1 150.5(12) . . ?
O1_9 C1_9 C3_9 111.6(11) . . ?
O1_9 C1_9 C4_9 110.2(11) . . ?
C3_9 C1_9 C4_9 108.4(10) . . ?
O1_9 C1_9 C2_9 109.6(11) . . ?
C3_9 C1_9 C2_9 108.4(10) . . ?
C4_9 C1_9 C2_9 108.6(10) . . ?
F2_9 C2_9 F3_9 106.0(12) . . ?
F2_9 C2_9 F1_9 111.6(12) . . ?
F3_9 C2_9 F1_9 110.8(13) . . ?
F2_9 C2_9 C1_9 109.7(11) . . ?
F3_9 C2_9 C1_9 111.0(14) . . ?
F1_9 C2_9 C1_9 107.8(11) . . ?
F5_9 C3_9 F4_9 109.6(12) . . ?
F5_9 C3_9 F6_9 107.1(13) . . ?
F4_9 C3_9 F6_9 106.9(12) . . ?
F5_9 C3_9 C1_9 108.5(12) . . ?
F4_9 C3_9 C1_9 111.5(13) . . ?
F6_9 C3_9 C1_9 113.0(11) . . ?
F7_9 C4_9 F9_9 107.1(12) . . ?
F7_9 C4_9 F8_9 104.8(13) . . ?
F9_9 C4_9 F8_9 112.0(13) . . ?
F7_9 C4_9 C1_9 115.4(13) . . ?
F9_9 C4_9 C1_9 110.2(11) . . ?
F8_9 C4_9 C1_9 107.3(14) . . ?
C1_20 O1_20 Al1 149(2) . . ?
O1_20 C1_20 C3_20 106.5(17) . . ?
O1_20 C1_20 C2_20 107.8(19) . . ?
C3_20 C1_20 C2_20 110.2(14) . . ?
O1_20 C1_20 C4_20 108.7(16) . . ?
C3_20 C1_20 C4_20 114.5(15) . . ?
C2_20 C1_20 C4_20 108.9(15) . . ?
F3_20 C2_20 F2_20 110(2) . . ?
F3_20 C2_20 F1_20 106(2) . . ?
F2_20 C2_20 F1_20 108(2) . . ?
F3_20 C2_20 C1_20 111(2) . . ?
F2_20 C2_20 C1_20 114(3) . . ?
F1_20 C2_20 C1_20 108(3) . . ?
F6_20 C3_20 F4_20 107(2) . . ?
F6_20 C3_20 F5_20 108(2) . . ?
F4_20 C3_20 F5_20 105.9(19) . . ?
F6_20 C3_20 C1_20 109(3) . . ?
F4_20 C3_20 C1_20 113(2) . . ?
F5_20 C3_20 C1_20 114(2) . . ?
F8_20 C4_20 F9_20 106(2) . . ?
F8_20 C4_20 F7_20 108(2) . . ?
F9_20 C4_20 F7_20 106(2) . . ?
F8_20 C4_20 C1_20 109(3) . . ?
F9_20 C4_20 C1_20 115(2) . . ?
F7_20 C4_20 C1_20 113(3) . . ?
C1_10 O1_10 Al2 151.1(15) . . ?
O1_10 C1_10 C3_10 112.5(12) . . ?
O1_10 C1_10 C2_10 107.4(12) . . ?
C3_10 C1_10 C2_10 111.6(11) . . ?
O1_10 C1_10 C4_10 106.9(12) . . ?
C3_10 C1_10 C4_10 108.7(11) . . ?
C2_10 C1_10 C4_10 109.6(11) . . ?
F3_10 C2_10 F2_10 108.1(14) . . ?
F3_10 C2_10 F1_10 107.8(14) . . ?
F2_10 C2_10 F1_10 106.5(14) . . ?
F3_10 C2_10 C1_10 114.1(13) . . ?
F2_10 C2_10 C1_10 111.8(13) . . ?
F1_10 C2_10 C1_10 108.1(14) . . ?
F5_10 C3_10 F4_10 108.4(13) . . ?
F5_10 C3_10 F6_10 107.8(13) . . ?
F4_10 C3_10 F6_10 108.9(13) . . ?
F5_10 C3_10 C1_10 109.7(13) . . ?
F4_10 C3_10 C1_10 112.2(12) . . ?
F6_10 C3_10 C1_10 109.7(12) . . ?
F8_10 C4_10 F9_10 106.8(13) . . ?
F8_10 C4_10 F7_10 106.5(13) . . ?
F9_10 C4_10 F7_10 108.1(13) . . ?
F8_10 C4_10 C1_10 112.5(13) . . ?
F9_10 C4_10 C1_10 113.5(13) . . ?
F7_10 C4_10 C1_10 109.2(13) . . ?
C1_19 O1_19 Al2 150(2) . . ?
O1_19 C1_19 C3_19 109.5(18) . . ?
O1_19 C1_19 C4_19 110.7(16) . . ?
C3_19 C1_19 C4_19 109.8(15) . . ?
O1_19 C1_19 C2_19 108.7(17) . . ?
C3_19 C1_19 C2_19 109.6(14) . . ?
C4_19 C1_19 C2_19 108.5(15) . . ?
F2_19 C2_19 F1_19 113(2) . . ?
F2_19 C2_19 F3_19 113(2) . . ?
F1_19 C2_19 F3_19 109(2) . . ?
F2_19 C2_19 C1_19 106(2) . . ?
F1_19 C2_19 C1_19 111(2) . . ?
F3_19 C2_19 C1_19 104(2) . . ?
F6_19 C3_19 F5_19 107(2) . . ?
F6_19 C3_19 F4_19 109(2) . . ?
F5_19 C3_19 F4_19 108(2) . . ?
F6_19 C3_19 C1_19 116(2) . . ?
F5_19 C3_19 C1_19 112(2) . . ?
F4_19 C3_19 C1_19 105(2) . . ?
F7_19 C4_19 F9_19 104.4(18) . . ?
F7_19 C4_19 F8_19 113(2) . . ?
F9_19 C4_19 F8_19 109(2) . . ?
F7_19 C4_19 C1_19 114(2) . . ?
F9_19 C4_19 C1_19 111(2) . . ?
F8_19 C4_19 C1_19 106(2) . . ?
C1_22 O1_22 Al2 157(2) . . ?
O1_22 C1_22 C3_22 111.6(17) . . ?
O1_22 C1_22 C4_22 112.6(16) . . ?
C3_22 C1_22 C4_22 109.6(15) . . ?
O1_22 C1_22 C2_22 111.9(17) . . ?
C3_22 C1_22 C2_22 109.3(14) . . ?
C4_22 C1_22 C2_22 101.3(14) . . ?
F3_22 C2_22 F2_22 113.3(19) . . ?
F3_22 C2_22 F1_22 110.7(19) . . ?
F2_22 C2_22 F1_22 105.9(19) . . ?
F3_22 C2_22 C1_22 112(2) . . ?
F2_22 C2_22 C1_22 108(2) . . ?
F1_22 C2_22 C1_22 106.4(19) . . ?
F6_22 C3_22 F5_22 107.5(19) . . ?
F6_22 C3_22 F4_22 104.3(18) . . ?
F5_22 C3_22 F4_22 107.5(18) . . ?
F6_22 C3_22 C1_22 109.7(18) . . ?
F5_22 C3_22 C1_22 111.0(19) . . ?
F4_22 C3_22 C1_22 116(2) . . ?
F7_22 C4_22 F9_22 111(2) . . ?
F7_22 C4_22 F8_22 109(2) . . ?
F9_22 C4_22 F8_22 107.1(19) . . ?
F7_22 C4_22 C1_22 115(2) . . ?
F9_22 C4_22 C1_22 109(2) . . ?
F8_22 C4_22 C1_22 106(2) . . ?
C1_11 O1_11 Al2 146.2(14) . . ?
O1_11 C1_11 C4_11 111.4(13) . . ?
O1_11 C1_11 C3_11 110.0(13) . . ?
C4_11 C1_11 C3_11 109.1(13) . . ?
O1_11 C1_11 C2_11 106.0(12) . . ?
C4_11 C1_11 C2_11 109.3(12) . . ?
C3_11 C1_11 C2_11 111.0(12) . . ?
F2_11 C2_11 F3_11 110.1(17) . . ?
F2_11 C2_11 F1_11 107.4(16) . . ?
F3_11 C2_11 F1_11 108.6(15) . . ?
F2_11 C2_11 C1_11 110(2) . . ?
F3_11 C2_11 C1_11 112.4(15) . . ?
F1_11 C2_11 C1_11 108.3(14) . . ?
F6_11 C3_11 F4_11 107.0(14) . . ?
F6_11 C3_11 F5_11 106.4(14) . . ?
F4_11 C3_11 F5_11 109.2(14) . . ?
F6_11 C3_11 C1_11 116.1(15) . . ?
F4_11 C3_11 C1_11 109.8(14) . . ?
F5_11 C3_11 C1_11 108.1(13) . . ?
F7_11 C4_11 F8_11 106.2(15) . . ?
F7_11 C4_11 F9_11 108.1(16) . . ?
F8_11 C4_11 F9_11 106.2(15) . . ?
F7_11 C4_11 C1_11 110.9(15) . . ?
F8_11 C4_11 C1_11 113.0(15) . . ?
F9_11 C4_11 C1_11 112.1(14) . . ?
C1_17 O1_17 Al2 157(2) . . ?
O1_17 C1_17 C2_17 110.5(16) . . ?
O1_17 C1_17 C4_17 109.3(16) . . ?
C2_17 C1_17 C4_17 109.7(13) . . ?
O1_17 C1_17 C3_17 112.2(16) . . ?
C2_17 C1_17 C3_17 107.6(14) . . ?
C4_17 C1_17 C3_17 107.4(14) . . ?
F3_17 C2_17 F1_17 110.7(19) . . ?
F3_17 C2_17 F2_17 105.3(18) . . ?
F1_17 C2_17 F2_17 109.5(19) . . ?
F3_17 C2_17 C1_17 102.4(18) . . ?
F1_17 C2_17 C1_17 113.0(19) . . ?
F2_17 C2_17 C1_17 115.3(19) . . ?
F5_17 C3_17 F6_17 107.1(18) . . ?
F5_17 C3_17 F4_17 107.9(19) . . ?
F6_17 C3_17 F4_17 106.6(18) . . ?
F5_17 C3_17 C1_17 108.0(18) . . ?
F6_17 C3_17 C1_17 119.6(19) . . ?
F4_17 C3_17 C1_17 107.2(19) . . ?
F7_17 C4_17 F8_17 106.0(18) . . ?
F7_17 C4_17 F9_17 103.9(17) . . ?
F8_17 C4_17 F9_17 107.9(18) . . ?
F7_17 C4_17 C1_17 116.9(19) . . ?
F8_17 C4_17 C1_17 112(2) . . ?
F9_17 C4_17 C1_17 109.1(18) . . ?
C1_23 O1_23 Al2 154(2) . . ?
O1_23 C1_23 C2_23 112.1(16) . . ?
O1_23 C1_23 C3_23 111.4(17) . . ?
C2_23 C1_23 C3_23 109.0(14) . . ?
O1_23 C1_23 C4_23 107.6(17) . . ?
C2_23 C1_23 C4_23 110.1(14) . . ?
C3_23 C1_23 C4_23 106.6(15) . . ?
F1_23 C2_23 F3_23 113(2) . . ?
F1_23 C2_23 F2_23 107.9(19) . . ?
F3_23 C2_23 F2_23 107.8(18) . . ?
F1_23 C2_23 C1_23 111(2) . . ?
F3_23 C2_23 C1_23 107(2) . . ?
F2_23 C2_23 C1_23 110(2) . . ?
F5_23 C3_23 F4_23 109(2) . . ?
F5_23 C3_23 F6_23 108(2) . . ?
F4_23 C3_23 F6_23 103.9(19) . . ?
F5_23 C3_23 C1_23 112(3) . . ?
F4_23 C3_23 C1_23 109(2) . . ?
F6_23 C3_23 C1_23 114(2) . . ?
F9_23 C4_23 F8_23 108(2) . . ?
F9_23 C4_23 F7_23 106.7(19) . . ?
F8_23 C4_23 F7_23 108(2) . . ?
F9_23 C4_23 C1_23 111(2) . . ?
F8_23 C4_23 C1_23 108(2) . . ?
F7_23 C4_23 C1_23 114.5(19) . . ?
C1_12 O1_12 Al2 154.3(16) . . ?
O1_12 C1_12 C3_12 111.0(14) . . ?
O1_12 C1_12 C4_12 112.1(13) . . ?
C3_12 C1_12 C4_12 108.4(11) . . ?
O1_12 C1_12 C2_12 110.2(13) . . ?
C3_12 C1_12 C2_12 106.1(11) . . ?
C4_12 C1_12 C2_12 108.9(11) . . ?
F1_12 C2_12 F3_12 103.5(14) . . ?
F1_12 C2_12 F2_12 110.9(15) . . ?
F3_12 C2_12 F2_12 109.3(15) . . ?
F1_12 C2_12 C1_12 108.6(14) . . ?
F3_12 C2_12 C1_12 115.9(13) . . ?
F2_12 C2_12 C1_12 108.5(15) . . ?
F6_12 C3_12 F4_12 104.2(14) . . ?
F6_12 C3_12 F5_12 108.4(13) . . ?
F4_12 C3_12 F5_12 108.5(14) . . ?
F6_12 C3_12 C1_12 111.5(13) . . ?
F4_12 C3_12 C1_12 111.1(13) . . ?
F5_12 C3_12 C1_12 112.7(12) . . ?
F7_12 C4_12 F9_12 108.2(15) . . ?
F7_12 C4_12 F8_12 108.1(16) . . ?
F9_12 C4_12 F8_12 109.7(15) . . ?
F7_12 C4_12 C1_12 110.0(16) . . ?
F9_12 C4_12 C1_12 111.1(16) . . ?
F8_12 C4_12 C1_12 109.7(14) . . ?
C1_15 O1_15 Al2 148(2) . . ?
O1_15 C1_15 C2_15 108.2(15) . . ?
O1_15 C1_15 C4_15 107.7(17) . . ?
C2_15 C1_15 C4_15 111.0(13) . . ?
O1_15 C1_15 C3_15 109.3(17) . . ?
C2_15 C1_15 C3_15 112.3(13) . . ?
C4_15 C1_15 C3_15 108.2(14) . . ?
F2_15 C2_15 F3_15 107.3(17) . . ?
F2_15 C2_15 F1_15 106.1(18) . . ?
F3_15 C2_15 F1_15 109.9(18) . . ?
F2_15 C2_15 C1_15 108.7(18) . . ?
F3_15 C2_15 C1_15 112.1(18) . . ?
F1_15 C2_15 C1_15 112(2) . . ?
F6_15 C3_15 F5_15 111.0(18) . . ?
F6_15 C3_15 F4_15 105.8(17) . . ?
F5_15 C3_15 F4_15 104.7(17) . . ?
F6_15 C3_15 C1_15 114.2(18) . . ?
F5_15 C3_15 C1_15 106.6(19) . . ?
F4_15 C3_15 C1_15 114.1(18) . . ?
F9_15 C4_15 F8_15 108.0(19) . . ?
F9_15 C4_15 F7_15 108.4(19) . . ?
F8_15 C4_15 F7_15 106.4(19) . . ?
F9_15 C4_15 C1_15 109.2(18) . . ?
F8_15 C4_15 C1_15 117(2) . . ?
F7_15 C4_15 C1_15 107(2) . . ?
C1_24 O1_24 Al2 149(2) . . ?
O1_24 C1_24 C3_24 107.1(16) . . ?
O1_24 C1_24 C2_24 109.7(18) . . ?
C3_24 C1_24 C2_24 112.6(16) . . ?
O1_24 C1_24 C4_24 108.8(18) . . ?
C3_24 C1_24 C4_24 110.6(15) . . ?
C2_24 C1_24 C4_24 108.1(16) . . ?
F3_24 C2_24 F2_24 109(2) . . ?
F3_24 C2_24 F1_24 107(2) . . ?
F2_24 C2_24 F1_24 106(2) . . ?
F3_24 C2_24 C1_24 111(3) . . ?
F2_24 C2_24 C1_24 109(3) . . ?
F1_24 C2_24 C1_24 114(3) . . ?
F6_24 C3_24 F4_24 109(2) . . ?
F6_24 C3_24 F5_24 110(2) . . ?
F4_24 C3_24 F5_24 109(2) . . ?
F6_24 C3_24 C1_24 111(2) . . ?
F4_24 C3_24 C1_24 108(3) . . ?
F5_24 C3_24 C1_24 110(2) . . ?
F7_24 C4_24 F8_24 107(2) . . ?
F7_24 C4_24 F9_24 108(2) . . ?
F8_24 C4_24 F9_24 110(2) . . ?
F7_24 C4_24 C1_24 113(3) . . ?
F8_24 C4_24 C1_24 109(3) . . ?
F9_24 C4_24 C1_24 109(2) . . ?
C1_13 O1_13 Al2 150(2) . . ?
O1_13 C1_13 C3_13 108.6(16) . . ?
O1_13 C1_13 C2_13 107.4(15) . . ?
C3_13 C1_13 C2_13 110.0(12) . . ?
O1_13 C1_13 C4_13 111.4(14) . . ?
C3_13 C1_13 C4_13 110.4(13) . . ?
C2_13 C1_13 C4_13 109.0(13) . . ?
F3_13 C2_13 F1_13 106.6(16) . . ?
F3_13 C2_13 F2_13 109.0(18) . . ?
F1_13 C2_13 F2_13 110.1(18) . . ?
F3_13 C2_13 C1_13 113.0(16) . . ?
F1_13 C2_13 C1_13 110.0(17) . . ?
F2_13 C2_13 C1_13 108(2) . . ?
F6_13 C3_13 F4_13 106.0(16) . . ?
F6_13 C3_13 F5_13 108.5(16) . . ?
F4_13 C3_13 F5_13 109.2(16) . . ?
F6_13 C3_13 C1_13 110.1(16) . . ?
F4_13 C3_13 C1_13 112.5(17) . . ?
F5_13 C3_13 C1_13 110.4(15) . . ?
F8_13 C4_13 F7_13 105.0(16) . . ?
F8_13 C4_13 F9_13 104.5(16) . . ?
F7_13 C4_13 F9_13 108.7(17) . . ?
F8_13 C4_13 C1_13 113.0(16) . . ?
F7_13 C4_13 C1_13 109.6(16) . . ?
F9_13 C4_13 C1_13 115.5(16) . . ?
C1_16 O1_16 Al2 157(2) . . ?
O1_16 C1_16 C3_16 110.8(16) . . ?
O1_16 C1_16 C4_16 108.8(16) . . ?
C3_16 C1_16 C4_16 111.1(14) . . ?
O1_16 C1_16 C2_16 109.3(16) . . ?
C3_16 C1_16 C2_16 106.5(14) . . ?
C4_16 C1_16 C2_16 110.3(14) . . ?
F1_16 C2_16 F2_16 108.6(18) . . ?
F1_16 C2_16 F3_16 107.7(18) . . ?
F2_16 C2_16 F3_16 109.2(18) . . ?
F1_16 C2_16 C1_16 109.6(18) . . ?
F2_16 C2_16 C1_16 112.1(18) . . ?
F3_16 C2_16 C1_16 110(2) . . ?
F4_16 C3_16 F6_16 106.3(18) . . ?
F4_16 C3_16 F5_16 107.6(18) . . ?
F6_16 C3_16 F5_16 103.2(18) . . ?
F4_16 C3_16 C1_16 111.3(18) . . ?
F6_16 C3_16 C1_16 117.5(19) . . ?
F5_16 C3_16 C1_16 110(2) . . ?
F8_16 C4_16 F9_16 104.3(18) . . ?
F8_16 C4_16 F7_16 102.9(18) . . ?
F9_16 C4_16 F7_16 106.0(19) . . ?
F8_16 C4_16 C1_16 114(2) . . ?
F9_16 C4_16 C1_16 114(2) . . ?
F7_16 C4_16 C1_16 114(3) . . ?
C1_26 O1_26 Al2 151(2) . . ?
O1_26 C1_26 C4_26 111.6(15) . . ?
O1_26 C1_26 C2_26 109.1(16) . . ?
C4_26 C1_26 C2_26 110.4(14) . . ?
O1_26 C1_26 C3_26 109.6(17) . . ?
C4_26 C1_26 C3_26 109.1(14) . . ?
C2_26 C1_26 C3_26 107.0(13) . . ?
F1_26 C2_26 F2_26 108.6(19) . . ?
F1_26 C2_26 F3_26 107.1(18) . . ?
F2_26 C2_26 F3_26 110.4(19) . . ?
F1_26 C2_26 C1_26 110(2) . . ?
F2_26 C2_26 C1_26 109(2) . . ?
F3_26 C2_26 C1_26 111.8(18) . . ?
F4_26 C3_26 F5_26 113.2(19) . . ?
F4_26 C3_26 F6_26 106.4(18) . . ?
F5_26 C3_26 F6_26 105.7(18) . . ?
F4_26 C3_26 C1_26 112(2) . . ?
F5_26 C3_26 C1_26 110.9(18) . . ?
F6_26 C3_26 C1_26 108.5(19) . . ?
F7_26 C4_26 F8_26 107.3(18) . . ?
F7_26 C4_26 F9_26 110.9(18) . . ?
F8_26 C4_26 F9_26 99.9(18) . . ?
F7_26 C4_26 C1_26 114.3(19) . . ?
F8_26 C4_26 C1_26 113.7(19) . . ?
F9_26 C4_26 C1_26 110(2) . . ?
C6_14 C1_14 F1_14 115.3(18) . . ?
C6_14 C1_14 C2_14 126.1(14) . . ?
F1_14 C1_14 C2_14 118.6(17) . . ?
C3_14 C2_14 C1_14 116.9(14) . . ?
C3_14 C2_14 H2_14 121.5 . . ?
C1_14 C2_14 H2_14 121.5 . . ?
C2_14 C3_14 C4_14 120.8(15) . . ?
C2_14 C3_14 H3_14 119.6 . . ?
C4_14 C3_14 H3_14 119.6 . . ?
C3_14 C4_14 C5_14 118.2(14) . . ?
C3_14 C4_14 H4_14 120.9 . . ?
C5_14 C4_14 H4_14 120.9 . . ?
C6_14 C5_14 C4_14 121.1(15) . . ?
C6_14 C5_14 H5_14 119.4 . . ?
C4_14 C5_14 H5_14 119.4 . . ?
C1_14 C6_14 C5_14 116.7(15) . . ?
C1_14 C6_14 H6_14 121.7 . . ?
C5_14 C6_14 H6_14 121.7 . . ?
 
loop_
 _geom_torsion_atom_site_label_1
 _geom_torsion_atom_site_label_2
 _geom_torsion_atom_site_label_3
 _geom_torsion_atom_site_label_4
 _geom_torsion
 _geom_torsion_site_symmetry_1
 _geom_torsion_site_symmetry_2
 _geom_torsion_site_symmetry_3
 _geom_torsion_site_symmetry_4
 _geom_torsion_publ_flag
C12_1 N1_1 C1_1 C2_1 1.0(16) . . . . ?
In1 N1_1 C1_1 C2_1 178.4(8) . . . . ?
N1_1 C1_1 C2_1 C3_1 -1.2(18) . . . . ?
C1_1 C2_1 C3_1 C4_1 0.5(19) . . . . ?
C2_1 C3_1 C4_1 C12_1 0.1(19) . . . . ?
C2_1 C3_1 C4_1 C5_1 -178.3(12) . . . . ?
C12_1 C4_1 C5_1 C6_1 -1(2) . . . . ?
C3_1 C4_1 C5_1 C6_1 177.9(14) . . . . ?
C4_1 C5_1 C6_1 C7_1 0(2) . . . . ?
C5_1 C6_1 C7_1 C8_1 -178.4(14) . . . . ?
C5_1 C6_1 C7_1 C11_1 0(2) . . . . ?
C11_1 C7_1 C8_1 C9_1 -0.1(17) . . . . ?
C6_1 C7_1 C8_1 C9_1 178.6(12) . . . . ?
C7_1 C8_1 C9_1 C10_1 0.3(19) . . . . ?
C11_1 N2_1 C10_1 C9_1 0.3(17) . . . . ?
In1 N2_1 C10_1 C9_1 -177.0(9) . . . . ?
C8_1 C9_1 C10_1 N2_1 0(2) . . . . ?
C10_1 N2_1 C11_1 C7_1 -0.1(15) . . . . ?
In1 N2_1 C11_1 C7_1 177.5(8) . . . . ?
C10_1 N2_1 C11_1 C12_1 -178.3(10) . . . . ?
In1 N2_1 C11_1 C12_1 -0.7(12) . . . . ?
C8_1 C7_1 C11_1 N2_1 0.0(16) . . . . ?
C6_1 C7_1 C11_1 N2_1 -178.8(11) . . . . ?
C8_1 C7_1 C11_1 C12_1 178.2(10) . . . . ?
C6_1 C7_1 C11_1 C12_1 -0.5(16) . . . . ?
C1_1 N1_1 C12_1 C4_1 -0.3(15) . . . . ?
In1 N1_1 C12_1 C4_1 -178.0(8) . . . . ?
C1_1 N1_1 C12_1 C11_1 177.7(9) . . . . ?
In1 N1_1 C12_1 C11_1 0.0(11) . . . . ?
C3_1 C4_1 C12_1 N1_1 -0.3(17) . . . . ?
C5_1 C4_1 C12_1 N1_1 178.2(11) . . . . ?
C3_1 C4_1 C12_1 C11_1 -178.3(11) . . . . ?
C5_1 C4_1 C12_1 C11_1 0.2(17) . . . . ?
N2_1 C11_1 C12_1 N1_1 0.5(14) . . . . ?
C7_1 C11_1 C12_1 N1_1 -177.8(9) . . . . ?
N2_1 C11_1 C12_1 C4_1 178.6(10) . . . . ?
C7_1 C11_1 C12_1 C4_1 0.3(15) . . . . ?
C12_2 N1_2 C1_2 C2_2 -0.3(15) . . . . ?
In2 N1_2 C1_2 C2_2 169.8(8) . . . . ?
N1_2 C1_2 C2_2 C3_2 -1.5(17) . . . . ?
C1_2 C2_2 C3_2 C4_2 1.4(17) . . . . ?
C2_2 C3_2 C4_2 C12_2 0.2(16) . . . . ?
C2_2 C3_2 C4_2 C5_2 -179.8(11) . . . . ?
C3_2 C4_2 C5_2 C6_2 -179.2(12) . . . . ?
C12_2 C4_2 C5_2 C6_2 0.8(17) . . . . ?
C4_2 C5_2 C6_2 C7_2 0.1(19) . . . . ?
C5_2 C6_2 C7_2 C11_2 -1.0(18) . . . . ?
C5_2 C6_2 C7_2 C8_2 179.3(12) . . . . ?
C11_2 C7_2 C8_2 C9_2 1.0(17) . . . . ?
C6_2 C7_2 C8_2 C9_2 -179.3(12) . . . . ?
C7_2 C8_2 C9_2 C10_2 -2.3(18) . . . . ?
C11_2 N2_2 C10_2 C9_2 -2.5(15) . . . . ?
In2 N2_2 C10_2 C9_2 -168.6(8) . . . . ?
C8_2 C9_2 C10_2 N2_2 3.2(17) . . . . ?
C10_2 N2_2 C11_2 C7_2 1.0(14) . . . . ?
In2 N2_2 C11_2 C7_2 168.7(8) . . . . ?
C10_2 N2_2 C11_2 C12_2 -180.0(9) . . . . ?
In2 N2_2 C11_2 C12_2 -12.3(11) . . . . ?
C8_2 C7_2 C11_2 N2_2 -0.3(16) . . . . ?
C6_2 C7_2 C11_2 N2_2 180.0(10) . . . . ?
C8_2 C7_2 C11_2 C12_2 -179.3(10) . . . . ?
C6_2 C7_2 C11_2 C12_2 1.0(15) . . . . ?
C1_2 N1_2 C12_2 C4_2 2.0(14) . . . . ?
In2 N1_2 C12_2 C4_2 -168.8(7) . . . . ?
C1_2 N1_2 C12_2 C11_2 -179.2(9) . . . . ?
In2 N1_2 C12_2 C11_2 10.0(11) . . . . ?
C3_2 C4_2 C12_2 N1_2 -2.0(15) . . . . ?
C5_2 C4_2 C12_2 N1_2 178.1(9) . . . . ?
C3_2 C4_2 C12_2 C11_2 179.2(9) . . . . ?
C5_2 C4_2 C12_2 C11_2 -0.7(14) . . . . ?
N2_2 C11_2 C12_2 N1_2 2.0(13) . . . . ?
C7_2 C11_2 C12_2 N1_2 -179.0(9) . . . . ?
N2_2 C11_2 C12_2 C4_2 -179.1(9) . . . . ?
C7_2 C11_2 C12_2 C4_2 -0.1(15) . . . . ?
C12_3 N1_3 C1_3 C2_3 -0.1(16) . . . . ?
In2 N1_3 C1_3 C2_3 -173.4(8) . . . . ?
N1_3 C1_3 C2_3 C3_3 -0.6(18) . . . . ?
C1_3 C2_3 C3_3 C4_3 1.1(18) . . . . ?
C2_3 C3_3 C4_3 C12_3 -0.9(18) . . . . ?
C2_3 C3_3 C4_3 C5_3 179.5(12) . . . . ?
C3_3 C4_3 C5_3 C6_3 -177.9(13) . . . . ?
C12_3 C4_3 C5_3 C6_3 2(2) . . . . ?
C4_3 C5_3 C6_3 C7_3 -3(2) . . . . ?
C5_3 C6_3 C7_3 C11_3 2(2) . . . . ?
C5_3 C6_3 C7_3 C8_3 -179.0(14) . . . . ?
C11_3 C7_3 C8_3 C9_3 -0.3(18) . . . . ?
C6_3 C7_3 C8_3 C9_3 -179.5(12) . . . . ?
C7_3 C8_3 C9_3 C10_3 -1.2(18) . . . . ?
C11_3 N2_3 C10_3 C9_3 -1.5(15) . . . . ?
In2 N2_3 C10_3 C9_3 171.7(8) . . . . ?
C8_3 C9_3 C10_3 N2_3 2.2(17) . . . . ?
C10_3 N2_3 C11_3 C7_3 -0.2(14) . . . . ?
In2 N2_3 C11_3 C7_3 -173.9(8) . . . . ?
C10_3 N2_3 C11_3 C12_3 -179.3(9) . . . . ?
In2 N2_3 C11_3 C12_3 7.0(11) . . . . ?
C8_3 C7_3 C11_3 N2_3 1.0(16) . . . . ?
C6_3 C7_3 C11_3 N2_3 -179.7(10) . . . . ?
C8_3 C7_3 C11_3 C12_3 -179.9(10) . . . . ?
C6_3 C7_3 C11_3 C12_3 -0.6(16) . . . . ?
C1_3 N1_3 C12_3 C4_3 0.3(15) . . . . ?
In2 N1_3 C12_3 C4_3 174.3(7) . . . . ?
C1_3 N1_3 C12_3 C11_3 -178.6(9) . . . . ?
In2 N1_3 C12_3 C11_3 -4.6(11) . . . . ?
C3_3 C4_3 C12_3 N1_3 0.2(15) . . . . ?
C5_3 C4_3 C12_3 N1_3 179.8(10) . . . . ?
C3_3 C4_3 C12_3 C11_3 179.1(10) . . . . ?
C5_3 C4_3 C12_3 C11_3 -1.3(15) . . . . ?
N2_3 C11_3 C12_3 N1_3 -1.5(13) . . . . ?
C7_3 C11_3 C12_3 N1_3 179.4(9) . . . . ?
N2_3 C11_3 C12_3 C4_3 179.6(9) . . . . ?
C7_3 C11_3 C12_3 C4_3 0.5(15) . . . . ?
C6_4 C1_4 C2_4 C3_4 -1(2) . . . . ?
F1_4 C1_4 C2_4 C3_4 179.7(12) . . . . ?
C1_4 C2_4 C3_4 C4_4 -1(2) . . . . ?
C2_4 C3_4 C4_4 C5_4 1(3) . . . . ?
C3_4 C4_4 C5_4 C6_4 -1(3) . . . . ?
C2_4 C1_4 C6_4 C5_4 1(3) . . . . ?
F1_4 C1_4 C6_4 C5_4 -179.3(15) . . . . ?
C4_4 C5_4 C6_4 C1_4 0(3) . . . . ?
C6_5 C1_5 C2_5 C3_5 0.0(19) . . . . ?
F1_5 C1_5 C2_5 C3_5 180.0(13) . . . . ?
C1_5 C2_5 C3_5 C4_5 -3(2) . . . . ?
C2_5 C3_5 C4_5 C5_5 4(3) . . . . ?
C3_5 C4_5 C5_5 C6_5 -3(2) . . . . ?
C2_5 C1_5 C6_5 C5_5 1.1(17) . . . . ?
F1_5 C1_5 C6_5 C5_5 -178.9(9) . . . . ?
C4_5 C5_5 C6_5 C1_5 0.5(19) . . . . ?
O1_7 Al1 O1_6 C1_6 -52(4) . . . . ?
O1_8 Al1 O1_6 C1_6 -174(3) . . . . ?
O1_9 Al1 O1_6 C1_6 69(4) . . . . ?
Al1 O1_6 C1_6 C2_6 -131(4) . . . . ?
Al1 O1_6 C1_6 C4_6 -10(4) . . . . ?
Al1 O1_6 C1_6 C3_6 110(4) . . . . ?
O1_6 C1_6 C2_6 F1_6 71.5(17) . . . . ?
C4_6 C1_6 C2_6 F1_6 -49.9(16) . . . . ?
C3_6 C1_6 C2_6 F1_6 -168.8(13) . . . . ?
O1_6 C1_6 C2_6 F2_6 -45.0(18) . . . . ?
C4_6 C1_6 C2_6 F2_6 -166.4(13) . . . . ?
C3_6 C1_6 C2_6 F2_6 74.7(15) . . . . ?
O1_6 C1_6 C2_6 F3_6 -169.9(15) . . . . ?
C4_6 C1_6 C2_6 F3_6 68.8(15) . . . . ?
C3_6 C1_6 C2_6 F3_6 -50.2(16) . . . . ?
O1_6 C1_6 C3_6 F6_6 -45.3(17) . . . . ?
C2_6 C1_6 C3_6 F6_6 -164.8(13) . . . . ?
C4_6 C1_6 C3_6 F6_6 75.7(15) . . . . ?
O1_6 C1_6 C3_6 F5_6 -163.7(14) . . . . ?
C2_6 C1_6 C3_6 F5_6 76.8(15) . . . . ?
C4_6 C1_6 C3_6 F5_6 -42.7(15) . . . . ?
O1_6 C1_6 C3_6 F4_6 73.2(16) . . . . ?
C2_6 C1_6 C3_6 F4_6 -46.2(16) . . . . ?
C4_6 C1_6 C3_6 F4_6 -165.8(13) . . . . ?
O1_6 C1_6 C4_6 F7_6 -38(2) . . . . ?
C2_6 C1_6 C4_6 F7_6 82.1(15) . . . . ?
C3_6 C1_6 C4_6 F7_6 -158.6(13) . . . . ?
O1_6 C1_6 C4_6 F8_6 -158.2(18) . . . . ?
C2_6 C1_6 C4_6 F8_6 -37.8(18) . . . . ?
C3_6 C1_6 C4_6 F8_6 81.5(16) . . . . ?
O1_6 C1_6 C4_6 F9_6 80.3(18) . . . . ?
C2_6 C1_6 C4_6 F9_6 -159.3(13) . . . . ?
C3_6 C1_6 C4_6 F9_6 -40.0(15) . . . . ?
O1_25 Al1 O1_18 C1_18 147(5) . . . . ?
O1_8 Al1 O1_18 C1_18 17(5) . . . . ?
O1_20 Al1 O1_18 C1_18 -113(4) . . . . ?
Al1 O1_18 C1_18 C4_18 169(4) . . . . ?
Al1 O1_18 C1_18 C2_18 -71(4) . . . . ?
Al1 O1_18 C1_18 C3_18 49(5) . . . . ?
O1_18 C1_18 C2_18 F1_18 -78(2) . . . . ?
C4_18 C1_18 C2_18 F1_18 43(2) . . . . ?
C3_18 C1_18 C2_18 F1_18 163(2) . . . . ?
O1_18 C1_18 C2_18 F3_18 42(2) . . . . ?
C4_18 C1_18 C2_18 F3_18 164(2) . . . . ?
C3_18 C1_18 C2_18 F3_18 -77(2) . . . . ?
O1_18 C1_18 C2_18 F2_18 160(2) . . . . ?
C4_18 C1_18 C2_18 F2_18 -78(2) . . . . ?
C3_18 C1_18 C2_18 F2_18 41(2) . . . . ?
O1_18 C1_18 C3_18 F5_18 -75(2) . . . . ?
C4_18 C1_18 C3_18 F5_18 165(2) . . . . ?
C2_18 C1_18 C3_18 F5_18 46(2) . . . . ?
O1_18 C1_18 C3_18 F6_18 160(2) . . . . ?
C4_18 C1_18 C3_18 F6_18 40(2) . . . . ?
C2_18 C1_18 C3_18 F6_18 -79(2) . . . . ?
O1_18 C1_18 C3_18 F4_18 44(2) . . . . ?
C4_18 C1_18 C3_18 F4_18 -77(2) . . . . ?
C2_18 C1_18 C3_18 F4_18 164.3(19) . . . . ?
O1_18 C1_18 C4_18 F7_18 166(2) . . . . ?
C2_18 C1_18 C4_18 F7_18 44(2) . . . . ?
C3_18 C1_18 C4_18 F7_18 -75(2) . . . . ?
O1_18 C1_18 C4_18 F9_18 -75(2) . . . . ?
C2_18 C1_18 C4_18 F9_18 163(2) . . . . ?
C3_18 C1_18 C4_18 F9_18 44(2) . . . . ?
O1_18 C1_18 C4_18 F8_18 47(3) . . . . ?
C2_18 C1_18 C4_18 F8_18 -74(2) . . . . ?
C3_18 C1_18 C4_18 F8_18 166(2) . . . . ?
O1_8 Al1 O1_21 C1_21 -172(5) . . . . ?
O1_27 Al1 O1_21 C1_21 -52(6) . . . . ?
Al1 O1_21 C1_21 C4_21 -148(5) . . . . ?
Al1 O1_21 C1_21 C3_21 93(5) . . . . ?
Al1 O1_21 C1_21 C2_21 -29(6) . . . . ?
O1_21 C1_21 C2_21 F1_21 -78(2) . . . . ?
C4_21 C1_21 C2_21 F1_21 41.5(19) . . . . ?
C3_21 C1_21 C2_21 F1_21 160.6(16) . . . . ?
O1_21 C1_21 C2_21 F2_21 159(2) . . . . ?
C4_21 C1_21 C2_21 F2_21 -81(2) . . . . ?
C3_21 C1_21 C2_21 F2_21 38(2) . . . . ?
O1_21 C1_21 C2_21 F3_21 39(2) . . . . ?
C4_21 C1_21 C2_21 F3_21 158.5(17) . . . . ?
C3_21 C1_21 C2_21 F3_21 -82.4(18) . . . . ?
O1_21 C1_21 C3_21 F5_21 -74(2) . . . . ?
C4_21 C1_21 C3_21 F5_21 167.1(16) . . . . ?
C2_21 C1_21 C3_21 F5_21 47.8(18) . . . . ?
O1_21 C1_21 C3_21 F4_21 43(2) . . . . ?
C4_21 C1_21 C3_21 F4_21 -76.1(18) . . . . ?
C2_21 C1_21 C3_21 F4_21 164.6(15) . . . . ?
O1_21 C1_21 C3_21 F6_21 163.3(18) . . . . ?
C4_21 C1_21 C3_21 F6_21 44.6(19) . . . . ?
C2_21 C1_21 C3_21 F6_21 -74.7(18) . . . . ?
O1_21 C1_21 C4_21 F9_21 45(2) . . . . ?
C3_21 C1_21 C4_21 F9_21 164.7(17) . . . . ?
C2_21 C1_21 C4_21 F9_21 -75(2) . . . . ?
O1_21 C1_21 C4_21 F8_21 162(2) . . . . ?
C3_21 C1_21 C4_21 F8_21 -78.5(19) . . . . ?
C2_21 C1_21 C4_21 F8_21 41(2) . . . . ?
O1_21 C1_21 C4_21 F7_21 -78(2) . . . . ?
C3_21 C1_21 C4_21 F7_21 42(2) . . . . ?
C2_21 C1_21 C4_21 F7_21 161.5(16) . . . . ?
O1_8 Al1 O1_7 C1_7 -81(3) . . . . ?
O1_6 Al1 O1_7 C1_7 163(3) . . . . ?
O1_9 Al1 O1_7 C1_7 39(3) . . . . ?
Al1 O1_7 C1_7 C2_7 -154(3) . . . . ?
Al1 O1_7 C1_7 C4_7 -35(4) . . . . ?
Al1 O1_7 C1_7 C3_7 85(3) . . . . ?
O1_7 C1_7 C2_7 F2_7 -43.2(15) . . . . ?
C4_7 C1_7 C2_7 F2_7 -164.6(11) . . . . ?
C3_7 C1_7 C2_7 F2_7 77.6(13) . . . . ?
O1_7 C1_7 C2_7 F3_7 -162.9(14) . . . . ?
C4_7 C1_7 C2_7 F3_7 75.7(14) . . . . ?
C3_7 C1_7 C2_7 F3_7 -42.1(15) . . . . ?
O1_7 C1_7 C2_7 F1_7 72.5(15) . . . . ?
C4_7 C1_7 C2_7 F1_7 -48.9(14) . . . . ?
C3_7 C1_7 C2_7 F1_7 -166.7(12) . . . . ?
O1_7 C1_7 C3_7 F5_7 -167.7(13) . . . . ?
C2_7 C1_7 C3_7 F5_7 70.6(15) . . . . ?
C4_7 C1_7 C3_7 F5_7 -46.7(15) . . . . ?
O1_7 C1_7 C3_7 F6_7 -48.7(15) . . . . ?
C2_7 C1_7 C3_7 F6_7 -170.4(11) . . . . ?
C4_7 C1_7 C3_7 F6_7 72.3(13) . . . . ?
O1_7 C1_7 C3_7 F4_7 71.6(15) . . . . ?
C2_7 C1_7 C3_7 F4_7 -50.1(14) . . . . ?
C4_7 C1_7 C3_7 F4_7 -167.3(11) . . . . ?
O1_7 C1_7 C4_7 F9_7 -48.7(15) . . . . ?
C2_7 C1_7 C4_7 F9_7 72.7(13) . . . . ?
C3_7 C1_7 C4_7 F9_7 -168.9(11) . . . . ?
O1_7 C1_7 C4_7 F8_7 71.3(14) . . . . ?
C2_7 C1_7 C4_7 F8_7 -167.3(10) . . . . ?
C3_7 C1_7 C4_7 F8_7 -48.9(13) . . . . ?
O1_7 C1_7 C4_7 F7_7 -171.4(13) . . . . ?
C2_7 C1_7 C4_7 F7_7 -50.0(14) . . . . ?
C3_7 C1_7 C4_7 F7_7 68.4(14) . . . . ?
O1_8 Al1 O1_25 C1_25 -41(15) . . . . ?
O1_20 Al1 O1_25 C1_25 76(15) . . . . ?
O1_18 Al1 O1_25 C1_25 179(100) . . . . ?
Al1 O1_25 C1_25 C4_25 -59(15) . . . . ?
Al1 O1_25 C1_25 C3_25 61(15) . . . . ?
Al1 O1_25 C1_25 C2_25 -179(100) . . . . ?
O1_25 C1_25 C2_25 F2_25 -123(3) . . . . ?
C4_25 C1_25 C2_25 F2_25 113(3) . . . . ?
C3_25 C1_25 C2_25 F2_25 0(3) . . . . ?
O1_25 C1_25 C2_25 F1_25 -4(3) . . . . ?
C4_25 C1_25 C2_25 F1_25 -128(3) . . . . ?
C3_25 C1_25 C2_25 F1_25 119(3) . . . . ?
O1_25 C1_25 C2_25 F3_25 113(3) . . . . ?
C4_25 C1_25 C2_25 F3_25 -11(3) . . . . ?
C3_25 C1_25 C2_25 F3_25 -124(3) . . . . ?
O1_25 C1_25 C3_25 F6_25 -50(3) . . . . ?
C4_25 C1_25 C3_25 F6_25 73(3) . . . . ?
C2_25 C1_25 C3_25 F6_25 -173(3) . . . . ?
O1_25 C1_25 C3_25 F4_25 -172(3) . . . . ?
C4_25 C1_25 C3_25 F4_25 -49(3) . . . . ?
C2_25 C1_25 C3_25 F4_25 65(3) . . . . ?
O1_25 C1_25 C3_25 F5_25 70(3) . . . . ?
C4_25 C1_25 C3_25 F5_25 -166(3) . . . . ?
C2_25 C1_25 C3_25 F5_25 -52(3) . . . . ?
O1_25 C1_25 C4_25 F7_25 -2(4) . . . . ?
C3_25 C1_25 C4_25 F7_25 -125(3) . . . . ?
C2_25 C1_25 C4_25 F7_25 121(3) . . . . ?
O1_25 C1_25 C4_25 F8_25 -125(3) . . . . ?
C3_25 C1_25 C4_25 F8_25 113(3) . . . . ?
C2_25 C1_25 C4_25 F8_25 -2(3) . . . . ?
O1_25 C1_25 C4_25 F9_25 121(3) . . . . ?
C3_25 C1_25 C4_25 F9_25 -2(3) . . . . ?
C2_25 C1_25 C4_25 F9_25 -116(3) . . . . ?
O1_8 Al1 O1_27 C1_27 -94(8) . . . . ?
O1_21 Al1 O1_27 C1_27 148(8) . . . . ?
Al1 O1_27 C1_27 C4_27 32(9) . . . . ?
Al1 O1_27 C1_27 C3_27 -93(8) . . . . ?
Al1 O1_27 C1_27 C2_27 149(8) . . . . ?
O1_27 C1_27 C2_27 F3_27 52(3) . . . . ?
C4_27 C1_27 C2_27 F3_27 172(3) . . . . ?
C3_27 C1_27 C2_27 F3_27 -69(3) . . . . ?
O1_27 C1_27 C2_27 F1_27 -70(3) . . . . ?
C4_27 C1_27 C2_27 F1_27 51(3) . . . . ?
C3_27 C1_27 C2_27 F1_27 169(3) . . . . ?
O1_27 C1_27 C2_27 F2_27 171(3) . . . . ?
C4_27 C1_27 C2_27 F2_27 -68(3) . . . . ?
C3_27 C1_27 C2_27 F2_27 50(3) . . . . ?
O1_27 C1_27 C3_27 F6_27 46(3) . . . . ?
C4_27 C1_27 C3_27 F6_27 -78(3) . . . . ?
C2_27 C1_27 C3_27 F6_27 167(3) . . . . ?
O1_27 C1_27 C3_27 F5_27 168(3) . . . . ?
C4_27 C1_27 C3_27 F5_27 44(3) . . . . ?
C2_27 C1_27 C3_27 F5_27 -71(3) . . . . ?
O1_27 C1_27 C3_27 F4_27 -74(3) . . . . ?
C4_27 C1_27 C3_27 F4_27 161(3) . . . . ?
C2_27 C1_27 C3_27 F4_27 47(3) . . . . ?
O1_27 C1_27 C4_27 F7_27 -6(3) . . . . ?
C3_27 C1_27 C4_27 F7_27 118(3) . . . . ?
C2_27 C1_27 C4_27 F7_27 -128(3) . . . . ?
O1_27 C1_27 C4_27 F8_27 -133(3) . . . . ?
C3_27 C1_27 C4_27 F8_27 -8(3) . . . . ?
C2_27 C1_27 C4_27 F8_27 106(3) . . . . ?
O1_27 C1_27 C4_27 F9_27 111(3) . . . . ?
C3_27 C1_27 C4_27 F9_27 -124(3) . . . . ?
C2_27 C1_27 C4_27 F9_27 -10(3) . . . . ?
O1_7 Al1 O1_8 C1_8 -84.4(17) . . . . ?
O1_25 Al1 O1_8 C1_8 -90(3) . . . . ?
O1_20 Al1 O1_8 C1_8 157(2) . . . . ?
O1_27 Al1 O1_8 C1_8 -83(2) . . . . ?
O1_21 Al1 O1_8 C1_8 37(2) . . . . ?
O1_18 Al1 O1_8 C1_8 28(2) . . . . ?
O1_6 Al1 O1_8 C1_8 32.7(19) . . . . ?
O1_9 Al1 O1_8 C1_8 154.6(16) . . . . ?
Al1 O1_8 C1_8 C2_8 152.8(13) . . . . ?
Al1 O1_8 C1_8 C3_8 -86.8(17) . . . . ?
Al1 O1_8 C1_8 C4_8 32.1(19) . . . . ?
O1_8 C1_8 C2_8 F2_8 43.2(13) . . . . ?
C3_8 C1_8 C2_8 F2_8 -78.1(12) . . . . ?
C4_8 C1_8 C2_8 F2_8 164.7(10) . . . . ?
O1_8 C1_8 C2_8 F1_8 -76.0(12) . . . . ?
C3_8 C1_8 C2_8 F1_8 162.7(9) . . . . ?
C4_8 C1_8 C2_8 F1_8 45.5(12) . . . . ?
O1_8 C1_8 C2_8 F3_8 165.7(9) . . . . ?
C3_8 C1_8 C2_8 F3_8 44.3(12) . . . . ?
C4_8 C1_8 C2_8 F3_8 -72.9(12) . . . . ?
O1_8 C1_8 C3_8 F5_8 157.5(10) . . . . ?
C2_8 C1_8 C3_8 F5_8 -80.6(12) . . . . ?
C4_8 C1_8 C3_8 F5_8 37.2(12) . . . . ?
O1_8 C1_8 C3_8 F6_8 39.2(12) . . . . ?
C2_8 C1_8 C3_8 F6_8 161.2(9) . . . . ?
C4_8 C1_8 C3_8 F6_8 -81.1(11) . . . . ?
O1_8 C1_8 C3_8 F4_8 -79.4(11) . . . . ?
C2_8 C1_8 C3_8 F4_8 42.5(12) . . . . ?
C4_8 C1_8 C3_8 F4_8 160.2(9) . . . . ?
O1_8 C1_8 C4_8 F7_8 165.1(10) . . . . ?
C2_8 C1_8 C4_8 F7_8 43.0(13) . . . . ?
C3_8 C1_8 C4_8 F7_8 -74.6(12) . . . . ?
O1_8 C1_8 C4_8 F8_8 -73.9(11) . . . . ?
C2_8 C1_8 C4_8 F8_8 164.1(9) . . . . ?
C3_8 C1_8 C4_8 F8_8 46.4(11) . . . . ?
O1_8 C1_8 C4_8 F9_8 41.1(12) . . . . ?
C2_8 C1_8 C4_8 F9_8 -81.0(11) . . . . ?
C3_8 C1_8 C4_8 F9_8 161.3(9) . . . . ?
O1_7 Al1 O1_9 C1_9 -153(3) . . . . ?
O1_8 Al1 O1_9 C1_9 -29(3) . . . . ?
O1_6 Al1 O1_9 C1_9 88(3) . . . . ?
Al1 O1_9 C1_9 C3_9 59(3) . . . . ?
Al1 O1_9 C1_9 C4_9 -61(3) . . . . ?
Al1 O1_9 C1_9 C2_9 179(3) . . . . ?
O1_9 C1_9 C2_9 F2_9 -78.6(15) . . . . ?
C3_9 C1_9 C2_9 F2_9 43.4(14) . . . . ?
C4_9 C1_9 C2_9 F2_9 161.0(11) . . . . ?
O1_9 C1_9 C2_9 F3_9 164.6(15) . . . . ?
C3_9 C1_9 C2_9 F3_9 -73.3(15) . . . . ?
C4_9 C1_9 C2_9 F3_9 44.3(15) . . . . ?
O1_9 C1_9 C2_9 F1_9 43.1(16) . . . . ?
C3_9 C1_9 C2_9 F1_9 165.1(12) . . . . ?
C4_9 C1_9 C2_9 F1_9 -77.3(13) . . . . ?
O1_9 C1_9 C3_9 F5_9 165.3(13) . . . . ?
C4_9 C1_9 C3_9 F5_9 -73.2(14) . . . . ?
C2_9 C1_9 C3_9 F5_9 44.5(15) . . . . ?
O1_9 C1_9 C3_9 F4_9 44.4(16) . . . . ?
C4_9 C1_9 C3_9 F4_9 165.9(11) . . . . ?
C2_9 C1_9 C3_9 F4_9 -76.4(13) . . . . ?
O1_9 C1_9 C3_9 F6_9 -76.0(15) . . . . ?
C4_9 C1_9 C3_9 F6_9 45.4(14) . . . . ?
C2_9 C1_9 C3_9 F6_9 163.2(11) . . . . ?
O1_9 C1_9 C4_9 F7_9 163.9(14) . . . . ?
C3_9 C1_9 C4_9 F7_9 41.5(16) . . . . ?
C2_9 C1_9 C4_9 F7_9 -76.1(15) . . . . ?
O1_9 C1_9 C4_9 F9_9 -74.6(15) . . . . ?
C3_9 C1_9 C4_9 F9_9 163.0(11) . . . . ?
C2_9 C1_9 C4_9 F9_9 45.4(14) . . . . ?
O1_9 C1_9 C4_9 F8_9 47.6(16) . . . . ?
C3_9 C1_9 C4_9 F8_9 -74.8(14) . . . . ?
C2_9 C1_9 C4_9 F8_9 167.6(12) . . . . ?
O1_25 Al1 O1_20 C1_20 -157(6) . . . . ?
O1_8 Al1 O1_20 C1_20 -31(7) . . . . ?
O1_18 Al1 O1_20 C1_20 113(6) . . . . ?
Al1 O1_20 C1_20 C3_20 -145(6) . . . . ?
Al1 O1_20 C1_20 C2_20 97(6) . . . . ?
Al1 O1_20 C1_20 C4_20 -21(7) . . . . ?
O1_20 C1_20 C2_20 F3_20 69(2) . . . . ?
C3_20 C1_20 C2_20 F3_20 -46(2) . . . . ?
C4_20 C1_20 C2_20 F3_20 -173(2) . . . . ?
O1_20 C1_20 C2_20 F2_20 -166(3) . . . . ?
C3_20 C1_20 C2_20 F2_20 78(3) . . . . ?
C4_20 C1_20 C2_20 F2_20 -49(3) . . . . ?
O1_20 C1_20 C2_20 F1_20 -46(3) . . . . ?
C3_20 C1_20 C2_20 F1_20 -162(2) . . . . ?
C4_20 C1_20 C2_20 F1_20 72(2) . . . . ?
O1_20 C1_20 C3_20 F6_20 -173(3) . . . . ?
C2_20 C1_20 C3_20 F6_20 -57(3) . . . . ?
C4_20 C1_20 C3_20 F6_20 67(3) . . . . ?
O1_20 C1_20 C3_20 F4_20 68(3) . . . . ?
C2_20 C1_20 C3_20 F4_20 -176(2) . . . . ?
C4_20 C1_20 C3_20 F4_20 -53(3) . . . . ?
O1_20 C1_20 C3_20 F5_20 -53(3) . . . . ?
C2_20 C1_20 C3_20 F5_20 63(3) . . . . ?
C4_20 C1_20 C3_20 F5_20 -173(2) . . . . ?
O1_20 C1_20 C4_20 F8_20 -163(3) . . . . ?
C3_20 C1_20 C4_20 F8_20 -44(3) . . . . ?
C2_20 C1_20 C4_20 F8_20 80(3) . . . . ?
O1_20 C1_20 C4_20 F9_20 78(3) . . . . ?
C3_20 C1_20 C4_20 F9_20 -163(2) . . . . ?
C2_20 C1_20 C4_20 F9_20 -39(2) . . . . ?
O1_20 C1_20 C4_20 F7_20 -43(3) . . . . ?
C3_20 C1_20 C4_20 F7_20 76(3) . . . . ?
C2_20 C1_20 C4_20 F7_20 -160(3) . . . . ?
O1_12 Al2 O1_10 C1_10 -90(4) . . . . ?
O1_11 Al2 O1_10 C1_10 34(4) . . . . ?
O1_13 Al2 O1_10 C1_10 158(3) . . . . ?
Al2 O1_10 C1_10 C3_10 27(4) . . . . ?
Al2 O1_10 C1_10 C2_10 150(3) . . . . ?
Al2 O1_10 C1_10 C4_10 -93(3) . . . . ?
O1_10 C1_10 C2_10 F3_10 160.0(15) . . . . ?
C3_10 C1_10 C2_10 F3_10 -76.3(16) . . . . ?
C4_10 C1_10 C2_10 F3_10 44.2(17) . . . . ?
O1_10 C1_10 C2_10 F2_10 36.9(18) . . . . ?
C3_10 C1_10 C2_10 F2_10 160.6(13) . . . . ?
C4_10 C1_10 C2_10 F2_10 -79.0(15) . . . . ?
O1_10 C1_10 C2_10 F1_10 -80.1(16) . . . . ?
C3_10 C1_10 C2_10 F1_10 43.6(16) . . . . ?
C4_10 C1_10 C2_10 F1_10 164.1(13) . . . . ?
O1_10 C1_10 C3_10 F5_10 -79.8(17) . . . . ?
C2_10 C1_10 C3_10 F5_10 159.4(12) . . . . ?
C4_10 C1_10 C3_10 F5_10 38.4(14) . . . . ?
O1_10 C1_10 C3_10 F4_10 159.7(16) . . . . ?
C2_10 C1_10 C3_10 F4_10 38.9(17) . . . . ?
C4_10 C1_10 C3_10 F4_10 -82.1(16) . . . . ?
O1_10 C1_10 C3_10 F6_10 38.5(18) . . . . ?
C2_10 C1_10 C3_10 F6_10 -82.3(15) . . . . ?
C4_10 C1_10 C3_10 F6_10 156.7(13) . . . . ?
O1_10 C1_10 C4_10 F8_10 -64.8(16) . . . . ?
C3_10 C1_10 C4_10 F8_10 173.5(13) . . . . ?
C2_10 C1_10 C4_10 F8_10 51.3(16) . . . . ?
O1_10 C1_10 C4_10 F9_10 173.8(15) . . . . ?
C3_10 C1_10 C4_10 F9_10 52.1(16) . . . . ?
C2_10 C1_10 C4_10 F9_10 -70.1(16) . . . . ?
O1_10 C1_10 C4_10 F7_10 53.2(16) . . . . ?
C3_10 C1_10 C4_10 F7_10 -68.5(14) . . . . ?
C2_10 C1_10 C4_10 F7_10 169.3(13) . . . . ?
O1_17 Al2 O1_19 C1_19 74(6) . . . . ?
O1_15 Al2 O1_19 C1_19 -49(6) . . . . ?
O1_16 Al2 O1_19 C1_19 177(6) . . . . ?
Al2 O1_19 C1_19 C3_19 -119(6) . . . . ?
Al2 O1_19 C1_19 C4_19 3(6) . . . . ?
Al2 O1_19 C1_19 C2_19 122(6) . . . . ?
O1_19 C1_19 C2_19 F2_19 81(2) . . . . ?
C3_19 C1_19 C2_19 F2_19 -38(2) . . . . ?
C4_19 C1_19 C2_19 F2_19 -158(2) . . . . ?
O1_19 C1_19 C2_19 F1_19 -155(2) . . . . ?
C3_19 C1_19 C2_19 F1_19 85(2) . . . . ?
C4_19 C1_19 C2_19 F1_19 -35(2) . . . . ?
O1_19 C1_19 C2_19 F3_19 -38(3) . . . . ?
C3_19 C1_19 C2_19 F3_19 -158(2) . . . . ?
C4_19 C1_19 C2_19 F3_19 83(2) . . . . ?
O1_19 C1_19 C3_19 F6_19 -169(2) . . . . ?
C4_19 C1_19 C3_19 F6_19 70(2) . . . . ?
C2_19 C1_19 C3_19 F6_19 -49(3) . . . . ?
O1_19 C1_19 C3_19 F5_19 -46(3) . . . . ?
C4_19 C1_19 C3_19 F5_19 -168(2) . . . . ?
C2_19 C1_19 C3_19 F5_19 73(2) . . . . ?
O1_19 C1_19 C3_19 F4_19 71(2) . . . . ?
C4_19 C1_19 C3_19 F4_19 -51(2) . . . . ?
C2_19 C1_19 C3_19 F4_19 -170(2) . . . . ?
O1_19 C1_19 C4_19 F7_19 -162(3) . . . . ?
C3_19 C1_19 C4_19 F7_19 -41(3) . . . . ?
C2_19 C1_19 C4_19 F7_19 79(2) . . . . ?
O1_19 C1_19 C4_19 F9_19 -44(3) . . . . ?
C3_19 C1_19 C4_19 F9_19 77(2) . . . . ?
C2_19 C1_19 C4_19 F9_19 -164(2) . . . . ?
O1_19 C1_19 C4_19 F8_19 74(3) . . . . ?
C3_19 C1_19 C4_19 F8_19 -165(2) . . . . ?
C2_19 C1_19 C4_19 F8_19 -46(2) . . . . ?
O1_24 Al2 O1_22 C1_22 39(7) . . . . ?
O1_23 Al2 O1_22 C1_22 153(6) . . . . ?
O1_26 Al2 O1_22 C1_22 -75(7) . . . . ?
Al2 O1_22 C1_22 C3_22 -103(6) . . . . ?
Al2 O1_22 C1_22 C4_22 21(7) . . . . ?
Al2 O1_22 C1_22 C2_22 134(6) . . . . ?
O1_22 C1_22 C2_22 F3_22 29(3) . . . . ?
C3_22 C1_22 C2_22 F3_22 -95(2) . . . . ?
C4_22 C1_22 C2_22 F3_22 149(2) . . . . ?
O1_22 C1_22 C2_22 F2_22 155(2) . . . . ?
C3_22 C1_22 C2_22 F2_22 30(2) . . . . ?
C4_22 C1_22 C2_22 F2_22 -85(2) . . . . ?
O1_22 C1_22 C2_22 F1_22 -92(2) . . . . ?
C3_22 C1_22 C2_22 F1_22 143.9(19) . . . . ?
C4_22 C1_22 C2_22 F1_22 28(2) . . . . ?
O1_22 C1_22 C3_22 F6_22 179(2) . . . . ?
C4_22 C1_22 C3_22 F6_22 53(2) . . . . ?
C2_22 C1_22 C3_22 F6_22 -57(2) . . . . ?
O1_22 C1_22 C3_22 F5_22 -62(2) . . . . ?
C4_22 C1_22 C3_22 F5_22 172.2(18) . . . . ?
C2_22 C1_22 C3_22 F5_22 62(2) . . . . ?
O1_22 C1_22 C3_22 F4_22 61(3) . . . . ?
C4_22 C1_22 C3_22 F4_22 -64(2) . . . . ?
C2_22 C1_22 C3_22 F4_22 -175(2) . . . . ?
O1_22 C1_22 C4_22 F7_22 -89(3) . . . . ?
C3_22 C1_22 C4_22 F7_22 36(2) . . . . ?
C2_22 C1_22 C4_22 F7_22 151(2) . . . . ?
O1_22 C1_22 C4_22 F9_22 36(3) . . . . ?
C3_22 C1_22 C4_22 F9_22 160.3(19) . . . . ?
C2_22 C1_22 C4_22 F9_22 -84(2) . . . . ?
O1_22 C1_22 C4_22 F8_22 150(2) . . . . ?
C3_22 C1_22 C4_22 F8_22 -85(2) . . . . ?
C2_22 C1_22 C4_22 F8_22 31(2) . . . . ?
O1_12 Al2 O1_11 C1_11 -30(3) . . . . ?
O1_13 Al2 O1_11 C1_11 93(3) . . . . ?
O1_10 Al2 O1_11 C1_11 -153(3) . . . . ?
Al2 O1_11 C1_11 C4_11 -56(3) . . . . ?
Al2 O1_11 C1_11 C3_11 66(3) . . . . ?
Al2 O1_11 C1_11 C2_11 -174(3) . . . . ?
O1_11 C1_11 C2_11 F2_11 -68(2) . . . . ?
C4_11 C1_11 C2_11 F2_11 171.5(16) . . . . ?
C3_11 C1_11 C2_11 F2_11 51.1(19) . . . . ?
O1_11 C1_11 C2_11 F3_11 168.7(16) . . . . ?
C4_11 C1_11 C2_11 F3_11 48.5(18) . . . . ?
C3_11 C1_11 C2_11 F3_11 -71.9(17) . . . . ?
O1_11 C1_11 C2_11 F1_11 48.7(19) . . . . ?
C4_11 C1_11 C2_11 F1_11 -71.5(17) . . . . ?
C3_11 C1_11 C2_11 F1_11 168.1(15) . . . . ?
O1_11 C1_11 C3_11 F6_11 -79.7(18) . . . . ?
C4_11 C1_11 C3_11 F6_11 42.8(17) . . . . ?
C2_11 C1_11 C3_11 F6_11 163.3(14) . . . . ?
O1_11 C1_11 C3_11 F4_11 41.7(18) . . . . ?
C4_11 C1_11 C3_11 F4_11 164.2(13) . . . . ?
C2_11 C1_11 C3_11 F4_11 -75.3(16) . . . . ?
O1_11 C1_11 C3_11 F5_11 160.8(15) . . . . ?
C4_11 C1_11 C3_11 F5_11 -76.7(15) . . . . ?
C2_11 C1_11 C3_11 F5_11 43.8(17) . . . . ?
O1_11 C1_11 C4_11 F7_11 -72.8(19) . . . . ?
C3_11 C1_11 C4_11 F7_11 165.6(14) . . . . ?
C2_11 C1_11 C4_11 F7_11 44.0(18) . . . . ?
O1_11 C1_11 C4_11 F8_11 168.1(17) . . . . ?
C3_11 C1_11 C4_11 F8_11 46.5(18) . . . . ?
C2_11 C1_11 C4_11 F8_11 -75.1(18) . . . . ?
O1_11 C1_11 C4_11 F9_11 48(2) . . . . ?
C3_11 C1_11 C4_11 F9_11 -73.5(17) . . . . ?
C2_11 C1_11 C4_11 F9_11 164.9(15) . . . . ?
O1_15 Al2 O1_17 C1_17 39(6) . . . . ?
O1_16 Al2 O1_17 C1_17 161(6) . . . . ?
O1_19 Al2 O1_17 C1_17 -89(6) . . . . ?
Al2 O1_17 C1_17 C2_17 -99(6) . . . . ?
Al2 O1_17 C1_17 C4_17 140(6) . . . . ?
Al2 O1_17 C1_17 C3_17 21(7) . . . . ?
O1_17 C1_17 C2_17 F3_17 70(2) . . . . ?
C4_17 C1_17 C2_17 F3_17 -169.2(18) . . . . ?
C3_17 C1_17 C2_17 F3_17 -52.6(19) . . . . ?
O1_17 C1_17 C2_17 F1_17 -49(2) . . . . ?
C4_17 C1_17 C2_17 F1_17 72(2) . . . . ?
C3_17 C1_17 C2_17 F1_17 -171.8(19) . . . . ?
O1_17 C1_17 C2_17 F2_17 -176(2) . . . . ?
C4_17 C1_17 C2_17 F2_17 -55(2) . . . . ?
C3_17 C1_17 C2_17 F2_17 61(2) . . . . ?
O1_17 C1_17 C3_17 F5_17 -39(2) . . . . ?
C2_17 C1_17 C3_17 F5_17 82(2) . . . . ?
C4_17 C1_17 C3_17 F5_17 -159.5(18) . . . . ?
O1_17 C1_17 C3_17 F6_17 -162(2) . . . . ?
C2_17 C1_17 C3_17 F6_17 -40(2) . . . . ?
C4_17 C1_17 C3_17 F6_17 78(2) . . . . ?
O1_17 C1_17 C3_17 F4_17 77(2) . . . . ?
C2_17 C1_17 C3_17 F4_17 -161.6(18) . . . . ?
C4_17 C1_17 C3_17 F4_17 -43(2) . . . . ?
O1_17 C1_17 C4_17 F7_17 -41(3) . . . . ?
C2_17 C1_17 C4_17 F7_17 -162.5(19) . . . . ?
C3_17 C1_17 C4_17 F7_17 81(2) . . . . ?
O1_17 C1_17 C4_17 F8_17 -164(2) . . . . ?
C2_17 C1_17 C4_17 F8_17 75(2) . . . . ?
C3_17 C1_17 C4_17 F8_17 -42(2) . . . . ?
O1_17 C1_17 C4_17 F9_17 76(2) . . . . ?
C2_17 C1_17 C4_17 F9_17 -45(2) . . . . ?
C3_17 C1_17 C4_17 F9_17 -161.8(18) . . . . ?
O1_22 Al2 O1_23 C1_23 92(6) . . . . ?
O1_24 Al2 O1_23 C1_23 -155(6) . . . . ?
O1_26 Al2 O1_23 C1_23 -41(6) . . . . ?
Al2 O1_23 C1_23 C2_23 173(5) . . . . ?
Al2 O1_23 C1_23 C3_23 -64(6) . . . . ?
Al2 O1_23 C1_23 C4_23 52(6) . . . . ?
O1_23 C1_23 C2_23 F1_23 -78(3) . . . . ?
C3_23 C1_23 C2_23 F1_23 158(2) . . . . ?
C4_23 C1_23 C2_23 F1_23 41(2) . . . . ?
O1_23 C1_23 C2_23 F3_23 46(3) . . . . ?
C3_23 C1_23 C2_23 F3_23 -78(2) . . . . ?
C4_23 C1_23 C2_23 F3_23 165.3(19) . . . . ?
O1_23 C1_23 C2_23 F2_23 162(2) . . . . ?
C3_23 C1_23 C2_23 F2_23 39(2) . . . . ?
C4_23 C1_23 C2_23 F2_23 -78(2) . . . . ?
O1_23 C1_23 C3_23 F5_23 -80(3) . . . . ?
C2_23 C1_23 C3_23 F5_23 44(3) . . . . ?
C4_23 C1_23 C3_23 F5_23 163(2) . . . . ?
O1_23 C1_23 C3_23 F4_23 41(2) . . . . ?
C2_23 C1_23 C3_23 F4_23 165(2) . . . . ?
C4_23 C1_23 C3_23 F4_23 -76(2) . . . . ?
O1_23 C1_23 C3_23 F6_23 157(2) . . . . ?
C2_23 C1_23 C3_23 F6_23 -79(2) . . . . ?
C4_23 C1_23 C3_23 F6_23 40(2) . . . . ?
O1_23 C1_23 C4_23 F9_23 38(3) . . . . ?
C2_23 C1_23 C4_23 F9_23 -85(2) . . . . ?
C3_23 C1_23 C4_23 F9_23 157(2) . . . . ?
O1_23 C1_23 C4_23 F8_23 156(2) . . . . ?
C2_23 C1_23 C4_23 F8_23 34(2) . . . . ?
C3_23 C1_23 C4_23 F8_23 -84(2) . . . . ?
O1_23 C1_23 C4_23 F7_23 -83(2) . . . . ?
C2_23 C1_23 C4_23 F7_23 154(2) . . . . ?
C3_23 C1_23 C4_23 F7_23 36(2) . . . . ?
O1_11 Al2 O1_12 C1_12 167(4) . . . . ?
O1_13 Al2 O1_12 C1_12 37(5) . . . . ?
O1_10 Al2 O1_12 C1_12 -71(5) . . . . ?
Al2 O1_12 C1_12 C3_12 -114(5) . . . . ?
Al2 O1_12 C1_12 C4_12 7(5) . . . . ?
Al2 O1_12 C1_12 C2_12 129(4) . . . . ?
O1_12 C1_12 C2_12 F1_12 -78.6(18) . . . . ?
C3_12 C1_12 C2_12 F1_12 161.1(13) . . . . ?
C4_12 C1_12 C2_12 F1_12 44.7(15) . . . . ?
O1_12 C1_12 C2_12 F3_12 165.4(17) . . . . ?
C3_12 C1_12 C2_12 F3_12 45.2(17) . . . . ?
C4_12 C1_12 C2_12 F3_12 -71.3(17) . . . . ?
O1_12 C1_12 C2_12 F2_12 42.0(19) . . . . ?
C3_12 C1_12 C2_12 F2_12 -78.2(16) . . . . ?
C4_12 C1_12 C2_12 F2_12 165.3(15) . . . . ?
O1_12 C1_12 C3_12 F6_12 45.7(18) . . . . ?
C4_12 C1_12 C3_12 F6_12 -77.9(15) . . . . ?
C2_12 C1_12 C3_12 F6_12 165.4(13) . . . . ?
O1_12 C1_12 C3_12 F4_12 -70.2(18) . . . . ?
C4_12 C1_12 C3_12 F4_12 166.3(13) . . . . ?
C2_12 C1_12 C3_12 F4_12 49.5(16) . . . . ?
O1_12 C1_12 C3_12 F5_12 167.8(16) . . . . ?
C4_12 C1_12 C3_12 F5_12 44.3(17) . . . . ?
C2_12 C1_12 C3_12 F5_12 -72.5(16) . . . . ?
O1_12 C1_12 C4_12 F7_12 164.3(18) . . . . ?
C3_12 C1_12 C4_12 F7_12 -72.9(17) . . . . ?
C2_12 C1_12 C4_12 F7_12 42.1(17) . . . . ?
O1_12 C1_12 C4_12 F9_12 45(2) . . . . ?
C3_12 C1_12 C4_12 F9_12 167.4(14) . . . . ?
C2_12 C1_12 C4_12 F9_12 -77.6(16) . . . . ?
O1_12 C1_12 C4_12 F8_12 -76.9(19) . . . . ?
C3_12 C1_12 C4_12 F8_12 46.0(16) . . . . ?
C2_12 C1_12 C4_12 F8_12 160.9(13) . . . . ?
O1_17 Al2 O1_15 C1_15 140(5) . . . . ?
O1_16 Al2 O1_15 C1_15 35(6) . . . . ?
O1_19 Al2 O1_15 C1_15 -92(6) . . . . ?
Al2 O1_15 C1_15 C2_15 -180(5) . . . . ?
Al2 O1_15 C1_15 C4_15 60(6) . . . . ?
Al2 O1_15 C1_15 C3_15 -57(6) . . . . ?
O1_15 C1_15 C2_15 F2_15 -165(2) . . . . ?
C4_15 C1_15 C2_15 F2_15 -47(2) . . . . ?
C3_15 C1_15 C2_15 F2_15 74(2) . . . . ?
O1_15 C1_15 C2_15 F3_15 76(2) . . . . ?
C4_15 C1_15 C2_15 F3_15 -165.6(18) . . . . ?
C3_15 C1_15 C2_15 F3_15 -44(2) . . . . ?
O1_15 C1_15 C2_15 F1_15 -48(3) . . . . ?
C4_15 C1_15 C2_15 F1_15 70(2) . . . . ?
C3_15 C1_15 C2_15 F1_15 -168.7(19) . . . . ?
O1_15 C1_15 C3_15 F6_15 -155(2) . . . . ?
C2_15 C1_15 C3_15 F6_15 -35(2) . . . . ?
C4_15 C1_15 C3_15 F6_15 88(2) . . . . ?
O1_15 C1_15 C3_15 F5_15 -32(2) . . . . ?
C2_15 C1_15 C3_15 F5_15 88.2(19) . . . . ?
C4_15 C1_15 C3_15 F5_15 -149.0(17) . . . . ?
O1_15 C1_15 C3_15 F4_15 83(2) . . . . ?
C2_15 C1_15 C3_15 F4_15 -156.8(18) . . . . ?
C4_15 C1_15 C3_15 F4_15 -34(2) . . . . ?
O1_15 C1_15 C4_15 F9_15 74(2) . . . . ?
C2_15 C1_15 C4_15 F9_15 -44(2) . . . . ?
C3_15 C1_15 C4_15 F9_15 -168.2(17) . . . . ?
O1_15 C1_15 C4_15 F8_15 -163(2) . . . . ?
C2_15 C1_15 C4_15 F8_15 79(2) . . . . ?
C3_15 C1_15 C4_15 F8_15 -45(2) . . . . ?
O1_15 C1_15 C4_15 F7_15 -44(2) . . . . ?
C2_15 C1_15 C4_15 F7_15 -162(2) . . . . ?
C3_15 C1_15 C4_15 F7_15 74(2) . . . . ?
O1_22 Al2 O1_24 C1_24 156(6) . . . . ?
O1_23 Al2 O1_24 C1_24 47(7) . . . . ?
O1_26 Al2 O1_24 C1_24 -77(6) . . . . ?
Al2 O1_24 C1_24 C3_24 179(6) . . . . ?
Al2 O1_24 C1_24 C2_24 57(6) . . . . ?
Al2 O1_24 C1_24 C4_24 -62(6) . . . . ?
O1_24 C1_24 C2_24 F3_24 77(3) . . . . ?
C3_24 C1_24 C2_24 F3_24 -42(3) . . . . ?
C4_24 C1_24 C2_24 F3_24 -165(3) . . . . ?
O1_24 C1_24 C2_24 F2_24 -162(3) . . . . ?
C3_24 C1_24 C2_24 F2_24 79(3) . . . . ?
C4_24 C1_24 C2_24 F2_24 -44(3) . . . . ?
O1_24 C1_24 C2_24 F1_24 -44(3) . . . . ?
C3_24 C1_24 C2_24 F1_24 -163(3) . . . . ?
C4_24 C1_24 C2_24 F1_24 74(3) . . . . ?
O1_24 C1_24 C3_24 F6_24 -164(3) . . . . ?
C2_24 C1_24 C3_24 F6_24 -43(3) . . . . ?
C4_24 C1_24 C3_24 F6_24 78(3) . . . . ?
O1_24 C1_24 C3_24 F4_24 76(3) . . . . ?
C2_24 C1_24 C3_24 F4_24 -163(3) . . . . ?
C4_24 C1_24 C3_24 F4_24 -42(3) . . . . ?
O1_24 C1_24 C3_24 F5_24 -42(3) . . . . ?
C2_24 C1_24 C3_24 F5_24 78(3) . . . . ?
C4_24 C1_24 C3_24 F5_24 -161(3) . . . . ?
O1_24 C1_24 C4_24 F7_24 -37(3) . . . . ?
C3_24 C1_24 C4_24 F7_24 80(3) . . . . ?
C2_24 C1_24 C4_24 F7_24 -156(2) . . . . ?
O1_24 C1_24 C4_24 F8_24 -157(3) . . . . ?
C3_24 C1_24 C4_24 F8_24 -40(3) . . . . ?
C2_24 C1_24 C4_24 F8_24 84(3) . . . . ?
O1_24 C1_24 C4_24 F9_24 82(3) . . . . ?
C3_24 C1_24 C4_24 F9_24 -160(2) . . . . ?
C2_24 C1_24 C4_24 F9_24 -37(3) . . . . ?
O1_12 Al2 O1_13 C1_13 158(5) . . . . ?
O1_11 Al2 O1_13 C1_13 30(5) . . . . ?
O1_10 Al2 O1_13 C1_13 -87(5) . . . . ?
Al2 O1_13 C1_13 C3_13 118(5) . . . . ?
Al2 O1_13 C1_13 C2_13 -123(5) . . . . ?
Al2 O1_13 C1_13 C4_13 -4(5) . . . . ?
O1_13 C1_13 C2_13 F3_13 167(2) . . . . ?
C3_13 C1_13 C2_13 F3_13 -75(2) . . . . ?
C4_13 C1_13 C2_13 F3_13 46(2) . . . . ?
O1_13 C1_13 C2_13 F1_13 48(2) . . . . ?
C3_13 C1_13 C2_13 F1_13 166.4(17) . . . . ?
C4_13 C1_13 C2_13 F1_13 -72.5(19) . . . . ?
O1_13 C1_13 C2_13 F2_13 -72(2) . . . . ?
C3_13 C1_13 C2_13 F2_13 46(2) . . . . ?
C4_13 C1_13 C2_13 F2_13 167.2(18) . . . . ?
O1_13 C1_13 C3_13 F6_13 -74(2) . . . . ?
C2_13 C1_13 C3_13 F6_13 168.6(16) . . . . ?
C4_13 C1_13 C3_13 F6_13 48.4(19) . . . . ?
O1_13 C1_13 C3_13 F4_13 44(2) . . . . ?
C2_13 C1_13 C3_13 F4_13 -73.4(19) . . . . ?
C4_13 C1_13 C3_13 F4_13 166.3(16) . . . . ?
O1_13 C1_13 C3_13 F5_13 166.2(18) . . . . ?
C2_13 C1_13 C3_13 F5_13 48.9(19) . . . . ?
C4_13 C1_13 C3_13 F5_13 -71.4(18) . . . . ?
O1_13 C1_13 C4_13 F8_13 -77(2) . . . . ?
C3_13 C1_13 C4_13 F8_13 161.9(16) . . . . ?
C2_13 C1_13 C4_13 F8_13 41.1(19) . . . . ?
O1_13 C1_13 C4_13 F7_13 39(2) . . . . ?
C3_13 C1_13 C4_13 F7_13 -81.4(18) . . . . ?
C2_13 C1_13 C4_13 F7_13 157.8(17) . . . . ?
O1_13 C1_13 C4_13 F9_13 162(2) . . . . ?
C3_13 C1_13 C4_13 F9_13 42(2) . . . . ?
C2_13 C1_13 C4_13 F9_13 -79.1(19) . . . . ?
O1_17 Al2 O1_16 C1_16 140(6) . . . . ?
O1_15 Al2 O1_16 C1_16 -109(6) . . . . ?
O1_19 Al2 O1_16 C1_16 23(7) . . . . ?
Al2 O1_16 C1_16 C3_16 34(7) . . . . ?
Al2 O1_16 C1_16 C4_16 157(6) . . . . ?
Al2 O1_16 C1_16 C2_16 -83(6) . . . . ?
O1_16 C1_16 C2_16 F1_16 -83(2) . . . . ?
C3_16 C1_16 C2_16 F1_16 157.7(18) . . . . ?
C4_16 C1_16 C2_16 F1_16 37(2) . . . . ?
O1_16 C1_16 C2_16 F2_16 157(2) . . . . ?
C3_16 C1_16 C2_16 F2_16 37(2) . . . . ?
C4_16 C1_16 C2_16 F2_16 -84(2) . . . . ?
O1_16 C1_16 C2_16 F3_16 35(2) . . . . ?
C3_16 C1_16 C2_16 F3_16 -84.4(19) . . . . ?
C4_16 C1_16 C2_16 F3_16 154.9(19) . . . . ?
O1_16 C1_16 C3_16 F4_16 38(2) . . . . ?
C4_16 C1_16 C3_16 F4_16 -83(2) . . . . ?
C2_16 C1_16 C3_16 F4_16 156.8(18) . . . . ?
O1_16 C1_16 C3_16 F6_16 161(2) . . . . ?
C4_16 C1_16 C3_16 F6_16 40(2) . . . . ?
C2_16 C1_16 C3_16 F6_16 -80(2) . . . . ?
O1_16 C1_16 C3_16 F5_16 -81(2) . . . . ?
C4_16 C1_16 C3_16 F5_16 157.6(19) . . . . ?
C2_16 C1_16 C3_16 F5_16 37(2) . . . . ?
O1_16 C1_16 C4_16 F8_16 157(2) . . . . ?
C3_16 C1_16 C4_16 F8_16 -81(2) . . . . ?
C2_16 C1_16 C4_16 F8_16 37(2) . . . . ?
O1_16 C1_16 C4_16 F9_16 37(3) . . . . ?
C3_16 C1_16 C4_16 F9_16 160(2) . . . . ?
C2_16 C1_16 C4_16 F9_16 -83(2) . . . . ?
O1_16 C1_16 C4_16 F7_16 -85(3) . . . . ?
C3_16 C1_16 C4_16 F7_16 37(3) . . . . ?
C2_16 C1_16 C4_16 F7_16 155(2) . . . . ?
O1_22 Al2 O1_26 C1_26 -34(6) . . . . ?
O1_24 Al2 O1_26 C1_26 -150(6) . . . . ?
O1_23 Al2 O1_26 C1_26 91(6) . . . . ?
Al2 O1_26 C1_26 C4_26 -27(6) . . . . ?
Al2 O1_26 C1_26 C2_26 -149(5) . . . . ?
Al2 O1_26 C1_26 C3_26 94(6) . . . . ?
O1_26 C1_26 C2_26 F1_26 75(2) . . . . ?
C4_26 C1_26 C2_26 F1_26 -48(2) . . . . ?
C3_26 C1_26 C2_26 F1_26 -166.9(19) . . . . ?
O1_26 C1_26 C2_26 F2_26 -44(2) . . . . ?
C4_26 C1_26 C2_26 F2_26 -167(2) . . . . ?
C3_26 C1_26 C2_26 F2_26 74(2) . . . . ?
O1_26 C1_26 C2_26 F3_26 -166(2) . . . . ?
C4_26 C1_26 C2_26 F3_26 71(2) . . . . ?
C3_26 C1_26 C2_26 F3_26 -48(2) . . . . ?
O1_26 C1_26 C3_26 F4_26 -49(2) . . . . ?
C4_26 C1_26 C3_26 F4_26 73(2) . . . . ?
C2_26 C1_26 C3_26 F4_26 -167.2(19) . . . . ?
O1_26 C1_26 C3_26 F5_26 -176(2) . . . . ?
C4_26 C1_26 C3_26 F5_26 -54(2) . . . . ?
C2_26 C1_26 C3_26 F5_26 66(2) . . . . ?
O1_26 C1_26 C3_26 F6_26 68(2) . . . . ?
C4_26 C1_26 C3_26 F6_26 -169.6(18) . . . . ?
C2_26 C1_26 C3_26 F6_26 -50(2) . . . . ?
O1_26 C1_26 C4_26 F7_26 -51(3) . . . . ?
C2_26 C1_26 C4_26 F7_26 71(2) . . . . ?
C3_26 C1_26 C4_26 F7_26 -172.0(19) . . . . ?
O1_26 C1_26 C4_26 F8_26 -174(2) . . . . ?
C2_26 C1_26 C4_26 F8_26 -53(2) . . . . ?
C3_26 C1_26 C4_26 F8_26 64(2) . . . . ?
O1_26 C1_26 C4_26 F9_26 75(2) . . . . ?
C2_26 C1_26 C4_26 F9_26 -164.0(19) . . . . ?
C3_26 C1_26 C4_26 F9_26 -47(2) . . . . ?
C6_14 C1_14 C2_14 C3_14 -2(2) . . . . ?
F1_14 C1_14 C2_14 C3_14 178.9(15) . . . . ?
C1_14 C2_14 C3_14 C4_14 3(3) . . . . ?
C2_14 C3_14 C4_14 C5_14 -2(3) . . . . ?
C3_14 C4_14 C5_14 C6_14 -2(3) . . . . ?
F1_14 C1_14 C6_14 C5_14 177.7(14) . . . . ?
C2_14 C1_14 C6_14 C5_14 -1(2) . . . . ?
C4_14 C5_14 C6_14 C1_14 3(3) . . . . ?
 
_refine_diff_density_max    1.436
_refine_diff_density_min   -0.664
_refine_diff_density_rms    0.135

_shelxl_version_number 2014/6

_shelx_res_file
;
REM Solution 1  R1  0.276  Rweak  0.035,  Alpha = 0.1429  in P2(1)/c
REM Formula:  C118 N14 O16 F29 Al2 In2
TITL P21-c in P2(1)/c
CELL  0.71073  20.2872  28.7711  19.7149   90.000  117.303   90.000
ZERR    4.00   0.00050   0.00070   0.00060   0.0000   0.0013   0.0000
LATT  1
SYMM -X, 1/2+Y, 1/2-Z
SFAC  C  H  N  O  F  AL  IN
UNIT 344 156 24 32 300 8 8
TEMP -173.120
L.S. 10
ACTA
BOND $H
CONF
SIZE 0.4 0.15 0.07
LIST 4
FMAP 2
PLAN 20

WGHT    0.120000   33.800003
FVAR       0.11633   0.51116   0.38359   0.46257   0.47785   0.51950   0.72277
FVAR       0.19346   0.32869   0.22199   0.25852   0.28834   0.24910   0.33408
FVAR       0.15477   0.67563   0.30897   0.30744   0.16838   0.15598
IN1   7    0.568671    0.510023    0.521157    11.00000    0.04070    0.04854 =
         0.03543   -0.00110    0.01287    0.00681
IN2   7    0.491037    0.481414    0.373171    11.00000    0.04427    0.03400 =
         0.02473    0.00276    0.01281    0.00988
AL1   6   -0.017445    0.246586    0.010565    11.00000    0.03094    0.04493 =
         0.03235    0.00355    0.01264    0.00222
AL2   6    0.473963    0.172640    0.500543    11.00000    0.03145    0.04155 =
         0.01699    0.00080    0.00934    0.00054
SUMP 1 0.00001 1 5 1 8 1 9
SUMP 1 0.00001 1 6 1 10 1 11
SUMP 1 0.00001 1 4 1 12 1 13
SUMP 1 0.00001 1 2 1 14 1 15
SUMP 1 0.00001 1 3 1 18 1 17
SUMP 1 0.00001 1 16 1 19 1 20

RESI 1 PHEN
N1    3    0.675368    0.468140    0.600744    11.00000    0.04452    0.04554 =
         0.02714    0.00622    0.01085    0.00915
N2    3    0.664574    0.561694    0.570613    11.00000    0.03995    0.04764 =
         0.03804   -0.00882    0.01358   -0.00135
C1    1    0.680831    0.423112    0.613259    11.00000    0.05229    0.04510 =
         0.04519    0.00073    0.01997    0.01160
AFIX  43
H1    2    0.637296    0.404679    0.589015    11.00000   -1.20000
AFIX   0
C2    1    0.748838    0.400731    0.661372    11.00000    0.06215    0.05204 =
         0.05316    0.01395    0.02194    0.02228
AFIX  43
H2    2    0.750481    0.368148    0.669803    11.00000   -1.20000
AFIX   0
C3    1    0.810400    0.426360    0.694516    11.00000    0.04147    0.07178 =
         0.06010    0.02150    0.01311    0.02664
AFIX  43
H3    2    0.856544    0.412049    0.726570    11.00000   -1.20000
AFIX   0
C4    1    0.806715    0.475161    0.681702    11.00000    0.05850    0.06443 =
         0.05083    0.01462    0.02634    0.00929
C5    1    0.871599    0.505016    0.714153    11.00000    0.04498    0.09484 =
         0.05528    0.01375    0.01111    0.01197
AFIX  43
H5    2    0.918737    0.492094    0.746822    11.00000   -1.20000
AFIX   0
C6    1    0.865880    0.549447    0.698928    11.00000    0.05801    0.09376 =
         0.06405    0.01265    0.01582   -0.01758
AFIX  43
H6    2    0.909330    0.568107    0.720795    11.00000   -1.20000
AFIX   0
C7    1    0.795903    0.571151    0.650083    11.00000    0.05785    0.06752 =
         0.03800   -0.00288    0.02322   -0.00588
C8    1    0.787909    0.618848    0.630891    11.00000    0.07712    0.06078 =
         0.06139   -0.00970    0.04054   -0.03415
AFIX  43
H8    2    0.829885    0.638807    0.651342    11.00000   -1.20000
AFIX   0
C9    1    0.718805    0.636258    0.582292    11.00000    0.06722    0.04526 =
         0.06944   -0.00161    0.02777   -0.00250
AFIX  43
H9    2    0.712588    0.668214    0.568641    11.00000   -1.20000
AFIX   0
C10   1    0.660227    0.607120    0.554497    11.00000    0.04904    0.03045 =
         0.06150   -0.00402    0.02238   -0.00624
AFIX  43
H10   2    0.612893    0.619620    0.521391    11.00000   -1.20000
AFIX   0
C11   1    0.731154    0.543464    0.617726    11.00000    0.04089    0.04563 =
         0.02905   -0.00785    0.01347   -0.00202
C12   1    0.737401    0.494246    0.634225    11.00000    0.02921    0.05328 =
         0.02534   -0.00259    0.00922    0.00850
RESI 0
RESI 2 PHEN
N1    3    0.553937    0.484228    0.300454    11.00000    0.03557    0.03672 =
         0.03096   -0.00402    0.00829   -0.00221
N2    3    0.554738    0.409065    0.384041    11.00000    0.04081    0.03023 =
         0.02470    0.00086    0.00813    0.00268
C1    1    0.553342    0.520568    0.256850    11.00000    0.06363    0.04011 =
         0.03853   -0.00358    0.02213   -0.00076
AFIX  43
H1    2    0.519088    0.545083    0.248496    11.00000   -1.20000
AFIX   0
C2    1    0.600221    0.523702    0.223893    11.00000    0.07904    0.05083 =
         0.03858    0.00459    0.03366   -0.00979
AFIX  43
H2    2    0.596972    0.549630    0.192671    11.00000   -1.20000
AFIX   0
C3    1    0.651136    0.489739    0.235985    11.00000    0.06808    0.05442 =
         0.04475   -0.00692    0.03198   -0.01467
AFIX  43
H3    2    0.684296    0.492090    0.214343    11.00000   -1.20000
AFIX   0
C4    1    0.653923    0.451644    0.280354    11.00000    0.04600    0.04657 =
         0.03392   -0.02014    0.02182   -0.00726
C5    1    0.705468    0.413876    0.296990    11.00000    0.06089    0.06098 =
         0.07400   -0.02928    0.04590   -0.00274
AFIX  43
H5    2    0.740234    0.414970    0.277221    11.00000   -1.20000
AFIX   0
C6    1    0.706363    0.377877    0.338505    11.00000    0.06117    0.04183 =
         0.07733   -0.01077    0.03818    0.00373
AFIX  43
H6    2    0.741649    0.353858    0.347920    11.00000   -1.20000
AFIX   0
C7    1    0.655587    0.374068    0.369709    11.00000    0.04805    0.03822 =
         0.05994   -0.01111    0.02700    0.00713
C8    1    0.653714    0.336162    0.413642    11.00000    0.04911    0.03405 =
         0.07928    0.00006    0.02796    0.01238
AFIX  43
H8    2    0.687891    0.311284    0.424547    11.00000   -1.20000
AFIX   0
C9    1    0.603628    0.335172    0.440127    11.00000    0.05442    0.02672 =
         0.06657    0.01011    0.02566    0.00681
AFIX  43
H9    2    0.600897    0.309087    0.468277    11.00000   -1.20000
AFIX   0
C10   1    0.555593    0.372556    0.426198    11.00000    0.04596    0.03791 =
         0.04208    0.00807    0.01595    0.00090
AFIX  43
H10   2    0.522072    0.372071    0.447550    11.00000   -1.20000
AFIX   0
C11   1    0.604785    0.410245    0.356195    11.00000    0.05154    0.03082 =
         0.02988   -0.00985    0.02010   -0.00486
C12   1    0.603835    0.449342    0.311103    11.00000    0.03897    0.03137 =
         0.03451   -0.00812    0.01067    0.00510
RESI 0
RESI 3 PHEN
N1    3    0.410563    0.536738    0.284271    11.00000    0.05860    0.05000 =
         0.00924    0.00208    0.00620    0.01741
N2    3    0.385432    0.444248    0.282796    11.00000    0.02818    0.04076 =
         0.02664    0.00120    0.01122    0.00147
C1    1    0.423194    0.582875    0.285835    11.00000    0.08703    0.04073 =
         0.02923    0.00444    0.01969    0.01660
AFIX  43
H1    2    0.469937    0.594648    0.322038    11.00000   -1.20000
AFIX   0
C2    1    0.370519    0.613702    0.236601    11.00000    0.09822    0.04443 =
         0.03024    0.00945    0.02638    0.03157
AFIX  43
H2    2    0.380776    0.646057    0.239332    11.00000   -1.20000
AFIX   0
C3    1    0.304846    0.597051    0.185063    11.00000    0.08733    0.05756 =
         0.03561    0.01948    0.02334    0.04289
AFIX  43
H3    2    0.268556    0.617741    0.150351    11.00000   -1.20000
AFIX   0
C4    1    0.289211    0.549698    0.181839    11.00000    0.05157    0.06515 =
         0.04399    0.00892    0.02797    0.01629
C5    1    0.221255    0.529765    0.129686    11.00000    0.06572    0.07692 =
         0.08388    0.03611    0.03649    0.03561
AFIX  43
H5    2    0.184079    0.549261    0.093245    11.00000   -1.20000
AFIX   0
C6    1    0.207584    0.485159    0.129757    11.00000    0.04004    0.08483 =
         0.08212    0.01283    0.02058    0.00870
AFIX  43
H6    2    0.160258    0.473350    0.095078    11.00000   -1.20000
AFIX   0
C7    1    0.263164    0.453985    0.181517    11.00000    0.04078    0.06833 =
         0.04663    0.02202    0.01832    0.01787
C8    1    0.250505    0.405643    0.182182    11.00000    0.03605    0.08887 =
         0.05727    0.00612    0.01758   -0.00233
AFIX  43
H8    2    0.204148    0.392663    0.147400    11.00000   -1.20000
AFIX   0
C9    1    0.304916    0.378017    0.232730    11.00000    0.04685    0.05728 =
         0.04691    0.00753    0.01912   -0.00579
AFIX  43
H9    2    0.297181    0.345585    0.234730    11.00000   -1.20000
AFIX   0
C10   1    0.372535    0.398361    0.281733    11.00000    0.04601    0.05262 =
         0.03688    0.00740    0.01929    0.00826
AFIX  43
H10   2    0.411346    0.378882    0.316003    11.00000   -1.20000
AFIX   0
C11   1    0.330372    0.471395    0.232610    11.00000    0.01604    0.05824 =
         0.01883    0.00521    0.00406    0.00652
C12   1    0.344113    0.520147    0.232892    11.00000    0.05213    0.03986 =
         0.02273    0.01664    0.02024    0.03206
RESI 0

FLAT_FB F1 > C6
SAME_FB C1 > C6

RESI 4 FB
F1    5    0.194764    0.524704    0.797398    11.00000    0.13364    0.12942 =
         0.14144    0.00307    0.07269   -0.02588
C1    1    0.126338    0.535567    0.740812    11.00000    0.10118    0.10551 =
         0.11152   -0.02387    0.06741   -0.03825
C2    1    0.109613    0.581048    0.729535    11.00000    0.10379    0.06986 =
         0.13037   -0.04039    0.08725   -0.03914
AFIX  43
H2    2    0.143584    0.604387    0.759606    11.00000   -1.20000
AFIX   0
C3    1    0.041049    0.591742    0.672422    11.00000    0.14765    0.06386 =
         0.13157   -0.04188    0.10473   -0.04283
AFIX  43
H3    2    0.026661    0.623445    0.662736    11.00000   -1.20000
AFIX   0
C4    1   -0.007982    0.557879    0.628339    11.00000    0.13221    0.10999 =
         0.10324   -0.01774    0.05843   -0.05007
AFIX  43
H4    2   -0.055263    0.565543    0.587916    11.00000   -1.20000
AFIX   0
C5    1    0.015267    0.511545    0.646011    11.00000    0.18398    0.09438 =
         0.16752   -0.07485    0.11968   -0.07844
AFIX  43
H5    2   -0.017608    0.487398    0.617206    11.00000   -1.20000
AFIX   0
C6    1    0.083788    0.499898    0.703413    11.00000    0.13026    0.08613 =
         0.13545   -0.04453    0.06819   -0.04282
AFIX  43
H6    2    0.099599    0.468558    0.715486    11.00000   -1.20000
AFIX   0
RESI 0
RESI 5 FB
F1    5    0.356771    0.422925    0.599757    11.00000    0.11345    0.09078 =
         0.06695   -0.01440    0.02789    0.02294
C1    1    0.291169    0.445157    0.585514    11.00000    0.05650    0.06562 =
         0.05678   -0.01274    0.01312   -0.00061
C2    1    0.245904    0.423344    0.609707    11.00000    0.10676    0.06762 =
         0.08435    0.00485    0.01121   -0.02722
AFIX  43
H2    2    0.259206    0.394215    0.635143    11.00000   -1.20000
AFIX   0
C3    1    0.180557    0.444863    0.596089    11.00000    0.06258    0.12490 =
         0.14007    0.03624    0.03110   -0.03530
AFIX  43
H3    2    0.147074    0.429822    0.610332    11.00000   -1.20000
AFIX   0
C4    1    0.162986    0.487935    0.562075    11.00000    0.07130    0.09848 =
         0.10228    0.02436    0.03694    0.00076
AFIX  43
H4    2    0.119496    0.503977    0.555423    11.00000   -1.20000
AFIX   0
C5    1    0.211816    0.507059    0.537753    11.00000    0.08475    0.06692 =
         0.05167    0.00804    0.02124   -0.00887
AFIX  43
H5    2    0.199707    0.536069    0.511863    11.00000   -1.20000
AFIX   0
C6    1    0.276111    0.485686    0.549755    11.00000    0.06185    0.06157 =
         0.03461   -0.00512    0.01203    0.00074
AFIX  43
H6    2    0.308873    0.499308    0.533135    11.00000   -1.20000
AFIX   0
RESI 0

SADI_CCF3 O1 C1
SADI_CCF3 0.04 O1 C2 O1 C3 O1 C4
SADI_CCF3 C1 C2 C1 C3 C1 C4
SADI_CCF3 0.04 C2 C3 C3 C4 C2 C4
SADI_CCF3 0.1 F1 C1 F2 C1 F3 C1 F4 C1 F5 C1 F6 C1 F7 C1 F8 C1 F9 C1
SADI_CCF3 F1 C2 F2 C2 F3 C2 F4 C3 F5 C3 F6 C3 F7 C4 F8 C4 F9 C4
SADI_CCF3 0.04 F1 F2 F2 F3 F3 F1 F4 F5 F5 F6 F6 F4 F7 F8 F8 F9 F9 F7
SIMU_CCF3 O1 > F9
RIGU_CCF3 O1 > F9
DFIX -1.9 F3_25 F8_25

SADI Al1_0 O1_6 Al1_0 O1_7 Al1_0 O1_8 Al1_0 O1_9 Al2_0 O1_10 Al2_0 O1_11 =
 AL2_0 O1_12 AL2_0 O1_13 AL2_0 O1_15 AL2_0 O1_16 AL2_0 O1_17 AL1_0 O1_18 =
 AL2_0 O1_19 AL1_0 O1_20 AL1_0 O1_21 AL2_0 O1_22 AL2_0 O1_23 AL2_0 O1_24 =
 AL1_0 O1_25 AL2_0 O1_26 AL1_0 O1_27

SADI Al1_0 C1_6 Al1_0 C1_7 Al1_0 C1_8 Al1_0 C1_9 Al2_0 C1_10 Al2_0 C1_11 =
 AL2_0 C1_12 AL2_0 C1_13 AL2_0 C1_15 AL2_0 C1_16 AL2_0 C1_17 AL1_0 C1_18 =
 AL2_0 C1_19 AL1_0 C1_20 AL1_0 C1_21 AL2_0 C1_22 AL2_0 C1_23 AL2_0 C1_24 =
 AL1_0 C1_25 AL2_0 C1_26 AL1_0 C1_27

EADP O1_6 O1_18 O1_21
EADP C1_6 C1_18 C1_21
EADP C2_6 C3_18 C4_21
EADP C3_6 C2_18 C3_21
EADP C4_6 C4_18 C2_21
EADP F1_6 F4_18 F9_21
EADP F2_6 F5_18 F7_21
EADP F3_6 F6_21 F8_21
EADP F4_6 F2_18 F4_21
EADP F5_6 F6_21
EADP F6_6 F1_18 F5_21
EADP F7_6 F3_21
EADP F8_6 F9_18 F2_21
EADP F9_6 F8_18

EADP O1_7 O1_25 O1_27
EADP C1_7 C1_25 C1_27
EADP C2_7 C2_25 C3_27
EADP C3_7 C3_25 C2_27
EADP C4_7 C4_25 C4_27
EADP F1_7 F3_25 F4_27
EADP F2_7 F2_25 F3_27
EADP F4_7 F5_25 F1_27
EADP F5_7 F4_25 F9_27
EADP F6_7 F6_25
EADP F7_7 F8_25
EADP F8_7 F7_25 F7_27

EADP O1_9 O1_20
EADP C1_9 C1_20
EADP C2_9 C3_20
EADP C3_9 C2_20
EADP C4_9 C4_20
EADP F1_9 F5_20
EADP F2_9 F3_20
EADP F3_9 F6_20
EADP F4_9 F1_20
EADP F5_9 F2_20
EADP F6_9 F9_20
EADP F7_9 F8_20
EADP F8_9 F7_20
EADP F9_9 F4_20

EADP O1_10 O1_19 O1_22
EADP C1_10 C1_19 C1_22
EADP C2_10 C2_19 C4_22
EADP C3_10 C4_19 C3_22
EADP C4_10 C3_19 C2_22
EADP F1_10 F1_19 F7_22
EADP F2_10 F3_19 F9_22
EADP F3_10 F2_19 F8_22
EADP F4_10 F7_19 F6_22
EADP F5_10 F9_19 F5_22
EADP F6_10 F8_19 F4_22
EADP F7_10 F4_19 F3_22
EADP F8_10 F5_19 F1_22
EADP F9_10 F6_19 F2_22

EADP O1_11 O1_17 O1_23
EADP C1_11 C1_17 C1_23
EADP C2_11 C4_17 C3_23
EADP C3_11 C3_17 C2_23
EADP C4_11 C2_17 C4_23
EADP F1_11 F7_17 F4_23
EADP F2_11 F5_23
EADP F3_11 F8_17
EADP F9_17 F6_23
EADP F4_11 F5_17
EADP F5_11 F6_17 F3_23
EADP F6_11 F3_17
EADP F7_11 F8_23
EADP F8_11 F2_17 F1_23
EADP F9_11 F1_17 F9_23

EADP O1_12 O1_15 O1_24
EADP C1_12 C1_15 C1_24
EADP C2_12 C2_15 C4_24
EADP C3_12 C3_15 C2_24
EADP C4_12 C4_15 C3_24
EADP F1_12 F9_15 F4_24
EADP F2_12 F1_15
EADP F3_12 F2_15
EADP F4_12 F3_15 F8_24
EADP F5_12 F6_15 F2_24
EADP F6_12 F5_15 F1_24
EADP F7_12 F8_15
EADP F8_12 F4_15 F3_24
EADP F9_12 F7_15

EADP O1_13 O1_16 O1_26
EADP C1_13 C1_16 C1_26
EADP C2_13 C4_16 C2_26
EADP C3_13 C3_16 C3_26
EADP C4_13 C2_16 C4_26
EADP F1_13 F9_16 F1_26
EADP F2_13 F7_16 F2_26
EADP F3_13 F8_16 F3_26
EADP F4_13 F4_16 F6_26
EADP F5_13 F6_16 F5_26
EADP F6_13 F5_16 F4_26
EADP F7_13 F3_16 F9_26
EADP F8_13 F7_26
EADP F9_13 F1_16 F8_26

RESI 6 CCF3
PART 1 51
O1    4   -0.098316    0.244366   -0.074689    51.00000    0.03052    0.04113 =
         0.03640    0.01141    0.00667   -0.00796
C1    1   -0.136975    0.260625   -0.146443    51.00000    0.03263    0.04401 =
         0.03829    0.01083    0.00713   -0.00008
C2    1   -0.216079    0.273692   -0.160313    51.00000    0.03625    0.05921 =
         0.04909    0.00590    0.01037    0.00054
F1    5   -0.211621    0.311929   -0.120357    51.00000    0.05417    0.06572 =
         0.06100    0.00347    0.02018    0.01004
F2    5   -0.244588    0.240682   -0.134107    51.00000    0.02853    0.06125 =
         0.05662    0.00725    0.01633    0.00368
F3    5   -0.260694    0.282863   -0.233621    51.00000    0.04949    0.06825 =
         0.05071    0.00785    0.00868    0.00484
C3    1   -0.141923    0.222444   -0.204082    51.00000    0.04961    0.05413 =
         0.04794    0.00462    0.01325   -0.00038
F4    5   -0.189034    0.188274   -0.208890    51.00000    0.05132    0.04833 =
         0.05877   -0.00206    0.01620   -0.00067
F5    5   -0.162128    0.240040   -0.273873    51.00000    0.04949    0.06825 =
         0.05071    0.00785    0.00868    0.00484
F6    5   -0.076568    0.202178   -0.183073    51.00000    0.05481    0.06858 =
         0.05420    0.00509    0.01942    0.00751
C4    1   -0.098475    0.303862   -0.159046    51.00000    0.04852    0.05505 =
         0.04956    0.01706    0.00882   -0.00791
F7    5   -0.069800    0.330947   -0.097038    51.00000    0.05640    0.05482 =
         0.05617    0.01471    0.01367   -0.01337
F8    5   -0.145293    0.330173   -0.217167    51.00000    0.06047    0.05702 =
         0.05606    0.02294    0.01355   -0.00389
F9    5   -0.041862    0.291340   -0.172787    51.00000    0.05121    0.07953 =
         0.05708    0.02804    0.01531   -0.00324
PART 0
RESI 0

rem the following was inserted by DSR:
RESI 18 CCF3
PART 2 81
O1    4   -0.072746    0.263824   -0.082468    81.00000    0.03052    0.04113 =
         0.03640    0.01141    0.00667   -0.00796
C1    1   -0.139584    0.261911   -0.144333    81.00000    0.03263    0.04401 =
         0.03829    0.01083    0.00713   -0.00008
C2    1   -0.153062    0.213265   -0.181380    81.00000    0.04961    0.05413 =
         0.04794    0.00462    0.01325   -0.00038
F1    5   -0.117147    0.207428   -0.222983    81.00000    0.05481    0.06858 =
         0.05420    0.00509    0.01942    0.00751
F2    5   -0.225863    0.206973   -0.225560    81.00000    0.05132    0.04833 =
         0.05877   -0.00206    0.01620   -0.00067
F3    5   -0.131977    0.178021   -0.131711    81.00000    0.06478    0.06085 =
         0.06672    0.01622    0.02702    0.00773
C3    1   -0.199701    0.272237   -0.118744    81.00000    0.03625    0.05921 =
         0.04909    0.00590    0.01037    0.00054
F4    5   -0.177978    0.308073   -0.070166    81.00000    0.05417    0.06572 =
         0.06100    0.00347    0.02018    0.01004
F5    5   -0.207340    0.235112   -0.083141    81.00000    0.02853    0.06125 =
         0.05662    0.00725    0.01633    0.00368
F6    5   -0.264628    0.285768   -0.174173    81.00000    0.03302    0.07096 =
         0.05169    0.00972    0.01836    0.01193
C4    1   -0.144570    0.298494   -0.203699    81.00000    0.04852    0.05505 =
         0.04956    0.01706    0.00882   -0.00791
F7    5   -0.203138    0.289412   -0.270499    81.00000    0.05028    0.08524 =
         0.04934    0.01720    0.00787   -0.00419
F8    5   -0.084905    0.298180   -0.215667    81.00000    0.05121    0.07953 =
         0.05708    0.02804    0.01531   -0.00324
F9    5   -0.153045    0.341076   -0.182080    81.00000    0.06047    0.05702 =
         0.05606    0.02294    0.01355   -0.00389
PART 0
RESI 0

rem the following was inserted by DSR:
RESI 21 CCF3
PART 3 91
O1    4   -0.099727    0.248192   -0.072794    91.00000    0.03052    0.04113 =
         0.03640    0.01141    0.00667   -0.00796
C1    1   -0.138728    0.265807   -0.143440    91.00000    0.03263    0.04401 =
         0.03829    0.01083    0.00713   -0.00008
C2    1   -0.111443    0.315480   -0.148142    91.00000    0.04852    0.05505 =
         0.04956    0.01706    0.00882   -0.00791
F1    5   -0.137708    0.346876   -0.117215    91.00000    0.06071    0.05100 =
         0.06235    0.00470    0.01134   -0.00693
F2    5   -0.129695    0.328088   -0.219899    91.00000    0.06047    0.05702 =
         0.05606    0.02294    0.01355   -0.00389
F3    5   -0.037229    0.318568   -0.107959    91.00000    0.05640    0.05482 =
         0.05617    0.01471    0.01367   -0.01337
C3    1   -0.130794    0.233827   -0.202174    91.00000    0.04961    0.05413 =
         0.04794    0.00462    0.01325   -0.00038
F4    5   -0.136280    0.189121   -0.186051    91.00000    0.05132    0.04833 =
         0.05877   -0.00206    0.01620   -0.00067
F5    5   -0.063190    0.239848   -0.195772    91.00000    0.05481    0.06858 =
         0.05420    0.00509    0.01942    0.00751
F6    5   -0.184307    0.243816   -0.272812    91.00000    0.04949    0.06825 =
         0.05071    0.00785    0.00868    0.00484
C4    1   -0.221350    0.268008   -0.162148    91.00000    0.03625    0.05921 =
         0.04909    0.00590    0.01037    0.00054
F7    5   -0.252992    0.226214   -0.181111    91.00000    0.02853    0.06125 =
         0.05662    0.00725    0.01633    0.00368
F8    5   -0.259632    0.296563   -0.220187    91.00000    0.04949    0.06825 =
         0.05071    0.00785    0.00868    0.00484
F9    5   -0.232628    0.285015   -0.105957    91.00000    0.05417    0.06572 =
         0.06100    0.00347    0.02018    0.01004
PART 0
RESI 0
rem End of DSR entry

rem rem dsr put OC(CF3)3 with O1 C1 C2 on Q94 C1_6 Q19 part 3 occ 91 resi =
rem CCF3

rem End of DSR entry

rem rem dsr put OC(CF3)3 with O1 C1 C2 on Q62 C1_6 Q77 part 2 occ -51 resi =
rem CCF3

RESI 7 CCF3
PART 1 161
O1    4    0.053897    0.240387   -0.011423   161.00000    0.03518    0.06630 =
         0.05785    0.00580    0.02178    0.01130
C1    1    0.124975    0.243409    0.003495   161.00000    0.03182    0.07786 =
         0.06717    0.01405    0.02081    0.01245
C2    1    0.131880    0.248436   -0.071159   161.00000    0.05924    0.09698 =
         0.08204    0.02424    0.03811    0.02431
F1    5    0.109391    0.292192   -0.099875   161.00000    0.07447    0.10415 =
         0.08812    0.03360    0.04095    0.02395
F2    5    0.085929    0.219425   -0.122363   161.00000    0.07369    0.11520 =
         0.07623    0.01019    0.03454    0.03094
F3    5    0.200736    0.238785   -0.059870   161.00000    0.06612    0.14670 =
         0.10345    0.03338    0.06090    0.03904
C3    1    0.167011    0.199155    0.046836   161.00000    0.05829    0.08392 =
         0.07527    0.01995    0.03130    0.02317
F4    5    0.143981    0.162874   -0.003971   161.00000    0.08657    0.07640 =
         0.08844    0.02106    0.03229    0.02728
F5    5    0.240047    0.203267    0.076550   161.00000    0.05992    0.10876 =
         0.08488    0.02823    0.03028    0.02438
F6    5    0.151356    0.190912    0.104916   161.00000    0.06327    0.10720 =
         0.07140    0.03147    0.02571    0.02039
C4    1    0.162464    0.286374    0.053862   161.00000    0.04514    0.09128 =
         0.08151    0.00616    0.02545    0.00397
F7    5    0.230875    0.294242    0.061353   161.00000    0.05802    0.10988 =
         0.11391    0.00347    0.04247   -0.00612
F8    5    0.171762    0.279318    0.125023   161.00000    0.04407    0.09516 =
         0.07440   -0.00293    0.01673   -0.00678
F9    5    0.120816    0.324432    0.025570   161.00000    0.06238    0.06194 =
         0.10596    0.00242    0.04836   -0.00410
PART 0
RESI 0

RESI 25 CCF3
PART 2 191
O1    4    0.055912    0.247855   -0.009215   191.00000    0.03518    0.06630 =
         0.05785    0.00580    0.02178    0.01130
C1    1    0.122637    0.245463   -0.005025   191.00000    0.03182    0.07786 =
         0.06717    0.01405    0.02081    0.01245
C2    1    0.120594    0.258435   -0.082929   191.00000    0.05924    0.09698 =
         0.08204    0.02424    0.03811    0.02431
F1    5    0.051606    0.266386   -0.138480   191.00000    0.06747    0.12978 =
         0.08479    0.02713    0.03157    0.02906
F2    5    0.146375    0.226429   -0.114324   191.00000    0.07369    0.11520 =
         0.07623    0.01019    0.03454    0.03094
F3    5    0.156336    0.298296   -0.082170   191.00000    0.07447    0.10415 =
         0.08812    0.03360    0.04095    0.02395
C3    1    0.156197    0.195745    0.015937   191.00000    0.05829    0.08392 =
         0.07527    0.01995    0.03130    0.02317
F4    5    0.227556    0.194053    0.029507   191.00000    0.05992    0.10876 =
         0.08488    0.02823    0.03028    0.02438
F5    5    0.117222    0.168512   -0.045276   191.00000    0.08657    0.07640 =
         0.08844    0.02106    0.03229    0.02728
F6    5    0.154374    0.176510    0.076932   191.00000    0.06327    0.10720 =
         0.07140    0.03147    0.02571    0.02039
C4    1    0.179326    0.278232    0.056759   191.00000    0.04514    0.09128 =
         0.08151    0.00616    0.02545    0.00397
F7    5    0.158274    0.306026    0.097657   191.00000    0.04407    0.09516 =
         0.07440   -0.00293    0.01673   -0.00678
F8    5    0.209803    0.306342    0.024243   191.00000    0.05802    0.10988 =
         0.11391    0.00347    0.04247   -0.00612
F9    5    0.234874    0.251533    0.106897   191.00000    0.04662    0.10211 =
         0.08506    0.00012    0.01996    0.00450
PART 0
RESI 0

RESI 27 CCF3
PART 3 201
O1    4    0.054091    0.236586   -0.010966   201.00000    0.03518    0.06630 =
         0.05785    0.00580    0.02178    0.01130
C1    1    0.124026    0.241149    0.001005   201.00000    0.03182    0.07786 =
         0.06717    0.01405    0.02081    0.01245
C2    1    0.150347    0.197608   -0.026537   201.00000    0.05829    0.08392 =
         0.07527    0.01995    0.03130    0.02317
F1    5    0.158775    0.160597    0.017259   201.00000    0.08657    0.07640 =
         0.08844    0.02106    0.03229    0.02728
F2    5    0.216082    0.208132   -0.022999   201.00000    0.06614    0.09231 =
         0.10097    0.02854    0.04437    0.03302
F3    5    0.099050    0.190624   -0.097306   201.00000    0.07369    0.11520 =
         0.07623    0.01019    0.03454    0.03094
C3    1    0.132461    0.282309   -0.044902   201.00000    0.05924    0.09698 =
         0.08204    0.02424    0.03811    0.02431
F4    5    0.103397    0.271029   -0.119758   201.00000    0.07447    0.10415 =
         0.08812    0.03360    0.04095    0.02395
F5    5    0.205102    0.290428   -0.019412   201.00000    0.06243    0.10731 =
         0.10481    0.02941    0.04205    0.01395
F6    5    0.098327    0.319878   -0.038192   201.00000    0.07824    0.09555 =
         0.10308    0.03119    0.05204    0.02411
C4    1    0.177504    0.245779    0.087015   201.00000    0.04514    0.09128 =
         0.08151    0.00616    0.02545    0.00397
F7    5    0.142753    0.249024    0.130010   201.00000    0.04407    0.09516 =
         0.07440   -0.00293    0.01673   -0.00678
F8    5    0.226766    0.280093    0.103970   201.00000    0.04614    0.10027 =
         0.06295    0.02092    0.00570    0.00196
F9    5    0.217507    0.206605    0.107353   201.00000    0.05992    0.10876 =
         0.08488    0.02823    0.03028    0.02438
PART 0
RESI 0

RESI 8 CCF3
O1    4   -0.024289    0.202829    0.065613    11.00000    0.05567    0.05879 =
         0.05770    0.01644    0.02846    0.00398
C1    1   -0.046717    0.160431    0.075539    11.00000    0.07644    0.05182 =
         0.07303    0.01310    0.03966   -0.00173
C2    1    0.005501    0.140731    0.154887    11.00000    0.10794    0.06883 =
         0.08068    0.02647    0.04450    0.01514
F1    5    0.067996    0.125924    0.155363    11.00000    0.10266    0.10221 =
         0.10655    0.02778    0.04293    0.02629
F2    5    0.024097    0.171861    0.209266    11.00000    0.14016    0.09342 =
         0.07751    0.01230    0.04170    0.00555
F3    5   -0.025623    0.103984    0.171778    11.00000    0.15855    0.08251 =
         0.13152    0.04410    0.08467    0.00981
C3    1   -0.125922    0.163169    0.067688    11.00000    0.08893    0.07752 =
         0.09688    0.01361    0.05451   -0.00420
F4    5   -0.123906    0.179379    0.132317    11.00000    0.12040    0.11209 =
         0.11116   -0.00764    0.07620   -0.01307
F5    5   -0.163288    0.123103    0.049734    11.00000    0.11416    0.09685 =
         0.15167   -0.00038    0.07576   -0.02772
F6    5   -0.167938    0.192246    0.011654    11.00000    0.07440    0.10611 =
         0.11035    0.01776    0.04854   -0.00587
C4    1   -0.048365    0.126475    0.014015    11.00000    0.09441    0.06742 =
         0.08555    0.00212    0.04691   -0.00339
F7    5   -0.052713    0.082606    0.027669    11.00000    0.16327    0.06635 =
         0.13105   -0.00051    0.08755   -0.01487
F8    5   -0.106345    0.135639   -0.053811    11.00000    0.10294    0.08673 =
         0.09811   -0.00863    0.04442   -0.01036
F9    5    0.011154    0.132625    0.001500    11.00000    0.10406    0.08399 =
         0.11129   -0.01572    0.06398   -0.00792
RESI 0
RESI 9 CCF3
PART 1 71
O1    4   -0.005944    0.297944    0.060567    71.00000    0.05151    0.06278 =
         0.05121   -0.01041    0.02285   -0.00063
C1    1   -0.016876    0.323537    0.110726    71.00000    0.06412    0.06776 =
         0.05819   -0.01065    0.03139   -0.00008
C2    1    0.020759    0.371695    0.119469    71.00000    0.08274    0.06816 =
         0.07097   -0.00997    0.03435   -0.00207
F1    5    0.006016    0.386711    0.049159    71.00000    0.10747    0.07913 =
         0.07176   -0.00609    0.04440   -0.01301
F2    5    0.092838    0.367824    0.164101    71.00000    0.07548    0.10062 =
         0.09343   -0.01364    0.02973   -0.01067
F3    5   -0.003758    0.401704    0.153606    71.00000    0.10434    0.07930 =
         0.08586   -0.02531    0.04229   -0.00092
C3    1    0.015919    0.300039    0.189971    71.00000    0.07528    0.08543 =
         0.06099   -0.00467    0.02768    0.00240
F4    5    0.084583    0.282761    0.210269    71.00000    0.08475    0.09640 =
         0.07496    0.00580    0.02728    0.01399
F5    5    0.019290    0.331307    0.240824    71.00000    0.11496    0.09472 =
         0.07300   -0.00612    0.04695    0.00465
F6    5   -0.026095    0.264256    0.193225    71.00000    0.09505    0.10123 =
         0.07814    0.00086    0.05006   -0.00487
C4    1   -0.101042    0.331145    0.082652    71.00000    0.06245    0.07654 =
         0.07955   -0.00919    0.03755    0.00039
F7    5   -0.119431    0.345639    0.134502    71.00000    0.08739    0.10180 =
         0.10712   -0.01860    0.05676    0.00503
F8    5   -0.134842    0.288899    0.060287    71.00000    0.06864    0.09645 =
         0.10748   -0.02239    0.04437   -0.01204
F9    5   -0.127366    0.362005    0.026014    71.00000    0.07975    0.08580 =
         0.08874   -0.00059    0.02842    0.00979
PART 0
RESI 0

rem the following was inserted by DSR:
RESI 20 CCF3
PART 2 -71
O1    4   -0.002705    0.297077    0.061405   -71.00000    0.05151    0.06278 =
         0.05121   -0.01041    0.02285   -0.00063
C1    1   -0.013525    0.322388    0.112900   -71.00000    0.06412    0.06776 =
         0.05819   -0.01065    0.03139   -0.00008
C2    1    0.055216    0.316035    0.191285   -71.00000    0.07528    0.08543 =
         0.06099   -0.00467    0.02768    0.00240
F1    5    0.071203    0.270245    0.200730   -71.00000    0.08475    0.09640 =
         0.07496    0.00580    0.02728    0.01399
F2    5    0.044985    0.330809    0.249483   -71.00000    0.11496    0.09472 =
         0.07300   -0.00612    0.04695    0.00465
F3    5    0.113962    0.336635    0.192265   -71.00000    0.07548    0.10062 =
         0.09343   -0.01364    0.02973   -0.01067
C3    1   -0.020074    0.373480    0.086918   -71.00000    0.08274    0.06816 =
         0.07097   -0.00997    0.03435   -0.00207
F4    5   -0.081196    0.381913    0.021972   -71.00000    0.07975    0.08580 =
         0.08874   -0.00059    0.02842    0.00979
F5    5    0.037713    0.388300    0.075165   -71.00000    0.10747    0.07913 =
         0.07176   -0.00609    0.04440   -0.01301
F6    5   -0.022584    0.400482    0.140672   -71.00000    0.10434    0.07930 =
         0.08586   -0.02531    0.04229   -0.00092
C4    1   -0.082529    0.303371    0.117735   -71.00000    0.06245    0.07654 =
         0.07955   -0.00919    0.03755    0.00039
F7    5   -0.138977    0.293594    0.048484   -71.00000    0.06864    0.09645 =
         0.10748   -0.02239    0.04437   -0.01204
F8    5   -0.105787    0.334976    0.151113   -71.00000    0.08739    0.10180 =
         0.10712   -0.01860    0.05676    0.00503
F9    5   -0.070513    0.264131    0.158904   -71.00000    0.09505    0.10123 =
         0.07814    0.00086    0.05006   -0.00487
PART 0
RESI 0
rem End of DSR entry

rem rem dsr put OC(CF3)3 with O1 C1 C2 C3 on O1_9 C1_9 Q88 Q98 part 2 occ =
rem -71 resi CCF3

RESI 10 CCF3
PART 1 61
O1    4    0.407336    0.202153    0.424287    61.00000    0.06750    0.07123 =
         0.02959    0.00770    0.01775    0.00380
C1    1    0.373394    0.213013    0.349567    61.00000    0.06465    0.04919 =
         0.02783    0.00292    0.01396    0.00035
C2    1    0.291354    0.223901    0.327523    61.00000    0.07299    0.08509 =
         0.05822    0.00498    0.02535    0.00719
F1    5    0.255077    0.183375    0.316994    61.00000    0.08681    0.10638 =
         0.06631    0.00228    0.02723   -0.01675
F2    5    0.284426    0.246151    0.383638    61.00000    0.07936    0.09634 =
         0.06638    0.00066    0.03648    0.00554
F3    5    0.256584    0.248825    0.263705    61.00000    0.08114    0.09326 =
         0.06890    0.01336    0.02488    0.01770
C3    1    0.380176    0.174370    0.299702    61.00000    0.08280    0.05819 =
         0.03221    0.00232    0.00709    0.01539
F4    5    0.328505    0.177763    0.227119    61.00000    0.09894    0.06388 =
         0.03086   -0.00511    0.00189    0.02620
F5    5    0.446654    0.176369    0.301718    61.00000    0.08327    0.07962 =
         0.02710   -0.00210    0.00886    0.02505
F6    5    0.373965    0.132321    0.327354    61.00000    0.09191    0.05102 =
         0.04135   -0.00071    0.00963    0.01327
C4    1    0.411761    0.257290    0.339959    61.00000    0.07296    0.05565 =
         0.04299    0.00500    0.02344    0.00285
F7    5    0.484502    0.250117    0.371223    61.00000    0.07085    0.06811 =
         0.06361    0.01495    0.02692   -0.00038
F8    5    0.401830    0.293764    0.375137    61.00000    0.07746    0.05556 =
         0.06896   -0.00964    0.03458   -0.01067
F9    5    0.388588    0.269470    0.267645    61.00000    0.07620    0.05491 =
         0.04582    0.01018    0.02712    0.00007
PART 0
RESI 0

rem the following was inserted by DSR:
RESI 19 CCF3
PART 2 101
O1    4    0.416996    0.205141    0.422592   101.00000    0.06750    0.07123 =
         0.02959    0.00770    0.01775    0.00380
C1    1    0.374361    0.208738    0.346646   101.00000    0.06465    0.04919 =
         0.02783    0.00292    0.01396    0.00035
C2    1    0.294891    0.222221    0.330987   101.00000    0.07299    0.08509 =
         0.05822    0.00498    0.02535    0.00719
F1    5    0.245750    0.208655    0.261322   101.00000    0.08681    0.10638 =
         0.06631    0.00228    0.02723   -0.01675
F2    5    0.296209    0.267949    0.341120   101.00000    0.08114    0.09326 =
         0.06890    0.01336    0.02488    0.01770
F3    5    0.283657    0.198540    0.382932   101.00000    0.07936    0.09634 =
         0.06638    0.00066    0.03648    0.00554
C3    1    0.406062    0.246496    0.314628   101.00000    0.07296    0.05565 =
         0.04299    0.00500    0.02344    0.00285
F4    5    0.468142    0.228186    0.319067   101.00000    0.07085    0.06811 =
         0.06361    0.01495    0.02692   -0.00038
F5    5    0.423866    0.284870    0.356976   101.00000    0.07746    0.05556 =
         0.06896   -0.00964    0.03458   -0.01067
F6    5    0.362582    0.259324    0.243144   101.00000    0.07620    0.05491 =
         0.04582    0.01018    0.02712    0.00007
C4    1    0.370931    0.161947    0.306979   101.00000    0.08280    0.05819 =
         0.03221    0.00232    0.00709    0.01539
F7    5    0.348348    0.165440    0.232138   101.00000    0.09894    0.06388 =
         0.03086   -0.00511    0.00189    0.02620
F8    5    0.326892    0.134578    0.323786   101.00000    0.09191    0.05102 =
         0.04135   -0.00071    0.00963    0.01327
F9    5    0.438237    0.142613    0.334446   101.00000    0.08327    0.07962 =
         0.02710   -0.00210    0.00886    0.02505
PART 0
RESI 0

rem the following was inserted by DSR:
RESI 22 CCF3
PART 3 111
O1    4    0.429754    0.195709    0.411292   111.00000    0.06750    0.07123 =
         0.02959    0.00770    0.01775    0.00380
C1    1    0.372568    0.210350    0.347317   111.00000    0.06465    0.04919 =
         0.02783    0.00292    0.01396    0.00035
C2    1    0.387915    0.258414    0.321643   111.00000    0.07296    0.05565 =
         0.04299    0.00500    0.02344    0.00285
F1    5    0.362018    0.290407    0.352948   111.00000    0.07746    0.05556 =
         0.06896   -0.00964    0.03458   -0.01067
F2    5    0.346258    0.262155    0.246545   111.00000    0.07620    0.05491 =
         0.04582    0.01018    0.02712    0.00007
F3    5    0.458968    0.264864    0.343560   111.00000    0.07085    0.06811 =
         0.06361    0.01495    0.02692   -0.00038
C3    1    0.352120    0.175086    0.281943   111.00000    0.08280    0.05819 =
         0.03221    0.00232    0.00709    0.01539
F4    5    0.331333    0.132688    0.293354   111.00000    0.09191    0.05102 =
         0.04135   -0.00071    0.00963    0.01327
F5    5    0.408348    0.169423    0.264701   111.00000    0.08327    0.07962 =
         0.02710   -0.00210    0.00886    0.02505
F6    5    0.293951    0.190632    0.219427   111.00000    0.09894    0.06388 =
         0.03086   -0.00511    0.00189    0.02620
C4    1    0.303138    0.221194    0.358165   111.00000    0.07299    0.08509 =
         0.05822    0.00498    0.02535    0.00719
F7    5    0.258406    0.185496    0.346880   111.00000    0.08681    0.10638 =
         0.06631    0.00228    0.02723   -0.01675
F8    5    0.265833    0.254896    0.307510   111.00000    0.08114    0.09326 =
         0.06890    0.01336    0.02488    0.01770
F9    5    0.325079    0.238961    0.427420   111.00000    0.07936    0.09634 =
         0.06638    0.00066    0.03648    0.00554
PART 0
RESI 0
rem End of DSR entry

rem rem dsr put OC(CF3)3 with O1 C1 C2 on Q48 C1_10 Q66 part 3 occ 111 resi =
rem CCF3

rem End of DSR entry

rem rem dsr put OC(CF3)3 with O1 C1 C2 on Q77 C1_10 C2_10 part 2 occ -61 =
rem resi CCF3

RESI 11 CCF3
PART 1 41
O1    4    0.550860    0.168602    0.486574    41.00000    0.04765    0.05823 =
         0.06553   -0.00028    0.03705   -0.00348
C1    1    0.613035    0.144031    0.501049    41.00000    0.05316    0.07351 =
         0.06457    0.00712    0.03790    0.00560
C2    1    0.655142    0.172766    0.467220    41.00000    0.06383    0.07795 =
         0.07914    0.00827    0.04835    0.00190
F1    5    0.659279    0.216816    0.490979    41.00000    0.06921    0.07480 =
         0.08871    0.00633    0.05254   -0.00378
F2    5    0.617861    0.173011    0.392407    41.00000    0.08856    0.06427 =
         0.07321    0.01634    0.05409    0.00838
F3    5    0.723664    0.157034    0.489059    41.00000    0.06312    0.09254 =
         0.09014    0.01556    0.05551    0.00628
C3    1    0.591917    0.095925    0.463219    41.00000    0.06567    0.07530 =
         0.07302    0.00230    0.04005    0.00864
F4    5    0.535271    0.099945    0.393926    41.00000    0.07334    0.06814 =
         0.07513   -0.01284    0.03983   -0.00476
F5    5    0.650757    0.078746    0.457512    41.00000    0.06827    0.06771 =
         0.07635    0.00741    0.04917    0.00716
F6    5    0.573147    0.064365    0.499796    41.00000    0.08635    0.07524 =
         0.11068    0.01636    0.07198    0.02019
C4    1    0.662260    0.137861    0.586866    41.00000    0.07658    0.09590 =
         0.06686    0.01201    0.03294    0.00963
F7    5    0.695340    0.177404    0.618693    41.00000    0.08153    0.11849 =
         0.07554    0.00369    0.02102    0.01296
F8    5    0.715913    0.107067    0.603010    41.00000    0.08627    0.11862 =
         0.08269    0.02625    0.04176    0.02894
F9    5    0.623916    0.123441    0.622466    41.00000    0.09618    0.12250 =
         0.06622    0.01324    0.03740    0.00463
PART 0
RESI 0

rem the following was inserted by DSR:
RESI 17 CCF3
PART 2 121
O1    4    0.560709    0.163353    0.510542   121.00000    0.04765    0.05823 =
         0.06553   -0.00028    0.03705   -0.00348
C1    1    0.613980    0.141538    0.501177   121.00000    0.05316    0.07351 =
         0.06457    0.00712    0.03790    0.00560
C2    1    0.661867    0.111607    0.571941   121.00000    0.07658    0.09590 =
         0.06686    0.01201    0.03294    0.00963
F1    5    0.684416    0.134709    0.637388   121.00000    0.09618    0.12250 =
         0.06622    0.01324    0.03740    0.00463
F2    5    0.719993    0.090469    0.570396   121.00000    0.08627    0.11862 =
         0.08269    0.02625    0.04176    0.02894
F3    5    0.615526    0.077518    0.567124   121.00000    0.08635    0.07524 =
         0.11068    0.01636    0.07198    0.02019
C3    1    0.582145    0.108933    0.430720   121.00000    0.06567    0.07530 =
         0.07302    0.00230    0.04005    0.00864
F4    5    0.560466    0.135874    0.368664   121.00000    0.10429    0.10769 =
         0.07898    0.01647    0.04702    0.01778
F5    5    0.522861    0.088378    0.427617   121.00000    0.07334    0.06814 =
         0.07513   -0.01284    0.03983   -0.00476
F6    5    0.624876    0.075799    0.424586   121.00000    0.06827    0.06771 =
         0.07635    0.00741    0.04917    0.00716
C4    1    0.663479    0.177984    0.488529   121.00000    0.06383    0.07795 =
         0.07914    0.00827    0.04835    0.00190
F7    5    0.628887    0.214228    0.443361   121.00000    0.06921    0.07480 =
         0.08871    0.00633    0.05254   -0.00378
F8    5    0.705787    0.159075    0.459700   121.00000    0.06312    0.09254 =
         0.09014    0.01556    0.05551    0.00628
F9    5    0.708766    0.197635    0.555768   121.00000    0.07710    0.10495 =
         0.09450   -0.00461    0.05446   -0.01463
PART 0
RESI 0

rem the following was inserted by DSR:
RESI 23 CCF3
PART 3 131
O1    4    0.552201    0.149704    0.501505   131.00000    0.04765    0.05823 =
         0.06553   -0.00028    0.03705   -0.00348
C1    1    0.622948    0.151029    0.515103   131.00000    0.05316    0.07351 =
         0.06457    0.00712    0.03790    0.00560
C2    1    0.650283    0.103279    0.502154   131.00000    0.06567    0.07530 =
         0.07302    0.00230    0.04005    0.00864
F1    5    0.665644    0.074994    0.561052   131.00000    0.08627    0.11862 =
         0.08269    0.02625    0.04176    0.02894
F2    5    0.712303    0.108647    0.494879   131.00000    0.07786    0.11826 =
         0.10185    0.00235    0.05276    0.01524
F3    5    0.597778    0.086692    0.436207   131.00000    0.06827    0.06771 =
         0.07635    0.00741    0.04917    0.00716
C3    1    0.635055    0.187732    0.464522   131.00000    0.06383    0.07795 =
         0.07914    0.00827    0.04835    0.00190
F4    5    0.596072    0.225937    0.461358   131.00000    0.06921    0.07480 =
         0.08871    0.00633    0.05254   -0.00378
F5    5    0.614360    0.172411    0.394333   131.00000    0.08856    0.06427 =
         0.07321    0.01634    0.05409    0.00838
F6    5    0.705168    0.202992    0.493081   131.00000    0.07710    0.10495 =
         0.09450   -0.00461    0.05446   -0.01463
C4    1    0.669942    0.166753    0.598875   131.00000    0.07658    0.09590 =
         0.06686    0.01201    0.03294    0.00963
F7    5    0.672621    0.212868    0.609248   131.00000    0.05366    0.09765 =
         0.06185    0.00240    0.01188    0.00558
F8    5    0.738477    0.151566    0.622199   131.00000    0.08153    0.11849 =
         0.07554    0.00369    0.02102    0.01296
F9    5    0.644382    0.148700    0.643792   131.00000    0.09618    0.12250 =
         0.06622    0.01324    0.03740    0.00463
PART 0
RESI 0
rem End of DSR entry

rem rem dsr put OC(CF3)3 with O1 C1 C2 on Q59 C1_11 Q65 part 3 occ 131 resi =
rem CCF3

rem End of DSR entry

rem rem dsr put OC(CF3)3 with O1 C1 C2 C3 on Q66 C1_11 Q95 Q32 part 2 occ =
rem -41 resi CCF3

RESI 12 CCF3
PART 1 21
O1    4    0.440823    0.120137    0.511227    21.00000    0.05758    0.05535 =
         0.07035    0.01594    0.04313    0.00353
C1    1    0.398456    0.092277    0.529373    21.00000    0.05283    0.05763 =
         0.05958    0.02006    0.03408    0.00326
C2    1    0.354912    0.057872    0.463217    21.00000    0.06400    0.06379 =
         0.06817    0.01360    0.03555    0.00455
F1    5    0.297394    0.080060    0.409355    21.00000    0.06741    0.08106 =
         0.07679    0.01216    0.02790    0.01045
F2    5    0.400642    0.042258    0.436114    21.00000    0.08564    0.07519 =
         0.07750    0.00257    0.04831    0.00096
F3    5    0.323996    0.021771    0.480347    21.00000    0.07303    0.06601 =
         0.06856    0.00630    0.03543   -0.00774
C3    1    0.446606    0.062029    0.599787    21.00000    0.06635    0.07242 =
         0.06228    0.02101    0.03425    0.00180
F4    5    0.484353    0.029931    0.582668    21.00000    0.06985    0.07192 =
         0.08188    0.01970    0.03535    0.00997
F5    5    0.406443    0.040463    0.628821    21.00000    0.07649    0.07808 =
         0.05619    0.02345    0.03336   -0.00228
F6    5    0.498575    0.086937    0.654549    21.00000    0.06849    0.08827 =
         0.05968    0.02921    0.02685   -0.00265
C4    1    0.342544    0.120034    0.546888    21.00000    0.05371    0.07261 =
         0.07516    0.01522    0.03582    0.00345
F7    5    0.289954    0.091788    0.545529    21.00000    0.05685    0.08448 =
         0.09354    0.01634    0.04632    0.00391
F8    5    0.377592    0.138737    0.616459    21.00000    0.07174    0.07834 =
         0.07384    0.01196    0.04439   -0.00437
F9    5    0.309968    0.153408    0.495391    21.00000    0.05461    0.07416 =
         0.09644    0.01997    0.04245    0.01593
PART 0

rem the following was inserted by DSR:

RESI 15 CCF3
PART 2 141
O1    4    0.440345    0.119038    0.505572   141.00000    0.05758    0.05535 =
         0.07035    0.01594    0.04313    0.00353
C1    1    0.401501    0.092387    0.531344   141.00000    0.05283    0.05763 =
         0.05958    0.02006    0.03408    0.00326
C2    1    0.400891    0.042189    0.504006   141.00000    0.06400    0.06379 =
         0.06817    0.01360    0.03555    0.00455
F1    5    0.382711    0.039943    0.429516   141.00000    0.08564    0.07519 =
         0.07750    0.00257    0.04831    0.00096
F2    5    0.348782    0.018148    0.512541   141.00000    0.07303    0.06601 =
         0.06856    0.00630    0.03543   -0.00774
F3    5    0.465587    0.020620    0.545028   141.00000    0.06985    0.07192 =
         0.08188    0.01970    0.03535    0.00997
C3    1    0.437065    0.095986    0.619168   141.00000    0.06635    0.07242 =
         0.06228    0.02101    0.03425    0.00180
F4    5    0.415613    0.133273    0.644606   141.00000    0.07174    0.07834 =
         0.07384    0.01196    0.04439   -0.00437
F5    5    0.509827    0.102097    0.643798   141.00000    0.06849    0.08827 =
         0.05968    0.02921    0.02685   -0.00265
F6    5    0.424259    0.059557    0.652873   141.00000    0.07649    0.07808 =
         0.05619    0.02345    0.03336   -0.00228
C4    1    0.322095    0.112169    0.497975   141.00000    0.05371    0.07261 =
         0.07516    0.01522    0.03582    0.00345
F7    5    0.327823    0.158848    0.504488   141.00000    0.05461    0.07416 =
         0.09644    0.01997    0.04245    0.01593
F8    5    0.280680    0.099028    0.531004   141.00000    0.05685    0.08448 =
         0.09354    0.01634    0.04632    0.00391
F9    5    0.285703    0.101460    0.424381   141.00000    0.06741    0.08106 =
         0.07679    0.01216    0.02790    0.01045
PART 0
RESI 0

RESI 24 CCF3
PART 3 151
O1    4    0.419359    0.128472    0.503675   151.00000    0.05758    0.05535 =
         0.07035    0.01594    0.04313    0.00353
C1    1    0.413609    0.088224    0.535694   151.00000    0.05283    0.05763 =
         0.05958    0.02006    0.03408    0.00326
C2    1    0.443221    0.094956    0.622388   151.00000    0.06635    0.07242 =
         0.06228    0.02101    0.03425    0.00180
F1    5    0.507209    0.118692    0.655562   151.00000    0.06849    0.08827 =
         0.05968    0.02921    0.02685   -0.00265
F2    5    0.457510    0.053349    0.656213   151.00000    0.07649    0.07808 =
         0.05619    0.02345    0.03336   -0.00228
F3    5    0.394554    0.117347    0.638079   151.00000    0.07174    0.07834 =
         0.07384    0.01196    0.04439   -0.00437
C3    1    0.331439    0.074000    0.495495   151.00000    0.05371    0.07261 =
         0.07516    0.01522    0.03582    0.00345
F4    5    0.316695    0.057035    0.427305   151.00000    0.06741    0.08106 =
         0.07679    0.01216    0.02790    0.01045
F5    5    0.288820    0.111119    0.485848   151.00000    0.05495    0.07780 =
         0.08857    0.01390    0.03513    0.00062
F6    5    0.316938    0.041855    0.535069   151.00000    0.06919    0.08612 =
         0.08815    0.01948    0.03976   -0.00781
C4    1    0.462026    0.051013    0.523178   151.00000    0.06400    0.06379 =
         0.06817    0.01360    0.03555    0.00455
F7    5    0.461158    0.054297    0.455382   151.00000    0.08573    0.05799 =
         0.07205    0.01006    0.04505    0.00292
F8    5    0.437237    0.008819    0.527727   151.00000    0.06985    0.07192 =
         0.08188    0.01970    0.03535    0.00997
F9    5    0.532342    0.056122    0.576631   151.00000    0.06818    0.06575 =
         0.07071    0.01149    0.03662    0.01072
PART 0
RESI 0

rem End of DSR entry

rem rem dsr put OC(CF3)3 with O1 C1 C2 C3 C4 on O1_12 C1_12 Q54 Q22 Q32 =
rem part 2 occ -21 resi CCF3

RESI 0
RESI 13 CCF3
PART 1 31
O1    4    0.480275    0.205769    0.575299    31.00000    0.05274    0.08054 =
         0.04887   -0.02401    0.02638   -0.00860
C1    1    0.509542    0.241879    0.622708    31.00000    0.06220    0.07243 =
         0.04298   -0.02044    0.02566   -0.00934
C2    1    0.545238    0.222685    0.704821    31.00000    0.07126    0.09188 =
         0.04689   -0.01396    0.02606   -0.01026
F1    5    0.587465    0.186236    0.710215    31.00000    0.07383    0.10147 =
         0.06417   -0.01344    0.02349   -0.00580
F2    5    0.490906    0.210278    0.721396    31.00000    0.07561    0.10252 =
         0.05383   -0.00597    0.02977   -0.00879
F3    5    0.588436    0.253157    0.755868    31.00000    0.07351    0.10259 =
         0.04547   -0.01952    0.02037   -0.01102
C3    1    0.446980    0.275876    0.611223    31.00000    0.07299    0.08464 =
         0.06623   -0.00610    0.03707    0.00510
F4    5    0.386850    0.254359    0.606350    31.00000    0.06468    0.09093 =
         0.07990    0.00427    0.03418    0.01310
F5    5    0.470241    0.306640    0.668068    31.00000    0.09381    0.08641 =
         0.07698   -0.00738    0.04399    0.01265
F6    5    0.425231    0.298861    0.545828    31.00000    0.08851    0.09835 =
         0.07388    0.00447    0.03186    0.01014
C4    1    0.569588    0.266590    0.608595    31.00000    0.08045    0.09023 =
         0.05527   -0.02146    0.03507   -0.02158
F7    5    0.548176    0.268453    0.533645    31.00000    0.09263    0.09967 =
         0.05712   -0.01723    0.03873   -0.02737
F8    5    0.633536    0.243896    0.637929    31.00000    0.07334    0.09895 =
         0.07329   -0.02466    0.03698   -0.02645
F9    5    0.587387    0.309489    0.637396    31.00000    0.08211    0.08793 =
         0.07057   -0.02398    0.04234   -0.02870
PART 0
RESI 0

RESI 16 CCF3
PART 2 171
O1    4    0.502290    0.209521    0.576775   171.00000    0.05274    0.08054 =
         0.04887   -0.02401    0.02638   -0.00860
C1    1    0.499265    0.246396    0.615888   171.00000    0.06220    0.07243 =
         0.04298   -0.02044    0.02566   -0.00934
C2    1    0.531380    0.289339    0.593239   171.00000    0.08045    0.09023 =
         0.05527   -0.02146    0.03507   -0.02158
F1    5    0.605120    0.289156    0.632585   171.00000    0.08211    0.08793 =
         0.07057   -0.02398    0.04234   -0.02870
F2    5    0.506058    0.329269    0.606775   171.00000    0.10621    0.08740 =
         0.07777   -0.01947    0.04275   -0.01497
F3    5    0.513634    0.286923    0.519026   171.00000    0.09263    0.09967 =
         0.05712   -0.01723    0.03873   -0.02737
C3    1    0.417932    0.258437    0.595445   171.00000    0.07299    0.08464 =
         0.06623   -0.00610    0.03707    0.00510
F4    5    0.377409    0.220106    0.585342   171.00000    0.06468    0.09093 =
         0.07990    0.00427    0.03418    0.01310
F5    5    0.386818    0.282818    0.530643   171.00000    0.08851    0.09835 =
         0.07388    0.00447    0.03186    0.01014
F6    5    0.406264    0.285037    0.644389   171.00000    0.09381    0.08641 =
         0.07698   -0.00738    0.04399    0.01265
C4    1    0.545171    0.236172    0.702312   171.00000    0.07126    0.09188 =
         0.04689   -0.01396    0.02606   -0.01026
F7    5    0.507471    0.213037    0.732983   171.00000    0.07561    0.10252 =
         0.05383   -0.00597    0.02977   -0.00879
F8    5    0.568858    0.274339    0.746211   171.00000    0.07351    0.10259 =
         0.04547   -0.01952    0.02037   -0.01102
F9    5    0.607263    0.211487    0.720313   171.00000    0.07383    0.10147 =
         0.06417   -0.01344    0.02349   -0.00580
PART 0
RESI 0

RESI 26 CCF3
PART 3 181
O1    4    0.484730    0.204989    0.578229   181.00000    0.05274    0.08054 =
         0.04887   -0.02401    0.02638   -0.00860
C1    1    0.495251    0.245661    0.614736   181.00000    0.06220    0.07243 =
         0.04298   -0.02044    0.02566   -0.00934
C2    1    0.538406    0.237138    0.701752   181.00000    0.07126    0.09188 =
         0.04689   -0.01396    0.02606   -0.01026
F1    5    0.608924    0.228431    0.721641   181.00000    0.07383    0.10147 =
         0.06417   -0.01344    0.02349   -0.00580
F2    5    0.509397    0.200213    0.719525   181.00000    0.07561    0.10252 =
         0.05383   -0.00597    0.02977   -0.00879
F3    5    0.536681    0.274315    0.741649   181.00000    0.07351    0.10259 =
         0.04547   -0.01952    0.02037   -0.01102
C3    1    0.419200    0.266796    0.598725   181.00000    0.07299    0.08464 =
         0.06623   -0.00610    0.03707    0.00510
F4    5    0.372264    0.266688    0.524908   181.00000    0.08851    0.09835 =
         0.07388    0.00447    0.03186    0.01014
F5    5    0.427664    0.308572    0.630621   181.00000    0.09381    0.08641 =
         0.07698   -0.00738    0.04399    0.01265
F6    5    0.388823    0.240190    0.632499   181.00000    0.06468    0.09093 =
         0.07990    0.00427    0.03418    0.01310
C4    1    0.537301    0.280460    0.589261   181.00000    0.08045    0.09023 =
         0.05527   -0.02146    0.03507   -0.02158
F7    5    0.599528    0.263636    0.591436   181.00000    0.07334    0.09895 =
         0.07329   -0.02466    0.03698   -0.02645
F8    5    0.554789    0.320137    0.628947   181.00000    0.08211    0.08793 =
         0.07057   -0.02398    0.04234   -0.02870
F9    5    0.491894    0.296817    0.519687   181.00000    0.09263    0.09967 =
         0.05712   -0.01723    0.03873   -0.02737
PART 0
RESI 0

rem the following was inserted by DSR:

rem End of DSR entry

rem rem dsr put OC(CF3)3 with O1 C1 C2 C3 C4 on Q51 C1_15 Q66 Q90 Q41 part =
rem 3 occ 151 resi CCF3

rem the following was inserted by DSR:

rem End of DSR entry

rem rem dsr put OC(CF3)3 with O1 C1 C2 C3 on Q90 C1_13 Q65 Q48 part 2 occ =
rem -32 resi CCF3

RESI 14 FB
F1    5   -0.058314    0.061210    0.397853    11.00000    0.11666    0.15858 =
         0.39137   -0.11272    0.15569   -0.05242
C1    1    0.008287    0.051947    0.401326    11.00000    0.05856    0.11846 =
         0.10926   -0.05566    0.03493   -0.00461
C2    1    0.046025    0.087080    0.389164    11.00000    0.07297    0.07412 =
         0.19390   -0.03195    0.04561   -0.00615
AFIX  43
H2    2    0.026209    0.117634    0.377479    11.00000   -1.20000
AFIX   0
C3    1    0.113127    0.076691    0.394408    11.00000    0.09526    0.11521 =
         0.20817   -0.04560    0.08634   -0.02006
AFIX  43
H3    2    0.142598    0.100684    0.389089    11.00000   -1.20000
AFIX   0
C4    1    0.139292    0.031815    0.407348    11.00000    0.05808    0.11160 =
         0.20013   -0.06248    0.05119   -0.00420
AFIX  43
H4    2    0.185911    0.024323    0.409724    11.00000   -1.20000
AFIX   0
C5    1    0.095657   -0.002369    0.416880    11.00000    0.10668    0.07591 =
         0.10412   -0.01317   -0.00708   -0.00616
AFIX  43
H5    2    0.112136   -0.033732    0.424334    11.00000   -1.20000
AFIX   0
C6    1    0.029993    0.008342    0.415706    11.00000    0.08481    0.09494 =
         0.08258   -0.00719    0.01593   -0.01042
AFIX  43
H6    2    0.001132   -0.014480    0.424805    11.00000   -1.20000
RESI 0
AFIX   0
HKLF 4

REM  P21-c in P2(1)/c
REM R1 =  0.0900 for    9057 Fo > 4sig(Fo)  and  0.1347 for all   13548 data
REM   2285 parameters refined using  63817 restraints

END

WGHT      0.1170    115.9870

REM Highest difference peak  1.436,  deepest hole -0.664,  1-sigma level  0.135
Q1    1   0.5255  0.4797  0.4215  11.00000  0.05    1.44
Q2    1   0.4499  0.4680  0.3626  11.00000  0.05    1.33
Q3    1   0.5730  0.5411  0.5057  11.00000  0.05    1.30
Q4    1   0.4476  0.4783  0.3283  11.00000  0.05    1.23
Q5    1   0.6077  0.5045  0.5716  11.00000  0.05    1.06
Q6    1   0.0019  0.3031 -0.0309  11.00000  0.05    1.05
Q7    1   0.5174  0.5072  0.4704  11.00000  0.05    1.03
Q8    1   0.0369  0.2017 -0.1183  11.00000  0.05    1.02
Q9    1   0.1337  0.3203  0.1512  11.00000  0.05    0.95
Q10   1  -0.0966  0.0953  0.0971  11.00000  0.05    0.85
Q11   1   0.0658  0.1920  0.1737  11.00000  0.05    0.83
Q12   1   0.4679  0.2004  0.3049  11.00000  0.05    0.82
Q13   1   0.6241  0.2657  0.6290  11.00000  0.05    0.81
Q14   1  -0.0389  0.3181  0.2011  11.00000  0.05    0.81
Q15   1   0.2495  0.2220  0.0213  11.00000  0.05    0.75
Q16   1  -0.1425  0.2247  0.0799  11.00000  0.05    0.75
Q17   1   0.5727  0.4864  0.4886  11.00000  0.05    0.74
Q18   1   0.1040  0.2441 -0.1310  11.00000  0.05    0.73
Q19   1   0.3037  0.1583  0.3393  11.00000  0.05    0.73
Q20   1   0.3970  0.1708  0.4003  11.00000  0.05    0.72
;
_shelx_res_checksum   54576

_shelx_hkl_file
;
   0   0   1    2.30    0.80
   0   0   1   -0.40    0.40
   0   0  -1    1.10    0.60
   0   0   2 2687.83   44.00
   0   0   2 2722.13   54.29
   0   0   2 2669.73   37.60
   0   0  -2 2690.93   54.29
   0   0  -2 2623.84   44.00
   0   0  -2 2629.24   37.60
   0   0   3    1.40    2.00
   0   0   3   -0.10    2.70
   0   0   3    0.30    1.60
   0   0  -3    1.60    2.00
   0   0  -3   -0.30    1.50
   0   0  -3   -2.20    2.60
   0   0   4  587.34   12.50
   0   0   4  572.14   10.40
   0   0  -4  559.94   10.40
   0   0  -4  558.54   12.60
   0   0   5    3.80    2.40
   0   0   5    1.80    2.00
   0   0  -5    3.90    4.00
   0   0  -5    9.90    2.20
   0   0  -5    3.80    2.60
   0   0   6   12.80    2.50
   0   0   6   16.40    3.20
   0   0  -6   22.00    5.30
   0   0  -6   11.30    2.50
   0   0  -6    7.90    3.10
   0   0   7   -2.20    2.80
   0   0   7    2.20    3.40
   0   0  -7    1.70    5.30
   0   0  -7   -1.40    2.60
   0   0  -7    0.50    3.50
   0   0   8 1847.92   29.80
   0   0   8 1892.31   35.60
   0   0  -8 1744.83   48.30
   0   0  -8 1882.61   36.50
   0   0  -8 1825.42   29.90
   0   0   9   -1.90    3.40
   0   0   9   -1.30    4.40
   0   0  -9    4.60    4.90
   0   0  -9   -6.40    6.30
   0   0  -9   -1.60    3.20
   0   0  10  298.77    9.40
   0   0  10  288.97   11.40
   0   0 -10  287.87   18.40
   0   0 -10  308.37    9.40
   0   0 -10  272.37   12.00
   0   0  11    7.00    4.40
   0   0  11   -1.50    3.20
   0   0 -11    0.30    4.60
   0   0 -11   -1.20    6.30
   0   0 -11   -4.80    2.70
   0   0  12  107.59    6.80
   0   0 -12  112.49    9.50
   0   0 -12  108.79   14.30
   0   0 -12  110.59    6.70
   0   0 -13    0.90    5.20
   0   0 -13    3.00    3.30
   0   0 -13    8.90    8.90
   0   0 -14  125.59   10.90
   0   0 -14  132.39   18.00
   0   0 -15    2.60    9.80
   0   0 -16  109.99   18.90
   0   0 -17    7.70   11.30
   0   0 -18   15.40   12.90
   1   0 -19    1.70   12.10
   1   0 -18    7.50   12.00
   1   0 -17    6.60   11.30
   1   0 -16  136.09   20.30
   1   0 -15    3.70    6.00
   1   0 -15   -3.30    9.30
   1   0 -14   21.50    6.60
   1   0 -14   16.60   10.10
   1   0 -14   15.20    4.40
  -1   0  14   23.80    5.00
   1   0 -13   -3.50    7.30
   1   0 -13    0.30    3.70
   1   0 -13   -3.70    5.20
  -1   0  13   -0.20    3.80
   1   0 -12  100.69    9.80
   1   0 -12   94.79    6.90
   1   0 -12  100.09   14.10
  -1   0  12  102.59    7.20
   1   0 -11   -7.50    3.10
   1   0 -11   -0.30    4.60
   1   0 -11   -7.70    5.90
  -1   0  11   -0.70    3.40
   1   0 -10    9.30    5.30
   1   0 -10   12.30    4.00
   1   0 -10   13.70    7.40
  -1   0  10   14.60    5.20
  -1   0  10    9.50    4.20
   1   0  -9   -1.30    3.80
   1   0  -9   -3.40    7.10
   1   0  -9   -4.90    5.30
  -1   0   9   -2.50    4.10
  -1   0   9   -1.90    4.90
   1   0  -8 1689.73   46.00
   1   0  -8 1689.93   29.10
   1   0  -8 1769.92   35.30
  -1   0   8 1790.12   34.80
  -1   0   8 1702.43   29.00
   1   0  -7    1.00    4.70
   1   0  -7    2.70    3.60
   1   0  -7    4.10    2.70
  -1   0   7    0.20    2.70
  -1   0   7   -0.10    3.30
   1   0  -6   76.59    6.10
   1   0  -6   73.19    4.70
   1   0  -6   79.49    8.70
  -1   0   6   85.19    5.80
  -1   0   6   75.49    4.80
   1   0  -5   -2.60    2.10
   1   0  -5   -1.50    2.80
   1   0  -5   -1.50    3.70
  -1   0   5    3.30    2.80
  -1   0   5    2.80    2.30
   1   0  -4  299.97    9.00
   1   0  -4  288.37    7.50
   1   0  -4  281.47   11.70
  -1   0   4  320.47   12.00
  -1   0   4  297.17    7.50
  -1   0   4  300.87    8.80
   1   0  -3    1.30    2.00
   1   0  -3    0.80    2.40
   1   0  -3   -0.60    1.60
  -1   0   3    3.10    1.90
  -1   0   3   -0.80    2.30
  -1   0   3   -1.40    1.50
   1   0  -2   69.79    3.10
   1   0  -2   69.49    2.50
   1   0  -2   76.19    3.90
  -1   0   2   73.49    3.80
  -1   0   2   71.09    3.00
  -1   0   2   66.29    2.50
   1   0  -1   -0.30    0.50
   1   0  -1   -0.30    0.60
   1   0  -1    0.00    0.50
  -1   0   1   -0.10    0.50
  -1   0   1   -0.60    0.50
  -1   0   1    0.60    0.60
   1   0   0 2608.94   77.89
   1   0   0 2648.44   55.69
   1   0   0 2575.64   58.49
   1   0   0 2622.14   51.49
   1   0   0 2506.25   36.90
   1   0   0 2583.74   44.70
   1   0   0 2623.14   42.80
  -1   0   0 2542.65   52.19
  -1   0   0 2685.43   68.59
   1   0   1    0.00    0.90
   1   0   1    0.50    0.90
   1   0   1   -0.10    0.70
   1   0   1   -0.60    0.80
   1   0   1   -0.10    0.80
  -1   0  -1    0.50    1.00
  -1   0  -1   -0.10    0.40
  -1   0  -1    0.80    1.10
   1   0   2   68.19    2.30
   1   0   2   74.59    3.20
  -1   0  -2   76.39    4.80
  -1   0  -2   74.99    2.60
   1   0   3    0.90    1.30
   1   0   3   -2.50    3.30
   1   0   3    0.20    1.70
  -1   0  -3   -0.30    2.00
  -1   0  -3   -0.40    1.40
  -1   0  -3   -4.30    3.20
   1   0   4    6.00    1.60
   1   0   4    7.60    2.10
  -1   0  -4    6.30    2.30
  -1   0  -4    8.70    1.70
  -1   0  -4    8.60    4.10
   1   0   5   -0.10    2.00
   1   0   5   -1.50    1.50
  -1   0  -5   -2.60    3.50
  -1   0  -5   -1.40    1.50
  -1   0  -5   -1.80    2.20
   1   0   6   30.50    3.40
   1   0   6   27.70    2.70
  -1   0  -6   33.20    2.80
  -1   0  -6   32.40    3.80
  -1   0  -6   25.30    5.80
   1   0   7   -4.10    2.70
   1   0   7   -2.30    3.40
  -1   0  -7   -3.90    5.80
  -1   0  -7   -0.70    2.60
  -1   0  -7    1.80    3.80
   1   0   8 1294.17   25.90
   1   0   8 1329.97   21.70
  -1   0  -8 1299.17   21.70
  -1   0  -8 1252.07   38.50
  -1   0  -8 1337.77   27.20
   1   0   9   -1.00    3.60
  -1   0  -9   -6.00    6.40
  -1   0  -9    4.80    4.40
  -1   0  -9   -2.50    2.80
   1   0  10    5.40    3.60
  -1   0 -10    7.20    7.20
  -1   0 -10    4.00    4.10
  -1   0 -10    3.50    2.70
   1   0  11   -1.20    3.40
  -1   0 -11    4.20    4.30
  -1   0 -11   -3.70    2.50
  -1   0 -11    2.60    7.20
   1   0  12  129.49    8.00
  -1   0 -12  148.59    6.60
  -1   0 -12  140.89    9.70
  -1   0 -12  141.09   16.40
  -1   0 -13   -2.70    4.70
  -1   0 -13   -1.10    8.50
  -1   0 -14    9.70    9.90
  -1   0 -15    3.20   10.20
  -1   0 -16   14.10   11.70
  -1   0 -17    1.10   11.20
  -1   0 -18   37.90   15.50
   2   0 -19    4.20   11.70
   2   0 -18   23.50   12.80
   2   0 -17    5.20   10.70
   2   0 -16  242.38   15.50
   2   0 -16  241.88   23.20
   2   0 -15   -1.00    6.20
   2   0 -15    3.60    4.40
   2   0 -15   -7.00    8.60
  -2   0  15   -2.80    4.60
   2   0 -14  155.48   17.90
   2   0 -14  159.58    9.40
   2   0 -14  150.58   12.10
  -2   0  14  152.08    9.20
   2   0 -13    6.10    4.10
   2   0 -13    0.40    5.30
   2   0 -13    0.80    7.40
  -2   0  13    2.10    4.00
   2   0 -12    4.40    5.50
   2   0 -12    9.30    7.60
   2   0 -12   15.90    4.50
  -2   0  12   11.70    4.40
   2   0 -11    4.40    3.90
   2   0 -11   -1.00    5.20
   2   0 -11    4.30    7.00
  -2   0  11    3.50    4.00
   2   0 -10  109.19   10.30
   2   0 -10  108.39   13.60
   2   0 -10  112.29    7.90
  -2   0  10  129.59    8.40
   2   0  -9    2.80    7.20
   2   0  -9    1.80    5.80
   2   0  -9    3.00    4.30
  -2   0   9    3.90    4.60
  -2   0   9    4.30    5.50
   2   0  -8  595.14   22.90
   2   0  -8  582.24   14.20
   2   0  -8  588.14   17.40
  -2   0   8  601.64   14.30
  -2   0   8  601.34   16.90
   2   0  -7    2.90    3.80
   2   0  -7   -1.60    4.40
   2   0  -7   -0.20    2.70
  -2   0   7   -1.40    3.20
  -2   0   7   -2.10    2.80
   2   0  -6 1103.39   23.70
   2   0  -6 1086.29   29.80
   2   0  -6 1065.49   19.60
  -2   0   6 1103.49   23.30
  -2   0   6 1084.69   19.70
   2   0  -5   -4.30    2.40
   2   0  -5   -3.20    3.30
   2   0  -5   -0.30    3.30
  -2   0   5    2.50    2.60
  -2   0   5    0.10    3.00
   2   0  -4 1505.45   24.80
   2   0  -4 1535.75   29.30
   2   0  -4 1491.85   35.30
  -2   0   4 1557.34   29.20
  -2   0   4 1539.65   24.80
  -2   0   4 1544.15   35.30
   2   0  -3   -0.60    2.20
   2   0  -3   -1.40    2.40
   2   0  -3    0.70    1.90
  -2   0   3   -3.40    2.20
  -2   0   3   -0.80    2.20
  -2   0   3   -0.70    2.10
  -2   0   3    1.20    1.90
   2   0  -2 1937.61   29.20
   2   0  -2 1925.41   34.10
   2   0  -2 2021.90   40.00
  -2   0   2 1893.01   39.70
  -2   0   2 1923.11   29.20
  -2   0   2 1968.20   34.20
   2   0  -1   -0.90    0.80
   2   0  -1   -0.10    0.80
   2   0  -1   -0.20    0.10
   2   0  -1    0.50    1.00
   2   0  -1    0.80    1.10
  -2   0   1    0.20    0.70
  -2   0   1    0.20    0.90
  -2   0   1    0.10    0.80
  -2   0   1   -0.30    0.70
  -2   0   1    0.20    1.10
  -2   0   1    0.10    0.90
   2   0   0 5386.16   77.29
   2   0   0 5403.26  162.38
   2   0   0 5375.16  118.09
   2   0   0 5527.75  140.69
   2   0   0 5518.95   89.89
   2   0   0 5387.96  108.19
   2   0   0 5506.85   90.69
   2   0   0 5467.15  121.39
  -2   0   0 5470.35   90.99
  -2   0   0 5519.35   89.29
  -2   0   0 5593.04  143.09
  -2   0   0 5295.67  121.89
  -2   0   0 5464.75  108.59
  -2   0   0 5346.57   77.69
  -2   0   0 5157.58  162.88
  -2   0   0 5482.65  118.49
   2   0   1   -0.10    1.90
   2   0   1   -1.20    2.30
   2   0   1    2.20    1.60
   2   0   1    1.00    2.40
   2   0   1    0.80    0.90
  -2   0  -1    0.70    2.60
  -2   0  -1    0.90    1.50
  -2   0  -1   -1.40    2.30
  -2   0  -1   -0.20    2.00
  -2   0  -1   -0.40    1.90
  -2   0  -1    0.30    0.90
  -2   0  -1   -0.80    0.90
  -2   0  -1    1.00    2.20
   2   0   2  149.09    5.90
   2   0   2  113.09    8.00
   2   0   2  134.69    3.30
   2   0   2  127.99    6.80
   2   0   2  142.89    7.00
  -2   0  -2  130.69    5.90
  -2   0  -2  117.79    7.90
  -2   0  -2  128.89    7.20
  -2   0  -2  108.59    6.10
  -2   0  -2  131.09    3.40
   2   0   3   -3.00    2.60
   2   0   3   -0.40    2.20
   2   0   3   -0.30    1.30
  -2   0  -3   -1.20    3.90
  -2   0  -3   -2.80    3.60
  -2   0  -3   -1.40    1.60
   2   0   4  503.75    9.30
   2   0   4  432.36   15.90
   2   0   4  503.95   13.40
   2   0   4  448.46   15.70
  -2   0  -4  488.15   16.30
  -2   0  -4  478.55   17.90
  -2   0  -4  488.05    9.90
   2   0   5   -1.00    2.20
   2   0   5   -0.20    1.70
  -2   0  -5   -1.40    4.00
  -2   0  -5    0.80    2.20
   2   0   6  114.59    5.00
   2   0   6  120.59    6.70
  -2   0  -6   99.59   10.90
  -2   0  -6  113.49    6.10
   2   0   7    0.10    3.10
  -2   0  -7   -1.00    3.80
  -2   0  -7   -4.30    6.50
   2   0   8  526.05   12.50
  -2   0  -8  516.55   13.80
  -2   0  -8  490.75   22.60
  -2   0  -8  524.75   10.10
   2   0   9    0.10    2.90
  -2   0  -9   -4.40    3.70
  -2   0  -9    1.40    6.20
  -2   0  -9   -4.40    2.00
   2   0  10   12.00    3.40
   2   0  10   11.90    3.90
  -2   0 -10   17.30    7.70
  -2   0 -10   16.20    4.30
   2   0  11    1.50    3.60
   2   0  11   -2.20    3.00
  -2   0 -11    5.40    7.30
  -2   0 -11   -1.80    3.90
   2   0  12   30.10    5.50
  -2   0 -12   30.90   11.40
  -2   0 -12   39.80    5.90
  -2   0 -13   -6.60    8.70
  -2   0 -14   11.70   10.90
  -2   0 -15    4.70   10.70
  -2   0 -16    1.60   10.70
  -2   0 -17   -0.10   11.10
   3   0 -20  -13.90   10.40
   3   0 -19    5.80   11.70
   3   0 -18   13.90   12.20
   3   0 -17    5.30   10.30
   3   0 -16  297.47   17.10
   3   0 -16  300.57   24.70
   3   0 -16  258.27   13.10
   3   0 -15    1.70    6.40
   3   0 -15    6.10    5.00
   3   0 -15    0.40    8.80
  -3   0  15   -0.80    4.70
   3   0 -14  200.98   13.70
   3   0 -14  193.38   10.40
   3   0 -14  203.88   18.80
  -3   0  14  173.18   10.20
   3   0 -13    3.30    7.10
   3   0 -13   -2.60    5.30
   3   0 -13    1.90    4.10
  -3   0  13   -0.50    4.20
   3   0 -12   97.09    9.50
   3   0 -12  105.99    8.30
   3   0 -12  119.19   14.10
  -3   0  12  121.09    8.30
   3   0 -11   -7.40    5.90
   3   0 -11   -2.20    5.40
   3   0 -11    7.50    4.30
  -3   0  11   -2.20    4.10
   3   0 -10  453.25   13.80
   3   0 -10  445.56   22.00
   3   0 -10  468.45   17.30
  -3   0  10  472.85   13.90
   3   0  -9    7.80    4.90
   3   0  -9    1.80    6.00
   3   0  -9    1.90    7.00
  -3   0   9    3.10    4.80
   3   0  -8  618.64   15.10
   3   0  -8  587.74   22.60
   3   0  -8  598.74   18.20
  -3   0   8  625.14   17.80
  -3   0   8  617.24   15.00
   3   0  -7   -1.30    4.20
   3   0  -7   -1.20    3.70
   3   0  -7    0.80    2.90
  -3   0   7   -1.90    2.80
  -3   0   7   -1.40    3.50
   3   0  -6 1024.90   28.70
   3   0  -6 1046.50   19.90
   3   0  -6 1044.90   23.50
  -3   0   6 1087.39   20.10
  -3   0   6 1061.59   23.50
   3   0  -5    2.50    2.80
   3   0  -5   11.20    3.90
   3   0  -5   -1.90    3.40
  -3   0   5   -0.70    3.40
  -3   0   5    3.20    2.80
  -3   0   5    3.20    3.60
   3   0  -4   45.20    4.40
   3   0  -4   39.80    5.20
   3   0  -4   36.60    4.90
  -3   0   4   44.20    5.00
  -3   0   4   42.00    4.20
  -3   0   4   50.49    5.50
  -3   0   4   39.40    5.10
   3   0  -3   -1.00    2.60
   3   0  -3    0.80    3.00
   3   0  -3   -4.10    2.30
  -3   0   3    0.70    2.50
  -3   0   3    0.70    3.20
  -3   0   3   -0.30    2.40
   3   0  -2  230.48    7.50
   3   0  -2  227.78    6.30
   3   0  -2  255.27    7.70
  -3   0   2  236.58    7.80
  -3   0   2  239.18    7.30
  -3   0   2  245.58    8.40
  -3   0   2  232.08    7.60
  -3   0   2  233.98    6.50
   3   0  -1   -1.00    1.40
   3   0  -1   -1.70    1.60
   3   0  -1    0.00    1.50
   3   0  -1   -1.20    2.00
   3   0  -1    0.70    1.70
   3   0  -1   -1.70    1.90
  -3   0   1   -1.10    1.60
  -3   0   1   -1.80    2.30
  -3   0   1   -1.60    1.90
  -3   0   1   -2.10    1.50
  -3   0   1   -1.00    1.60
  -3   0   1   -2.50    1.60
  -3   0   1    0.60    1.60
  -3   0   1    2.30    1.60
   3   0   0  186.18    6.40
   3   0   0  187.78    7.20
   3   0   0  171.48    5.50
   3   0   0  172.38    8.50
   3   0   0  171.28    7.10
   3   0   0  173.68    4.70
   3   0   0  179.18    8.80
   3   0   0  185.58    5.20
  -3   0   0  174.38    6.70
  -3   0   0  183.38    5.80
  -3   0   0  180.98    5.20
  -3   0   0  183.88    7.40
  -3   0   0  181.88    9.30
  -3   0   0  177.18    7.50
  -3   0   0  170.18    9.30
  -3   0   0  177.58    4.90
   3   0   1    2.90    1.70
   3   0   1    2.80    4.60
   3   0   1    1.50    3.30
   3   0   1    8.20    3.30
  -3   0  -1    3.50    2.00
  -3   0  -1   -1.10    1.70
  -3   0  -1    6.60    3.10
  -3   0  -1    6.80    4.40
  -3   0  -1   -2.30    4.10
  -3   0  -1    1.00    1.80
  -3   0  -1   -2.30    3.60
  -3   0  -1   -0.50    3.50
  -3   0  -1    6.10    4.80
   3   0   2   14.40    3.10
   3   0   2   14.80    1.70
   3   0   2   21.90    4.80
  -3   0  -2    8.00    4.20
  -3   0  -2   15.10    4.00
  -3   0  -2    6.70    3.70
  -3   0  -2   12.30    1.60
  -3   0  -2   11.70    1.70
  -3   0  -2   12.80    3.00
  -3   0  -2    5.80    3.90
  -3   0  -2   11.40    4.50
   3   0   3   -2.20    4.00
   3   0   3   -0.10    2.40
   3   0   3   -0.10    3.10
   3   0   3   -1.40    1.20
  -3   0  -3   -0.70    0.90
  -3   0  -3    0.30    1.40
  -3   0  -3   -3.90    3.20
  -3   0  -3   -1.30    3.60
   3   0   4  818.92   21.00
   3   0   4  823.02   26.90
   3   0   4  727.73   27.40
   3   0   4  786.82   13.90
  -3   0  -4  779.32   23.00
  -3   0  -4  757.02   14.40
  -3   0  -4  767.22   25.30
   3   0   5   -2.10    1.60
   3   0   5    1.60    3.10
   3   0   5   -6.20    4.70
   3   0   5   -4.20    3.70
  -3   0  -5    0.50    2.40
  -3   0  -5    1.40    5.70
  -3   0  -5   -3.00    4.80
   3   0   6   80.89    4.20
   3   0   6   97.19    8.00
   3   0   6   83.79    8.10
  -3   0  -6   84.09   10.90
  -3   0  -6   76.59    5.60
   3   0   7    2.40    2.50
   3   0   7    2.00    4.80
   3   0   7    0.70    4.00
   3   0   7   -7.30    5.50
  -3   0  -7   -3.30    6.70
  -3   0  -7   -0.50    3.40
   3   0   8   54.29    8.30
   3   0   8   70.69    7.80
   3   0   8   71.29    7.40
   3   0   8   69.89    4.60
  -3   0  -8   76.89    6.10
  -3   0  -8   68.49   11.40
   3   0   9    3.10    2.50
   3   0   9   -3.50    3.60
   3   0   9    0.00    4.80
   3   0   9   -4.00    4.00
  -3   0  -9    1.50    6.30
  -3   0  -9    2.50    3.40
   3   0  10  221.18   12.30
   3   0  10  240.28   13.50
   3   0  10  256.07   12.10
   3   0  10  247.98    7.60
  -3   0 -10  243.98   17.90
  -3   0 -10  238.18    9.20
   3   0  11   -3.40    4.40
   3   0  11    3.80    6.20
   3   0  11    5.40    3.00
  -3   0 -11   -2.80    7.70
  -3   0 -11   -4.10    3.70
   3   0  12  440.46   20.80
  -3   0 -12  427.16   26.70
   3   0  13    9.80    7.50
  -3   0 -13   -0.40    9.70
   3   0  14   29.70    9.40
  -3   0 -14   23.50   12.00
   3   0  15   10.50    9.20
  -3   0 -15   15.60   12.20
  -3   0 -16    2.80   11.00
  -3   0 -17    4.00   11.70
   4   0 -20   36.00   13.80
   4   0 -19    1.40   10.80
   4   0 -18   12.80   11.70
   4   0 -17   14.90   11.20
   4   0 -17   -1.90    7.20
   4   0 -16  361.66   26.00
   4   0 -16  340.87   14.40
   4   0 -16  346.87   18.40
  -4   0  16  316.27   14.10
   4   0 -15   10.70    9.30
   4   0 -15    7.10    5.00
   4   0 -15   -0.10    6.80
  -4   0  15   -6.20    5.00
   4   0 -14   43.50   11.50
   4   0 -14   57.29    8.90
   4   0 -14   67.49    7.30
  -4   0  14   51.69    7.00
   4   0 -13   -4.60    6.30
   4   0 -13   -0.30    5.50
   4   0 -13   -0.60    4.20
  -4   0  13   -1.20    4.30
   4   0 -12    3.80    4.40
   4   0 -12   -5.00    6.20
   4   0 -12   -4.30    5.20
  -4   0  12   -0.80    4.20
   4   0 -11   -6.00    4.00
   4   0 -11    1.70    6.50
   4   0 -11   -6.40    5.50
  -4   0  11    5.30    4.50
   4   0 -10  237.48   11.00
   4   0 -10  221.38   13.20
   4   0 -10  204.18   15.80
  -4   0  10  221.18   11.10
   4   0  -9   -7.30    6.20
   4   0  -9   -5.90    4.70
   4   0  -9   -2.50    6.30
  -4   0   9    3.00    5.10
   4   0  -8  252.67   15.10
   4   0  -8  251.67   12.40
   4   0  -8  254.77   10.40
  -4   0   8  279.37   10.70
   4   0  -7    0.40    4.00
   4   0  -7   -1.50    3.30
   4   0  -7    0.40    4.20
  -4   0   7    0.70    3.20
  -4   0   7   -0.40    3.90
  -4   0   7    2.40    4.20
   4   0  -6 7323.17  149.19
   4   0  -6 7339.77  106.89
   4   0  -6 7363.36  124.99
  -4   0   6 7293.67  148.39
  -4   0   6 7532.85  125.09
  -4   0   6 7293.37  106.89
   4   0  -5   -2.20    2.70
   4   0  -5   -2.80    3.40
  -4   0   5   -6.80    3.40
  -4   0   5   -2.30    2.80
  -4   0   5    4.00    3.20
   4   0  -4 9199.58  133.49
   4   0  -4 9999.00  185.08
   4   0  -4 8987.90  155.48
  -4   0   4 9157.08  133.49
  -4   0   4 9742.12  184.48
  -4   0   4 9311.17  155.88
   4   0  -3    0.20    2.90
   4   0  -3    1.10    3.30
   4   0  -3    4.80    3.10
  -4   0   3   -3.10    2.50
  -4   0   3    5.00    3.70
  -4   0   3   -0.30    1.40
  -4   0   3    3.20    3.10
   4   0  -2  278.07    9.00
   4   0  -2  292.67    9.50
   4   0  -2  292.57    8.20
  -4   0   2  293.67   11.10
  -4   0   2  299.37    8.30
  -4   0   2  269.87    9.90
  -4   0   2  259.47   10.90
  -4   0   2  316.87    9.90
  -4   0   2  299.87    8.90
   4   0  -1   -4.30    3.40
   4   0  -1   -6.00    2.50
   4   0  -1    2.50    2.60
   4   0  -1    1.40    2.50
   4   0  -1   -0.70    2.30
   4   0  -1    0.00    3.00
  -4   0   1    1.50    2.60
  -4   0   1    3.50    2.90
  -4   0   1    5.90    2.70
  -4   0   1   -7.70    3.00
  -4   0   1    3.90    3.30
  -4   0   1    5.00    3.20
   4   0   0  233.08    6.30
   4   0   0  222.18    9.30
   4   0   0  236.78    7.40
  -4   0   0  236.38   10.70
  -4   0   0  242.18   12.90
  -4   0   0  249.78   13.20
  -4   0   0  252.87   10.20
  -4   0   0  231.68    7.60
  -4   0   0  237.38    6.70
  -4   0   0  240.08    7.10
  -4   0   0  235.68    9.30
   4   0   1    0.60    3.10
   4   0   1   -0.90    1.80
  -4   0  -1   -2.70    4.30
  -4   0  -1    2.10    3.20
  -4   0  -1    2.40    3.90
  -4   0  -1    1.10    1.80
  -4   0  -1   -2.40    3.50
  -4   0  -1    1.20    2.20
  -4   0  -1    1.50    1.90
  -4   0  -1    3.10    4.70
   4   0   2  211.58    9.10
   4   0   2  216.38    5.50
  -4   0  -2  211.28    6.00
  -4   0  -2  210.28    8.70
  -4   0  -2  210.88    5.40
  -4   0  -2  215.88   10.60
  -4   0  -2  204.38    9.40
  -4   0  -2  201.88    4.90
  -4   0  -2  215.18   10.80
  -4   0  -2  192.98   11.70
   4   0   3    0.50    1.40
   4   0   3   -2.40    2.90
  -4   0  -3    6.00    4.50
  -4   0  -3   -1.90    1.50
  -4   0  -3    1.50    4.00
  -4   0  -3    2.50    3.40
  -4   0  -3   -2.30    2.50
  -4   0  -3   -2.90    3.20
   4   0   4   16.20    4.20
   4   0   4   29.00    7.50
   4   0   4   16.20    2.00
  -4   0  -4   14.60    2.30
  -4   0  -4    6.70    6.20
  -4   0  -4   16.50    6.00
  -4   0  -4    9.30    2.90
   4   0   5   -0.70    2.10
   4   0   5    1.20    7.90
   4   0   5    9.10    4.60
  -4   0  -5  -14.20    6.80
  -4   0  -5   -1.70    2.70
  -4   0  -5  -10.00    5.90
   4   0   6  483.45   16.40
   4   0   6  425.96   21.80
   4   0   6  437.76    9.10
  -4   0  -6  412.66   19.90
  -4   0  -6  430.46   10.40
  -4   0  -6  375.56   21.70
   4   0   7    3.60    4.70
   4   0   7    0.20    2.10
   4   0   7   -1.90    7.60
  -4   0  -7    0.20    7.10
  -4   0  -7    0.80    3.00
   4   0   8   22.50    5.50
   4   0   8   28.20    8.50
   4   0   8   23.70    2.60
  -4   0  -8   28.90    9.00
  -4   0  -8   28.90    3.70
   4   0   9    1.20    2.00
   4   0   9   -5.60    4.30
   4   0   9    0.00    6.60
  -4   0  -9   -2.90    6.20
  -4   0  -9   -4.10    2.80
   4   0  10   91.89    4.40
   4   0  10   85.39   12.40
   4   0  10   86.49   10.10
  -4   0 -10   88.49    6.20
  -4   0 -10  120.79   15.80
   4   0  11    4.00    8.40
   4   0  11   -2.20    5.70
  -4   0 -11    3.40    8.60
   4   0  12   14.10   10.40
  -4   0 -12    5.30   10.00
   4   0  13    2.70   10.10
  -4   0 -13   -6.40    9.80
   4   0  14   65.09   14.60
  -4   0 -14  102.59   18.70
   4   0  15  -13.50   11.50
  -4   0 -15   -8.70   11.20
  -4   0 -16   77.99   17.60
   5   0 -20    6.50   11.70
   5   0 -19    6.00   11.30
  -5   0  19    0.00    6.50
   5   0 -18   61.29   15.50
   5   0 -18   55.39   10.60
   5   0 -17    9.70    5.90
   5   0 -17  -11.10    9.10
   5   0 -17   -6.10    7.90
  -5   0  17   -9.10    5.50
   5   0 -16  270.17   13.70
   5   0 -16  245.58   17.20
   5   0 -16  291.27   24.10
  -5   0  16  257.97   13.90
   5   0 -15   12.20    9.10
   5   0 -15  -14.90    6.10
   5   0 -15    3.40    5.30
  -5   0  15    8.20    5.60
   5   0 -14   64.49    7.50
   5   0 -14   65.49   12.10
   5   0 -14   66.49    9.70
  -5   0  14   69.79    7.80
   5   0 -13    1.90    6.70
   5   0 -13   -4.60    5.70
   5   0 -13    4.80    4.50
  -5   0  13   -6.20    4.30
   5   0 -12   67.09    9.20
   5   0 -12   73.09    7.40
   5   0 -12   70.09   11.20
  -5   0  12   69.29    7.30
   5   0 -11    0.30    5.90
   5   0 -11    1.10    6.50
   5   0 -11    5.00    4.70
  -5   0  11    1.10    4.90
   5   0 -10  902.11   21.30
   5   0 -10  877.11   30.80
   5   0 -10  909.11   25.70
  -5   0  10  868.71   29.80
  -5   0  10  924.11   21.70
   5   0  -9   -3.10    5.10
   5   0  -9   -5.00    5.90
   5   0  -9   -4.50    6.40
  -5   0   9   -2.40    6.00
  -5   0   9   -3.20    5.10
   5   0  -8  363.26   15.00
   5   0  -8  369.66   17.40
   5   0  -8  352.36   12.40
  -5   0   8  388.46   16.90
  -5   0   8  362.16   12.60
   5   0  -7    0.10    3.40
   5   0  -7    1.40    4.30
   5   0  -7   -0.30    4.10
  -5   0   7    1.40    3.40
  -5   0   7    2.00    4.00
   5   0  -6   88.09    7.70
   5   0  -6   74.69    6.00
  -5   0   6   78.09    7.30
  -5   0   6   82.69    6.40
  -5   0   6   78.39    7.50
   5   0  -5   -4.00    3.80
   5   0  -5    0.10    2.80
  -5   0   5    4.90    3.20
  -5   0   5    0.90    2.80
  -5   0   5   -0.80    3.90
   5   0  -4  327.27    9.70
   5   0  -4  316.07   11.40
   5   0  -4  341.97   11.80
  -5   0   4  325.17   11.30
  -5   0   4  333.17    9.90
  -5   0   4  323.67   10.30
  -5   0   4  322.77   11.20
   5   0  -3    0.20    2.90
   5   0  -3    7.20    3.70
   5   0  -3   -0.70    2.60
  -5   0   3    0.40    3.20
  -5   0   3    2.40    3.80
  -5   0   3   -0.50    2.90
  -5   0   3    1.20    2.10
  -5   0   3   -0.40    2.50
   5   0  -2  121.89    6.10
   5   0  -2  118.59    6.80
   5   0  -2  107.89    5.80
   5   0  -2  113.59    7.20
   5   0  -2  110.09    6.40
  -5   0   2  127.99    6.40
  -5   0   2  120.39    7.10
  -5   0   2  107.89    8.00
  -5   0   2  114.59    7.00
  -5   0   2  126.79    6.00
  -5   0   2  121.29    8.20
  -5   0   2  116.79    6.20
  -5   0   2  111.29    6.70
   5   0  -1    1.80    2.80
   5   0  -1   -1.90    2.30
   5   0  -1    2.20    3.00
   5   0  -1    0.90    2.40
   5   0  -1   -5.60    2.50
  -5   0   1   -0.50    3.10
  -5   0   1    2.40    2.60
  -5   0   1    1.70    3.10
  -5   0   1    1.50    5.00
  -5   0   1   -0.90    3.00
  -5   0   1   -1.90    2.50
  -5   0   1    2.10    3.60
  -5   0   1    2.20    3.00
   5   0   0    8.50    2.30
   5   0   0    6.60    2.60
   5   0   0    0.60    3.00
  -5   0   0    5.30    3.70
  -5   0   0    4.40    2.70
  -5   0   0    4.60    3.50
  -5   0   0    5.60    2.40
  -5   0   0    8.20    2.50
  -5   0   0    1.20    5.60
  -5   0   0   -0.60    3.50
  -5   0   0    2.80    4.10
   5   0   1    0.70    1.80
   5   0   1    1.20    3.00
  -5   0  -1   -2.10    3.60
  -5   0  -1    3.60    2.00
  -5   0  -1    0.20    2.10
  -5   0  -1    1.40    2.00
  -5   0  -1   -1.90    3.90
  -5   0  -1   -2.60    4.60
  -5   0  -1    2.50    3.40
  -5   0  -1   -3.20    3.40
   5   0   2    6.00    3.50
   5   0   2    6.40    2.00
  -5   0  -2    3.10    2.20
  -5   0  -2    3.20    2.00
  -5   0  -2    7.20    2.00
  -5   0  -2    0.60    4.00
  -5   0  -2    4.30    4.70
  -5   0  -2    1.20    3.20
  -5   0  -2    3.50    3.80
  -5   0  -2    5.40    4.70
   5   0   3    1.00    4.30
   5   0   3   -1.30    1.90
  -5   0  -3   -2.30    2.00
  -5   0  -3   -4.00    4.60
  -5   0  -3   -1.40    3.40
  -5   0  -3   -0.50    2.20
  -5   0  -3   -4.90    5.40
  -5   0  -3   -3.70    5.00
   5   0   4 1053.59   28.00
   5   0   4 1024.00   18.10
  -5   0  -4  989.50   18.10
  -5   0  -4  956.90   29.10
  -5   0  -4 1021.30   18.70
  -5   0  -4 1006.40   32.70
  -5   0  -4 1020.60   26.50
  -5   0  -4  910.71   31.70
  -5   0  -4  892.31   31.90
   5   0   5   11.90    5.60
   5   0   5    1.70    2.30
  -5   0  -5   -2.80    2.80
  -5   0  -5   -5.70    7.40
  -5   0  -5  -10.20    7.90
   5   0   6   38.10    6.50
   5   0   6   34.40    2.90
  -5   0  -6   19.60    9.10
  -5   0  -6   33.10    3.50
  -5   0  -6   36.30    9.00
   5   0   7   -2.20    4.80
   5   0   7    0.70    1.90
   5   0   7   -1.50    8.30
  -5   0  -7   -1.30    2.60
  -5   0  -7   -2.10    6.20
  -5   0  -7   -8.30    6.60
   5   0   8   -4.70    4.90
   5   0   8    1.80    1.90
   5   0   8   -2.70    8.20
  -5   0  -8   10.40    7.10
   5   0   9  -12.20    8.00
   5   0   9   -9.00    5.00
  -5   0  -9    1.50    7.50
   5   0  10  179.68   13.50
   5   0  10  179.38   18.20
  -5   0 -10  195.28   19.30
   5   0  11   -9.00   10.30
  -5   0 -11    9.80    9.50
   5   0  12   57.89   15.10
  -5   0 -12   81.59   15.90
  -5   0 -13    1.10   10.30
  -5   0 -14   30.60   13.90
  -5   0 -15   -0.10   11.60
  -5   0 -16    9.30   13.20
   6   0 -20    1.40   10.90
  -6   0  20    4.90   10.40
  -6   0  20    4.90    7.50
   6   0 -19    1.10    8.20
   6   0 -19   -0.90   10.10
  -6   0  19   -5.40    6.30
  -6   0  19    6.90   10.30
   6   0 -18   62.49    8.60
   6   0 -18   82.09   16.60
   6   0 -18   67.89   12.10
  -6   0  18   64.29   14.80
   6   0 -17   -3.40    9.50
   6   0 -17    4.90    6.00
   6   0 -17  -15.20    7.50
  -6   0  17    2.30    9.20
   6   0 -16  240.48   17.60
   6   0 -16  241.98   21.70
   6   0 -16  219.78   13.30
  -6   0  16  209.98   13.40
  -6   0  16  228.68   20.60
   6   0 -15   -1.10    5.00
   6   0 -15   -7.60    7.50
   6   0 -15   -6.40    7.30
  -6   0  15   -4.70    7.70
  -6   0  15   -0.70    5.50
   6   0 -14    4.20    6.80
   6   0 -14   13.20    5.30
   6   0 -14    8.80    7.90
  -6   0  14   14.40    8.00
  -6   0  14    2.50    5.40
   6   0 -13    1.80    6.50
   6   0 -13   -4.80    5.90
   6   0 -13    0.20    4.70
  -6   0  13   -2.50    6.10
  -6   0  13   -6.30    4.20
   6   0 -12   20.80    7.20
   6   0 -12   24.80    8.50
   6   0 -12   27.60    5.90
  -6   0  12   27.50    8.10
  -6   0  12   19.70    5.70
   6   0 -11   -0.20    6.50
   6   0 -11   -2.40    4.80
   6   0 -11    3.50    6.80
  -6   0  11    0.80    5.90
  -6   0  11    0.10    4.90
   6   0 -10  126.09   13.30
   6   0 -10  146.09   10.60
   6   0 -10  137.19   12.70
  -6   0  10  145.59   10.90
  -6   0  10  159.48   13.80
   6   0  -9    1.50    6.20
   6   0  -9   -3.30    5.20
   6   0  -9    3.00    6.80
  -6   0   9    0.30    6.10
  -6   0   9   -0.50    5.40
   6   0  -8  116.19    9.50
   6   0  -8  114.49   11.50
  -6   0   8  124.59    9.70
  -6   0   8  116.59   11.00
   6   0  -7   -0.20    3.80
   6   0  -7    1.20    5.00
  -6   0   7    0.70    4.00
  -6   0   7   -0.30    3.70
   6   0  -6 2790.82   54.29
   6   0  -6 2825.22   46.40
  -6   0   6 2878.41   61.99
  -6   0   6 2844.32   46.60
   6   0  -5   -5.10    4.00
   6   0  -5   -2.80    3.10
  -6   0   5   -1.60    1.40
  -6   0   5   -0.10    3.10
  -6   0   5   -0.40    2.90
  -6   0   5   -1.70    4.30
   6   0  -4  413.66   11.60
   6   0  -4  424.46   13.60
  -6   0   4  432.36   13.30
  -6   0   4  421.46   11.70
  -6   0   4  446.96   14.90
  -6   0   4  428.36   15.20
  -6   0   4  437.66   14.00
   6   0  -3    3.20    3.40
   6   0  -3    0.60    1.70
   6   0  -3   -0.70    2.60
   6   0  -3    1.40    2.70
  -6   0   3    0.60    2.70
  -6   0   3    7.40    3.70
  -6   0   3    2.10    2.90
  -6   0   3    0.00    2.50
  -6   0   3    0.20    2.30
  -6   0   3   -2.40    3.00
   6   0  -2 1169.58   21.40
   6   0  -2 1162.08   24.80
   6   0  -2 1101.99   34.50
  -6   0   2 1158.08   23.80
  -6   0   2 1165.38   25.20
  -6   0   2 1200.68   35.90
  -6   0   2 1219.98   30.10
  -6   0   2 1189.18   29.90
  -6   0   2 1177.78   21.60
  -6   0   2 1240.58   27.00
  -6   0   2 1197.18   39.10
   6   0  -1   -3.60    2.60
   6   0  -1    2.00    2.30
   6   0  -1   -1.40    2.50
  -6   0   1   -0.50    2.90
  -6   0   1   -2.60    3.20
  -6   0   1    4.90    4.00
  -6   0   1    2.10    3.30
  -6   0   1   -5.40    2.40
  -6   0   1   -1.50    3.10
  -6   0   1    2.60    2.70
  -6   0   1    0.50    5.00
   6   0   0   80.09    4.70
   6   0   0   91.39    6.90
   6   0   0   84.79    5.40
  -6   0   0   81.79    5.20
  -6   0   0   89.69   10.50
  -6   0   0   75.49    8.60
  -6   0   0   75.89    7.30
  -6   0   0   80.19    5.00
  -6   0   0   74.89    5.80
  -6   0   0   83.79   10.50
  -6   0   0   77.29    7.70
   6   0   1    3.00    3.60
  -6   0  -1   -1.20    2.40
  -6   0  -1    0.90    6.10
  -6   0  -1   -3.30    4.30
  -6   0  -1   -0.10    4.20
  -6   0  -1    0.60    2.60
  -6   0  -1   -0.60    4.20
  -6   0  -1   -5.70    5.10
  -6   0  -1   -1.40    2.30
   6   0   2  116.39    5.50
   6   0   2  125.39    9.80
  -6   0  -2  105.29   13.20
  -6   0  -2  127.09   11.30
  -6   0  -2  113.69    6.40
  -6   0  -2  115.89    9.30
  -6   0  -2  112.19    5.60
  -6   0  -2  117.39   11.40
  -6   0  -2  123.69   10.50
  -6   0  -2  103.19    5.40
   6   0   3    0.00    2.70
   6   0   3   12.10    6.10
  -6   0  -3   -0.80    3.30
  -6   0  -3    6.40    6.50
  -6   0  -3    1.10    4.90
  -6   0  -3   -0.10    2.80
  -6   0  -3  -12.40    6.40
  -6   0  -3  -17.90    6.90
  -6   0  -3   -0.30    3.00
   6   0   4  926.01   27.30
   6   0   4  906.71   17.20
  -6   0  -4  885.51   31.70
  -6   0  -4  932.81   25.60
  -6   0  -4  831.52   30.80
  -6   0  -4  915.81   18.10
  -6   0  -4  848.82   28.20
  -6   0  -4  839.02   16.90
   6   0   5    4.00    5.70
   6   0   5   -1.10    2.30
  -6   0  -5   -1.30    2.30
  -6   0  -5   -6.40    2.60
  -6   0  -5    0.90    2.70
  -6   0  -5   -3.80    8.00
  -6   0  -5   -7.00    7.30
   6   0   6   34.10    2.80
   6   0   6   27.50    6.40
  -6   0  -6   28.20    3.30
  -6   0  -6   31.60    9.00
  -6   0  -6   29.00    3.10
  -6   0  -6   35.70   10.00
   6   0   7   -4.90    5.30
  -6   0  -7   -1.30    7.70
  -6   0  -7   -0.50    6.60
   6   0   8   54.29    8.30
  -6   0  -8   67.39   11.30
   6   0   9  -13.10    5.70
  -6   0  -9   -6.10    7.20
   6   0  10   56.99    9.50
  -6   0 -10   66.09   13.90
  -6   0 -11    8.60   10.50
  -6   0 -12  134.59   19.10
  -6   0 -13   19.70   12.40
  -6   0 -14   64.69   17.00
  -6   0 -15    7.60   12.40
   7   0 -21    3.20   11.30
  -7   0  21    9.30   10.40
   7   0 -20    0.10    8.70
   7   0 -20    9.40   11.80
  -7   0  20   13.70   11.80
  -7   0  20   20.90    8.00
   7   0 -19   -1.90    8.00
   7   0 -19   -4.60    9.50
  -7   0  19   -5.70    6.50
  -7   0  19    2.50   10.20
   7   0 -18   62.39   15.70
   7   0 -18   52.89   11.80
   7   0 -18   68.79    9.20
  -7   0  18   70.99   15.10
   7   0 -17    2.70    8.70
   7   0 -17   -1.80    9.60
   7   0 -17   10.10    6.50
  -7   0  17   -1.60    9.50
   7   0 -16  128.89   13.90
   7   0 -16  137.99   11.50
   7   0 -16  123.99   17.40
  -7   0  16  115.59   16.60
   7   0 -15    4.20    5.50
   7   0 -15   -7.40    7.00
   7   0 -15   14.00    8.90
  -7   0  15   -1.40    5.80
  -7   0  15   -0.60    7.40
   7   0 -14    3.70    7.00
   7   0 -14    4.40    7.40
   7   0 -14    2.90    5.30
  -7   0  14   -2.60    5.10
  -7   0  14    0.10    6.90
   7   0 -13    0.80    6.70
   7   0 -13    4.00    6.50
   7   0 -13   -0.40    4.70
  -7   0  13   -7.40    4.70
  -7   0  13   -0.90    5.90
   7   0 -12    6.40    6.80
   7   0 -12   -1.00    4.40
   7   0 -12   -3.70    5.70
  -7   0  12    0.80    5.10
  -7   0  12   -2.60    6.00
   7   0 -11    3.00    6.50
   7   0 -11   -1.30    6.00
   7   0 -11   -3.00    4.70
  -7   0  11    3.90    6.30
  -7   0  11   -2.00    5.00
   7   0 -10   48.90    7.20
   7   0 -10   64.59    9.90
  -7   0  10   57.19    7.80
  -7   0  10   71.19   10.10
   7   0  -9    0.50    5.50
   7   0  -9    2.70    6.80
  -7   0   9   -5.10    5.30
  -7   0   9   -0.40    5.70
   7   0  -8  719.73   19.40
   7   0  -8  756.82   23.50
  -7   0   8  782.82   24.60
  -7   0   8  765.22   19.70
   7   0  -7    4.70    6.20
   7   0  -7   -1.40    4.40
  -7   0   7   -1.60    4.50
  -7   0   7    5.90    4.80
   7   0  -6  255.57   12.50
   7   0  -6  261.97   10.60
  -7   0   6  254.97   11.80
  -7   0   6  276.07   11.10
   7   0  -5   -0.90    4.40
   7   0  -5   -1.00    3.50
  -7   0   5   -1.20    3.80
  -7   0   5    0.70    2.20
  -7   0   5   -9.30    3.10
  -7   0   5    1.40    3.30
   7   0  -4  915.11   19.20
   7   0  -4  894.91   22.40
  -7   0   4  973.30   23.10
  -7   0   4  862.41   30.30
  -7   0   4  928.01   23.00
  -7   0   4  887.91   25.70
  -7   0   4  931.01   28.50
  -7   0   4  923.01   19.60
   7   0  -3   -1.20    2.00
   7   0  -3   -1.60    2.90
   7   0  -3    2.90    3.70
  -7   0   3   -0.30    3.00
  -7   0   3   -0.20    2.80
  -7   0   3   -3.40    2.80
  -7   0   3   -3.40    3.10
  -7   0   3   -1.30    2.80
  -7   0   3   -0.20    4.10
  -7   0   3    0.60    3.30
  -7   0   3    4.30    4.00
   7   0  -2  281.07    9.00
   7   0  -2  257.37   12.80
   7   0  -2  277.17   10.60
  -7   0   2  272.47   10.10
  -7   0   2  263.27   14.30
  -7   0   2  267.47   11.20
  -7   0   2  266.87   14.00
  -7   0   2  278.37   11.80
  -7   0   2  273.47    9.90
  -7   0   2  260.17    9.10
  -7   0   2  270.87   10.70
   7   0  -1    6.70    2.90
   7   0  -1   -1.50    3.20
   7   0  -1    2.80    3.40
  -7   0   1   -0.70    3.90
  -7   0   1    0.40    4.30
  -7   0   1   -0.40    4.30
  -7   0   1    2.50    3.60
  -7   0   1   -1.40    2.90
  -7   0   1   -3.50    6.40
  -7   0   1    0.90    3.00
  -7   0   1    1.70    4.50
   7   0   0  915.91   17.40
   7   0   0  918.41   20.10
   7   0   0  906.81   25.80
  -7   0   0  939.41   35.20
  -7   0   0  912.21   21.00
  -7   0   0  903.71   17.80
  -7   0   0  906.21   26.60
  -7   0   0  907.01   33.10
  -7   0   0  919.11   24.80
  -7   0   0  914.31   28.10
  -7   0   0  925.51   19.50
   7   0   1   -2.90    4.80
  -7   0  -1   14.30    8.90
  -7   0  -1   -3.20    7.20
  -7   0  -1   -7.00    5.60
  -7   0  -1    5.10    6.30
  -7   0  -1   -0.60    3.40
  -7   0  -1    5.70    5.90
  -7   0  -1   -3.60    3.40
  -7   0  -1   -4.00    3.80
   7   0   2 1026.50   30.00
  -7   0  -2 1032.00   22.10
  -7   0  -2 1065.69   29.90
  -7   0  -2 1021.20   33.30
  -7   0  -2 1041.40   30.10
  -7   0  -2 1040.30   38.70
  -7   0  -2  993.00   18.70
  -7   0  -2 1071.59   38.60
  -7   0  -2 1032.70   20.60
   7   0   3   10.00    6.40
  -7   0  -3    1.40    3.30
  -7   0  -3   -4.10    3.80
  -7   0  -3    0.20    3.30
  -7   0  -3    3.80    5.30
  -7   0  -3   -6.70    8.00
  -7   0  -3  -12.70    7.10
  -7   0  -3    2.00    7.40
   7   0   4 1293.37   36.50
  -7   0  -4 1308.57   23.90
  -7   0  -4 1324.57   41.70
  -7   0  -4 1271.47   37.20
  -7   0  -4 1308.47   25.20
  -7   0  -4 1363.06   35.30
  -7   0  -4 1252.77   44.10
   7   0   5   -1.00    6.00
  -7   0  -5   -0.40    2.80
  -7   0  -5   -1.10    6.80
  -7   0  -5    0.20    2.70
  -7   0  -5    0.10    3.90
  -7   0  -5   -8.70    7.10
   7   0   6   60.49    8.40
  -7   0  -6   72.29    4.70
  -7   0  -6   77.39   11.70
  -7   0  -6   92.99   13.50
  -7   0  -6   75.19    4.40
   7   0   7   -5.40    6.10
  -7   0  -7   -4.30    6.70
  -7   0  -7    2.30    7.90
   7   0   8   -0.20    6.80
  -7   0  -8    9.60    8.50
  -7   0  -8   12.00    9.60
   7   0   9  -12.80    6.60
  -7   0  -9   14.90    9.80
   7   0  10    9.30    8.70
  -7   0 -10   36.10   12.10
  -7   0 -11    6.40   11.10
  -7   0 -12   77.39   16.60
  -7   0 -13   15.20   12.10
  -7   0 -14    8.30   11.80
   8   0 -21   -8.00    9.60
  -8   0  21    6.80   10.70
  -8   0  21    0.70    7.30
   8   0 -20   49.30   12.20
   8   0 -20   79.49   17.00
  -8   0  20   80.39   16.50
  -8   0  20   66.39   10.70
   8   0 -19    4.10    6.20
   8   0 -19  -12.00    8.50
   8   0 -19   -7.40    9.00
  -8   0  19   -2.10    9.30
  -8   0  19    3.00    7.30
   8   0 -18   13.00   10.60
   8   0 -18    2.60    9.40
   8   0 -18    9.20    6.80
  -8   0  18   14.30   10.70
   8   0 -17   -2.50    6.10
   8   0 -17   -7.20    9.40
   8   0 -17    1.40    8.40
  -8   0  17    4.60    9.40
   8   0 -16   87.29   12.90
   8   0 -16  102.79   16.10
   8   0 -16   99.49   10.70
  -8   0  16   96.49   15.10
   8   0 -15   -7.90    7.20
   8   0 -15    1.40    7.80
   8   0 -15   -0.90    5.70
  -8   0  15   -8.50    6.60
   8   0 -14   47.30    9.80
   8   0 -14   47.90    7.90
   8   0 -14   39.50   10.40
  -8   0  14   40.50   10.00
  -8   0  14   43.60    7.50
   8   0 -13   -8.00    6.40
   8   0 -13    2.20    5.20
  -8   0  13    0.30    6.20
  -8   0  13    1.00    5.40
   8   0 -12  173.78   14.40
   8   0 -12  162.08   11.50
  -8   0  12  163.08   11.70
  -8   0  12  173.78   14.40
   8   0 -11    2.60    7.10
   8   0 -11    0.20    5.30
  -8   0  11   -4.70    5.50
  -8   0  11    5.90    5.70
   8   0 -10  334.47   14.30
   8   0 -10  362.96   17.70
  -8   0  10  325.67   17.10
  -8   0  10  354.36   14.90
   8   0  -9   -7.20    5.20
   8   0  -9   -2.10    7.20
  -8   0   9   -0.10    5.60
  -8   0   9   -2.70    5.20
   8   0  -8  658.53   22.30
   8   0  -8  664.83   18.90
  -8   0   8  634.34   18.60
  -8   0   8  642.34   22.20
   8   0  -7   -8.20    4.90
   8   0  -7    8.00    7.00
  -8   0   7   -5.90    5.00
  -8   0   7    3.40    5.10
   8   0  -6 1627.34   36.90
   8   0  -6 1585.24   31.30
  -8   0   6 1718.63   46.20
  -8   0   6 1668.73   39.30
  -8   0   6 1636.14   44.30
  -8   0   6 1647.04   32.00
   8   0  -5   -3.70    4.10
   8   0  -5   -1.00    5.50
  -8   0   5    1.70    4.90
  -8   0   5   -2.30    4.40
  -8   0   5    0.60    3.80
  -8   0   5    1.60    3.20
   8   0  -4 2285.67   61.79
   8   0  -4 2325.17   39.30
   8   0  -4 2280.27   45.50
  -8   0   4 2339.97   49.30
  -8   0   4 2280.07   39.50
  -8   0   4 2111.89   54.79
  -8   0   4 2212.38   71.69
  -8   0   4 2326.37   54.69
  -8   0   4 2417.96   64.49
  -8   0   4 2211.08   43.90
   8   0  -3    1.70    4.80
   8   0  -3   -2.10    3.70
   8   0  -3   -1.90    2.80
  -8   0   3    1.40    4.60
  -8   0   3   -1.40    4.10
  -8   0   3   -1.90    4.00
  -8   0   3    2.80    4.40
  -8   0   3    5.00    4.20
  -8   0   3   -5.00    5.80
  -8   0   3   -1.50    3.90
   8   0  -2  601.74   14.60
   8   0  -2  585.54   17.00
  -8   0   2  623.04   15.50
  -8   0   2  609.74   16.30
  -8   0   2  609.64   18.00
  -8   0   2  595.04   19.90
  -8   0   2  590.04   24.90
  -8   0   2  615.24   18.00
  -8   0   2  630.24   20.50
  -8   0   2  593.34   25.30
   8   0  -1   -4.70    4.40
   8   0  -1   -1.20    4.40
   8   0  -1   -1.70    3.60
  -8   0   1   -2.00    4.00
  -8   0   1    4.80    6.80
  -8   0   1    0.50    5.90
  -8   0   1   -1.50    5.80
  -8   0   1    3.50    9.80
  -8   0   1    6.00    4.90
  -8   0   1   -2.40    4.30
  -8   0   1    1.40    6.10
   8   0   0  600.14   21.20
   8   0   0  594.04   14.20
  -8   0   0  645.94   22.80
  -8   0   0  632.34   16.10
  -8   0   0  614.34   17.40
  -8   0   0  615.14   24.00
  -8   0   0  689.83   30.20
  -8   0   0  600.64   14.90
  -8   0   0  621.94   20.80
  -8   0   0  632.04   29.20
   8   0   1   -7.40    5.90
  -8   0  -1   -0.30    4.20
  -8   0  -1    2.70    7.60
  -8   0  -1    3.60    4.10
  -8   0  -1   18.50   10.50
  -8   0  -1   13.40    7.10
  -8   0  -1    2.50    4.70
  -8   0  -1   12.50    9.00
  -8   0  -1   -5.70    7.00
   8   0   2  108.89   12.10
  -8   0  -2  118.79   13.50
  -8   0  -2  143.29   15.00
  -8   0  -2  138.39    7.60
  -8   0  -2  116.29   14.60
  -8   0  -2  132.79    8.60
  -8   0  -2  142.49    7.60
  -8   0  -2  142.59   12.40
   8   0   3   -4.70    5.80
  -8   0  -3   -4.70    6.80
  -8   0  -3   -2.70    8.10
  -8   0  -3   -0.20    3.80
  -8   0  -3   -3.60    5.10
  -8   0  -3   -0.30    7.60
  -8   0  -3   -3.50    3.30
  -8   0  -3    0.40    3.40
   8   0   4  284.47   15.80
  -8   0  -4  299.87   10.00
  -8   0  -4  277.37   18.70
  -8   0  -4  306.57   14.10
  -8   0  -4  293.17    8.60
  -8   0  -4  293.37   16.20
  -8   0  -4  304.37   17.90
  -8   0  -4  280.57    7.80
   8   0   5   -2.80    5.90
  -8   0  -5    1.90    2.60
  -8   0  -5    3.30    7.10
  -8   0  -5   -3.20    2.90
  -8   0  -5   -0.10    4.30
  -8   0  -5    1.60    4.30
  -8   0  -5   -4.60    7.40
   8   0   6    7.70    6.90
  -8   0  -6   18.40    3.30
  -8   0  -6   17.60    9.20
  -8   0  -6   13.40    4.50
  -8   0  -6   21.40    3.10
  -8   0  -6   20.40    8.80
   8   0   7  -11.60    7.20
  -8   0  -7    4.60    8.80
  -8   0  -7   -1.80    7.60
   8   0   8   -8.30    7.70
  -8   0  -8    4.10    8.90
  -8   0  -8   15.10   11.10
   8   0   9  -17.10    7.90
  -8   0  -9    6.50    9.60
   8   0  10   -8.90    9.80
  -8   0 -10   19.90   11.90
  -8   0 -11   10.70   11.80
  -8   0 -12   48.00   15.10
  -8   0 -13    6.90   12.20
  -8   0 -14  201.88   26.10
   9   0 -21   -2.10   10.30
   9   0 -21  -10.80    8.80
  -9   0  21    4.90    7.70
  -9   0  21   -3.30    8.90
   9   0 -20   54.19    9.10
   9   0 -20   59.99   15.60
   9   0 -20   69.69   13.00
  -9   0  20   60.89   15.20
  -9   0  20   52.99   10.50
   9   0 -19    2.80    6.60
   9   0 -19    0.50    9.20
   9   0 -19   -7.20    8.40
  -9   0  19    5.60    7.80
  -9   0  19    5.40   10.30
   9   0 -18   21.80   11.40
   9   0 -18   14.50    7.30
   9   0 -18    2.10    9.10
  -9   0  18    8.40    9.60
   9   0 -17   -3.20    8.30
   9   0 -17   -3.10    8.90
   9   0 -17    6.00    6.80
  -9   0  17    1.00    8.60
   9   0 -16   73.89    9.90
   9   0 -16   70.39   12.40
  -9   0  16   86.89   14.20
   9   0 -15    4.80    8.30
   9   0 -15    3.70    6.10
  -9   0  15    1.10    7.50
   9   0 -14  141.29   11.70
   9   0 -14  134.89   13.80
  -9   0  14  125.79   14.70
   9   0 -13   -1.40    7.50
   9   0 -13    3.00    5.30
  -9   0  13  -16.10    4.90
  -9   0  13   -4.20    5.70
   9   0 -12  416.46   19.90
   9   0 -12  450.25   16.90
  -9   0  12  430.26   17.00
  -9   0  12  446.36   21.00
   9   0 -11    0.10    6.90
   9   0 -11    6.00    5.60
  -9   0  11    4.50    5.60
  -9   0  11    0.80    5.50
   9   0 -10   14.60    7.80
   9   0 -10   11.10    5.80
  -9   0  10   13.10    6.30
  -9   0  10    4.70    5.70
   9   0  -9   -7.60    5.10
   9   0  -9   -3.10    6.70
  -9   0   9   -0.80    5.60
  -9   0   9   -1.30    5.30
   9   0  -8   30.10    6.90
   9   0  -8   34.40    8.50
  -9   0   8   33.70    6.90
  -9   0   8   37.70    7.20
   9   0  -7    1.60    7.00
   9   0  -7   -7.60    5.30
  -9   0   7    0.80    3.30
  -9   0   7   -0.70    6.50
  -9   0   7   -1.00    5.10
  -9   0   7   -1.30    5.70
   9   0  -6  207.58   13.90
   9   0  -6  213.18   11.80
  -9   0   6  220.88   12.90
  -9   0   6  221.08   12.60
  -9   0   6  221.28   12.00
  -9   0   6  197.38   13.70
   9   0  -5   -6.30    5.20
   9   0  -5    5.50    6.60
  -9   0   5    6.80    5.70
  -9   0   5    2.00    4.80
  -9   0   5   -6.20    5.50
  -9   0   5   -1.60    4.40
  -9   0   5   -5.10    5.80
  -9   0   5   -8.60    5.70
   9   0  -4 1113.29   23.90
   9   0  -4 1103.69   27.70
  -9   0   4 1186.48   37.90
  -9   0   4 1169.58   31.90
  -9   0   4 1052.19   39.50
  -9   0   4 1075.29   24.20
  -9   0   4 1129.69   27.90
  -9   0   4 1089.69   30.70
  -9   0   4 1103.49   26.60
   9   0  -3    2.00    5.80
   9   0  -3   -0.30    3.80
   9   0  -3    5.30    5.00
  -9   0   3   10.80    5.70
  -9   0   3   -2.00    5.10
  -9   0   3    1.20    5.70
  -9   0   3    6.80    5.80
  -9   0   3   -8.10    8.50
  -9   0   3   17.10    6.60
  -9   0   3    8.00    5.70
   9   0  -2  126.79    8.80
   9   0  -2  152.28   10.80
  -9   0   2  145.79   10.20
  -9   0   2  113.39   15.70
  -9   0   2  143.79   13.10
  -9   0   2  126.79    9.90
  -9   0   2  145.59   17.60
  -9   0   2  140.49   13.40
  -9   0   2  140.39   11.30
   9   0  -1  -10.50    5.30
   9   0  -1    0.70    5.10
   9   0  -1   -0.10    4.20
  -9   0   1    6.10    7.10
  -9   0   1   12.90    7.80
  -9   0   1   11.00   12.10
  -9   0   1   -1.20    4.80
  -9   0   1   -1.70    5.50
  -9   0   1   -5.90    8.00
  -9   0   1   -0.90    6.90
  -9   0   1   -5.10    4.80
   9   0   0   -8.60    5.30
  -9   0   0    4.30    4.60
  -9   0   0    8.30    7.80
  -9   0   0   -3.10    9.40
  -9   0   0    3.10    4.60
  -9   0   0   30.80   12.60
  -9   0   0    5.60    5.30
  -9   0   0    4.90    7.90
  -9   0   0    5.60    7.40
   9   0   1   -6.80    5.60
  -9   0  -1    0.90    7.30
  -9   0  -1    1.40    4.60
  -9   0  -1  -10.10    7.90
  -9   0  -1    6.30    4.30
  -9   0  -1   -2.40    4.10
  -9   0  -1    7.40    7.20
  -9   0  -1  -11.70    6.80
  -9   0  -1   12.60   10.60
   9   0   2  346.07   16.60
  -9   0  -2  343.47   11.00
  -9   0  -2  330.77   17.30
  -9   0  -2  345.97   12.40
  -9   0  -2  357.36   16.90
  -9   0  -2  346.17   20.60
  -9   0  -2  354.46   10.70
  -9   0  -2  345.87   20.40
  -9   0  -2  331.27   22.70
   9   0   3    5.40    5.70
  -9   0  -3   -5.90    6.50
  -9   0  -3   -2.40    7.50
  -9   0  -3    0.60    3.40
  -9   0  -3   -3.60    3.30
  -9   0  -3    4.30    7.70
  -9   0  -3   -9.90    4.90
  -9   0  -3    3.30    3.90
   9   0   4  187.98   14.20
  -9   0  -4  198.18   17.00
  -9   0  -4  189.38   14.20
  -9   0  -4  194.58    8.70
  -9   0  -4  197.68    7.30
  -9   0  -4  203.18   15.30
  -9   0  -4  205.38    7.00
  -9   0  -4  192.48   12.40
   9   0   5   -5.10    6.30
  -9   0  -5   -6.90    4.10
  -9   0  -5   -4.70    3.10
  -9   0  -5    1.20    5.10
  -9   0  -5    0.00    8.30
  -9   0  -5   -1.60    2.70
  -9   0  -5    0.30    7.00
   9   0   6    7.30    7.70
  -9   0  -6   24.10   10.20
  -9   0  -6   31.20   10.30
  -9   0  -6   20.30    3.30
   9   0   7   -9.60    7.60
  -9   0  -7    2.70    9.30
  -9   0  -7    3.10    9.90
   9   0   8  -15.80    8.20
  -9   0  -8   -8.70   10.30
  -9   0  -8   -2.00    9.10
   9   0   9  -18.20    9.00
  -9   0  -9    6.40   10.40
  -9   0 -10    2.50   11.00
  -9   0 -11    7.90   11.10
  -9   0 -12   19.60   12.80
  -9   0 -13   22.30   13.10
  10   0 -21    6.70    9.70
 -10   0  21   -2.30    7.90
 -10   0  21    1.40   10.30
  10   0 -20   87.39   14.60
 -10   0  20   77.29   12.40
 -10   0  20  103.59   18.00
  10   0 -19   -0.20    9.00
  10   0 -19   -0.80    6.70
 -10   0  19   -7.30    7.30
 -10   0  19    3.00    9.20
  10   0 -18   11.90    7.20
  10   0 -18   -9.40    8.20
 -10   0  18    9.80    9.80
  10   0 -17    4.40    9.70
  10   0 -17   -2.30    6.60
 -10   0  17   -0.30    8.40
  10   0 -16    5.20    6.60
  10   0 -16    1.60    9.10
 -10   0  16    1.10    8.40
  10   0 -15    0.30    8.30
  10   0 -15   -5.80    5.90
 -10   0  15   -1.40    6.90
  10   0 -14   -6.90    5.40
  10   0 -14   18.60    9.00
 -10   0  14   12.00    7.40
  10   0 -13   -7.30    7.10
  10   0 -13   -2.60    5.40
 -10   0  13   -1.80    6.00
  10   0 -12 1147.89   34.00
  10   0 -12 1164.48   28.60
 -10   0  12 1134.29   35.80
 -10   0  12 1157.28   29.00
  10   0 -11   -6.00    6.60
  10   0 -11    3.90    5.40
 -10   0  11   -1.30    5.40
 -10   0  11    0.30    5.40
  10   0 -10   10.60    7.50
  10   0 -10   10.30    5.80
 -10   0  10    6.70    5.80
 -10   0  10    9.50    5.80
  10   0  -9   -6.00    6.40
  10   0  -9   -6.20    4.90
 -10   0   9   -1.10    5.10
 -10   0   9   -5.00    5.00
  10   0  -8   -2.30    5.40
  10   0  -8   -0.50    7.00
 -10   0   8   10.10    6.20
 -10   0   8    4.40    3.30
 -10   0   8   -0.30    6.40
 -10   0   8    5.40    5.30
  10   0  -7   -5.00    6.70
  10   0  -7   -9.40    5.30
 -10   0   7   -2.40    3.50
 -10   0   7   -2.40    6.20
 -10   0   7   -1.80    5.80
 -10   0   7    1.00    4.80
 -10   0   7   -2.30    5.70
  10   0  -6  647.14   22.00
  10   0  -6  676.63   19.20
 -10   0   6  656.13   20.50
 -10   0   6  701.53   24.10
 -10   0   6  671.03   20.70
 -10   0   6  645.94   26.00
 -10   0   6  711.23   26.00
 -10   0   6  680.03   19.90
  10   0  -5    6.40    7.10
  10   0  -5   -5.90    5.30
 -10   0   5   -9.30    5.00
 -10   0   5   -7.80    5.80
 -10   0   5   -1.20    5.10
 -10   0   5    0.80    6.00
 -10   0   5   -2.60    5.10
 -10   0   5  -10.60    7.50
 -10   0   5    4.30    6.10
  10   0  -4 2531.85   44.50
  10   0  -4 2579.64   71.99
  10   0  -4 2579.54   51.99
 -10   0   4 2498.75   50.09
 -10   0   4 2521.45   55.99
 -10   0   4 2575.14   82.99
 -10   0   4 2673.73   75.49
 -10   0   4 2534.75   62.89
 -10   0   4 2576.54   45.50
 -10   0   4 2667.13   63.19
  10   0  -3   -2.40    5.80
  10   0  -3   -4.40    4.50
 -10   0   3  -13.80    9.50
 -10   0   3   -3.30    5.20
 -10   0   3    4.00    6.50
 -10   0   3   -3.10    5.40
 -10   0   3    2.90    7.30
 -10   0   3   -1.60    6.00
 -10   0   3    0.20    6.20
  10   0  -2  128.99    8.90
  10   0  -2  123.39   10.40
 -10   0   2  127.79   11.70
 -10   0   2  140.59   14.00
 -10   0   2  132.39   10.30
 -10   0   2  128.59   16.60
 -10   0   2  135.79   10.50
 -10   0   2  153.18   14.30
 -10   0   2  146.09   18.60
  10   0  -1   -7.90    5.00
  10   0  -1   -0.20    3.90
  10   0  -1    2.90    5.00
 -10   0   1    0.40    7.00
 -10   0   1   -1.50    4.80
 -10   0   1    3.70    7.00
 -10   0   1    2.40    4.70
 -10   0   1    8.20   11.70
 -10   0   1    6.10    7.60
 -10   0   1   -6.00    7.90
  10   0   0  140.19   12.30
 -10   0   0  157.18   13.70
 -10   0   0  156.18   20.20
 -10   0   0  154.88   15.10
 -10   0   0  148.19   15.40
 -10   0   0  143.19    9.20
 -10   0   0  154.88    9.10
 -10   0   0  168.78   19.70
  10   0   1   -0.60    5.20
 -10   0  -1    1.70    7.90
 -10   0  -1   -6.90    6.40
 -10   0  -1    0.70    4.70
 -10   0  -1    2.10    4.00
 -10   0  -1   -1.20    7.00
 -10   0  -1    1.70    4.20
 -10   0  -1    3.30   10.30
 -10   0  -1   -3.40    7.00
  10   0   2    0.40    5.60
 -10   0  -2   -6.00    5.80
 -10   0  -2   -7.80    8.30
 -10   0  -2   -0.20    6.70
 -10   0  -2    4.80    4.00
 -10   0  -2    3.00    8.50
 -10   0  -2   -7.50    3.50
 -10   0  -2   -2.70    4.10
 -10   0  -2   -2.30    6.50
  10   0   3    2.10    6.00
 -10   0  -3    0.40    3.50
 -10   0  -3    6.50    7.30
 -10   0  -3   -5.40    7.30
 -10   0  -3    0.80    3.80
 -10   0  -3   -1.10    3.40
 -10   0  -3  -10.90    5.00
 -10   0  -3   -7.50    7.30
  10   0   4    8.30    6.60
 -10   0  -4    0.50    5.50
 -10   0  -4   13.80    8.20
 -10   0  -4    6.10    3.30
 -10   0  -4   14.50    8.80
 -10   0  -4    5.60    4.10
 -10   0  -4    5.20    7.50
 -10   0  -4    3.40    3.40
  10   0   5   -6.00    6.70
 -10   0  -5    3.00    8.80
 -10   0  -5   -4.00    6.30
 -10   0  -5   -1.90    3.10
 -10   0  -5    0.90    7.90
  10   0   6  117.19   12.90
 -10   0  -6  163.58   18.30
 -10   0  -6  154.58   18.90
  10   0   7   -7.80    8.40
 -10   0  -7  -13.30    8.80
 -10   0  -7   10.90   10.90
  10   0   8   39.80   11.30
 -10   0  -8   66.19   17.10
 -10   0  -8   72.39   15.50
  10   0   9  -21.50    9.10
 -10   0  -9    3.80   11.60
 -10   0 -10   27.10   13.50
 -10   0 -11   13.00   12.50
 -10   0 -12   23.90   13.70
  11   0 -21    2.80   10.30
 -11   0  21    4.90   10.70
 -11   0  21   -8.30    8.30
  11   0 -20   94.39   15.30
 -11   0  20   81.69   12.80
 -11   0  20  123.59   18.60
  11   0 -19   14.40   10.40
 -11   0  19  -10.60    7.70
 -11   0  19   -3.00    8.30
  11   0 -18    2.50    7.10
  11   0 -18   -2.70    9.60
 -11   0  18   -6.60    8.40
 -11   0  18    3.10    8.30
  11   0 -17    2.50    9.60
  11   0 -17    1.30    7.20
 -11   0  17   -5.30    7.20
  11   0 -16    1.40    6.80
  11   0 -16   -6.80    8.90
 -11   0  16    0.40    7.70
  11   0 -15   -3.80    8.70
  11   0 -15    1.70    6.70
 -11   0  15    7.20    7.40
  11   0 -14   63.59   12.00
  11   0 -14   61.59    9.40
 -11   0  14   65.79   10.90
  11   0 -13    1.30    5.90
  11   0 -13    6.30    8.20
 -11   0  13    8.20    7.00
  11   0 -12  328.57   19.20
  11   0 -12  353.16   16.20
 -11   0  12  323.47   18.00
  11   0 -11   11.80    6.90
  11   0 -11   15.70    6.30
 -11   0  11   -2.70    5.30
 -11   0  11   23.90    7.00
  11   0 -10   32.90    7.90
  11   0 -10   24.00    6.60
 -11   0  10   18.30    6.50
 -11   0  10   19.50    6.50
  11   0  -9    7.10    7.10
  11   0  -9    0.90    5.20
 -11   0   9   -1.40    3.10
 -11   0   9    7.90    5.50
 -11   0   9   -0.80    6.00
 -11   0   9   -5.20    4.50
  11   0  -8   15.20    6.00
  11   0  -8    4.80    6.80
 -11   0   8   15.30    6.70
 -11   0   8    9.80    5.70
 -11   0   8    7.30    5.90
 -11   0   8   12.50    5.60
 -11   0   8    9.70    4.30
  11   0  -7   -1.70    6.70
  11   0  -7    3.80    5.40
 -11   0   7   -0.50    5.70
 -11   0   7   12.00    5.90
 -11   0   7   -0.80    4.60
 -11   0   7   -2.00    5.10
 -11   0   7   -1.00    4.20
 -11   0   7   -0.50    6.00
  11   0  -6  472.35   16.40
  11   0  -6  476.95   19.20
 -11   0   6  481.05   18.00
 -11   0   6  487.35   16.70
 -11   0   6  470.05   17.80
 -11   0   6  491.15   19.80
 -11   0   6  450.65   22.10
 -11   0   6  508.15   22.80
 -11   0   6  470.05   16.90
  11   0  -5   -4.50    4.90
  11   0  -5   -6.40    5.90
  11   0  -5   -1.40    2.90
 -11   0   5    2.30    5.70
 -11   0   5   -7.70    7.70
 -11   0   5    0.30    5.20
 -11   0   5   -1.00    5.80
 -11   0   5    0.00    5.60
 -11   0   5    0.40    5.80
 -11   0   5   -5.90    4.70
  11   0  -4  425.16   14.70
  11   0  -4  427.36   17.10
  11   0  -4  405.76   19.10
 -11   0   4  451.85   15.70
 -11   0   4  442.76   16.50
 -11   0   4  416.06   22.30
 -11   0   4  454.65   16.30
 -11   0   4  453.25   19.00
 -11   0   4  447.86   23.80
 -11   0   4  426.16   17.90
  11   0  -3   -9.10    4.10
  11   0  -3   -5.10    5.10
 -11   0   3    5.70    5.20
 -11   0   3   -1.80    6.60
 -11   0   3   -3.40    5.90
 -11   0   3   -4.60    6.70
 -11   0   3   -1.40    5.10
 -11   0   3   -6.40    9.30
 -11   0   3    0.00    6.20
  11   0  -2  448.36   14.00
  11   0  -2  468.05   16.10
 -11   0   2  430.96   14.90
 -11   0   2  450.55   15.60
 -11   0   2  473.15   20.50
 -11   0   2  464.65   25.90
 -11   0   2  468.95   20.90
 -11   0   2  467.85   18.40
 -11   0   2  466.15   27.10
  11   0  -1   -3.50    5.10
  11   0  -1    3.50    4.00
 -11   0   1   -4.70    7.00
 -11   0   1   -5.50    8.10
 -11   0   1   -0.40   11.70
 -11   0   1    1.20    7.40
 -11   0   1   -2.10    4.50
 -11   0   1    4.20    4.70
 -11   0   1    5.60    7.10
  11   0   0  145.79   12.20
 -11   0   0  136.89   13.50
 -11   0   0  134.49    9.20
 -11   0   0  125.79   14.50
 -11   0   0  148.99   19.70
 -11   0   0  129.59    9.10
 -11   0   0  137.59   16.00
 -11   0   0  144.69   19.00
  11   0   1    5.30    5.40
 -11   0  -1  -11.80    6.50
 -11   0  -1   -2.00   10.00
 -11   0  -1   -4.30    4.00
 -11   0  -1    4.50    7.50
 -11   0  -1   -0.10    4.00
 -11   0  -1    3.60    8.40
 -11   0  -1   -3.40    6.80
  11   0   2  162.88   13.00
 -11   0  -2  147.39    8.50
 -11   0  -2  145.59   16.50
 -11   0  -2  123.99   16.00
 -11   0  -2  154.78    9.90
 -11   0  -2  134.79   14.20
 -11   0  -2  131.39   18.10
 -11   0  -2  120.69   13.30
 -11   0  -2  142.69    8.30
  11   0   3    6.40    6.60
 -11   0  -3    3.90    7.80
 -11   0  -3  -10.20    7.80
 -11   0  -3   -1.10    3.80
 -11   0  -3   -0.50    8.20
 -11   0  -3   -2.10    3.80
 -11   0  -3   -0.90    4.40
 -11   0  -3   -5.50    6.00
  11   0   4    0.00    6.50
 -11   0  -4   -7.30    7.60
 -11   0  -4   -0.60    8.40
 -11   0  -4   -8.60    7.60
 -11   0  -4    1.10    3.60
  11   0   5   -3.30    7.00
 -11   0  -5   -9.90    8.40
 -11   0  -5    7.10   10.00
  11   0   6   88.99   12.40
 -11   0  -6   97.39   17.10
 -11   0  -6  129.59   17.80
  11   0   7   -8.20    8.60
 -11   0  -7    9.70   12.60
 -11   0  -7    4.80   10.90
  11   0   8  244.98   21.50
 -11   0  -8  313.27   26.60
 -11   0  -8  314.17   28.60
  11   0   9  -19.00    9.30
 -11   0  -9   -0.90   10.70
 -11   0 -10    4.30   11.30
 -11   0 -11   19.30   12.50
  12   0 -21   13.70   11.00
 -12   0  21   -2.80    8.60
 -12   0  21    2.10    9.90
  12   0 -20   66.29   13.80
 -12   0  20   83.09   16.40
 -12   0  20   68.99   12.80
  12   0 -19   -6.30   10.10
 -12   0  19   18.60    9.50
 -12   0  19    3.40    9.10
  12   0 -18    0.70   10.30
 -12   0  18    3.40    8.80
 -12   0  18   12.90    9.50
  12   0 -17  -13.90    9.00
  12   0 -17    5.70    7.40
 -12   0  17   -0.70    8.20
 -12   0  17    9.30    8.80
  12   0 -16    2.60    9.70
  12   0 -16   11.70    7.60
 -12   0  16   11.40    8.60
 -12   0  16   19.10    8.80
  12   0 -15   -1.40    9.00
  12   0 -15   -5.10    6.10
 -12   0  15   -4.10    6.70
  12   0 -14   29.60    8.30
  12   0 -14   32.40   10.70
 -12   0  14   33.40    8.90
  12   0 -13   -6.20    8.10
  12   0 -13   -0.50    6.30
 -12   0  13    1.80    6.80
  12   0 -12  391.56   17.60
  12   0 -12  417.36   21.50
 -12   0  12  412.36   19.90
  12   0 -11    1.90    5.40
  12   0 -11    1.10    7.50
 -12   0  11    4.70    6.60
 -12   0  11   -3.40    5.40
 -12   0  11    4.70    6.50
  12   0 -10   -2.30    7.00
  12   0 -10   -1.20    5.50
 -12   0  10   -2.40    6.00
 -12   0  10   -3.60    3.20
 -12   0  10   -4.30    4.90
 -12   0  10    2.80    6.30
  12   0  -9   -1.70    7.10
  12   0  -9   -6.40    4.90
 -12   0   9    2.00    6.60
 -12   0   9    1.80    5.50
 -12   0   9   -4.70    3.60
 -12   0   9   -1.40    4.60
 -12   0   9   -3.00    5.90
  12   0  -8    7.70    6.80
  12   0  -8   13.80    5.70
 -12   0   8    4.00    4.50
 -12   0   8   14.30    5.40
 -12   0   8    8.00    5.50
 -12   0   8    9.60    5.50
 -12   0   8    5.40    6.20
 -12   0   8    8.20    6.10
  12   0  -7   -2.50    6.30
  12   0  -7   -0.50    4.90
 -12   0   7   -2.30    6.20
 -12   0   7    1.90    4.80
 -12   0   7   -4.20    5.30
 -12   0   7    0.90    5.50
 -12   0   7    2.00    5.50
 -12   0   7   -1.10    4.90
  12   0  -6   17.20    7.20
  12   0  -6   23.10    6.10
 -12   0   6   19.30    6.60
 -12   0   6   26.00    7.20
 -12   0   6   29.20    6.80
 -12   0   6   26.00    6.00
 -12   0   6   26.80    8.80
 -12   0   6   24.70    6.60
  12   0  -5   -4.70    5.90
  12   0  -5   -1.40    4.90
 -12   0   5    6.50    6.70
 -12   0   5   -9.20    5.20
 -12   0   5   -6.60    7.60
 -12   0   5    2.20    5.30
 -12   0   5   -6.90    4.90
 -12   0   5   -4.90    5.70
  12   0  -4   94.49   10.70
  12   0  -4   82.39    7.80
  12   0  -4   81.59    9.40
 -12   0   4  106.09    9.40
 -12   0   4   70.39   10.60
 -12   0   4   99.89   12.20
 -12   0   4   80.89    8.60
 -12   0   4   95.29   14.00
 -12   0   4   96.29   10.50
  12   0  -3   -3.50    5.40
  12   0  -3   -7.30    4.00
 -12   0   3    5.00    6.20
 -12   0   3   -0.90    7.10
 -12   0   3    1.30    7.20
 -12   0   3   -2.00    5.30
 -12   0   3    2.40    9.70
 -12   0   3    1.30    5.20
  12   0  -2    9.20    5.80
  12   0  -2    1.80    4.30
 -12   0   2   11.60    5.50
 -12   0   2    6.50    5.10
 -12   0   2    7.90   11.80
 -12   0   2    5.90    7.70
 -12   0   2    3.80    6.80
 -12   0   2   -0.80    8.20
 -12   0   2   -4.50    7.20
  12   0  -1    8.80    5.10
 -12   0   1    1.50   12.10
 -12   0   1   -5.00    7.60
 -12   0   1   -0.80    4.80
 -12   0   1   -1.80    8.90
 -12   0   1    2.30    4.90
 -12   0   1   -5.40    6.70
 -12   0   1   -9.40    7.50
  12   0   0  117.59   12.20
 -12   0   0   84.69    7.70
 -12   0   0   76.29   16.00
 -12   0   0   83.29    7.60
 -12   0   0   97.29   11.90
 -12   0   0   65.69   10.90
 -12   0   0   95.29   13.50
 -12   0   0   71.79   12.20
  12   0   1    5.70    5.60
 -12   0  -1    0.40    4.50
 -12   0  -1    6.10    7.60
 -12   0  -1    5.70    4.70
 -12   0  -1  -11.70   10.10
 -12   0  -1  -13.80    6.70
 -12   0  -1   -4.70    8.90
 -12   0  -1    4.00    8.20
  12   0   2   18.20    6.90
 -12   0  -2   21.20    5.40
 -12   0  -2   18.40   11.30
 -12   0  -2   11.20    7.90
 -12   0  -2   16.60   10.00
 -12   0  -2   20.30    5.20
 -12   0  -2   30.70    9.90
  12   0   3    3.50    6.40
 -12   0  -3   -8.60    9.40
 -12   0  -3   -0.50    4.10
 -12   0  -3   -9.80    8.80
 -12   0  -3   -1.20    8.80
  12   0   4   -0.70    7.50
 -12   0  -4   18.20   10.40
 -12   0  -4   10.60   10.20
 -12   0  -4    4.00    9.10
  12   0   5   -2.20    8.20
 -12   0  -5    9.30   10.10
 -12   0  -5   14.00   11.90
  12   0   6   20.50    9.60
 -12   0  -6   48.50   14.00
 -12   0  -6   56.69   15.30
  12   0   7   -1.30    8.80
 -12   0  -7   23.50   12.70
 -12   0  -7   15.80   14.00
  12   0   8  102.89   14.30
 -12   0  -8  166.38   24.00
 -12   0  -8  160.98   21.50
  12   0   9  -18.30    9.40
 -12   0  -9   22.10   12.50
 -12   0 -10   32.00   13.80
 -13   0  21   -1.60    9.10
  13   0 -20   86.69   16.20
 -13   0  20  119.09   14.90
 -13   0  20   88.69   16.50
  13   0 -19   -0.90   10.20
 -13   0  19   10.70    9.60
 -13   0  19    6.80    9.00
  13   0 -18    8.10   11.20
 -13   0  18   11.10    9.10
 -13   0  18    4.10    8.90
  13   0 -17   -5.60    9.50
 -13   0  17   -0.50    7.70
 -13   0  17    0.70    8.40
  13   0 -16    0.30    7.40
  13   0 -16    2.40   10.30
 -13   0  16    1.60    9.10
 -13   0  16    8.50    8.20
  13   0 -15   13.60    7.50
  13   0 -15    8.40    9.60
 -13   0  15    4.40    8.50
 -13   0  15    3.20    7.30
  13   0 -14   42.20   11.60
  13   0 -14   58.59    9.50
 -13   0  14   49.00   11.00
 -13   0  14   44.40    9.90
  13   0 -13   12.60    8.60
  13   0 -13    2.10    6.80
 -13   0  13   28.50    8.20
 -13   0  13    1.50    7.60
  13   0 -12   34.10    7.80
  13   0 -12   15.00    9.20
 -13   0  12   21.10    8.60
 -13   0  12   28.40    8.10
 -13   0  12   44.00   10.00
  13   0 -11    9.00    5.90
  13   0 -11    0.70    8.00
 -13   0  11   -6.60    5.40
 -13   0  11   -5.70    6.30
 -13   0  11    6.30    7.20
  13   0 -10    4.80    5.90
  13   0 -10  -11.50    6.70
 -13   0  10   -4.40    3.90
 -13   0  10   -2.90    6.50
 -13   0  10    0.80    6.50
 -13   0  10    2.70    5.40
  13   0  -9   -9.50    6.70
  13   0  -9    0.90    5.40
 -13   0   9    0.10    4.90
 -13   0   9   -5.00    4.20
 -13   0   9   -0.80    6.20
 -13   0   9   -4.50    6.00
  13   0  -8   12.40    7.50
  13   0  -8    4.90    5.60
 -13   0   8   19.00    6.80
 -13   0   8    3.50    5.00
 -13   0   8   17.50    7.40
 -13   0   8    5.30    5.20
 -13   0   8    8.70    6.20
 -13   0   8   12.80    6.10
  13   0  -7    7.30    5.20
  13   0  -7   -7.20    6.00
 -13   0   7   -5.30    5.00
 -13   0   7    3.50    5.50
 -13   0   7   -4.40    5.60
 -13   0   7   -0.20    4.80
 -13   0   7    7.40    7.40
 -13   0   7   -1.80    5.70
  13   0  -6  139.39   13.40
  13   0  -6  142.89   10.90
 -13   0   6  136.59   11.90
 -13   0   6  135.09   16.50
 -13   0   6  134.89   11.50
 -13   0   6  139.99   14.40
 -13   0   6  139.09   10.40
 -13   0   6  151.28   12.80
  13   0  -5  -10.60    4.30
  13   0  -5   -2.60    6.00
 -13   0   5   -7.10    5.30
 -13   0   5    3.30    8.70
 -13   0   5    1.40    6.50
 -13   0   5    6.80    5.70
 -13   0   5    1.70    5.90
 -13   0   5   -5.10    6.30
  13   0  -4   15.30    5.20
  13   0  -4    7.60    4.40
  13   0  -4   21.70    6.70
 -13   0   4   17.40    6.00
 -13   0   4   21.50   10.60
 -13   0   4   17.50    6.90
 -13   0   4   23.50    8.10
 -13   0   4    6.40    7.60
 -13   0   4   13.20    6.00
  13   0  -3   -3.30    4.20
  13   0  -3    0.00    5.50
 -13   0   3    4.90    6.60
 -13   0   3   -9.00    4.50
 -13   0   3    0.20    7.70
 -13   0   3   -3.10    5.00
 -13   0   3   -6.40    7.40
 -13   0   3   -1.90   10.50
 -13   0   2  143.49   20.10
 -13   0   2  175.98   11.60
 -13   0   2  153.98   13.80
 -13   0   2  158.08   11.50
 -13   0   2  166.78   21.60
 -13   0   2  158.78   16.40
  13   0  -1    4.80    5.40
 -13   0   1   -1.60    5.30
 -13   0   1   -3.10    5.10
 -13   0   1   -3.40    8.10
 -13   0   1   13.80    8.10
 -13   0   1    1.40    9.50
 -13   0   1   -8.80   12.60
  13   0   0  274.37   16.40
 -13   0   0  207.08   22.60
 -13   0   0  228.48   19.10
 -13   0   0  196.58   18.30
 -13   0   0  226.08   23.80
 -13   0   0  226.48   11.70
 -13   0   0  228.28   11.80
 -13   0   0  245.48   17.50
  13   0   1   14.20    6.70
 -13   0  -1    5.80   10.60
 -13   0  -1    0.20    8.40
 -13   0  -1    0.80    8.10
 -13   0  -1   -2.00    5.10
 -13   0  -1   -4.30   11.30
 -13   0  -1  -12.20    7.80
 -13   0  -1   -6.20    4.80
  13   0   2   17.70    7.10
 -13   0  -2    6.80    5.10
 -13   0  -2    4.30    8.20
 -13   0  -2   22.20   12.00
 -13   0  -2    7.20    9.30
 -13   0  -2    8.90   11.70
  13   0   3    3.70    7.30
 -13   0  -3   -4.30   10.30
 -13   0  -3    3.50    9.30
 -13   0  -3   -1.40    9.90
  13   0   4   10.30    7.80
 -13   0  -4   13.80   11.00
 -13   0  -4   -1.10   10.90
  13   0   5    5.50    8.60
 -13   0  -5   22.10   11.60
 -13   0  -5    0.20   11.50
  13   0   6   97.99   13.60
 -13   0  -6  140.99   19.80
 -13   0  -6  153.58   22.90
  13   0   7   -4.00    9.20
 -13   0  -7    7.00   11.40
 -13   0  -7   36.40   14.00
  13   0   8   63.79   12.80
 -13   0  -8  110.39   20.90
 -13   0  -8   97.29   18.40
  13   0   9   -8.70    9.80
 -13   0  -9   11.80   12.50
  14   0 -20   55.39   14.60
 -14   0  20   35.60   11.60
 -14   0  20   51.89   13.30
  14   0 -19   -2.20   10.90
 -14   0  19   -1.70    9.10
 -14   0  19    0.10    8.90
  14   0 -18    6.50   10.30
 -14   0  18   -1.60    9.40
 -14   0  18    3.30    8.60
  14   0 -17   -4.00   10.20
 -14   0  17   -5.80    8.80
 -14   0  17    1.30    7.70
  14   0 -16   -6.40   10.20
 -14   0  16    1.90    7.70
 -14   0  16   -1.10    9.40
  14   0 -15    3.60    7.30
  14   0 -15   -0.30   10.30
 -14   0  15   -0.50    8.80
 -14   0  15    0.00    7.80
  14   0 -14  212.28   19.90
  14   0 -14  232.08   16.40
 -14   0  14  209.58   18.30
 -14   0  14  208.48   17.30
  14   0 -13    5.50    7.10
  14   0 -13   -6.10    8.50
 -14   0  13    5.90    7.70
 -14   0  13   -4.50    6.40
 -14   0  13    9.40    8.60
  14   0 -12  212.98   18.50
  14   0 -12  232.38   15.50
 -14   0  12  225.38   18.50
 -14   0  12  214.68   15.20
 -14   0  12  244.38   17.60
  14   0 -11   -0.20    6.20
  14   0 -11   -1.20    7.40
 -14   0  11   -2.90    5.70
 -14   0  11   -3.70    7.00
 -14   0  11   -8.00    6.80
  14   0 -10    4.50    6.00
  14   0 -10   -8.20    7.90
 -14   0  10   -1.60    6.60
 -14   0  10   -1.90    7.40
 -14   0  10   -3.00    5.20
  14   0  -9    1.60    7.40
  14   0  -9    2.70    5.70
 -14   0   9   -0.30    6.70
 -14   0   9   -2.20    6.10
 -14   0   9    0.90    5.40
 -14   0   9   -8.60    5.10
 -14   0   9    3.90    7.00
  14   0  -8   36.40    7.20
  14   0  -8   32.00    9.00
 -14   0   8   36.10    7.20
 -14   0   8   28.30    7.70
 -14   0   8   47.50   10.60
 -14   0   8   40.80    8.80
 -14   0   8   22.80    7.90
  14   0  -7    3.40    7.20
  14   0  -7    3.10    5.40
 -14   0   7   -1.60    5.50
 -14   0   7    4.70    6.50
 -14   0   7   -0.30    6.50
 -14   0   7    3.40    8.30
 -14   0   7   -3.30    6.10
  14   0  -6    8.60    5.70
  14   0  -6    0.80    6.60
 -14   0   6    9.10    6.00
 -14   0   6   -0.10    5.90
 -14   0   6    6.50    8.80
 -14   0   6    2.10    6.80
 -14   0   6   -2.40    5.90
 -14   0   6   -4.80    6.60
  14   0  -5   -2.40    4.90
  14   0  -5   -3.30    6.20
 -14   0   5   11.00    6.30
 -14   0   5    4.70    9.40
 -14   0   5    8.60    5.80
 -14   0   5   -7.40    7.20
 -14   0   5   -0.70    7.20
 -14   0   5   -3.40    5.90
  14   0  -4    2.20    5.00
  14   0  -4    7.00    6.50
 -14   0   4   -0.40   10.60
 -14   0   4    4.10    5.80
 -14   0   4   -5.10    5.70
 -14   0   4    4.30    8.70
 -14   0   4   -4.20    6.50
 -14   0   4   -3.20    7.70
  14   0  -3   10.30    5.10
  14   0  -3   -4.10    6.10
 -14   0   3    0.20    8.50
 -14   0   3  -13.40    7.80
 -14   0   3   -5.50   12.40
 -14   0   3    2.50    5.80
 -14   0   3   -0.10    7.40
 -14   0   3   -3.30    5.60
 -14   0   2  607.74   19.20
 -14   0   2  605.04   19.70
 -14   0   2  662.73   29.30
 -14   0   2  620.74   35.30
 -14   0   2  623.24   25.20
 -14   0   2  639.24   36.10
  14   0  -1   16.00    6.80
 -14   0   1    2.70    9.40
 -14   0   1   -8.90    5.60
 -14   0   1   -5.60    9.80
 -14   0   1    6.40    9.00
 -14   0   1   -5.50   14.20
 -14   0   1   -2.70    5.80
  14   0   0  206.88   15.70
 -14   0   0  154.48   22.10
 -14   0   0  168.88   11.40
 -14   0   0  142.09   11.10
 -14   0   0  176.08   24.80
 -14   0   0  156.28   17.00
 -14   0   0  168.18   19.70
  14   0   1    8.60    7.30
 -14   0  -1   -3.80    8.90
 -14   0  -1   -4.40    8.80
 -14   0  -1   -0.60   12.80
 -14   0  -1    6.30   11.30
 -14   0  -1   -6.20    5.10
  14   0   2   12.00    7.70
 -14   0  -2    9.60   11.60
 -14   0  -2    2.60   12.20
 -14   0  -2    5.90   10.20
  14   0   3    7.30    7.80
 -14   0  -3   -6.70   10.90
 -14   0  -3    7.80   11.00
 -14   0  -3    0.80   11.20
  14   0   4   13.00    8.40
 -14   0  -4   22.00   12.90
 -14   0  -4   17.70   11.10
  14   0   5   15.30    8.60
 -14   0  -5   17.50   13.10
 -14   0  -5    6.20   11.10
  14   0   6   73.89   12.30
 -14   0  -6   69.79   11.90
 -14   0  -6   98.19   18.90
 -14   0  -6  112.49   18.70
  14   0   7   11.80    9.60
 -14   0  -7   39.50   15.10
 -14   0  -7   18.70   12.30
 -14   0  -8  122.89   19.70
 -14   0  -8  103.49   21.50
  15   0 -20   35.30   13.40
 -15   0  20   41.90   12.90
 -15   0  20   55.69   13.20
  15   0 -19  -10.00   10.50
 -15   0  19    2.60   10.10
 -15   0  19   -1.20    9.20
  15   0 -18   16.00   11.50
 -15   0  18   12.00   10.00
 -15   0  18   20.80    9.70
  15   0 -17  -11.80   10.50
 -15   0  17   -6.80    9.50
 -15   0  17   -5.70    7.70
  15   0 -16   -8.00   10.00
 -15   0  16   16.10    9.50
 -15   0  16    3.90    8.30
  15   0 -15    0.30   10.00
 -15   0  15   10.20    9.10
 -15   0  15   11.70    9.40
 -15   0  15    8.00    7.90
  15   0 -14  118.69   16.00
  15   0 -14  110.29   13.40
 -15   0  14  138.19   18.20
 -15   0  14  127.69   15.00
 -15   0  14  125.09   14.10
  15   0 -13    4.10    7.50
  15   0 -13    3.70    9.20
 -15   0  13   -5.80    6.70
 -15   0  13    2.70    8.00
 -15   0  13    0.20    8.10
  15   0 -12   -8.90    8.10
  15   0 -12    3.40    7.00
 -15   0  12    2.40    8.50
 -15   0  12   12.70    8.60
 -15   0  12    2.10    6.70
  15   0 -11   -8.10    9.00
  15   0 -11  -12.20    6.30
 -15   0  11   -2.90    7.30
 -15   0  11    7.10    8.20
 -15   0  11   -4.40    6.00
  15   0 -10   50.19   11.40
  15   0 -10   68.39   10.00
 -15   0  10   64.49   11.60
 -15   0  10   30.30    9.80
 -15   0  10   48.90    8.40
 -15   0  10   58.99   10.40
  15   0  -9   -3.50    8.40
  15   0  -9    2.30    6.30
 -15   0   9   -5.40    6.30
 -15   0   9    4.10    7.40
 -15   0   9   -2.40    7.50
 -15   0   9    6.40    8.40
 -15   0   9    3.60    6.10
  15   0  -8   65.79    9.30
  15   0  -8   56.69   10.60
 -15   0   8   65.29   10.70
 -15   0   8   62.99    9.00
 -15   0   8   88.69   14.30
 -15   0   8   41.50    9.60
 -15   0   8   57.19    9.90
  15   0  -7   -3.90    7.30
  15   0  -7    6.30    6.10
 -15   0   7   -3.60    6.90
 -15   0   7   -7.80    7.10
 -15   0   7   -3.90    6.10
 -15   0   7   -6.80    7.30
 -15   0   7    7.20    9.60
  15   0  -6   52.99    9.60
  15   0  -6   52.59    8.10
 -15   0   6   42.10    8.60
 -15   0   6   55.99   13.30
 -15   0   6   43.70   10.00
 -15   0   6   55.09    9.00
 -15   0   6   27.10   10.10
  15   0  -5   -4.50    4.90
  15   0  -5    1.20    6.90
 -15   0   5    4.80   11.40
 -15   0   5   13.00    6.70
 -15   0   5   -2.50    8.50
 -15   0   5   -8.20    8.50
 -15   0   5   -6.40    6.90
 -15   0   5   -3.70    6.20
  15   0  -4   -4.30    6.40
  15   0  -4    5.70    5.40
 -15   0   4   14.10    6.90
 -15   0   4    3.10    7.80
 -15   0   4   -0.70   12.50
 -15   0   4   -2.90    9.00
 -15   0   4    5.90    6.60
 -15   0   4   -3.60    9.00
 -15   0   3    5.70    8.30
 -15   0   3  -16.30   13.60
 -15   0   3   -4.20    9.90
 -15   0   3   -0.80   10.00
 -15   0   3    6.60    6.60
 -15   0   3   -0.40    6.30
 -15   0   2  141.59   24.90
 -15   0   2  153.58   13.00
 -15   0   2  157.48   17.20
 -15   0   2  150.58   11.80
 -15   0   2  114.89   16.60
 -15   0   2  141.69   17.40
  15   0  -1   19.10    7.50
 -15   0   1    0.20    9.70
 -15   0   1    5.30   11.30
 -15   0   1   -9.60    6.10
 -15   0   1   -3.30    9.20
 -15   0   1   -3.20    6.20
 -15   0   1  -13.50   14.80
  15   0   0   33.00    8.50
 -15   0   0   25.40   12.30
 -15   0   0   17.00    6.50
 -15   0   0   -9.50   14.80
 -15   0   0   16.60   10.40
 -15   0   0   14.10   10.90
 -15   0  -1  -12.60   13.50
 -15   0  -1    1.40   11.00
 -15   0  -1    8.50   10.50
  15   0   2   25.60    8.60
 -15   0  -2   23.70   12.60
 -15   0  -2   -4.70   12.90
 -15   0  -2   20.20   11.50
  15   0   3   10.70    7.50
 -15   0  -3    6.00   10.80
 -15   0  -3    9.30   12.70
  15   0   4   30.60    9.00
 -15   0  -4   29.20   13.60
 -15   0  -4   31.00   12.40
  15   0   5   23.70    8.80
 -15   0  -5   27.40   12.50
 -15   0  -5   26.30   13.90
 -15   0  -6   66.99   17.30
 -15   0  -6   45.10   14.20
 -15   0  -7   36.00   15.30
  16   0 -20   46.90   14.60
 -16   0  20   51.79   13.80
  16   0 -19   11.80   12.50
 -16   0  19  -16.70    9.40
 -16   0  19   -1.40    9.30
  16   0 -18  -10.90   11.20
 -16   0  18   12.30   10.00
 -16   0  18   -5.60    8.30
  16   0 -17  -12.90   10.20
 -16   0  17   -8.30    9.80
 -16   0  17    4.30    8.60
  16   0 -16   31.20   12.80
 -16   0  16   24.40    9.40
 -16   0  16   30.80   11.70
 -16   0  16   34.30   11.70
  16   0 -15  -12.00   10.00
 -16   0  15   -4.70    7.20
 -16   0  15   -0.20    9.40
 -16   0  15   -7.20    9.60
  16   0 -14  -10.10   10.00
 -16   0  14   -7.30    8.80
 -16   0  14   -7.00    6.50
 -16   0  14    0.20    8.70
  16   0 -13    4.30   10.00
 -16   0  13   -2.20    8.30
 -16   0  13    1.00    8.70
 -16   0  13   -7.40    6.40
  16   0 -12    7.80   10.30
  16   0 -12    2.90    7.40
 -16   0  12    9.60    9.00
 -16   0  12   -4.60    7.90
 -16   0  12   -5.70    6.40
  16   0 -11   -2.10    7.10
  16   0 -11    3.10    9.30
 -16   0  11   -2.20    6.40
 -16   0  11   -7.10    8.00
 -16   0  11    4.00    8.50
 -16   0  11   -7.70    7.60
  16   0 -10  400.46   22.60
  16   0 -10  411.96   19.20
 -16   0  10  393.26   21.00
 -16   0  10  419.46   24.70
 -16   0  10  378.56   21.60
 -16   0  10  385.06   18.20
  16   0  -9    2.60    9.20
  16   0  -9    7.50    7.00
 -16   0   9    7.70   10.80
 -16   0   9   -2.40    6.40
 -16   0   9   -0.40    8.10
 -16   0   9   -6.90    8.10
  16   0  -8  324.97   16.20
  16   0  -8  311.87   19.60
 -16   0   8  299.07   16.50
 -16   0   8  256.07   17.40
 -16   0   8  285.27   25.30
 -16   0   8  261.27   18.50
 -16   0   8  329.17   23.50
  16   0  -7    3.70    8.30
  16   0  -7   -4.50    6.00
 -16   0   7   -3.20    8.90
 -16   0   7    7.00   11.50
 -16   0   7   -7.90    7.10
 -16   0   7    0.00    8.80
 -16   0   7   -1.30    7.10
  16   0  -6   -2.20    8.00
  16   0  -6    6.10    6.50
 -16   0   6   -8.50    7.30
 -16   0   6  -10.40    9.30
 -16   0   6  -11.20    9.00
 -16   0   6    2.00   11.40
 -16   0   6   -1.20    7.40
  16   0  -5   -1.70    5.60
  16   0  -5    1.60    7.80
 -16   0   5  -11.20    9.00
 -16   0   5   -6.60   12.70
 -16   0   5   -5.90    9.50
 -16   0   5   -6.40    8.10
 -16   0   5   -7.00    6.80
 -16   0   4   37.30   12.20
 -16   0   4   25.30   12.30
 -16   0   4   34.10   10.00
 -16   0   4   29.40   16.60
 -16   0   4   37.00    8.70
 -16   0   3  -11.90    6.70
 -16   0   3   -4.20    6.20
 -16   0   3   -4.00   10.40
 -16   0   3   -9.70   15.90
 -16   0   3   -9.00   10.10
 -16   0   3    0.40    9.40
 -16   0   2   -9.10   16.30
 -16   0   2   -2.00    6.50
 -16   0   2    7.60   12.60
 -16   0   2    9.00    7.10
 -16   0   2    4.20    9.90
 -16   0   2   -4.40   10.60
 -16   0   1    0.80   10.00
 -16   0   1    3.50   12.10
 -16   0   1  -14.80    5.90
 -16   0   1  -11.40   16.00
 -16   0   1   -5.30   10.20
 -16   0   0   53.09   14.00
 -16   0   0   77.69   13.90
 -16   0   0   68.59   15.60
 -16   0   0   52.79   18.60
 -16   0  -1  -12.40   14.20
 -16   0  -1    3.00   12.40
 -16   0  -1    6.80   10.50
 -16   0  -2   18.20   11.20
 -16   0  -2   -7.60   13.60
 -16   0  -2   38.90   13.80
 -16   0  -3   12.40   13.10
 -16   0  -3   21.60   11.90
 -16   0  -4   25.30   14.00
 -16   0  -4   18.20   11.50
 -16   0  -5   32.40   13.60
 -16   0  -5   31.90   13.80
  17   0 -19  -11.60   10.90
 -17   0  19   -5.70    8.80
 -17   0  19    0.50   10.90
  17   0 -18   50.79   15.10
 -17   0  18   58.79   14.70
 -17   0  18   36.70   12.20
 -17   0  18   30.30   11.10
  17   0 -17   10.40   12.20
 -17   0  17    3.80   10.20
 -17   0  17    4.80   10.70
 -17   0  17   13.90    9.20
  17   0 -16   51.29   14.20
 -17   0  16   84.69   15.60
 -17   0  16   69.29   12.60
 -17   0  16   57.39   12.90
  17   0 -15   -8.10   10.90
 -17   0  15  -13.20    8.40
 -17   0  15   -7.20    6.90
 -17   0  15    5.30   10.40
  17   0 -14   14.50   11.70
 -17   0  14   -0.20    8.90
 -17   0  14    4.20    7.30
 -17   0  14    5.10    9.90
  17   0 -13   -2.10   10.40
 -17   0  13   10.40    8.10
 -17   0  13   -3.40    8.50
 -17   0  13   -7.50    6.60
 -17   0  13   -5.50    9.30
  17   0 -12   -5.60   10.20
 -17   0  12    9.50    9.50
 -17   0  12   -5.60    9.30
 -17   0  12   -6.60    8.10
 -17   0  12   -3.80    6.90
  17   0 -11   -8.80    7.20
  17   0 -11    5.40   10.80
 -17   0  11   -5.80    8.80
 -17   0  11    7.40   10.50
 -17   0  11   -3.30    8.20
 -17   0  11   -4.60    6.50
  17   0 -10  375.96   22.80
  17   0 -10  336.67   18.50
 -17   0  10  320.77   21.40
 -17   0  10  324.17   20.30
 -17   0  10  337.17   17.90
 -17   0  10  358.86   25.10
  17   0  -9   -1.70    9.70
  17   0  -9   10.80    7.60
 -17   0   9    0.60    8.80
 -17   0   9   -4.10    7.30
 -17   0   9    4.30    9.20
 -17   0   9    2.30   11.70
  17   0  -8  467.45   19.60
  17   0  -8  446.66   22.80
 -17   0   8  440.26   20.20
 -17   0   8  434.26   32.00
 -17   0   8  431.36   23.20
 -17   0   8  439.16   21.20
 -17   0   8  467.05   28.60
  17   0  -7   -3.10    8.50
  17   0  -7    5.10    6.70
 -17   0   7    3.10   12.70
 -17   0   7  -23.80    9.10
 -17   0   7   -7.60    7.60
 -17   0   7  -14.10    7.60
 -17   0   7  -10.60    9.80
  17   0  -6   12.70    7.10
  17   0  -6    2.70    8.70
 -17   0   6    5.10    9.20
 -17   0   6   13.60    8.40
 -17   0   6    9.10   11.50
 -17   0   6    6.10   10.80
 -17   0   6   12.50   14.40
  17   0  -5    0.10    8.20
 -17   0   5   -3.00   14.30
 -17   0   5   -8.30   10.70
 -17   0   5    2.50    9.20
 -17   0   5    5.60    7.70
 -17   0   5   -2.00   11.20
 -17   0   4    2.40   11.30
 -17   0   4    0.80   16.20
 -17   0   4    1.50   11.50
 -17   0   4   15.20    9.90
 -17   0   4   -4.80    6.70
 -17   0   3    4.50   12.30
 -17   0   3  -24.90   16.60
 -17   0   3    0.30    7.30
 -17   0   3  -11.10   10.90
 -17   0   3   -1.00    9.80
 -17   0   2   50.59   20.40
 -17   0   2   62.59   15.00
 -17   0   2   59.19   15.10
 -17   0   2   54.09    9.50
 -17   0   2   93.19   14.90
 -17   0   1    9.50   10.90
 -17   0   1    7.60   10.50
 -17   0   1    8.40    7.50
 -17   0   1  -15.90   16.10
 -17   0   1   15.00   13.00
 -17   0   0   95.99   15.00
 -17   0   0   76.79   16.70
 -17   0   0   45.50   18.90
 -17   0  -1   18.00   10.60
 -17   0  -1   15.10   12.60
 -17   0  -2  128.19   20.00
 -17   0  -2  124.99   17.80
 -17   0  -3   17.90   11.40
 -17   0  -3   12.50   12.00
 -17   0  -4   60.39   15.00
 -17   0  -4   80.89   18.00
  18   0 -18    2.40   13.60
 -18   0  18   24.70   10.40
 -18   0  18   20.20   12.80
 -18   0  18   17.00   11.60
  18   0 -17    3.00   12.40
 -18   0  17    1.50   10.20
 -18   0  17    0.10    8.40
 -18   0  17    5.80   11.70
  18   0 -16   61.99   15.20
 -18   0  16   59.49   13.90
 -18   0  16   50.49   11.30
 -18   0  16   56.09   14.20
  18   0 -15  -10.20   10.60
 -18   0  15   -1.70   10.40
 -18   0  15  -12.30    8.50
 -18   0  15   -6.70    7.50
  18   0 -14   -1.60   11.40
 -18   0  14   -9.10    9.10
 -18   0  14   -1.40    7.40
 -18   0  14   17.80    9.00
 -18   0  14   -4.10    9.00
  18   0 -13    4.80   11.70
 -18   0  13   20.40   10.00
 -18   0  13   -1.00    8.60
 -18   0  13   -2.60    7.20
 -18   0  13  -10.40    9.70
  18   0 -12   -4.50   10.20
 -18   0  12    0.30    9.10
 -18   0  12   -6.90    8.60
 -18   0  12   -5.70    7.10
 -18   0  12   13.30   10.50
  18   0 -11   10.30   11.00
 -18   0  11   -2.40    7.40
 -18   0  11   17.10   11.60
 -18   0  11   -3.00    8.60
 -18   0  11   -2.50    8.90
  18   0 -10  261.97   21.20
 -18   0  10  235.88   18.90
 -18   0  10  210.08   16.10
 -18   0  10  256.67   23.80
 -18   0  10  208.88   18.80
  18   0  -9   -5.40    7.00
  18   0  -9   -7.30    9.80
 -18   0   9   -4.60    8.60
 -18   0   9   -4.70    9.50
 -18   0   9   -4.90    8.20
 -18   0   9   12.90   13.40
  18   0  -8  240.38   20.40
  18   0  -8  285.07   16.90
 -18   0   8  229.88   17.30
 -18   0   8  227.28   20.70
 -18   0   8  260.07   30.40
 -18   0   8  260.87   24.20
 -18   0   8  245.98   19.10
  18   0  -7   -8.10    6.30
  18   0  -7    4.40    9.50
 -18   0   7  -12.50    8.60
 -18   0   7   14.90   14.40
 -18   0   7  -12.00   10.40
 -18   0   7    2.70    8.80
 -18   0   7   -9.10   10.50
  18   0  -6   23.90   10.00
 -18   0   6   26.30    9.10
 -18   0   6    6.60   11.40
 -18   0   6   21.40   15.90
 -18   0   6   15.30    9.70
 -18   0   6    9.90   12.50
 -18   0   5   -8.00    7.60
 -18   0   5  -11.50    8.90
 -18   0   5   -6.90   16.30
 -18   0   5   -7.10   11.50
 -18   0   5   -4.70   11.70
 -18   0   4   -4.90    7.50
 -18   0   4   -4.10   18.40
 -18   0   4   -5.80   11.90
 -18   0   4   -5.70    9.80
 -18   0   4   -0.10   12.10
 -18   0   3  -18.20   17.80
 -18   0   3    2.10   10.20
 -18   0   3    4.60   12.30
 -18   0   3   -7.40    7.10
 -18   0   3   -0.30   11.60
 -18   0   2  103.99   17.20
 -18   0   2  205.98   20.60
 -18   0   2  137.19   25.30
 -18   0   2  143.09   13.40
 -18   0   1   22.40   11.20
 -18   0   1  -16.50   16.50
 -18   0   1    5.00   11.30
 -18   0   1   19.20   12.80
 -18   0   0   64.19   13.80
 -18   0   0   73.89   16.60
 -18   0  -1   38.30   12.00
 -18   0  -1   29.80   13.40
 -18   0  -2   30.80   12.50
 -18   0  -2   39.20   14.40
  19   0 -17   -9.00   12.30
 -19   0  17   -9.80    8.40
 -19   0  17   -6.70   10.10
 -19   0  17   -4.40   11.00
  19   0 -16  109.39   18.00
 -19   0  16   82.89   16.20
 -19   0  16  110.39   17.30
 -19   0  16  105.39   14.10
  19   0 -15    4.80   12.40
 -19   0  15   30.10    9.70
 -19   0  15  -11.10    7.10
 -19   0  15   -6.80   10.20
 -19   0  15    8.60   11.00
  19   0 -14   -6.10   11.60
 -19   0  14   -4.50    7.70
 -19   0  14   -2.90    9.90
 -19   0  14   -8.30    9.10
  19   0 -13   -7.90   10.90
 -19   0  13   20.70   10.70
 -19   0  13   -3.70    9.40
 -19   0  13  -16.90    6.70
 -19   0  13    0.10    9.60
  19   0 -12  -22.50   10.00
 -19   0  12  -10.70    8.70
 -19   0  12  -10.30    7.20
 -19   0  12  -16.90    8.70
 -19   0  12   14.70   12.00
  19   0 -11   -6.60   10.20
 -19   0  11   -4.40    9.60
 -19   0  11   26.00   13.90
 -19   0  11    2.00    9.60
 -19   0  11   -6.80    8.00
  19   0 -10  154.18   17.30
 -19   0  10  121.29   15.60
 -19   0  10  144.39   15.60
 -19   0  10  189.38   22.70
 -19   0  10  131.49   15.10
  19   0  -9   -7.30    9.80
 -19   0   9  -21.20    8.30
 -19   0   9  -10.70    9.80
 -19   0   9    1.90    9.50
 -19   0   9   18.70   14.30
  19   0  -8   18.40   11.20
 -19   0   8   13.00    9.90
 -19   0   8    6.30   11.50
 -19   0   8    6.90    9.70
 -19   0   8   44.10   15.60
  19   0  -7   -7.40    9.40
 -19   0   7  -24.90   10.10
 -19   0   7    0.90    8.40
 -19   0   7  -14.40   11.50
 -19   0   7  -11.00    8.70
 -19   0   7    4.70   14.90
 -19   0   6    7.50   13.20
 -19   0   6   31.30   11.20
 -19   0   6   36.30    9.90
 -19   0   6   20.10   13.20
 -19   0   6   38.30   18.60
 -19   0   5  -12.40   11.30
 -19   0   5  -10.50    7.60
 -19   0   5   -0.50   11.80
 -19   0   5  -12.20    9.80
 -19   0   5  -16.90   17.20
 -19   0   4    9.90   13.10
 -19   0   4    1.40   11.90
 -19   0   4   -2.80    7.60
 -19   0   4  -20.80   17.70
 -19   0   4   10.80   10.70
 -19   0   3    6.90   12.10
 -19   0   3   -7.30    7.30
 -19   0   3    0.90   12.20
 -19   0   3    9.10   10.80
 -19   0   2   12.90   11.90
 -19   0   2   23.20   13.40
 -19   0   2   35.40   12.10
 -19   0   1   28.50   13.50
 -19   0   1   31.40   11.90
 -19   0   0   49.70   15.60
 -19   0   0   35.40   12.70
  20   0 -16   -5.00   13.20
 -20   0  16   -2.90   11.40
 -20   0  16    1.40   11.40
  20   0 -15  -18.10   11.80
 -20   0  15  -14.00    9.70
 -20   0  15  -16.90    7.40
 -20   0  15  -17.50    9.80
  20   0 -14   11.80   12.50
 -20   0  14    0.50   10.50
 -20   0  14   -0.60    8.40
 -20   0  14   26.50   12.00
  20   0 -13   -9.80   10.80
 -20   0  13   33.10   12.20
 -20   0  13  -26.00    9.20
 -20   0  13    1.00    9.70
 -20   0  13  -16.40    7.50
  20   0 -12   16.20   12.20
 -20   0  12   -3.20    9.60
 -20   0  12  -10.50    8.60
 -20   0  12   54.19   15.30
 -20   0  12   -4.50   10.60
  20   0 -11   -7.00   10.80
 -20   0  11   28.80   14.30
 -20   0  11   -4.60    9.40
  20   0 -10    0.80   10.90
 -20   0  10   24.30   14.90
 -20   0  10  -10.60   10.60
 -20   0  10   -9.70    8.60
 -20   0  10   -3.30    9.50
  20   0  -9   -9.70    9.70
 -20   0   9   23.40   14.90
 -20   0   9   -0.90    9.00
 -20   0   9  -20.20   10.50
 -20   0   9   -9.40    9.20
  20   0  -8    4.70   10.60
 -20   0   8   -7.80    8.80
 -20   0   8  -20.90    9.00
 -20   0   8  -24.00   10.30
 -20   0   8    5.10   15.20
 -20   0   7  -17.20   11.80
 -20   0   7  -10.60    8.30
 -20   0   7    6.60   16.40
 -20   0   7  -14.60    9.40
 -20   0   7  -10.90   12.00
 -20   0   6   20.70   11.40
 -20   0   6    3.50   13.20
 -20   0   6   -8.60   18.00
 -20   0   6   -2.80   12.70
 -20   0   6    2.30    9.00
 -20   0   5    1.90   10.60
 -20   0   5   -8.70    7.70
 -20   0   5  -35.10   17.60
 -20   0   5    0.30   12.00
 -20   0   5   -2.80   12.90
 -20   0   4  -11.10   20.10
 -20   0   4   32.70   10.00
 -20   0   4   32.80   14.30
 -20   0   4   29.70   14.20
 -20   0   4   45.90   12.90
 -20   0   3   17.30   11.20
 -20   0   3    1.60   11.90
 -20   0   3   15.40   13.00
 -20   0   2   31.80   14.30
 -20   0   2   23.20   11.70
  21   0 -14    0.40   11.10
 -21   0  14   -5.20    9.50
  21   0 -13   -6.70   11.30
 -21   0  13    6.60   10.70
 -21   0  13  -22.50   10.10
 -21   0  13   42.90   14.30
  21   0 -12   18.90   12.70
 -21   0  12   18.60   11.30
 -21   0  12    5.40   12.10
  21   0 -11   -7.10   11.20
 -21   0  11  -15.30    9.40
 -21   0  11   27.10   15.00
 -21   0  11  -26.70   10.60
  21   0 -10    0.20   11.20
 -21   0  10   36.30   15.80
 -21   0  10  -17.00    9.20
 -21   0  10  -22.80   10.60
 -21   0  10  -10.70    8.90
  21   0  -9   -4.50   10.00
 -21   0   9  -24.00   11.10
 -21   0   9  -23.50    9.30
 -21   0   9   -2.80    8.70
 -21   0   9   15.30   16.00
 -21   0   8   19.20   11.50
 -21   0   8   23.70   11.00
 -21   0   8    4.00   13.00
 -21   0   8   31.80   17.90
 -21   0   7  -15.90   12.00
 -21   0   7   -3.50   18.10
 -21   0   7   -7.00    8.40
 -21   0   7   -2.70   10.70
 -21   0   7  -15.60   12.20
 -21   0   6   -8.70   19.40
 -21   0   6    7.90   13.90
 -21   0   6   28.30   10.10
 -21   0   6   11.20   13.30
 -21   0   6   30.10   12.20
 -21   0   5   16.90   11.10
 -21   0   5  -23.30    7.70
 -21   0   5    1.50   12.40
 -21   0   5    5.30   13.20
 -21   0   4  -36.20   20.00
 -21   0   4   24.20   13.80
 -21  -1   4   23.00   13.60
 -21  -1   5   77.39   16.10
 -21  -1   5   -6.20   21.70
 -21  -1   5   40.30   11.00
 -21  -1   5   35.30   15.90
 -21  -1   5   77.49   16.80
 -21  -1   6   -0.90   13.30
 -21  -1   6  -11.30   12.90
 -21  -1   6  -17.80    8.30
 -21  -1   6  -35.90   18.90
 -21  -1   7  -13.90    8.30
 -21  -1   7  -14.60   12.10
 -21  -1   7  -26.30   17.40
 -21  -1   7  -16.00   13.10
 -21  -1   8   -4.70    9.20
 -21  -1   8  -11.80   16.20
 -21  -1   8  -21.40   12.00
 -21  -1   9   37.30   11.90
 -21  -1   9   39.70   17.60
 -21  -1   9    4.50   12.50
 -21  -1  10   -6.40    9.10
 -21  -1  10  -25.30   10.30
 -21  -1  10   15.20   14.70
  21   1 -10   -1.00   10.60
 -21  -1  11    3.00    9.90
 -21  -1  11  -23.20   10.40
 -21  -1  11   33.30   15.30
  21   1 -11    7.20   10.70
 -21  -1  12    0.80   10.30
 -21  -1  12   37.80   14.20
  21   1 -12    0.70   11.60
 -21  -1  13   -6.60    9.80
 -21  -1  13   37.60   13.80
  21   1 -13   -1.80   11.80
 -21  -1  14  -12.30   10.20
  21   1 -14    2.50   12.50
 -20  -1   2    8.30   11.40
 -20  -1   2   18.40   12.80
 -20  -1   2   29.10   11.30
 -20  -1   3   26.40   10.80
 -20  -1   3   19.40   13.80
 -20  -1   3   -1.50   11.80
 -20  -1   4    1.50   12.40
 -20  -1   4   19.30   13.20
 -20  -1   4   -6.80    7.70
 -20  -1   4   23.50   10.90
 -20  -1   5   13.60   13.90
 -20  -1   5   26.20   11.30
 -20  -1   5   24.70   14.10
 -20  -1   5  -27.80   18.40
 -20  -1   5    2.60    8.70
 -20  -1   6   -1.80   10.40
 -20  -1   6  -11.90   18.00
 -20  -1   6   -5.60   13.30
 -20  -1   6   -3.20   12.20
 -20  -1   6   -3.20    8.70
 -20  -1   7    4.70   17.20
 -20  -1   7    1.50   12.50
 -20  -1   7    6.90    9.00
 -20  -1   7    0.90   13.30
 -20  -1   7   13.80   10.50
 -20  -1   8   -5.00    9.50
 -20  -1   8   -1.20    9.40
 -20  -1   8  -10.10   11.00
 -20  -1   8    8.80   15.80
 -20  -1   9   14.20   12.00
 -20  -1   9   23.20   10.60
 -20  -1   9   34.70   10.90
 -20  -1   9   46.20   16.60
  20   1  -9   37.90   12.30
 -20  -1  10   36.70   15.50
 -20  -1  10   -1.50    9.30
 -20  -1  10  -19.10   10.00
 -20  -1  10  -17.70    8.50
  20   1 -10    9.50   11.40
 -20  -1  11   49.30   15.70
 -20  -1  11   -2.20   10.20
 -20  -1  11   22.70   10.70
 -20  -1  11   -4.00    8.80
  20   1 -11    9.80   11.50
 -20  -1  12  -19.30    9.60
 -20  -1  12  -14.00    8.30
 -20  -1  12    4.70    9.90
 -20  -1  12   34.60   13.90
  20   1 -12    1.40   10.40
 -20  -1  13  -16.40    9.50
 -20  -1  13    8.60   10.20
  20   1 -13    2.30   11.20
 -20  -1  14  -17.30    9.80
 -20  -1  14    3.90   10.30
  20   1 -14   -0.20   11.80
 -20  -1  15   34.80   12.40
 -20  -1  15   26.30   11.70
  20   1 -15   16.40   13.00
 -20  -1  16    0.80   10.90
 -20  -1  16   -1.90   10.30
  20   1 -16   -4.20   12.30
 -19  -1   0   22.00   11.00
 -19  -1   0   25.60   13.40
 -19  -1   1   34.20   11.50
 -19  -1   1   47.60   14.60
 -19  -1   1   18.30   12.50
 -19  -1   2   14.50   12.10
 -19  -1   2    8.80   11.90
 -19  -1   2   20.10   10.90
 -19  -1   3   -5.40    7.40
 -19  -1   3   -0.70   12.10
 -19  -1   3   14.30   12.40
 -19  -1   3   19.90   10.50
 -19  -1   4  -13.50    7.30
 -19  -1   4    2.70   13.10
 -19  -1   4  -15.90   18.70
 -19  -1   4    0.00   12.60
 -19  -1   4   10.80   10.40
 -19  -1   5  -11.40   18.20
 -19  -1   5   11.00   10.50
 -19  -1   5  -17.50    7.40
 -19  -1   5  -10.20   11.90
 -19  -1   5   -4.00   11.70
 -19  -1   6  -17.20   16.40
 -19  -1   6    3.80    9.60
 -19  -1   6   -5.70    8.10
 -19  -1   6   -7.90   11.20
 -19  -1   6  -11.70   12.10
 -19  -1   7   -8.30    9.00
 -19  -1   7   12.60   16.20
 -19  -1   7  -14.50   11.80
 -19  -1   7    5.00    8.50
 -19  -1   7  -13.10   10.60
 -19  -1   8  -15.00    8.50
 -19  -1   8  -13.90    7.90
 -19  -1   8    0.20   14.10
 -19  -1   8   -6.70   10.60
  19   1  -8   -0.50    9.70
 -19  -1   9   32.30   12.30
 -19  -1   9   51.59   11.60
 -19  -1   9   44.90   10.90
 -19  -1   9   75.09   17.10
  19   1  -9   57.09   12.80
 -19  -1  10   -1.70    9.30
 -19  -1  10  -13.40    7.90
 -19  -1  10   -3.90    9.60
 -19  -1  10   23.00   14.00
  19   1 -10   -1.80   10.40
 -19  -1  11   86.49   13.80
 -19  -1  11   94.59   14.00
 -19  -1  11   97.09   12.10
  19   1 -11  117.09   16.00
 -19  -1  12   -9.10    9.10
 -19  -1  12   -1.00    9.80
 -19  -1  12   -8.20    7.60
  19   1 -12   -1.00   10.80
 -19  -1  13  -12.00    6.90
 -19  -1  13   18.50   10.70
 -19  -1  13  -16.40    8.50
 -19  -1  13   -2.10    9.30
  19   1 -13   -4.00   10.80
 -19  -1  14   -7.00    7.10
 -19  -1  14   22.30   10.30
 -19  -1  14   -6.70    8.80
 -19  -1  14   -6.90    9.20
  19   1 -14   -5.20   11.30
 -19  -1  15   61.89   13.60
 -19  -1  15   58.89   11.20
 -19  -1  15   59.89   13.90
  19   1 -15   72.59   15.70
 -19  -1  16    0.40    8.20
 -19  -1  16    6.20   11.10
 -19  -1  16   -4.20   10.20
  19   1 -16    1.10   12.10
 -19  -1  17   57.19   13.80
 -19  -1  17   69.29   15.20
 -19  -1  17   62.89   13.50
  19   1 -17   69.79   15.60
 -18  -1  -2   30.70   11.70
 -18  -1  -2   30.90   13.30
 -18  -1  -1   46.30   14.10
 -18  -1  -1   44.80   12.80
 -18  -1   0   28.30   13.80
 -18  -1   0   23.10   12.50
 -18  -1   0   40.50   12.10
 -18  -1   1  133.89   16.90
 -18  -1   1   88.29   22.40
 -18  -1   1   96.99   17.50
 -18  -1   1  128.19   18.60
 -18  -1   2    2.20   11.50
 -18  -1   2  -24.60   16.80
 -18  -1   2   -3.30    7.10
 -18  -1   2   13.40   13.10
 -18  -1   2   19.00   10.80
 -18  -1   3   18.20    8.20
 -18  -1   3    6.10   18.60
 -18  -1   3   35.20   13.20
 -18  -1   3   14.30   13.20
 -18  -1   3   46.30   12.00
 -18  -1   4  -27.20   16.90
 -18  -1   4   16.20   12.50
 -18  -1   4   -9.50    7.20
 -18  -1   4    1.20   12.70
 -18  -1   4   -2.60    9.80
 -18  -1   5   -1.00   17.60
 -18  -1   5   22.00   10.40
 -18  -1   5   11.20   13.10
 -18  -1   5   19.60   12.40
 -18  -1   5    5.00    8.10
 -18  -1   6    1.60   11.90
 -18  -1   6    7.50   11.60
 -18  -1   6    5.80    8.70
 -18  -1   6   -0.30    9.20
 -18  -1   6    4.90   15.80
 -18  -1   7    6.90   14.30
 -18  -1   7   -0.60    8.20
 -18  -1   7  -13.40   10.60
 -18  -1   7  -19.10    8.20
 -18  -1   7  -18.50    9.60
  18   1  -7   -4.60    9.00
 -18  -1   8   26.20    9.40
 -18  -1   8   31.50   10.20
 -18  -1   8   42.60   15.20
 -18  -1   8   19.00   11.20
  18   1  -8   33.20    8.70
  18   1  -8   29.80   11.20
 -18  -1   9   78.79   11.40
 -18  -1   9   90.49   13.30
 -18  -1   9   85.79   13.70
 -18  -1   9  128.69   20.20
  18   1  -9   88.79   14.00
  18   1  -9   86.29   10.90
 -18  -1  10   18.90    9.60
 -18  -1  10   25.80   13.20
 -18  -1  10   -2.70    7.60
 -18  -1  10    3.50    9.60
  18   1 -10   10.00   10.00
 -18  -1  11   11.40    8.10
 -18  -1  11   14.90   10.00
 -18  -1  11   18.50   10.40
 -18  -1  11   41.20   13.90
  18   1 -11   17.90   11.60
 -18  -1  12    7.00    9.50
 -18  -1  12    7.90    9.40
 -18  -1  12   34.00   12.10
 -18  -1  12   15.40    7.80
  18   1 -12    9.10   11.40
 -18  -1  13   -0.10    9.90
 -18  -1  13    0.60    8.60
 -18  -1  13   -1.20    6.80
 -18  -1  13   15.60    9.70
  18   1 -13   -6.40   10.60
 -18  -1  14   13.40    8.60
 -18  -1  14   -3.70    6.80
 -18  -1  14   -5.80    9.10
 -18  -1  14   -3.70    9.10
  18   1 -14   -7.50   11.10
 -18  -1  15   52.69   13.00
 -18  -1  15   55.99   10.90
 -18  -1  15   47.20   12.60
  18   1 -15   56.49   14.60
 -18  -1  16   -1.40    7.50
 -18  -1  16    2.70   10.30
 -18  -1  16  -23.80    9.10
  18   1 -16    8.30   12.20
 -18  -1  17   87.29   13.30
 -18  -1  17   92.49   16.00
 -18  -1  17   95.69   16.10
  18   1 -17   84.19   16.90
 -18  -1  18   -2.10   10.40
 -18  -1  18  -14.00    7.60
 -18  -1  18   -0.40   10.50
  18   1 -18  -16.20   11.60
 -17  -1  -4   35.20   13.90
 -17  -1  -4   37.40   13.40
 -17  -1  -3   24.40   11.90
 -17  -1  -3   40.80   14.20
 -17  -1  -2   21.50   12.30
 -17  -1  -2   22.20   11.60
 -17  -1  -1   13.90   11.00
 -17  -1  -1  -18.60   14.50
 -17  -1  -1   31.90   13.30
 -17  -1   0   22.10   10.70
 -17  -1   0   19.70   13.40
 -17  -1   0   13.50   11.40
 -17  -1   1  161.68   26.50
 -17  -1   1  215.58   29.70
 -17  -1   1  206.88   14.50
 -17  -1   1  227.08   20.60
 -17  -1   1  223.98   22.90
 -17  -1   2    3.90   11.60
 -17  -1   2   -5.80   17.70
 -17  -1   2   16.80   12.40
 -17  -1   2    0.10    7.10
 -17  -1   2   22.50   10.90
 -17  -1   3   28.10   13.40
 -17  -1   3   32.60   11.20
 -17  -1   3   -3.50   11.80
 -17  -1   3    7.40   18.40
 -17  -1   3   11.90    8.20
 -17  -1   4  -18.20   15.70
 -17  -1   4   -2.70    7.20
 -17  -1   4   -6.60   10.90
 -17  -1   4    2.40    9.20
 -17  -1   4   -7.70   11.10
 -17  -1   5   -2.80   11.40
 -17  -1   5    9.60   15.90
 -17  -1   5   -6.30    8.50
 -17  -1   5   13.20    8.10
 -17  -1   5    5.10   11.10
 -17  -1   6   -2.20    7.60
 -17  -1   6   -2.50   13.30
 -17  -1   6   -9.10    8.30
 -17  -1   6   -3.40    9.90
 -17  -1   6  -13.40    9.80
  17   1  -6    5.10    8.80
 -17  -1   7    6.70    8.50
 -17  -1   7    5.70   10.50
 -17  -1   7    5.90   10.30
 -17  -1   7   21.20    9.20
 -17  -1   7   41.40   15.00
  17   1  -7   14.10    9.70
  17   1  -7   34.60    8.20
 -17  -1   8    2.00    8.60
 -17  -1   8   -6.10    7.50
 -17  -1   8   22.50   12.90
 -17  -1   8   -2.50    9.30
 -17  -1   8   -1.20    9.30
  17   1  -8   -3.70    8.90
  17   1  -8    2.80    7.00
 -17  -1   9   61.99   11.50
 -17  -1   9  111.39   18.60
 -17  -1   9   71.59   10.30
 -17  -1   9   78.29   12.60
  17   1  -9   76.39   13.20
  17   1  -9   75.79   10.60
 -17  -1  10    1.10    7.10
 -17  -1  10   20.70    9.90
 -17  -1  10    0.50    8.50
 -17  -1  10   25.40   12.30
  17   1 -10    7.30    7.80
  17   1 -10   -1.10   10.10
 -17  -1  11   20.60    9.90
 -17  -1  11    0.10    6.90
 -17  -1  11   20.10   10.90
 -17  -1  11   -0.10    8.70
  17   1 -11   18.50   10.50
  17   1 -11   14.20    8.20
 -17  -1  12   87.69   14.80
 -17  -1  12   67.29   10.00
 -17  -1  12   72.89   12.30
 -17  -1  12   67.39   12.00
  17   1 -12   60.89   13.30
 -17  -1  13   70.39   12.70
 -17  -1  13   45.20   11.40
 -17  -1  13   41.60   11.60
 -17  -1  13   38.00    9.10
  17   1 -13   49.60   13.50
 -17  -1  14    2.90    9.50
 -17  -1  14   13.90   10.60
 -17  -1  14   -1.00    6.80
  17   1 -14    5.60   11.60
 -17  -1  15   -1.10    8.90
 -17  -1  15   16.70   10.90
 -17  -1  15   -2.20    7.10
  17   1 -15   -2.70   10.70
 -17  -1  16    0.70   10.00
 -17  -1  16    1.40    8.10
 -17  -1  16    8.20    9.70
  17   1 -16    1.50   11.80
 -17  -1  17   62.19   12.10
 -17  -1  17   43.70   12.70
 -17  -1  17   79.39   15.00
  17   1 -17   52.59   14.10
 -17  -1  18  -11.00    9.80
 -17  -1  18  -13.80    7.60
 -17  -1  18   15.60   11.10
  17   1 -18  -13.70   10.70
 -17  -1  19   -6.20    8.70
 -17  -1  19  -14.90   10.10
  17   1 -19    2.00   12.40
 -16  -1  -5   29.20   13.40
 -16  -1  -5   32.80   13.00
 -16  -1  -4   26.00   12.20
 -16  -1  -4   26.50   13.40
 -16  -1  -3   26.00   13.50
 -16  -1  -3   23.00   11.10
 -16  -1  -2   12.10   11.20
 -16  -1  -2   -3.90   13.50
 -16  -1  -2   13.30   12.40
 -16  -1  -1   52.49   15.00
 -16  -1  -1   62.39   13.50
 -16  -1  -1   36.70   12.80
 -16  -1  -1   27.30   16.60
 -16  -1   0   24.40   12.20
 -16  -1   0   31.20   17.10
 -16  -1   0   35.80   13.60
 -16  -1   0   33.10    7.90
 -16  -1   0   43.60   12.10
  16   1   0   60.19   10.30
 -16  -1   1   79.59   15.20
 -16  -1   1  111.49   21.40
 -16  -1   1  108.59   10.50
 -16  -1   1  101.09   16.60
 -16  -1   1  121.49   15.20
 -16  -1   2   25.80    7.90
 -16  -1   2   39.00   11.70
 -16  -1   2   19.30   12.00
 -16  -1   2   42.50   13.80
 -16  -1   2   15.30   17.50
 -16  -1   2   44.40    8.40
 -16  -1   3   25.00   17.30
 -16  -1   3   31.60    8.40
 -16  -1   3   35.50   10.70
 -16  -1   3   45.50    8.70
 -16  -1   3   18.90   12.20
 -16  -1   3   43.90   13.30
 -16  -1   4    8.50   10.70
 -16  -1   4    0.00    7.00
 -16  -1   4   -0.40   10.60
 -16  -1   4    0.90    8.40
 -16  -1   4   -2.80   15.20
 -16  -1   5   27.40   14.80
 -16  -1   5   17.60   10.50
 -16  -1   5   14.90   11.20
 -16  -1   5   26.30    9.10
 -16  -1   5   22.90    8.20
  16   1  -5   23.40    8.80
 -16  -1   6    0.10    7.80
 -16  -1   6   19.40   12.90
 -16  -1   6    0.90    8.90
 -16  -1   6   15.70    7.80
 -16  -1   6    4.20    9.40
  16   1  -6   10.20    8.10
  16   1  -6   19.30    6.90
 -16  -1   7  114.19   15.10
 -16  -1   7  160.48   18.90
 -16  -1   7   93.29   13.80
 -16  -1   7  123.09   12.90
 -16  -1   7  146.79   13.60
  16   1  -7  136.89   13.60
  16   1  -7  168.58   13.30
 -16  -1   8   38.00    9.60
 -16  -1   8   27.30    9.80
 -16  -1   8   33.60    8.30
 -16  -1   8   25.40    9.90
 -16  -1   8   60.69   13.70
  16   1  -8   35.60    8.30
  16   1  -8   34.80   10.00
 -16  -1   9  246.18   19.90
 -16  -1   9  200.98   16.90
 -16  -1   9  214.18   17.40
 -16  -1   9  211.28   14.10
  16   1  -9  215.48   18.50
  16   1  -9  237.48   15.40
 -16  -1  10   34.30    9.70
 -16  -1  10   48.10   12.00
 -16  -1  10   11.60    8.70
 -16  -1  10   28.70    7.70
  16   1 -10   43.30    9.00
  16   1 -10   27.00   10.50
 -16  -1  11    4.40    7.90
 -16  -1  11   -5.20    8.30
 -16  -1  11   11.00    9.00
 -16  -1  11   -0.40    6.30
  16   1 -11   -3.40    9.60
  16   1 -11    3.40    7.60
 -16  -1  12   10.90    9.20
 -16  -1  12   13.60    7.60
 -16  -1  12   -0.80    7.90
 -16  -1  12   -5.10    6.40
  16   1 -12   14.10   10.10
  16   1 -12   12.90    8.00
 -16  -1  13    9.00   10.00
 -16  -1  13   11.00    7.40
 -16  -1  13   19.00    9.90
  16   1 -13    6.20   10.70
 -16  -1  14   10.30   10.10
 -16  -1  14   -2.80    6.80
 -16  -1  14    5.00    8.50
  16   1 -14  -13.20    9.90
 -16  -1  15    2.10    9.20
 -16  -1  15    2.50    9.10
 -16  -1  15    2.80    7.30
  16   1 -15    4.80   10.50
 -16  -1  16    3.30    7.80
 -16  -1  16    8.70   10.30
 -16  -1  16    3.60    9.20
  16   1 -16   11.50   11.70
 -16  -1  17   44.50   13.00
 -16  -1  17   55.39   11.90
  16   1 -17   53.29   13.80
 -16  -1  18    1.60    8.70
 -16  -1  18    7.60    9.90
  16   1 -18    3.20   11.70
 -16  -1  19   19.20   11.50
 -16  -1  19   16.40   10.80
  16   1 -19   13.80   12.90
 -16  -1  20    0.70   10.80
 -15  -1  -7   61.39   17.20
 -15  -1  -7   61.59   14.90
 -15  -1  -6   30.40   12.30
 -15  -1  -6   47.20   16.70
 -15  -1  -5   38.50   13.70
 -15  -1  -5   50.29   15.30
  15   1   5   38.20    9.60
 -15  -1  -4   39.00   14.10
 -15  -1  -4   25.40   12.00
  15   1   4   23.00    8.60
 -15  -1  -3    7.00    9.90
 -15  -1  -3   16.40   13.00
 -15  -1  -3   -1.40   12.00
  15   1   3   17.30    8.40
 -15  -1  -2   -4.90   12.90
 -15  -1  -2   12.30   10.80
 -15  -1  -2    9.00   12.30
  15   1   2   20.90    8.00
 -15  -1  -1   53.09   16.80
 -15  -1  -1   50.69    7.90
 -15  -1  -1   63.39   12.90
 -15  -1  -1   57.69   15.30
 -15  -1  -1   32.40   12.00
  15   1   1   61.09   10.40
 -15  -1   0   -2.30    9.60
 -15  -1   0    9.10    6.50
 -15  -1   0   14.80   10.00
 -15  -1   0   -5.40   14.30
 -15  -1   0    8.40   11.80
  15   1   0   17.00    7.60
 -15  -1   1  231.08   14.00
 -15  -1   1  221.88   26.80
 -15  -1   1  233.58   28.90
 -15  -1   1  244.78   22.00
 -15  -1   1  225.48   13.70
 -15  -1   1  246.78   18.80
  15   1  -1  307.87   18.20
 -15  -1   2   16.90    9.50
 -15  -1   2    9.10   15.60
 -15  -1   2    2.50    6.40
 -15  -1   2   -2.20    6.40
 -15  -1   2   -3.00   10.40
 -15  -1   2    8.00   10.70
 -15  -1   3  188.08   24.30
 -15  -1   3  211.78   13.70
 -15  -1   3  165.18   25.00
 -15  -1   3  198.98   16.60
 -15  -1   3  205.28   13.80
 -15  -1   3  201.08   19.30
 -15  -1   4    5.70    9.80
 -15  -1   4   11.90   13.30
 -15  -1   4   24.20    7.20
 -15  -1   4   18.90   10.30
 -15  -1   4   14.90    6.90
 -15  -1   4    8.30    8.10
 -15  -1   5   -9.70    7.80
 -15  -1   5   -3.50    8.00
 -15  -1   5   -0.10    7.00
 -15  -1   5   -1.00    6.20
 -15  -1   5    3.50    6.30
 -15  -1   5   -0.30   11.40
  15   1  -5   -0.80    5.20
  15   1  -5    5.60    7.10
 -15  -1   6    6.00    6.90
 -15  -1   6    6.20   10.70
 -15  -1   6   -1.20    8.00
 -15  -1   6   -1.40    7.90
 -15  -1   6   -1.20    6.70
  15   1  -6    9.60    6.00
  15   1  -6    6.50    7.40
 -15  -1   7    9.10    8.10
 -15  -1   7   25.50    8.70
 -15  -1   7   18.90    8.10
 -15  -1   7   38.20   11.40
 -15  -1   7   17.50    7.30
  15   1  -7   28.80    7.50
  15   1  -7   22.20    8.40
 -15  -1   8   10.50    9.30
 -15  -1   8    3.20    7.40
 -15  -1   8    2.90    7.00
 -15  -1   8   -3.20    5.90
 -15  -1   8   -3.40    6.70
  15   1  -8   -6.40    7.60
  15   1  -8    3.10    6.20
 -15  -1   9  322.27   20.20
 -15  -1   9  303.27   17.60
 -15  -1   9  298.87   21.40
 -15  -1   9  276.77   17.50
 -15  -1   9  287.97   14.80
  15   1  -9  302.67   16.20
  15   1  -9  284.77   18.80
 -15  -1  10    5.10    7.50
 -15  -1  10   -5.40    6.40
 -15  -1  10   -3.30    8.10
 -15  -1  10   -3.50    5.50
  15   1 -10   -6.00    8.70
  15   1 -10   -9.20    5.90
 -15  -1  11    1.10    7.30
 -15  -1  11   -2.20    8.10
 -15  -1  11    1.50    6.10
  15   1 -11   -5.40    9.00
  15   1 -11  -12.50    6.00
 -15  -1  12    8.90    8.20
 -15  -1  12   10.00    9.10
 -15  -1  12   11.20    7.00
  15   1 -12    7.00    7.30
  15   1 -12   10.60   10.00
 -15  -1  13   94.69   13.80
 -15  -1  13   91.49   11.50
 -15  -1  13   84.19   13.30
  15   1 -13   88.29   11.50
  15   1 -13   74.29   13.70
 -15  -1  14   -6.90    8.80
 -15  -1  14    3.10    7.00
 -15  -1  14   -0.50    8.50
  15   1 -14   -4.50    9.30
  15   1 -14    3.80    8.30
 -15  -1  15   11.00    9.10
 -15  -1  15   17.10    8.30
 -15  -1  15   17.80   10.40
  15   1 -15   15.70   11.70
 -15  -1  16   32.70   11.20
 -15  -1  16   16.10    8.90
  15   1 -16   19.90   11.70
 -15  -1  17   39.40   10.80
 -15  -1  17   36.10   11.70
  15   1 -17   49.80   13.80
 -15  -1  18   -0.90    7.50
 -15  -1  18    0.60    9.50
  15   1 -18    3.50   10.90
 -15  -1  19   15.40   10.80
 -15  -1  19   10.70    9.80
  15   1 -19    4.40   11.30
 -15  -1  20    2.00   10.00
 -15  -1  20  -14.30    8.10
  15   1 -20   -7.00   10.70
 -14  -1  -8   26.70   14.20
 -14  -1  -8   37.90   13.80
  14   1   8    2.20    9.60
 -14  -1  -7  139.49   22.80
 -14  -1  -7  121.39   19.90
 -14  -1  -6   36.50   13.20
 -14  -1  -6   33.90   14.50
  14   1   6    4.80    9.00
 -14  -1  -5   79.99   15.60
 -14  -1  -5   78.69   17.10
  14   1   5   56.79   10.90
 -14  -1  -4    8.30   11.40
 -14  -1  -4   18.40   11.30
  14   1   4   12.90    8.70
 -14  -1  -3   17.70   12.20
 -14  -1  -3    7.40   10.80
  14   1   3   13.90    8.30
 -14  -1  -2   87.49   14.40
 -14  -1  -2   78.19   16.80
 -14  -1  -2   45.30   12.40
 -14  -1  -2   69.39    8.20
 -14  -1  -2   67.99   15.20
  14   1   2   86.29   11.40
 -14  -1  -1   18.70   11.40
 -14  -1  -1   10.20    9.50
 -14  -1  -1    4.20    5.70
 -14  -1  -1    7.10    9.40
 -14  -1  -1   10.10   13.40
 -14  -1  -1   -9.00    8.50
  14   1   1   14.40    7.50
 -14  -1   0    8.90    9.70
 -14  -1   0    5.20    9.00
 -14  -1   0   -7.80    5.40
 -14  -1   0    0.80    9.90
 -14  -1   0  -10.70    5.30
 -14  -1   0   -4.90   12.80
  14   1   0   14.50    6.80
 -14  -1   1  383.66   21.20
 -14  -1   1  330.67   27.80
 -14  -1   1  394.76   24.00
 -14  -1   1  388.36   15.60
 -14  -1   1  350.66   15.40
 -14  -1   1  372.16   30.60
  14   1  -1  416.46   19.90
 -14  -1   2   39.40    9.60
 -14  -1   2   36.90   15.80
 -14  -1   2   23.60   10.70
 -14  -1   2   43.60    7.60
 -14  -1   2   49.00   11.90
 -14  -1   2   31.10    7.20
 -14  -1   3  128.89   19.60
 -14  -1   3  148.49   14.00
 -14  -1   3  142.39   11.90
 -14  -1   3  134.39   11.10
 -14  -1   3  100.59   14.10
 -14  -1   3  121.29   15.80
 -14  -1   4   23.70    9.00
 -14  -1   4   26.10   12.40
 -14  -1   4   32.40    7.10
 -14  -1   4   19.20    7.50
 -14  -1   4   15.50    9.10
 -14  -1   4   20.70    6.70
  14   1  -4   22.90    7.30
 -14  -1   5    9.10    5.80
 -14  -1   5    1.90    9.40
 -14  -1   5   -4.20    6.90
 -14  -1   5    3.80    6.40
 -14  -1   5   -1.50    7.30
 -14  -1   5    5.80    6.20
  14   1  -5    0.70    6.50
  14   1  -5   -4.30    4.80
 -14  -1   6   50.69    8.60
 -14  -1   6   41.20    7.50
 -14  -1   6   53.79    9.60
 -14  -1   6   45.00    8.00
 -14  -1   6   25.70    8.60
 -14  -1   6   59.09   11.90
  14   1  -6   52.09    9.40
  14   1  -6   49.80    7.50
 -14  -1   7   31.50    6.90
 -14  -1   7   28.50    7.50
 -14  -1   7   24.90    7.70
 -14  -1   7   27.20    7.80
 -14  -1   7   39.00   10.40
  14   1  -7   31.50    6.90
  14   1  -7   22.20    8.20
 -14  -1   8   -4.50    5.20
 -14  -1   8   -4.70    6.70
 -14  -1   8    2.70    5.30
 -14  -1   8   -2.10    6.10
 -14  -1   8    8.30    7.70
  14   1  -8    5.10    7.60
  14   1  -8    8.30    5.90
 -14  -1   9  112.89   10.50
 -14  -1   9  138.09   13.00
 -14  -1   9  128.79   13.10
 -14  -1   9  123.09   14.50
 -14  -1   9  126.29   13.10
  14   1  -9  121.09   11.10
  14   1  -9  137.89   14.00
 -14  -1  10    3.50    6.70
 -14  -1  10    4.70    7.50
 -14  -1  10   -7.90    4.80
  14   1 -10   -7.20    5.80
  14   1 -10  -13.10    7.20
 -14  -1  11    5.10    7.10
 -14  -1  11    1.30    5.70
 -14  -1  11    1.50    7.40
  14   1 -11    5.40    8.80
  14   1 -11    6.70    6.70
 -14  -1  12   -3.70    5.90
 -14  -1  12   -2.40    7.60
 -14  -1  12   -4.30    7.00
  14   1 -12   -2.80    6.40
  14   1 -12   -7.80    8.00
 -14  -1  13   98.19   12.00
 -14  -1  13   90.79   12.50
 -14  -1  13  109.89   14.50
  14   1 -13  108.89   12.10
  14   1 -13   84.29   13.10
 -14  -1  14    8.50    7.70
 -14  -1  14    2.30    8.90
  14   1 -14    4.40   10.50
  14   1 -14    2.40    7.40
 -14  -1  15    0.00    8.40
 -14  -1  15    1.60    7.30
  14   1 -15    2.50    7.50
  14   1 -15    8.70    9.60
 -14  -1  16    3.20    7.50
 -14  -1  16   -2.90    8.80
  14   1 -16    6.70   10.60
 -14  -1  17    6.40    8.40
 -14  -1  17    9.30   10.00
  14   1 -17   21.70   11.90
 -14  -1  18    5.30    9.60
 -14  -1  18    1.30    8.30
  14   1 -18    3.20   10.60
 -14  -1  19   35.30   11.60
 -14  -1  19   35.60   11.60
  14   1 -19   26.90   12.50
 -14  -1  20    9.30   10.20
 -14  -1  20    9.80    9.90
  14   1 -20   -1.90   11.50
 -13  -1  -9   56.09   15.30
  13   1   9   14.80   11.00
 -13  -1  -8   20.80   13.30
 -13  -1  -8   13.00   12.00
  13   1   8   -9.60    9.00
 -13  -1  -7  125.09   21.40
 -13  -1  -7  147.69   20.20
 -13  -1  -7   86.69   11.20
  13   1   7  102.39   14.40
 -13  -1  -6   28.40   14.10
 -13  -1  -6   15.50   11.80
  13   1   6   -4.10    8.90
 -13  -1  -5   45.70   13.40
 -13  -1  -5   36.50   14.20
  13   1   5   28.90    9.80
 -13  -1  -4    5.10   10.70
 -13  -1  -4   -0.90   10.10
  13   1   4    2.50    7.70
 -13  -1  -3    6.50    9.60
 -13  -1  -3   -6.10   10.00
 -13  -1  -3   18.30   11.40
  13   1   3   -1.70    6.90
 -13  -1  -2    9.40   10.30
 -13  -1  -2   -0.70   11.10
 -13  -1  -2  -15.00    7.00
 -13  -1  -2    2.50    8.60
 -13  -1  -2    9.00    5.20
 -13  -1  -2    9.40    8.90
  13   1   2   11.80    7.00
 -13  -1  -1   53.69   12.10
 -13  -1  -1   59.99   11.20
 -13  -1  -1   61.09    7.40
 -13  -1  -1   73.39   13.90
 -13  -1  -1   85.09   16.60
 -13  -1  -1   69.49    7.60
 -13  -1  -1   70.39   12.30
  13   1   1   97.89   12.60
 -13  -1   0   -2.80    5.50
 -13  -1   0    6.30    8.50
 -13  -1   0  -17.20    8.20
 -13  -1   0    9.70    9.90
 -13  -1   0    4.10   12.60
 -13  -1   0    1.00    8.80
 -13  -1   0    3.80    5.40
  13   1   0   10.80    6.50
 -13  -1   1  381.66   22.40
 -13  -1   1  362.86   14.10
 -13  -1   1  339.77   26.40
 -13  -1   1  353.16   14.50
 -13  -1   1  371.96   19.20
 -13  -1   1  399.56   29.00
  13   1  -1  405.36   18.70
 -13  -1   2   35.50   10.40
 -13  -1   2   54.19   11.60
 -13  -1   2   71.99   15.90
 -13  -1   2   75.19   10.30
 -13  -1   2   58.59    7.80
 -13  -1   2   67.79    8.00
  13   1  -2   58.29    8.20
 -13  -1   3   13.00    8.50
 -13  -1   3   17.00    6.00
 -13  -1   3   24.50   12.30
 -13  -1   3    9.70    8.00
 -13  -1   3   18.70    6.00
 -13  -1   3   22.00    7.30
 -13  -1   4  144.79   16.80
 -13  -1   4  138.09   13.70
 -13  -1   4  148.69   11.20
 -13  -1   4  129.69   17.70
 -13  -1   4  140.29   11.30
 -13  -1   4  148.49   11.20
  13   1  -4  135.59   11.90
  13   1  -4  130.09   11.40
  13   1  -4  140.59    9.90
 -13  -1   5  111.39   12.20
 -13  -1   5  110.99   11.00
 -13  -1   5  101.09   10.20
 -13  -1   5  124.99   10.40
 -13  -1   5  109.79   15.90
 -13  -1   5  116.29   14.10
  13   1  -5  120.19   10.00
  13   1  -5  118.29   11.30
 -13  -1   6    6.10    6.30
 -13  -1   6   14.60    8.70
 -13  -1   6    6.90    6.40
 -13  -1   6    6.60    5.20
 -13  -1   6   10.00    6.30
 -13  -1   6    9.40    5.90
  13   1  -6    4.90    6.90
  13   1  -6    9.20    5.30
 -13  -1   7    6.40    6.20
 -13  -1   7   21.40    8.20
 -13  -1   7    4.50    5.60
 -13  -1   7    7.90    5.80
 -13  -1   7   13.30    6.50
 -13  -1   7    9.90    5.30
  13   1  -7   15.20    6.00
  13   1  -7    2.40    6.80
 -13  -1   8   -2.80    4.50
 -13  -1   8   10.20    5.90
 -13  -1   8    6.50    6.30
 -13  -1   8    0.40    6.00
 -13  -1   8    2.90    4.70
 -13  -1   8    2.20    5.70
  13   1  -8   -1.40    5.20
  13   1  -8    9.00    7.10
 -13  -1   9   20.50    6.30
 -13  -1   9    7.60    4.80
 -13  -1   9   13.70    5.90
 -13  -1   9   10.00    6.60
 -13  -1   9    3.70    6.10
  13   1  -9   15.00    6.00
  13   1  -9   12.10    6.80
 -13  -1  10   -2.40    3.60
 -13  -1  10   -2.10    6.40
 -13  -1  10   -0.60    4.80
 -13  -1  10   -6.60    5.80
  13   1 -10    8.80    7.70
  13   1 -10    5.80    5.90
 -13  -1  11   54.89    9.00
 -13  -1  11   77.09   10.60
 -13  -1  11   60.09   10.50
  13   1 -11   65.19   11.30
  13   1 -11   71.69    9.30
 -13  -1  12    4.70    6.70
 -13  -1  12    2.50    6.10
 -13  -1  12    3.00    7.60
  13   1 -12   11.90    6.80
  13   1 -12    5.50    8.40
 -13  -1  13  178.08   16.40
 -13  -1  13  189.58   15.60
  13   1 -13  185.68   17.70
  13   1 -13  193.88   14.50
 -13  -1  14    8.80    8.90
 -13  -1  14    9.00    7.30
  13   1 -14    6.80    7.00
  13   1 -14    3.90    9.40
 -13  -1  15   52.69   10.50
 -13  -1  15   27.90   10.20
  13   1 -15   45.80    9.50
  13   1 -15   30.00   11.20
 -13  -1  16   19.30    9.80
 -13  -1  16   29.10    9.50
  13   1 -16    9.50   10.60
  13   1 -16   29.20    9.00
 -13  -1  17    7.30    9.10
 -13  -1  17   -1.70    7.60
  13   1 -17    3.30   10.20
 -13  -1  18    6.80    8.60
 -13  -1  18    5.20    9.50
  13   1 -18   -7.00   10.10
 -13  -1  19   50.79   11.60
 -13  -1  19   33.00   11.90
  13   1 -19   10.30   10.70
 -13  -1  20    9.10    9.40
 -13  -1  20   11.90   10.40
  13   1 -20    3.00   10.70
 -13  -1  21   87.09   14.40
 -12  -1 -10   31.60   14.00
 -12  -1  -9   87.19   17.40
  12   1   9   18.20   11.80
 -12  -1  -8   19.60   12.10
 -12  -1  -8   23.50   13.40
  12   1   8   -7.50    9.40
 -12  -1  -7  349.87   30.20
 -12  -1  -7  304.17   17.60
 -12  -1  -7  363.76   26.10
  12   1   7  303.57   22.30
 -12  -1  -6    9.20   11.90
 -12  -1  -6    7.80   11.30
  12   1   6    8.00    8.60
 -12  -1  -5   -3.60    9.60
 -12  -1  -5    9.30   11.00
  12   1   5   -3.40    7.50
 -12  -1  -4   38.60   12.60
 -12  -1  -4   36.70   11.60
 -12  -1  -4   30.90   10.90
  12   1   4   24.60    8.50
 -12  -1  -3    8.80   10.00
 -12  -1  -3   -9.20    9.00
 -12  -1  -3    1.20    4.40
 -12  -1  -3    0.50    8.30
 -12  -1  -3   -5.30    7.00
  12   1   3    4.20    6.80
 -12  -1  -2   -7.60    8.80
 -12  -1  -2   -6.90   10.10
 -12  -1  -2    0.20    7.60
 -12  -1  -2    0.30    7.70
 -12  -1  -2    3.10    4.60
 -12  -1  -2    4.70    4.60
 -12  -1  -2   -2.70    6.80
  12   1   2    0.80    5.80
 -12  -1  -1   71.39   14.50
 -12  -1  -1   68.89    6.90
 -12  -1  -1   45.80    9.50
 -12  -1  -1   71.99    7.10
 -12  -1  -1   74.69   12.90
 -12  -1  -1   48.10   10.80
 -12  -1  -1   57.39   10.50
  12   1   1   92.69   11.70
 -12  -1   0   79.79    7.60
 -12  -1   0   67.49   12.20
 -12  -1   0   96.19   13.20
 -12  -1   0   87.19   11.20
 -12  -1   0   89.49    7.80
 -12  -1   0   65.79   10.50
 -12  -1   0   86.49   15.70
  12   1   0   96.49   11.50
 -12  -1   1  483.15   28.80
 -12  -1   1  472.35   20.10
 -12  -1   1  450.95   22.40
 -12  -1   1  465.55   28.20
 -12  -1   1  486.05   16.00
 -12  -1   1  480.55   15.50
 -12  -1   1  502.55   23.90
  12   1  -1  498.35   19.80
 -12  -1   2  432.26   21.20
 -12  -1   2  428.46   26.00
 -12  -1   2  405.26   14.80
 -12  -1   2  424.16   18.40
 -12  -1   2  404.66   14.50
 -12  -1   2  443.56   27.20
  12   1  -2  424.86   18.10
 -12  -1   3   31.10    7.30
 -12  -1   3   38.10    6.70
 -12  -1   3   35.50   11.90
 -12  -1   3   28.70    6.50
 -12  -1   3   25.60    8.70
 -12  -1   3   24.50    8.50
  12   1  -3   31.30    6.80
  12   1  -3   24.30    5.40
 -12  -1   4    5.40    6.30
 -12  -1   4   10.10    7.10
 -12  -1   4   13.30    9.30
 -12  -1   4    3.90    5.50
 -12  -1   4   20.50    5.90
 -12  -1   4   16.10    6.10
  12   1  -4    7.40    4.10
  12   1  -4   12.00    6.40
  12   1  -4    9.20    5.10
 -12  -1   5  288.47   14.10
 -12  -1   5  300.77   20.10
 -12  -1   5  303.87   13.30
 -12  -1   5  266.17   18.10
 -12  -1   5  284.07   15.30
 -12  -1   5  327.67   14.10
  12   1  -5  313.57   13.20
  12   1  -5  281.47   14.90
 -12  -1   6   38.80    7.50
 -12  -1   6   30.90    7.20
 -12  -1   6   41.80    9.50
 -12  -1   6   28.40    6.70
 -12  -1   6   25.10    6.80
 -12  -1   6   39.90    6.50
  12   1  -6   36.30    6.80
  12   1  -6   46.20    8.50
 -12  -1   7   98.09   10.30
 -12  -1   7   75.19   11.50
 -12  -1   7   93.79   10.50
 -12  -1   7   71.99    8.50
 -12  -1   7   81.19    8.60
 -12  -1   7   82.99   11.00
  12   1  -7   91.09    8.90
  12   1  -7   94.29   10.90
 -12  -1   8   32.30    6.80
 -12  -1   8   25.00    6.60
 -12  -1   8   16.70    5.50
 -12  -1   8   17.20    5.10
 -12  -1   8   25.50    7.30
 -12  -1   8   17.70    6.60
  12   1  -8   20.00    7.80
  12   1  -8   25.50    6.60
 -12  -1   9    8.30    6.50
 -12  -1   9    7.50    4.10
 -12  -1   9   14.90    6.30
 -12  -1   9   18.10    5.80
 -12  -1   9    7.40    6.70
  12   1  -9   15.60    6.10
  12   1  -9   11.30    7.80
 -12  -1  10   20.70    7.30
 -12  -1  10    3.10    6.40
 -12  -1  10   11.80    5.80
  12   1 -10   13.10    7.80
  12   1 -10    7.10    5.70
 -12  -1  11    8.50    6.60
 -12  -1  11    8.80    5.90
 -12  -1  11    7.60    6.50
  12   1 -11   10.00    5.90
  12   1 -11    3.90    7.10
 -12  -1  12   16.00    7.90
 -12  -1  12   20.50    7.40
  12   1 -12   27.10    9.10
  12   1 -12   12.90    6.80
 -12  -1  13  521.25   22.60
 -12  -1  13  525.25   23.30
  12   1 -13  492.15   19.80
  12   1 -13  560.94   24.90
 -12  -1  14  154.98   14.70
 -12  -1  14  151.28   14.60
  12   1 -14  145.19   15.50
  12   1 -14  152.38   13.00
 -12  -1  15   -9.60    7.50
 -12  -1  15    3.30    7.20
  12   1 -15   -0.80    6.60
  12   1 -15   -2.40    9.10
 -12  -1  16    6.90    8.50
 -12  -1  16    8.60    7.90
  12   1 -16    4.10    7.40
  12   1 -16   12.00    9.90
 -12  -1  17   -1.00    7.80
 -12  -1  17    8.40    8.90
  12   1 -17    4.50    9.90
  12   1 -17   -3.40    7.00
 -12  -1  18   -4.30    7.90
 -12  -1  18   -4.20    8.20
  12   1 -18   -2.60    9.50
 -12  -1  19   40.70   10.70
 -12  -1  19   39.20   12.40
  12   1 -19   45.00   13.00
 -12  -1  20   -2.60    9.40
 -12  -1  20   -5.60    8.30
  12   1 -20   -2.90   10.00
 -12  -1  21   81.59   16.50
 -12  -1  21   90.79   13.60
  12   1 -21   80.69   14.80
 -11  -1 -11   32.70   14.00
 -11  -1 -10   21.70   12.50
 -11  -1  -9   41.00   14.50
  11   1   9   -0.20   10.60
 -11  -1  -8   33.90   13.40
 -11  -1  -8   51.19   16.10
  11   1   8    6.60    9.90
 -11  -1  -7  206.38   22.20
 -11  -1  -7  195.78   24.80
 -11  -1  -7  175.98   13.90
  11   1   7  164.88   18.90
 -11  -1  -6   -3.30    9.80
 -11  -1  -6   -5.60    9.80
  11   1   6   -4.60    7.90
 -11  -1  -5   48.40   13.50
 -11  -1  -5   91.69   14.40
  11   1   5   65.79   10.60
 -11  -1  -4    4.60    8.70
 -11  -1  -4    3.10    4.20
 -11  -1  -4    9.00    8.50
 -11  -1  -4    9.70    4.10
 -11  -1  -4    5.90    8.70
  11   1   4    4.20    7.10
 -11  -1  -3    9.40    7.70
 -11  -1  -3   -4.70    7.30
 -11  -1  -3    7.10    4.20
 -11  -1  -3    8.20    9.20
 -11  -1  -3    2.00    8.60
 -11  -1  -3   -0.90    6.20
 -11  -1  -3    5.30    4.60
 -11  -1  -3    6.00    4.00
  11   1   3    6.20    6.60
 -11  -1  -2    0.10    7.00
 -11  -1  -2   -9.60    5.90
 -11  -1  -2    6.10    7.20
 -11  -1  -2    4.30    8.50
 -11  -1  -2    1.50    4.00
 -11  -1  -2    3.50    9.40
 -11  -1  -2    3.60    3.90
  11   1   2   -1.00    5.50
 -11  -1  -1    7.60    4.20
 -11  -1  -1    7.50    7.40
 -11  -1  -1   -5.10    6.80
 -11  -1  -1   -4.70    7.10
 -11  -1  -1   -0.90    9.50
 -11  -1  -1    4.20    4.50
 -11  -1  -1    3.50    8.40
  11   1   1   11.60    5.90
 -11  -1   0    4.60    7.00
 -11  -1   0  -13.10    6.80
 -11  -1   0   -5.40    7.50
 -11  -1   0    0.80    4.20
 -11  -1   0   -5.70    4.20
 -11  -1   0    2.00    7.70
 -11  -1   0    4.30   11.30
  11   1   0    0.90    5.10
 -11  -1   1   72.29    7.50
 -11  -1   1   87.79   12.10
 -11  -1   1   99.79   16.20
 -11  -1   1   60.99   10.70
 -11  -1   1   85.29    7.60
 -11  -1   1   68.39    9.50
 -11  -1   1   74.59   10.20
  11   1  -1   79.29   10.30
 -11  -1   2    2.90    7.00
 -11  -1   2   -4.20    4.80
 -11  -1   2   -4.10    7.20
 -11  -1   2    4.90   11.40
 -11  -1   2   -1.70    6.50
 -11  -1   2   -3.10    4.80
 -11  -1   2   -1.30    6.20
  11   1  -2   -2.70    4.60
 -11  -1   3   65.99   12.90
 -11  -1   3   71.39    8.60
 -11  -1   3   64.59    9.40
 -11  -1   3   63.59    8.60
 -11  -1   3   60.39    7.60
 -11  -1   3   49.30    8.70
 -11  -1   3   68.49    7.80
  11   1  -3   64.19    8.10
  11   1  -3   76.39    7.40
 -11  -1   4   57.39    7.90
 -11  -1   4   61.69    7.60
 -11  -1   4   40.80    8.20
 -11  -1   4   67.09    8.00
 -11  -1   4   57.19    7.90
 -11  -1   4   63.19    8.80
 -11  -1   4   64.69   11.70
  11   1  -4   57.79    8.30
  11   1  -4   51.69    6.90
  11   1  -4   42.60    6.20
 -11  -1   5  325.67   14.20
 -11  -1   5  292.47   18.40
 -11  -1   5  346.57   16.20
 -11  -1   5  340.47   19.40
 -11  -1   5  307.77   14.60
 -11  -1   5  312.67   14.70
 -11  -1   5  318.07   13.30
  11   1  -5  294.77   15.20
  11   1  -5  311.57   13.20
 -11  -1   6    7.10    5.10
 -11  -1   6   11.20    6.10
 -11  -1   6    7.50    6.70
 -11  -1   6    7.70    6.10
 -11  -1   6   14.20    5.20
 -11  -1   6   12.50    7.80
 -11  -1   6   10.70    5.00
  11   1  -6    8.10    7.10
  11   1  -6    8.30    5.50
 -11  -1   7   82.09    9.30
 -11  -1   7   99.99    9.10
 -11  -1   7   89.59   10.80
 -11  -1   7  104.69   11.20
 -11  -1   7   96.49    9.00
 -11  -1   7   85.59    9.30
  11   1  -7   86.29   10.20
  11   1  -7   92.99    9.10
 -11  -1   8    7.20    5.70
 -11  -1   8    6.00    6.30
 -11  -1   8    0.80    5.80
 -11  -1   8   12.50    5.20
 -11  -1   8    3.20    3.70
  11   1  -8    7.90    5.50
  11   1  -8    4.80    7.20
 -11  -1   9    7.30    5.10
 -11  -1   9    3.70    6.20
 -11  -1   9    2.20    5.80
 -11  -1   9   12.50    6.10
  11   1  -9    7.90    5.60
  11   1  -9    3.90    6.90
 -11  -1  10    7.40    5.50
 -11  -1  10   20.30    7.00
 -11  -1  10    7.20    5.40
  11   1 -10    6.20    6.90
  11   1 -10   11.00    5.80
 -11  -1  11   64.59    9.20
 -11  -1  11   65.59    8.70
 -11  -1  11   64.79    9.30
  11   1 -11   63.49   10.20
  11   1 -11   70.39    8.80
 -11  -1  12    4.00    6.00
 -11  -1  12    8.00    7.20
  11   1 -12   12.70    6.20
  11   1 -12   13.40    8.40
 -11  -1  13  380.06   18.90
 -11  -1  13  379.46   19.80
  11   1 -13  407.96   21.00
  11   1 -13  423.66   17.60
 -11  -1  14    5.00    7.50
 -11  -1  14   -0.40    6.20
  11   1 -14  -12.40    7.70
  11   1 -14    3.40    6.50
 -11  -1  15   63.89   11.30
 -11  -1  15   67.19   11.00
  11   1 -15   90.89   13.30
  11   1 -15   69.69   10.00
 -11  -1  16    2.30    7.90
 -11  -1  16   -0.90    7.00
  11   1 -16   -4.60    9.00
  11   1 -16   -1.20    6.60
 -11  -1  17    5.30    8.30
 -11  -1  17    3.20    8.00
  11   1 -17    7.50    7.30
  11   1 -17   13.40   10.20
 -11  -1  18    7.10    8.50
 -11  -1  18   -4.60    7.80
  11   1 -18    1.90    9.40
  11   1 -18   -4.00    6.30
 -11  -1  19   14.20    8.90
 -11  -1  19   13.30   10.10
  11   1 -19   22.10   11.20
 -11  -1  20   -1.30    8.10
 -11  -1  20    7.90   10.60
  11   1 -20    2.30   10.10
 -11  -1  21   66.69   12.30
 -11  -1  21   44.80   14.30
  11   1 -21   63.29   13.80
 -10  -1 -12   37.70   14.30
 -10  -1 -11   -7.20   10.40
 -10  -1 -10   19.70   13.40
 -10  -1  -9   27.10   13.30
  10   1   9    1.90   10.10
 -10  -1  -8   23.70   12.10
 -10  -1  -8   11.00   12.50
  10   1   8   -5.60    9.00
 -10  -1  -7  163.38   21.50
 -10  -1  -7  154.18   18.80
  10   1   7  109.99   13.10
 -10  -1  -6    2.20    9.60
 -10  -1  -6    3.80    9.30
  10   1   6   -9.70    7.70
 -10  -1  -5   25.20   10.30
 -10  -1  -5   18.70    4.00
 -10  -1  -5   22.00    7.80
 -10  -1  -5   23.40   10.40
  10   1   5    9.00    7.50
 -10  -1  -4   -0.40    3.20
 -10  -1  -4    4.70    7.90
 -10  -1  -4    1.10    7.10
 -10  -1  -4   -5.00    5.00
 -10  -1  -4   -1.50    3.40
 -10  -1  -4   -4.50    6.90
 -10  -1  -4    5.90    4.10
  10   1   4    2.80    6.40
 -10  -1  -3   85.59   13.30
 -10  -1  -3   83.29    6.60
 -10  -1  -3   91.79    6.80
 -10  -1  -3   89.39   11.30
 -10  -1  -3  100.79   12.30
 -10  -1  -3  100.59    8.00
 -10  -1  -3  107.09   13.80
 -10  -1  -3   72.69   11.00
  10   1   3   67.89    8.90
 -10  -1  -2    0.90    4.40
 -10  -1  -2    0.30    7.80
 -10  -1  -2    3.30    4.10
 -10  -1  -2    3.70    7.10
 -10  -1  -2   -4.50    5.80
 -10  -1  -2    1.30    6.90
 -10  -1  -2    5.40    3.80
 -10  -1  -2    6.50    9.30
  10   1   2   -1.60    5.30
 -10  -1  -1   31.20    5.40
 -10  -1  -1   43.50    5.50
 -10  -1  -1   22.90    9.00
 -10  -1  -1   26.20    8.20
 -10  -1  -1   26.80    7.80
 -10  -1  -1   32.00   10.10
 -10  -1  -1   42.40   11.80
 -10  -1  -1   33.60    6.10
  10   1   1   28.70    7.10
 -10  -1   0  103.59   12.50
 -10  -1   0  126.79   17.90
 -10  -1   0  118.09    8.90
 -10  -1   0  117.99    8.70
 -10  -1   0  134.09   15.40
 -10  -1   0  133.89   14.20
 -10  -1   0  126.59   18.40
  10   1   0  106.99   11.50
 -10  -1   1   14.50    7.50
 -10  -1   1   21.50   12.30
 -10  -1   1   14.40    7.30
 -10  -1   1   16.50    5.20
 -10  -1   1   11.40    5.40
 -10  -1   1    6.60    8.80
 -10  -1   1   10.20    7.80
  10   1  -1    0.80    5.50
 -10  -1   2    3.40    5.20
 -10  -1   2    4.40   11.10
 -10  -1   2    7.00    6.90
 -10  -1   2    0.40    7.10
 -10  -1   2   -1.40    6.40
 -10  -1   2   -4.40    4.90
 -10  -1   2    4.30    8.10
  10   1  -2   -6.70    4.90
  10   1  -2    7.90    4.70
  10   1  -2   -1.50    5.50
 -10  -1   3   95.99   12.20
 -10  -1   3   90.39   12.20
 -10  -1   3   83.49    8.50
 -10  -1   3   89.49   13.10
 -10  -1   3   82.69    8.50
 -10  -1   3   90.39    8.40
 -10  -1   3  112.69   15.30
  10   1  -3  100.29    8.00
  10   1  -3   84.19   10.90
  10   1  -3   93.89    9.30
 -10  -1   4  535.75   25.10
 -10  -1   4  563.94   20.20
 -10  -1   4  574.44   17.80
 -10  -1   4  532.95   18.00
 -10  -1   4  539.75   17.30
 -10  -1   4  588.04   25.20
 -10  -1   4  598.24   20.80
  10   1  -4  566.84   16.60
  10   1  -4  545.65   19.00
 -10  -1   5  150.38   11.70
 -10  -1   5  158.98    9.90
 -10  -1   5  121.49   13.70
 -10  -1   5  176.48   12.50
 -10  -1   5  158.68   14.10
 -10  -1   5  143.19   11.40
 -10  -1   5  158.98   11.90
  10   1  -5  158.38   11.00
  10   1  -5  151.48   12.60
 -10  -1   6   28.90    7.40
 -10  -1   6   28.40    5.60
 -10  -1   6   37.90    7.20
 -10  -1   6   40.30    6.20
 -10  -1   6   33.30    7.40
 -10  -1   6   34.40    7.20
  10   1  -6   37.90    6.70
  10   1  -6   32.20    8.20
 -10  -1   7   77.79    8.90
 -10  -1   7   74.19    9.30
 -10  -1   7   53.09    7.90
 -10  -1   7   58.09    8.10
 -10  -1   7   63.59    9.10
  10   1  -7   52.69    8.40
  10   1  -7   61.09    7.60
 -10  -1   8   10.10    3.50
 -10  -1   8   18.00    5.80
 -10  -1   8   12.40    6.00
 -10  -1   8   15.00    6.70
 -10  -1   8    9.10    6.50
  10   1  -8    1.50    6.20
  10   1  -8   12.10    5.80
 -10  -1   9    1.30    5.90
 -10  -1   9    3.70    5.30
 -10  -1   9    0.90    5.50
  10   1  -9   -0.30    6.80
  10   1  -9   -4.80    5.00
 -10  -1  10   24.10    7.30
 -10  -1  10   30.10    7.30
 -10  -1  10   22.70    6.60
  10   1 -10   34.00    6.70
  10   1 -10   31.10    8.40
 -10  -1  11  116.59   10.40
 -10  -1  11  121.69   12.00
 -10  -1  11  131.79   11.90
  10   1 -11  112.19   11.80
  10   1 -11  130.99   11.10
 -10  -1  12   14.80    6.40
 -10  -1  12    7.60    6.20
  10   1 -12   11.70    5.80
  10   1 -12    2.10    7.30
 -10  -1  13  189.68   15.40
  10   1 -13  200.28   16.30
  10   1 -13  215.28   13.40
 -10  -1  14   42.80    9.60
 -10  -1  14   36.80    8.70
  10   1 -14   29.60    9.10
  10   1 -14   19.10    6.90
 -10  -1  15    6.10    7.50
 -10  -1  15    3.90    7.10
  10   1 -15   11.80    8.70
  10   1 -15    7.40    6.80
 -10  -1  16   25.90   10.00
 -10  -1  16   38.70    9.40
  10   1 -16   37.70    8.50
  10   1 -16   34.00   10.60
 -10  -1  17   19.40    8.40
 -10  -1  17   22.80   10.60
  10   1 -17   23.70   10.00
  10   1 -17   19.80    7.70
 -10  -1  18    3.50    9.10
 -10  -1  18    7.60    8.20
  10   1 -18   -9.10    8.90
  10   1 -18    3.40    6.20
 -10  -1  19   21.30   10.80
 -10  -1  19    3.20    8.20
  10   1 -19    2.80    9.40
  10   1 -19   19.50    7.40
 -10  -1  20    9.80    8.60
 -10  -1  20   -5.00    9.30
  10   1 -20    1.00    9.90
 -10  -1  21    5.30   10.50
 -10  -1  21   12.80    9.00
  10   1 -21   17.90   10.70
  -9  -1 -13   30.90   14.50
  -9  -1 -12   16.30   12.30
  -9  -1 -11    4.50   12.20
  -9  -1 -10   18.70   12.20
  -9  -1  -9   29.60   12.90
   9   1   9    2.90   10.30
  -9  -1  -8    2.60    9.60
   9   1   8  -13.80    8.60
  -9  -1  -7  130.19   16.30
  -9  -1  -7  144.39   19.10
   9   1   7   99.49   12.20
  -9  -1  -6    7.80    3.30
  -9  -1  -6   11.20    8.50
  -9  -1  -6   15.50    9.70
   9   1   6   -0.80    7.20
  -9  -1  -5   13.50    6.30
  -9  -1  -5    8.00    5.10
  -9  -1  -5   20.40    9.10
  -9  -1  -5   18.10    8.30
  -9  -1  -5   14.00    3.50
  -9  -1  -5   13.00    4.00
   9   1   5    8.80    6.90
  -9  -1  -4    4.60    6.90
  -9  -1  -4    0.90    3.30
  -9  -1  -4   -1.10    5.00
  -9  -1  -4   -0.60    6.70
  -9  -1  -4    2.90    2.90
  -9  -1  -4    4.20    3.80
  -9  -1  -4    0.00    7.30
   9   1   4   -1.20    5.80
  -9  -1  -3  143.59   15.00
  -9  -1  -3  152.58    7.50
  -9  -1  -3  150.58   14.30
  -9  -1  -3  154.78   12.20
  -9  -1  -3  142.49    7.10
  -9  -1  -3  156.78    8.90
  -9  -1  -3  160.98   18.00
  -9  -1  -3  137.29   14.00
   9   1   3  145.89   12.80
  -9  -1  -2    2.30    4.50
  -9  -1  -2    1.20    7.00
  -9  -1  -2    0.60    8.10
  -9  -1  -2   -0.80    5.90
  -9  -1  -2    3.40    3.70
  -9  -1  -2    5.30    4.10
  -9  -1  -2    4.50    7.00
  -9  -1  -2    4.00    8.70
   9   1   2    0.90    5.70
  -9  -1  -1   18.40   10.30
  -9  -1  -1   -3.50    8.00
  -9  -1  -1    7.60    7.90
  -9  -1  -1    3.40    4.20
  -9  -1  -1   14.10    6.90
  -9  -1  -1    7.90    5.20
  -9  -1  -1    7.50    4.50
  -9  -1  -1    4.10    7.30
   9   1   1    1.50    5.60
  -9  -1   0   59.49    9.10
  -9  -1   0   48.60    6.10
  -9  -1   0   45.90    9.60
  -9  -1   0   42.10    8.50
  -9  -1   0   65.79   14.20
  -9  -1   0   51.69    7.20
  -9  -1   0   41.80    5.80
  -9  -1   0   44.50   10.80
   9   1   0   33.70    7.30
  -9  -1   1   22.70    7.70
  -9  -1   1   12.70    7.20
  -9  -1   1   24.20   12.50
  -9  -1   1    6.80    8.50
  -9  -1   1    2.90    7.10
  -9  -1   1   -0.60    4.70
  -9  -1   1    3.10    5.00
   9   1  -1   -2.30    5.60
  -9  -1   2   11.10    5.50
  -9  -1   2   -9.40   10.10
  -9  -1   2    0.80    6.90
  -9  -1   2    1.60    6.00
  -9  -1   2    5.30    5.30
  -9  -1   2    9.90    7.30
  -9  -1   2    6.10    6.20
   9   1  -2    2.00    5.70
   9   1  -2   -8.90    5.00
   9   1  -2    2.90    4.80
  -9  -1   3  216.48   13.20
  -9  -1   3  213.18   11.20
  -9  -1   3  211.88   16.50
  -9  -1   3  178.88   10.90
  -9  -1   3  191.28   12.80
  -9  -1   3  176.08   10.80
  -9  -1   3  164.78   15.60
   9   1  -3  190.18   11.70
   9   1  -3  183.18   10.20
   9   1  -3  184.38   12.90
  -9  -1   4  296.57   14.30
  -9  -1   4  250.37   16.20
  -9  -1   4  274.07   12.80
  -9  -1   4  290.57   13.70
  -9  -1   4  284.57   16.50
  -9  -1   4  270.37   13.10
  -9  -1   4  300.27   12.00
   9   1  -4  276.67   13.80
   9   1  -4  279.87   12.10
  -9  -1   5   95.69    9.10
  -9  -1   5  101.29   11.30
  -9  -1   5  113.89    8.50
  -9  -1   5  121.79   10.60
  -9  -1   5   91.99    8.80
   9   1  -5  124.49   10.90
   9   1  -5  105.39    8.40
  -9  -1   6   23.70    6.50
  -9  -1   6   18.90    6.50
  -9  -1   6   14.20    4.40
  -9  -1   6   20.10    5.30
  -9  -1   6    6.70    6.20
   9   1  -6   12.90    5.90
   9   1  -6    9.70    7.20
  -9  -1   7   33.80    7.40
  -9  -1   7   33.90    4.60
  -9  -1   7   31.10    7.90
  -9  -1   7   40.00    8.00
  -9  -1   7   47.20    7.00
   9   1  -7   32.50    8.40
   9   1  -7   38.80    7.00
  -9  -1   8    0.20    5.70
  -9  -1   8    6.00    6.50
  -9  -1   8    5.10    5.30
   9   1  -8    1.50    5.60
   9   1  -8    3.00    7.20
  -9  -1   9   31.70    6.90
  -9  -1   9   32.90    6.90
   9   1  -9   33.40    8.70
   9   1  -9   17.80    6.20
  -9  -1  10  119.19   10.20
  -9  -1  10  113.29   11.20
   9   1 -10  115.59   11.80
   9   1 -10  120.99    9.90
  -9  -1  11  240.98   13.10
  -9  -1  11  222.68   14.90
   9   1 -11  232.18   12.90
   9   1 -11  254.67   16.10
  -9  -1  12    6.10    6.00
  -9  -1  12    6.40    5.70
   9   1 -12    2.60    7.20
   9   1 -12    3.90    5.20
  -9  -1  13  249.88   16.90
  -9  -1  13  234.38   13.40
   9   1 -13  255.87   13.50
   9   1 -13  225.08   16.50
  -9  -1  14    0.60    6.50
   9   1 -14   -5.00    7.00
   9   1 -14    6.50    5.60
  -9  -1  15   -1.80    7.00
   9   1 -15    8.60    6.40
   9   1 -15    9.90    8.20
  -9  -1  16   14.30    9.60
  -9  -1  16    8.70    7.70
   9   1 -16   18.30    7.40
   9   1 -16    2.40    8.80
   9   1 -16   11.30    9.00
  -9  -1  17   42.70    9.70
  -9  -1  17   45.30   12.40
   9   1 -17   40.80   12.20
   9   1 -17   48.90    9.00
   9   1 -17   45.80   11.00
  -9  -1  18   -1.10    9.00
  -9  -1  18    0.50    7.40
   9   1 -18    0.40    9.20
   9   1 -18    3.30    9.90
   9   1 -18    8.50    6.60
  -9  -1  19    3.50    7.40
  -9  -1  19  -11.00    8.30
   9   1 -19   -7.70    8.30
   9   1 -19   -8.50    9.10
   9   1 -19    8.60    6.30
  -9  -1  20    6.10    7.60
  -9  -1  20    7.10   10.70
   9   1 -20    9.90    7.00
   9   1 -20   -3.10   10.20
   9   1 -20    2.60    9.10
  -9  -1  21    4.00    7.50
  -9  -1  21    2.50   10.30
   9   1 -21    3.20    9.10
   9   1 -21    8.40   11.20
  -8  -1 -14   21.50   13.90
  -8  -1 -13    0.90   11.20
  -8  -1 -12   12.80   12.60
  -8  -1 -11   25.50   13.00
  -8  -1 -10   27.80   12.80
   8   1  10   -3.00    9.30
  -8  -1  -9   44.70   12.80
  -8  -1  -8    2.60    8.70
   8   1   8   -4.70    7.90
  -8  -1  -7   94.79   15.30
  -8  -1  -7  103.19   14.30
  -8  -1  -7   89.99    5.80
   8   1   7   94.49    4.90
   8   1   7   89.69   11.20
  -8  -1  -6   56.59   11.90
  -8  -1  -6   53.49    4.60
  -8  -1  -6   62.19    5.70
  -8  -1  -6   50.99   10.70
  -8  -1  -6   52.39    7.10
   8   1   6   53.89    9.30
   8   1   6   64.19    4.60
  -8  -1  -5   38.00    6.80
  -8  -1  -5   41.80    4.70
  -8  -1  -5   35.30    6.10
  -8  -1  -5   30.70    9.00
  -8  -1  -5   38.90    4.10
  -8  -1  -5   28.30    9.60
   8   1   5   36.70    3.70
   8   1   5   30.80    7.70
  -8  -1  -4    1.30    6.40
  -8  -1  -4   -5.00    4.40
  -8  -1  -4   -0.80    6.90
  -8  -1  -4   -8.30    6.90
  -8  -1  -4   -0.10    2.80
  -8  -1  -4    3.20    3.60
  -8  -1  -4   -1.10    3.20
   8   1   4   -2.70    2.60
   8   1   4   -4.50    5.60
  -8  -1  -3  625.74   29.80
  -8  -1  -3  631.74   27.30
  -8  -1  -3  642.94   16.40
  -8  -1  -3  614.64   26.10
  -8  -1  -3  626.54   22.00
  -8  -1  -3  621.44   14.60
  -8  -1  -3  623.24   13.40
  -8  -1  -3  636.84   24.00
   8   1   3  614.14   22.50
   8   1   3  663.13   15.10
  -8  -1  -2   28.30    8.90
  -8  -1  -2   29.70    6.90
  -8  -1  -2   21.60    4.60
  -8  -1  -2   18.30    4.30
  -8  -1  -2   41.00   10.50
  -8  -1  -2   30.10    8.30
  -8  -1  -2   36.20    5.60
  -8  -1  -2   38.80   10.30
   8   1   2   24.20    6.80
   8   1   2   33.80    4.60
  -8  -1  -1  114.99    8.00
  -8  -1  -1  113.99    8.00
  -8  -1  -1  113.09   12.70
  -8  -1  -1  131.79   19.10
  -8  -1  -1  145.09   16.50
  -8  -1  -1  135.59   12.90
  -8  -1  -1  104.99   12.20
  -8  -1  -1  109.09    9.10
   8   1   1   96.99   11.70
   8   1   1  107.89    7.60
  -8  -1   0   43.80    6.40
  -8  -1   0   62.59    9.00
  -8  -1   0   43.60    5.60
  -8  -1   0   47.00    5.70
  -8  -1   0   32.80    8.10
  -8  -1   0   43.50   10.60
  -8  -1   0   58.09    9.30
   8   1   0   36.60    7.40
  -8  -1   1   68.79    9.40
  -8  -1   1   71.59   12.90
  -8  -1   1   57.59    8.10
  -8  -1   1   62.89    6.30
  -8  -1   1   47.10    7.90
  -8  -1   1   60.09    7.70
  -8  -1   1   59.89    6.10
  -8  -1   1   58.29    7.00
   8   1  -1   44.30    6.60
   8   1  -1   67.29    5.80
  -8  -1   2   93.49    7.70
  -8  -1   2  101.89    9.70
  -8  -1   2  101.29   12.00
  -8  -1   2   85.19    7.70
  -8  -1   2   86.89   11.80
  -8  -1   2   76.49    7.70
  -8  -1   2   98.19    8.20
  -8  -1   2   90.39    9.80
   8   1  -2   72.19    8.20
   8   1  -2   81.09    6.30
   8   1  -2   83.09    7.90
  -8  -1   3   43.50    5.50
  -8  -1   3   30.90    5.60
  -8  -1   3   48.60    6.50
  -8  -1   3   54.59    8.60
  -8  -1   3   46.00    5.90
  -8  -1   3   40.70    5.60
  -8  -1   3   45.00    5.90
   8   1  -3   26.10    4.80
   8   1  -3   35.00    4.90
   8   1  -3   49.60    6.70
  -8  -1   4 1001.40   24.00
  -8  -1   4 1045.50   24.80
  -8  -1   4 1057.39   27.60
  -8  -1   4  990.10   35.40
  -8  -1   4 1035.50   32.90
  -8  -1   4 1027.10   22.10
  -8  -1   4 1078.79   28.60
   8   1  -4 1049.20   21.80
   8   1  -4 1012.70   25.30
  -8  -1   5  593.24   16.60
  -8  -1   5  618.84   21.50
  -8  -1   5  585.14   17.70
  -8  -1   5  635.44   17.80
  -8  -1   5  672.83   21.00
   8   1  -5  598.44   16.20
   8   1  -5  595.64   19.00
  -8  -1   6  141.59   10.00
  -8  -1   6  154.78   10.00
  -8  -1   6  173.18    9.60
  -8  -1   6  180.78   10.10
  -8  -1   6  167.08   11.90
   8   1  -6  162.28   11.90
   8   1  -6  143.79    9.90
  -8  -1   7   17.90    6.30
  -8  -1   7   22.20    5.90
  -8  -1   7   17.60    6.80
   8   1  -7   25.40    7.80
   8   1  -7   26.50    6.30
  -8  -1   8    5.50    5.90
  -8  -1   8    3.10    5.30
   8   1  -8    5.00    6.50
   8   1  -8   -0.40    5.50
  -8  -1   9   90.79    9.00
  -8  -1   9   82.59    9.50
   8   1  -9   87.29   10.80
   8   1  -9   83.69    8.70
  -8  -1  10   34.20    7.30
  -8  -1  10   31.70    6.50
   8   1 -10   20.20    6.10
   8   1 -10   31.10    8.50
  -8  -1  11  445.86   20.30
  -8  -1  11  436.36   16.30
   8   1 -11  471.45   19.70
   8   1 -11  456.35   16.30
  -8  -1  12   62.29    8.10
  -8  -1  12   63.99   10.10
   8   1 -12   64.29    8.00
   8   1 -12   48.40    9.20
  -8  -1  13   90.59   12.00
  -8  -1  13   90.39    9.40
   8   1 -13   78.39    8.40
   8   1 -13   92.89   12.80
   8   1 -13   96.19   11.30
  -8  -1  14   15.00    7.90
  -8  -1  14   22.50    6.60
   8   1 -14   19.20    6.10
   8   1 -14   20.80    8.30
   8   1 -14   21.10    8.90
  -8  -1  15   70.09   12.60
   8   1 -15   70.89   11.20
   8   1 -15   74.49    9.30
   8   1 -15   76.09   13.50
  -8  -1  16   86.69   13.90
   8   1 -16   83.69   12.60
   8   1 -16   88.69   10.00
   8   1 -16   82.49   14.50
  -8  -1  17   93.09   15.20
  -8  -1  17   84.99   11.00
   8   1 -17   74.19   14.60
   8   1 -17   96.89   13.20
   8   1 -17   94.79   10.60
  -8  -1  18   77.19   15.10
  -8  -1  18   65.59   10.30
   8   1 -18   54.49   11.90
   8   1 -18   60.29    9.10
   8   1 -18   64.99   14.70
  -8  -1  19    7.70    9.50
  -8  -1  19    3.10    7.50
   8   1 -19   -1.30    5.80
   8   1 -19    4.40   10.40
   8   1 -19    1.10    8.90
  -8  -1  20   18.50    8.40
  -8  -1  20   22.20   11.80
   8   1 -20   20.20   10.40
   8   1 -20   20.40   12.40
  -8  -1  21    7.60    7.80
  -8  -1  21   -3.30   10.10
   8   1 -21    8.30   10.40
  -7  -1 -14   18.10   12.70
  -7  -1 -13   26.50   13.90
  -7  -1 -12   -4.60   10.90
  -7  -1 -11   37.40   12.90
  -7  -1 -10   -2.70    9.60
   7   1  10  -12.10    7.60
  -7  -1  -9   17.60   10.10
   7   1   9    5.60    7.60
  -7  -1  -8   30.20    4.00
  -7  -1  -8   52.59   11.60
   7   1   8   19.20    7.40
   7   1   8   28.80    3.10
  -7  -1  -7   13.20    3.30
  -7  -1  -7   20.80    9.60
  -7  -1  -7   14.50    8.30
  -7  -1  -7   14.20    3.10
   7   1   7   12.70    2.70
   7   1   7    6.70    6.50
  -7  -1  -6   -0.30    2.80
  -7  -1  -6   -2.80    6.80
  -7  -1  -6   -2.40    7.30
  -7  -1  -6    4.90    3.70
  -7  -1  -6    4.30    2.90
   7   1   6   -3.80    5.80
   7   1   6    2.20    2.50
  -7  -1  -5  409.46   10.80
  -7  -1  -5  448.46   11.60
  -7  -1  -5  412.36   22.90
  -7  -1  -5  426.66   15.90
  -7  -1  -5  413.76   20.40
   7   1   5  403.56   18.20
   7   1   5  427.96   10.50
  -7  -1  -4  100.59    7.00
  -7  -1  -4  117.19    9.90
  -7  -1  -4  101.29   10.90
  -7  -1  -4  110.79   12.80
  -7  -1  -4   98.09    5.40
  -7  -1  -4   97.29    6.10
  -7  -1  -4   87.39   12.00
   7   1   4  107.69    5.90
   7   1   4  120.19   12.70
  -7  -1  -3  840.32   31.00
  -7  -1  -3  908.21   33.80
  -7  -1  -3  864.91   27.90
  -7  -1  -3  876.71   16.30
  -7  -1  -3  920.41   26.90
  -7  -1  -3  905.71   19.80
  -7  -1  -3  896.41   18.20
  -7  -1  -3  881.41   35.20
   7   1   3  896.01   18.60
   7   1   3  854.81   27.20
  -7  -1  -2   13.40    7.90
  -7  -1  -2   17.00    8.80
  -7  -1  -2   42.70    9.90
  -7  -1  -2   29.30    5.10
  -7  -1  -2   22.10    4.50
  -7  -1  -2   15.80    7.60
  -7  -1  -2   34.30    6.80
  -7  -1  -2   31.60    4.20
   7   1   2   32.00    7.20
   7   1   2   33.00    4.40
  -7  -1  -1   12.60    4.00
  -7  -1  -1   13.90    3.70
  -7  -1  -1   18.30    6.40
  -7  -1  -1   16.20    6.80
  -7  -1  -1    6.80    7.00
  -7  -1  -1   22.10    9.10
  -7  -1  -1   19.30    6.70
  -7  -1  -1   12.80    4.40
   7   1   1   10.70    5.40
   7   1   1   16.70    3.70
  -7  -1   0   14.90    6.80
  -7  -1   0   15.70    5.70
  -7  -1   0   36.80    9.60
  -7  -1   0   26.40    6.00
  -7  -1   0   22.80    3.90
  -7  -1   0   23.10    4.00
  -7  -1   0   21.90    4.50
  -7  -1   0   24.00    5.60
   7   1   0   20.50    3.80
   7   1   0   19.70    4.80
  -7  -1   1    0.90    4.30
  -7  -1   1    2.80    2.90
  -7  -1   1    2.00    4.00
  -7  -1   1    3.70    4.80
  -7  -1   1    1.90    3.20
  -7  -1   1    1.20    3.50
  -7  -1   1    2.60    4.10
  -7  -1   1    4.80    6.80
   7   1  -1   -1.20    3.30
   7   1  -1   -1.70    3.20
   7   1  -1   -1.60    2.60
  -7  -1   2   58.39    8.30
  -7  -1   2   63.49    7.00
  -7  -1   2   58.49    5.60
  -7  -1   2   75.69    7.20
  -7  -1   2   67.79    8.60
  -7  -1   2   64.09    5.30
  -7  -1   2   69.29    6.80
  -7  -1   2   67.09    6.00
   7   1  -2   64.69    6.00
   7   1  -2   65.99    5.20
   7   1  -2   65.29    6.10
   7   1  -2   66.09    7.30
  -7  -1   3    3.10    4.20
  -7  -1   3    0.00    3.10
  -7  -1   3    0.40    2.80
  -7  -1   3    3.90    3.40
  -7  -1   3   -3.20    3.00
  -7  -1   3    2.00    3.00
  -7  -1   3    0.60    2.80
  -7  -1   3    0.60    3.60
   7   1  -3    0.50    0.80
   7   1  -3    1.70    3.10
   7   1  -3   -1.70    3.60
  -7  -1   4  152.38    8.30
  -7  -1   4  157.98    8.80
  -7  -1   4  157.98    8.00
  -7  -1   4  170.88    9.50
  -7  -1   4  163.78    9.50
  -7  -1   4  169.58    7.60
  -7  -1   4  155.48    8.20
   7   1  -4  156.78    7.60
   7   1  -4  155.68    9.20
  -7  -1   5  120.39    8.70
  -7  -1   5  116.99    7.50
  -7  -1   5  114.09    8.20
  -7  -1   5  117.19    7.30
  -7  -1   5  115.39    7.60
   7   1  -5  127.09    7.60
   7   1  -5  125.79    9.00
  -7  -1   6    6.10    3.90
  -7  -1   6    5.60    4.00
  -7  -1   6    6.10    4.20
   7   1  -6    8.80    4.80
   7   1  -6    5.60    4.10
  -7  -1   7   18.80    5.30
  -7  -1   7    9.20    4.70
   7   1  -7   11.70    5.10
   7   1  -7    8.40    6.00
  -7  -1   8    0.50    5.10
  -7  -1   8   -4.20    5.00
   7   1  -8    1.80    6.70
   7   1  -8    4.40    5.30
  -7  -1   9   33.30    7.50
  -7  -1   9   25.60    6.60
   7   1  -9   28.90    6.50
   7   1  -9   39.10    8.70
  -7  -1  10  253.97   12.40
  -7  -1  10  279.87   16.00
   7   1 -10  262.77   15.50
   7   1 -10  269.07   12.80
  -7  -1  11   56.09    9.60
  -7  -1  11   62.09    7.60
   7   1 -11   71.69   10.00
   7   1 -11   68.59   10.40
   7   1 -11   72.89    8.00
  -7  -1  12    4.50    6.30
  -7  -1  12    7.00    5.30
   7   1 -12   10.50    5.30
   7   1 -12   13.10    7.30
   7   1 -12   11.90    6.90
  -7  -1  13   23.50    6.40
  -7  -1  13   20.80    7.90
   7   1 -13   29.90    8.70
   7   1 -13   38.50    8.30
   7   1 -13   25.30    6.00
  -7  -1  14  154.98   15.60
  -7  -1  14  153.28   11.80
   7   1 -14  143.19   15.50
   7   1 -14  160.78   14.60
   7   1 -14  137.09   11.00
  -7  -1  15    4.10    8.00
  -7  -1  15    1.40    6.10
   7   1 -15   -1.30    7.70
   7   1 -15    5.00    5.90
   7   1 -15   10.20    7.90
  -7  -1  16   14.70    9.80
   7   1 -16    9.00    8.30
   7   1 -16   23.40   10.60
   7   1 -16   14.30    6.80
  -7  -1  17  142.79   14.00
  -7  -1  17  130.79   17.60
   7   1 -17  149.79   19.60
   7   1 -17  123.39   10.90
   7   1 -17  133.99   14.30
  -7  -1  18   12.60   10.00
  -7  -1  18    3.00    7.00
   7   1 -18    2.80    8.40
   7   1 -18   -6.90    9.40
   7   1 -18   16.00    6.30
  -7  -1  19   -0.90    9.50
  -7  -1  19    0.90    6.80
   7   1 -19   -7.20    8.00
   7   1 -19   -8.20    8.60
  -7  -1  20   10.60    7.30
  -7  -1  20    1.20   10.40
   7   1 -20   -3.20   10.20
   7   1 -20   -7.30    8.10
  -7  -1  21   -4.20    9.90
   7   1 -21   -4.70    9.20
  -6  -1 -15   17.40   13.40
  -6  -1 -14   26.30   13.60
  -6  -1 -13   50.49   15.00
  -6  -1 -12   53.09   14.90
  -6  -1 -11   81.39   15.60
  -6  -1 -10   13.80   10.50
   6   1  10    6.00    7.40
  -6  -1  -9   29.90   10.20
   6   1   9    9.00    7.00
  -6  -1  -8   33.80   10.10
  -6  -1  -8   37.00    4.20
   6   1   8   25.90    7.10
   6   1   8   30.80    3.20
  -6  -1  -7   10.00    7.40
  -6  -1  -7    5.90    3.10
   6   1   7    1.90    5.70
   6   1   7    2.70    2.40
  -6  -1  -6    4.20    3.10
  -6  -1  -6   -0.70    7.00
  -6  -1  -6    2.40    7.20
   6   1   6   -3.80    2.30
   6   1   6    0.40    5.40
  -6  -1  -5  272.37    8.60
  -6  -1  -5  289.47   19.30
  -6  -1  -5  297.47   18.10
   6   1   5  319.17    8.50
   6   1   5  321.97   15.10
  -6  -1  -4   22.20    7.20
  -6  -1  -4   18.60    8.20
  -6  -1  -4   24.20    3.10
  -6  -1  -4   18.40    3.70
  -6  -1  -4   13.60    9.00
  -6  -1  -4   19.40    5.20
   6   1   4   28.40    6.60
   6   1   4   18.10    3.50
  -6  -1  -3  526.45   12.80
  -6  -1  -3  461.55   21.30
  -6  -1  -3  484.15   10.40
  -6  -1  -3  484.45   11.50
  -6  -1  -3  457.65   19.30
  -6  -1  -3  527.55   21.80
  -6  -1  -3  503.05   17.60
  -6  -1  -3  462.55   24.20
   6   1   3  505.95   11.80
   6   1   3  516.65   19.00
  -6  -1  -2  108.69    5.70
  -6  -1  -2  113.49    6.60
  -6  -1  -2  101.49    5.40
  -6  -1  -2  113.69   11.20
  -6  -1  -2   96.39   14.20
  -6  -1  -2  103.49    9.20
  -6  -1  -2  107.19   10.00
  -6  -1  -2   99.09   11.30
   6   1   2  106.09    5.60
   6   1   2  110.59    9.40
  -6  -1  -1   -0.90    4.50
  -6  -1  -1   -1.70    4.80
  -6  -1  -1    6.70    6.20
  -6  -1  -1   -0.40    2.80
  -6  -1  -1   -3.20    3.90
  -6  -1  -1    3.30    2.60
  -6  -1  -1    3.70    4.00
  -6  -1  -1   -2.10    2.20
   6   1   1    1.50    2.40
   6   1   1   -2.40    3.50
  -6  -1   0   -1.20    3.50
  -6  -1   0    1.40    2.40
  -6  -1   0    4.20    4.50
  -6  -1   0   -3.20    3.60
  -6  -1   0   -0.90    3.60
  -6  -1   0    4.00    6.20
  -6  -1   0   -1.50    2.70
  -6  -1   0   -0.50    2.50
   6   1   0   -1.10    3.00
   6   1   0   -2.10    2.30
  -6  -1   1    0.30    3.10
  -6  -1   1   -1.80    2.90
  -6  -1   1   -0.40    2.50
  -6  -1   1   -2.10    3.60
  -6  -1   1   -2.40    2.80
  -6  -1   1    4.70    3.60
  -6  -1   1   -0.40    2.50
  -6  -1   1   -1.00    5.20
   6   1  -1    1.10    2.40
   6   1  -1   -0.70    2.40
   6   1  -1    1.50    2.70
   6   1  -1   -0.90    2.70
  -6  -1   2 1155.28   34.40
  -6  -1   2 1117.69   23.20
  -6  -1   2 1179.58   28.70
  -6  -1   2 1115.29   24.50
  -6  -1   2 1173.98   25.50
  -6  -1   2 1164.18   28.90
  -6  -1   2 1098.29   20.80
  -6  -1   2 1139.59   37.50
   6   1  -2 1124.69   36.50
   6   1  -2 1104.29   20.60
   6   1  -2 1120.69   25.70
   6   1  -2 1119.79   24.00
   6   1  -2 1088.09   33.30
  -6  -1   3  467.85   13.60
  -6  -1   3  474.95   16.50
  -6  -1   3  436.86   11.50
  -6  -1   3  448.96   13.70
  -6  -1   3  437.96   16.70
  -6  -1   3  445.76   12.50
  -6  -1   3  466.75   12.50
  -6  -1   3  434.86   14.10
   6   1  -3  441.96   11.30
   6   1  -3  478.45   13.40
   6   1  -3  468.25   13.60
  -6  -1   4   91.19    6.30
  -6  -1   4   86.29    6.80
  -6  -1   4   95.29    5.90
  -6  -1   4  103.99    7.70
  -6  -1   4   88.59    6.20
  -6  -1   4   99.19    6.80
   6   1  -4   97.39    6.50
   6   1  -4   97.69    7.40
   6   1  -4  101.79    6.30
  -6  -1   5 1291.57   24.80
  -6  -1   5 1274.87   27.30
  -6  -1   5 1311.47   30.80
  -6  -1   5 1289.47   29.10
   6   1  -5 1437.26   32.40
   6   1  -5 1272.67   24.40
   6   1  -5 1228.98   28.30
  -6  -1   6  448.46   15.00
  -6  -1   6  421.66   12.50
   6   1  -6  415.06   12.30
   6   1  -6  417.16   14.30
  -6  -1   7  412.56   13.10
  -6  -1   7  414.76   15.70
   6   1  -7  438.36   15.70
   6   1  -7  412.46   13.00
  -6  -1   8   82.99    7.40
  -6  -1   8   89.09   10.10
   6   1  -8   79.29    9.10
   6   1  -8   96.29    7.90
  -6  -1   9   85.49    8.10
  -6  -1   9   81.99    9.80
   6   1  -9   95.49    8.60
   6   1  -9   95.29   11.20
   6   1  -9  102.09   10.30
  -6  -1  10  244.58   12.20
  -6  -1  10  274.27   16.20
   6   1 -10  270.97   12.40
   6   1 -10  263.07   15.50
   6   1 -10  275.97   17.10
  -6  -1  11   72.59   10.40
  -6  -1  11   74.79    7.90
   6   1 -11   78.19    7.90
   6   1 -11   76.99   10.90
   6   1 -11   76.69    9.60
  -6  -1  12   39.60    6.60
  -6  -1  12   43.30    9.10
   6   1 -12   52.09    6.70
   6   1 -12   49.10    8.50
   6   1 -12   46.20    9.40
  -6  -1  13   16.40    5.50
  -6  -1  13   25.60    8.40
   6   1 -13   15.40    7.80
   6   1 -13   21.40    5.60
   6   1 -13   25.10    7.40
  -6  -1  14   20.80    6.20
   6   1 -14   29.90    6.30
   6   1 -14   30.60    9.60
   6   1 -14   27.30    7.90
  -6  -1  15  191.88   12.30
   6   1 -15  225.48   16.50
   6   1 -15  208.18   19.10
   6   1 -15  210.48   12.70
  -6  -1  16  -11.30    5.70
   6   1 -16   -7.20    8.60
   6   1 -16   -0.20    7.40
   6   1 -16    0.30    5.60
  -6  -1  17  123.79   11.30
  -6  -1  17  140.59   13.30
   6   1 -17  142.09   19.30
   6   1 -17  139.49   14.30
   6   1 -17  122.19   10.40
  -6  -1  18   55.89    9.70
   6   1 -18   77.39    9.30
   6   1 -18   73.39   11.90
   6   1 -18   62.19   14.80
  -6  -1  19    1.10    6.90
   6   1 -19    3.00   10.40
   6   1 -19    9.50    8.40
  -6  -1  20   10.10   10.80
   6   1 -20    9.70   11.70
  -5  -1 -16   18.60   13.30
  -5  -1 -15   17.00   13.20
  -5  -1 -14   10.70   12.00
  -5  -1 -13  129.39   19.40
  -5  -1 -12    5.90   10.90
  -5  -1 -11  347.27   24.40
   5   1  11  368.36   19.20
  -5  -1 -10   -0.50    8.20
   5   1  10   -6.10    5.60
  -5  -1  -9  102.89   14.20
  -5  -1  -9   84.49    6.20
   5   1   9   80.09    9.00
   5   1   9   95.09    4.70
  -5  -1  -8    1.40    6.50
  -5  -1  -8   -0.10    3.00
   5   1   8   -4.10    4.80
   5   1   8   -1.80    2.20
  -5  -1  -7    3.80    6.60
  -5  -1  -7   -1.30    3.10
   5   1   7    4.10    5.10
   5   1   7    7.40    2.60
  -5  -1  -6   31.80    8.80
  -5  -1  -6   30.70    4.10
  -5  -1  -6   23.30    9.70
   5   1   6   29.80    3.20
   5   1   6   31.30    6.40
  -5  -1  -5  690.33   28.30
  -5  -1  -5  683.73   19.80
  -5  -1  -5  668.73   25.40
  -5  -1  -5  659.23   14.60
   5   1   5  700.83   14.00
   5   1   5  708.73   22.20
  -5  -1  -4   11.90    4.50
  -5  -1  -4   -0.50    7.00
  -5  -1  -4   11.00    7.20
  -5  -1  -4    8.00    5.10
  -5  -1  -4   13.80    3.30
   5   1   4   21.90    5.50
   5   1   4   12.80    2.90
  -5  -1  -3 1371.16   34.40
  -5  -1  -3 1324.57   34.30
  -5  -1  -3 1349.07   38.40
  -5  -1  -3 1361.16   24.30
  -5  -1  -3 1310.37   42.30
  -5  -1  -3 1330.67   20.90
  -5  -1  -3 1334.97   44.40
   5   1   3 1376.56   24.40
   5   1   3 1350.56   34.80
  -5  -1  -2   91.19    4.10
  -5  -1  -2   93.19    8.50
  -5  -1  -2   86.19    7.10
  -5  -1  -2  105.39    8.80
  -5  -1  -2   91.39    4.40
  -5  -1  -2   93.09   10.60
  -5  -1  -2   97.69    8.00
  -5  -1  -2  109.39    5.30
   5   1   2  102.09    7.80
   5   1   2  105.19    4.50
  -5  -1  -1  174.28   10.80
  -5  -1  -1  182.48   12.00
  -5  -1  -1  175.98    5.60
  -5  -1  -1  176.48    6.10
  -5  -1  -1  180.18    8.90
  -5  -1  -1  178.38    8.80
  -5  -1  -1  181.98    6.70
  -5  -1  -1  187.58   10.20
   5   1   1  177.78    6.00
   5   1   1  180.28    8.70
  -5  -1   0   33.00    3.30
  -5  -1   0   49.30    6.50
  -5  -1   0   32.70    3.90
  -5  -1   0   24.50    4.30
  -5  -1   0   30.60    4.60
  -5  -1   0   42.20    7.30
  -5  -1   0   33.80    3.50
  -5  -1   0   33.50    5.40
   5   1   0   30.90    4.20
   5   1   0   34.40    3.90
   5   1   0   31.00    3.30
  -5  -1   1   33.90    3.70
  -5  -1   1   30.90    4.50
  -5  -1   1   21.80    3.80
  -5  -1   1   36.00    4.80
  -5  -1   1   36.30    6.50
  -5  -1   1   31.50    3.50
  -5  -1   1   36.20    4.10
  -5  -1   1   30.20    4.10
   5   1  -1   31.70    3.50
   5   1  -1   23.90    3.70
   5   1  -1   28.10    3.70
   5   1  -1   30.00    3.40
   5   1  -1   24.50    3.70
   5   1  -1   36.90    3.50
  -5  -1   2  249.88   11.50
  -5  -1   2  259.37    9.50
  -5  -1   2  273.37    8.30
  -5  -1   2  252.07    9.50
  -5  -1   2  259.47   11.40
  -5  -1   2  261.17    9.50
  -5  -1   2  240.08    8.40
  -5  -1   2  256.07    8.10
   5   1  -2  258.77    9.20
   5   1  -2  247.48   10.50
   5   1  -2  251.87    7.90
   5   1  -2  280.37    8.60
   5   1  -2  248.38    9.80
  -5  -1   3   19.80    3.10
  -5  -1   3   13.40    3.50
  -5  -1   3   13.70    2.50
  -5  -1   3   21.90    4.60
  -5  -1   3   14.50    3.40
  -5  -1   3   15.20    3.40
   5   1  -3   19.20    3.30
   5   1  -3   20.50    3.40
   5   1  -3   15.40    4.10
  -5  -1   4   14.10    3.70
  -5  -1   4   13.70    4.10
  -5  -1   4   10.50    3.30
  -5  -1   4    7.70    2.90
   5   1  -4    5.00    2.90
   5   1  -4    6.50    4.00
   5   1  -4   10.10    3.30
  -5  -1   5 1690.23   34.30
  -5  -1   5 1652.13   38.50
  -5  -1   5 1638.94   37.70
  -5  -1   5 1605.34   29.00
   5   1  -5 1643.64   29.00
   5   1  -5 1634.14   33.90
   5   1  -5 1805.72   38.80
  -5  -1   6    7.70    3.30
  -5  -1   6    1.60    4.00
  -5  -1   6    2.10    3.40
   5   1  -6    0.30    3.60
   5   1  -6    4.90    3.20
  -5  -1   7   67.29    5.90
  -5  -1   7   62.19    7.40
   5   1  -7   66.49    5.80
   5   1  -7   59.39    7.40
   5   1  -7   68.99    7.60
  -5  -1   8    6.10    4.60
  -5  -1   8    4.00    5.10
   5   1  -8    4.10    4.60
   5   1  -8   -0.40    5.50
   5   1  -8   10.40    6.20
  -5  -1   9  808.22   26.70
  -5  -1   9  810.82   19.70
   5   1  -9  807.32   23.50
   5   1  -9  796.02   19.60
   5   1  -9  790.92   27.60
  -5  -1  10   28.30    6.20
   5   1 -10   27.00    7.70
   5   1 -10   18.60    5.80
   5   1 -10   14.80    7.50
  -5  -1  11    6.70    4.90
   5   1 -11    3.90    6.70
   5   1 -11    9.10    4.80
   5   1 -11    5.20    6.10
  -5  -1  12   58.49    7.00
   5   1 -12   64.29    6.90
   5   1 -12   64.99   10.90
   5   1 -12   76.29    9.40
  -5  -1  13   -0.30    4.40
   5   1 -13    3.90    4.40
   5   1 -13   -1.20    6.40
   5   1 -13   -1.40    5.90
  -5  -1  14   97.19    8.80
   5   1 -14   90.39   10.60
   5   1 -14   98.59    8.80
   5   1 -14  108.79   15.20
  -5  -1  15  278.67   13.80
   5   1 -15  240.88   16.20
   5   1 -15  267.07   21.40
   5   1 -15  293.07   13.30
  -5  -1  16   -7.10    5.70
   5   1 -16   -3.90    8.50
   5   1 -16    2.10    5.20
   5   1 -16    1.80    7.20
  -5  -1  17  222.68   13.80
  -5  -1  17  249.28   15.10
   5   1 -17  240.28   13.30
   5   1 -17  251.37   17.30
   5   1 -17  264.87   24.60
  -5  -1  18    6.60    7.00
   5   1 -18   19.90   11.60
   5   1 -18   18.30    8.30
  -5  -1  19   -0.40    6.50
   5   1 -19   -4.80    9.70
   5   1 -20   -3.70   10.80
  -4  -1 -16   16.10   13.70
  -4  -1 -15   21.30   13.30
  -4  -1 -14   10.00   11.40
  -4  -1 -13   75.49   16.00
   4   1  13   58.69   14.40
  -4  -1 -12   19.20   11.20
   4   1  12   10.80   11.10
  -4  -1 -11  459.35   26.10
   4   1  11  407.56   23.70
   4   1  11  442.16   18.50
  -4  -1 -10   61.99    5.80
  -4  -1 -10   67.39   12.20
   4   1  10   60.19    7.70
   4   1  10   73.89   12.30
   4   1  10   73.19    4.60
  -4  -1  -9   62.49    6.20
  -4  -1  -9   80.09   12.00
   4   1   9   65.99    9.00
   4   1   9   72.99   11.30
   4   1   9   77.79    4.50
  -4  -1  -8    5.50    7.20
  -4  -1  -8    6.40    3.40
   4   1   8    0.50    7.30
   4   1   8    4.20    2.50
   4   1   8   -2.60    4.40
  -4  -1  -7   94.89   11.90
  -4  -1  -7  108.99    6.70
   4   1   7  111.29   13.60
   4   1   7  116.09    5.10
   4   1   7  119.89    9.70
  -4  -1  -6  119.39    6.90
  -4  -1  -6  107.29   12.10
   4   1   6  112.19    5.20
   4   1   6  137.69   10.30
   4   1   6  145.99   14.60
  -4  -1  -5   57.99    9.20
  -4  -1  -5   75.39   11.50
  -4  -1  -5   60.69    5.50
   4   1   5   92.69    8.80
   4   1   5   79.09    4.50
  -4  -1  -4  494.15   20.30
  -4  -1  -4  483.05   10.90
  -4  -1  -4  506.05   18.50
   4   1   4  495.95   10.40
   4   1   4  508.25   16.30
  -4  -1  -3  580.04   21.70
  -4  -1  -3  588.34   16.90
  -4  -1  -3  584.54   18.50
  -4  -1  -3  562.74   20.40
  -4  -1  -3  555.64   20.80
  -4  -1  -3  592.14   11.70
   4   1   3  601.44   11.70
   4   1   3  587.14   17.30
  -4  -1  -2  123.89   10.10
  -4  -1  -2  131.79    8.60
  -4  -1  -2  138.99    7.20
  -4  -1  -2  131.49    4.10
  -4  -1  -2  134.19    8.70
  -4  -1  -2  129.39    8.00
  -4  -1  -2  130.49    4.50
   4   1   2  127.69    7.20
   4   1   2  136.19    4.60
  -4  -1  -1   -0.80    3.40
  -4  -1  -1    2.30    1.90
  -4  -1  -1    1.50    3.90
  -4  -1  -1    3.10    2.30
  -4  -1  -1    6.00    3.10
  -4  -1  -1    2.40    3.60
  -4  -1  -1    0.70    2.10
  -4  -1  -1    4.50    4.50
   4   1   1    3.90    2.00
   4   1   1    4.40    3.30
   4   1   1    5.00    3.10
  -4  -1   0   38.50    7.10
  -4  -1   0   29.90    4.50
  -4  -1   0   23.60    4.30
  -4  -1   0   21.10    2.90
  -4  -1   0   23.20    3.30
  -4  -1   0   15.30    3.30
  -4  -1   0   26.00    5.10
  -4  -1   0   25.00    4.20
   4   1   0   18.50    4.00
   4   1   0   20.90    3.60
   4   1   0   18.80    3.00
  -4  -1   1  706.63   18.30
  -4  -1   1  701.83   14.70
  -4  -1   1  699.93   24.00
  -4  -1   1  732.33   22.20
  -4  -1   1  685.93   18.60
  -4  -1   1  707.13   13.40
  -4  -1   1  713.93   16.20
  -4  -1   1  696.03   15.50
   4   1  -1  700.03   21.60
   4   1  -1  668.53   15.10
   4   1  -1  726.53   18.30
   4   1  -1  692.83   16.10
   4   1  -1  728.23   14.80
   4   1  -1  682.63   13.10
   4   1  -1  654.13   18.10
   4   1  -1  693.33   23.50
  -4  -1   2 1911.41   36.10
  -4  -1   2 1909.11   58.99
  -4  -1   2 1969.10   44.60
  -4  -1   2 2019.40   44.50
  -4  -1   2 2011.00   39.80
  -4  -1   2 1896.01   30.80
  -4  -1   2 1953.20   51.89
  -4  -1   2 1934.31   35.10
   4   1  -2 2083.29   45.30
   4   1  -2 1958.30   40.20
   4   1  -2 1915.81   30.80
   4   1  -2 1916.71   35.90
  -4  -1   3  164.28    7.40
  -4  -1   3  168.08    7.70
  -4  -1   3  160.28    6.90
  -4  -1   3  164.08    6.80
   4   1  -3  159.28    8.00
   4   1  -3  153.78    7.00
   4   1  -3  167.28    6.70
  -4  -1   4  279.57   10.10
  -4  -1   4  278.17   10.30
  -4  -1   4  271.87   10.50
  -4  -1   4  248.78    8.90
   4   1  -4  263.97    8.60
   4   1  -4  290.57   10.40
   4   1  -4  280.97   10.50
  -4  -1   5  984.10   25.00
  -4  -1   5  998.70   19.20
  -4  -1   5  992.90   25.60
  -4  -1   5 1015.90   22.60
   4   1  -5  965.40   19.00
   4   1  -5  975.80   25.40
   4   1  -5 1004.50   22.50
  -4  -1   6 1297.07   32.50
  -4  -1   6 1294.57   24.00
  -4  -1   6 1346.97   28.50
   4   1  -6 1296.37   23.80
   4   1  -6 1275.67   32.90
   4   1  -6 1288.17   28.10
  -4  -1   7 1336.57   24.90
  -4  -1   7 1375.16   29.60
   4   1  -7 1330.67   24.90
   4   1  -7 1308.47   35.10
   4   1  -7 1337.67   29.50
  -4  -1   8  218.48   13.10
  -4  -1   8  206.58    9.50
   4   1  -8  218.68    9.70
   4   1  -8  229.98   12.20
   4   1  -8  224.38   13.70
  -4  -1   9  868.81   20.20
   4   1  -9  876.41   29.60
   4   1  -9  904.61   20.30
   4   1  -9  886.41   24.30
  -4  -1  10  114.49    9.20
   4   1 -10  113.39   10.30
   4   1 -10  116.59    9.10
   4   1 -10  110.79   12.70
  -4  -1  11    9.80    4.90
   4   1 -11    7.30    4.60
   4   1 -11    3.90    6.70
   4   1 -11    5.90    5.90
  -4  -1  12    1.20    4.30
   4   1 -12   -2.30    6.20
   4   1 -12   11.40    4.50
   4   1 -12    4.40    5.50
  -4  -1  13   12.80    5.00
   4   1 -13    0.40    5.50
   4   1 -13    6.30    4.50
   4   1 -13   15.10    7.90
  -4  -1  14    4.00    5.10
   4   1 -14    7.80    6.60
   4   1 -14   11.20    8.80
   4   1 -14   14.60    5.20
  -4  -1  15  333.27   14.00
   4   1 -15  324.27   23.70
   4   1 -15  329.97   17.50
   4   1 -15  317.27   13.30
  -4  -1  16    7.70    6.00
   4   1 -16   11.00   10.80
   4   1 -16   15.60    7.80
   4   1 -16   20.30    5.90
  -4  -1  17  135.99   12.00
   4   1 -17  126.29   12.60
   4   1 -17  125.29   19.30
  -4  -1  18   -3.70    5.90
   4   1 -18   -4.60   10.00
   4   1 -19   20.20   12.20
   4   1 -20    8.10   10.70
  -3  -1 -17    8.40   12.30
  -3  -1 -16    3.00   11.90
  -3  -1 -15   20.10   12.40
   3   1  15   14.20   11.00
  -3  -1 -14   12.10   11.60
   3   1  14    9.10    9.70
  -3  -1 -13  149.29   19.10
   3   1  13  165.58   15.50
  -3  -1 -12    1.40    9.10
   3   1  12    2.80    7.30
  -3  -1 -11  495.25   15.00
  -3  -1 -11  482.05   26.00
   3   1  11  477.75   22.10
   3   1  11  504.55   12.50
   3   1  11  489.95   18.40
  -3  -1 -10   20.90    8.70
  -3  -1 -10   19.30    4.60
   3   1  10   21.30    3.50
   3   1  10   19.70    6.70
   3   1  10   20.30    5.20
   3   1  10   20.10    6.10
  -3  -1  -9   48.40   10.60
  -3  -1  -9   55.49    5.50
   3   1   9   57.49    4.70
   3   1   9   55.49    8.70
   3   1   9   45.10    7.40
   3   1   9   49.70    6.10
  -3  -1  -8   24.10    8.10
  -3  -1  -8   26.40    4.60
   3   1   8   34.40    7.50
   3   1   8   20.90    4.80
   3   1   8   26.90    6.20
   3   1   8   20.30    3.40
  -3  -1  -7    1.20    7.00
  -3  -1  -7   -1.10    3.80
   3   1   7    3.30    4.30
   3   1   7   -2.30    6.50
   3   1   7    4.10    5.40
   3   1   7   -1.20    2.80
  -3  -1  -6  104.09   11.30
  -3  -1  -6   98.89    6.60
   3   1   6   91.29   11.30
   3   1   6   92.59    4.90
   3   1   6   96.99    9.00
   3   1   6  109.89    8.70
  -3  -1  -5  288.37   14.50
  -3  -1  -5  276.07    8.30
   3   1   5  312.27   13.70
   3   1   5  278.17   14.80
   3   1   5  295.37    7.30
   3   1   5  302.67   11.30
  -3  -1  -4   48.70    6.70
  -3  -1  -4   43.10    3.70
  -3  -1  -4   38.60    6.40
   3   1   4   47.90    6.00
   3   1   4   45.80    2.90
   3   1   4   45.30    7.40
   3   1   4   45.00    5.30
  -3  -1  -3  102.79    8.30
  -3  -1  -3   96.29    3.80
  -3  -1  -3   95.29    7.40
  -3  -1  -3   91.79    5.60
  -3  -1  -3   96.19    5.50
  -3  -1  -3   90.19    8.20
  -3  -1  -3   89.29    5.90
   3   1   3   99.39    6.00
   3   1   3  103.79    7.10
   3   1   3   98.69    3.60
  -3  -1  -2   62.99    7.10
  -3  -1  -2   73.59    5.60
  -3  -1  -2   80.39    6.50
  -3  -1  -2   69.29    6.70
  -3  -1  -2   86.09    9.20
  -3  -1  -2   73.79    3.40
  -3  -1  -2   73.59    7.70
   3   1   2   70.09    6.90
   3   1   2   74.19    3.50
   3   1   2   87.39    5.80
   3   1   2   86.09    7.00
  -3  -1  -1 1466.15   32.90
  -3  -1  -1 1528.65   42.90
  -3  -1  -1 1524.85   36.00
  -3  -1  -1 1513.25   36.70
  -3  -1  -1 1568.54   47.90
  -3  -1  -1 1512.95   26.20
   3   1   1 1518.95   26.30
   3   1   1 1509.15   36.00
   3   1   1 1528.75   32.90
   3   1   1 1559.54   48.00
  -3  -1   0  131.19    6.50
  -3  -1   0  124.29    4.30
  -3  -1   0  119.09    6.60
  -3  -1   0  116.89    5.60
  -3  -1   0  130.29    5.00
  -3  -1   0  125.19    4.60
   3   1   0  128.69    5.30
   3   1   0  130.19    6.20
   3   1   0  125.99    7.50
   3   1   0  126.29    6.20
   3   1   0  127.69    4.50
  -3  -1   1  483.25   14.70
  -3  -1   1  444.66    9.00
  -3  -1   1  463.35   12.30
  -3  -1   1  468.05   15.90
  -3  -1   1  458.75   10.10
  -3  -1   1  484.85   12.10
  -3  -1   1  471.45   10.70
  -3  -1   1  462.45   10.80
   3   1  -1  492.15   12.30
   3   1  -1  445.46   12.00
   3   1  -1  453.35   10.60
   3   1  -1  476.15   10.20
   3   1  -1  472.25   10.70
   3   1  -1  459.65    9.10
   3   1  -1  476.45   15.60
   3   1  -1  450.85   14.50
  -3  -1   2   34.30    3.50
  -3  -1   2   32.30    3.10
  -3  -1   2   35.90    2.90
  -3  -1   2   40.10    3.60
  -3  -1   2   42.20    3.50
   3   1  -2   38.50    3.80
   3   1  -2   39.20    3.20
   3   1  -2   39.10    3.10
  -3  -1   3  146.09    6.50
  -3  -1   3  135.39    6.10
  -3  -1   3  146.19    6.50
   3   1  -3  140.69    5.60
   3   1  -3  145.69    6.90
   3   1  -3  149.59    6.40
  -3  -1   4   29.20    4.40
  -3  -1   4   28.60    4.40
  -3  -1   4   28.10    3.70
  -3  -1   4   23.80    4.10
   3   1  -4   27.00    4.50
   3   1  -4   23.50    3.70
   3   1  -4   19.70    4.10
  -3  -1   5  715.73   17.20
  -3  -1   5  703.03   14.60
  -3  -1   5  741.53   20.30
   3   1  -5  682.73   14.40
   3   1  -5  701.73   20.30
   3   1  -5  704.53   17.20
  -3  -1   6  705.43   17.50
  -3  -1   6  678.23   14.70
   3   1  -6  702.43   17.50
   3   1  -6  685.43   21.20
   3   1  -6  706.53   14.70
  -3  -1   7  261.97    8.90
  -3  -1   7  278.77   10.90
   3   1  -7  268.67   11.00
   3   1  -7  253.47    8.90
   3   1  -7  255.37   13.50
  -3  -1   8  286.57   10.40
  -3  -1   8  294.47   12.00
   3   1  -8  284.67   10.20
   3   1  -8  293.17   16.10
   3   1  -8  295.37   12.80
  -3  -1   9  741.43   20.80
  -3  -1   9  738.03   17.40
   3   1  -9  698.33   17.00
   3   1  -9  704.23   20.70
   3   1  -9  709.23   26.50
  -3  -1  10   18.40    5.10
   3   1 -10   15.90    7.80
   3   1 -10   15.20    6.20
   3   1 -10   14.60    4.80
  -3  -1  11   38.70    5.80
   3   1 -11   38.00    9.50
   3   1 -11   32.30    6.80
   3   1 -11   34.90    5.30
  -3  -1  12   20.00    4.70
   3   1 -12    9.10    4.20
   3   1 -12   12.40    7.50
   3   1 -12   10.50    6.00
  -3  -1  13   12.70    4.80
   3   1 -13    6.90    5.70
   3   1 -13    2.60    7.30
   3   1 -13   15.50    4.60
  -3  -1  14   32.70    6.10
   3   1 -14   29.70    7.20
   3   1 -14   35.50   10.80
   3   1 -14   23.40    5.10
  -3  -1  15  206.98   11.30
   3   1 -15  220.78   10.90
   3   1 -15  218.58   20.70
   3   1 -15  209.28   14.40
   3   1 -16   21.60    7.90
   3   1 -16   26.40   11.90
  -3  -1  17   67.19    8.70
   3   1 -17   88.39   17.10
   3   1 -18    6.60   10.80
   3   1 -19   25.30   13.80
   3   1 -20    8.20   12.20
  -2  -1 -17    4.40   11.40
  -2  -1 -16   16.20   13.30
  -2  -1 -15   -1.70   10.70
  -2  -1 -14    6.90   10.50
  -2  -1 -13  180.98   20.00
  -2  -1 -12   21.70    5.70
  -2  -1 -12   22.60    3.40
  -2  -1 -12   22.80   10.10
   2   1  12   14.00    4.90
  -2  -1 -11  280.07   19.90
  -2  -1 -11  272.17    7.70
  -2  -1 -11  270.67   11.60
   2   1  11  271.77   12.10
   2   1  11  264.47    9.60
  -2  -1 -10   11.10    4.50
  -2  -1 -10    9.70    7.60
  -2  -1 -10   11.00    2.80
   2   1  10   19.40    3.80
   2   1  10   12.50    4.10
  -2  -1  -9   10.00    7.00
  -2  -1  -9    1.80    4.10
  -2  -1  -9    4.00    2.60
   2   1   9    4.60    3.30
   2   1   9    3.00    3.50
  -2  -1  -8  139.99    8.50
  -2  -1  -8  137.69   14.80
  -2  -1  -8  147.29    6.10
   2   1   8  147.19    7.10
   2   1   8  148.19    8.60
  -2  -1  -7  217.58   15.70
  -2  -1  -7  221.48    6.90
  -2  -1  -7  224.18    9.40
   2   1   7  214.68    7.90
   2   1   7  227.48   10.00
  -2  -1  -6  173.18   12.80
  -2  -1  -6  175.08    7.70
  -2  -1  -6  184.48    5.70
   2   1   6  183.98    8.40
   2   1   6  190.38    6.70
  -2  -1  -5    6.60    4.50
  -2  -1  -5    6.30    1.90
  -2  -1  -5    6.40    2.60
   2   1   5    5.80    2.60
   2   1   5    5.90    2.80
   2   1   5    6.10    3.00
   2   1   5    5.90    2.20
  -2  -1  -4  355.66    8.60
  -2  -1  -4  366.06    6.70
  -2  -1  -4  367.96   14.00
   2   1   4  331.07   13.70
   2   1   4  357.76   13.40
   2   1   4  369.86    8.00
   2   1   4  370.56   11.30
  -2  -1  -3  404.66   11.10
  -2  -1  -3  395.06   13.70
  -2  -1  -3  399.16    8.70
  -2  -1  -3  386.76   15.00
   2   1   3  405.96   11.90
   2   1   3  407.76    8.30
   2   1   3  357.76   15.20
   2   1   3  408.36   14.70
  -2  -1  -2 2396.16   63.59
  -2  -1  -2 2401.86   54.29
  -2  -1  -2 2325.37   50.49
  -2  -1  -2 2468.25   39.80
  -2  -1  -2 2198.18   72.19
  -2  -1  -2 2346.87   55.89
  -2  -1  -2 2284.17   71.99
   2   1   2 2564.64   72.79
   2   1   2 2431.66   54.49
   2   1   2 2459.75   39.70
   2   1   2 2533.35   50.59
  -2  -1  -1   34.70    3.90
  -2  -1  -1   33.40    3.60
  -2  -1  -1   36.80    3.90
  -2  -1  -1   30.80    2.10
  -2  -1  -1   37.50    3.30
  -2  -1  -1   35.70    4.70
   2   1   1   37.10    3.30
   2   1   1   36.50    4.10
   2   1   1   36.70    3.30
   2   1   1   36.90    4.00
   2   1   1   35.20    2.10
  -2  -1   0  535.55   15.70
  -2  -1   0  496.85    9.90
  -2  -1   0  539.25   13.20
  -2  -1   0  537.25   17.60
  -2  -1   0  528.15   11.80
  -2  -1   0  530.55   13.30
   2   1   0  538.55   13.10
   2   1   0  526.05   13.20
   2   1   0  532.15   10.10
   2   1   0  534.75   11.70
   2   1   0  544.95   17.50
  -2  -1   1  155.08    4.40
  -2  -1   1  141.09    4.40
  -2  -1   1  145.29    4.10
  -2  -1   1  139.19    3.70
  -2  -1   1  144.49    4.20
  -2  -1   1  145.69    3.70
   2   1  -1  139.99    4.10
   2   1  -1  147.89    4.40
   2   1  -1  136.99    3.70
   2   1  -1  152.58    4.60
   2   1  -1  146.19    3.90
  -2  -1   2  135.49    4.80
  -2  -1   2  144.69    5.00
  -2  -1   2  144.89    4.20
  -2  -1   2  131.59    4.70
   2   1  -2  145.79    5.00
   2   1  -2  141.99    4.80
   2   1  -2  139.69    4.20
  -2  -1   3    8.90    2.50
  -2  -1   3    9.80    2.60
  -2  -1   3    8.30    2.10
   2   1  -3    6.40    2.70
   2   1  -3    5.80    2.00
   2   1  -3   10.60    2.90
  -2  -1   4  324.77    8.30
  -2  -1   4  320.47   11.40
  -2  -1   4  323.87   10.00
   2   1  -4  313.57   11.80
   2   1  -4  326.07    8.40
   2   1  -4  336.47   10.00
  -2  -1   5 1929.51   35.90
  -2  -1   5 1933.01   30.60
   2   1  -5 1878.71   43.90
   2   1  -5 1945.51   36.00
   2   1  -5 1903.11   30.50
  -2  -1   6  368.86   11.40
  -2  -1   6  378.86    9.70
   2   1  -6  382.86    9.70
   2   1  -6  389.46   11.60
   2   1  -6  387.56   15.30
  -2  -1   7  645.64   16.50
  -2  -1   7  659.83   14.00
   2   1  -7  613.44   13.70
   2   1  -7  633.84   21.90
   2   1  -7  622.54   16.50
  -2  -1   8   40.20    5.00
  -2  -1   8   40.40    6.10
   2   1  -8   37.10    6.10
   2   1  -8   35.70    8.10
   2   1  -8   31.50    4.70
  -2  -1   9  974.00   20.00
  -2  -1   9  969.80   23.50
   2   1  -9  954.10   24.10
   2   1  -9  925.11   31.60
   2   1  -9  941.31   19.60
  -2  -1  10   32.10    5.20
  -2  -1  10   34.60    6.20
   2   1 -10   22.40    6.00
   2   1 -10   22.30    8.70
   2   1 -10   28.10    4.70
  -2  -1  11    8.10    4.20
   2   1 -11    5.80    7.00
   2   1 -11    1.10    3.70
   2   1 -11   -3.60    5.10
  -2  -1  12    2.70    3.90
   2   1 -12    6.10    3.70
   2   1 -12    4.10    5.00
   2   1 -12   -0.60    6.20
  -2  -1  13   14.20    4.70
   2   1 -13   12.50    4.20
   2   1 -13   17.70    5.90
   2   1 -13   15.20    8.70
  -2  -1  14   54.69    6.30
   2   1 -14   47.10    7.80
   2   1 -14   58.79   12.90
   2   1 -14   43.00    5.90
  -2  -1  15   89.79    7.80
   2   1 -15  103.59    8.50
   2   1 -15   97.89   16.70
   2   1 -15  102.59   10.60
  -2  -1  16    6.50    5.60
   2   1 -16    6.30   10.90
   2   1 -17   22.90   13.00
   2   1 -18    7.60   10.80
   2   1 -19   75.29   18.00
  -1  -1 -18   20.70   13.60
  -1  -1 -17   43.20   15.60
  -1  -1 -16   10.10   11.70
  -1  -1 -15    6.70   10.70
  -1  -1 -14    5.40   10.30
  -1  -1 -13  182.58   11.70
  -1  -1 -13  177.78   19.80
  -1  -1 -12    7.70    3.20
  -1  -1 -12    5.60    5.20
  -1  -1 -12   11.90    8.50
   1   1  12    6.50    4.00
  -1  -1 -11  262.77   19.00
  -1  -1 -11  274.27    8.70
  -1  -1 -11  290.17   12.50
   1   1  11  278.07   10.50
  -1  -1 -10   23.70    3.70
  -1  -1 -10   21.80    5.30
  -1  -1 -10   22.30    8.00
   1   1  10   29.40    4.70
  -1  -1  -9    9.80    4.90
  -1  -1  -9    8.80    3.40
  -1  -1  -9    0.50    6.70
   1   1   9    2.30    3.90
  -1  -1  -8  106.99    8.70
  -1  -1  -8  112.09    6.60
  -1  -1  -8   87.59   11.40
   1   1   8  105.99    7.40
  -1  -1  -7   -2.80    3.00
  -1  -1  -7    0.50    4.10
  -1  -1  -7   -5.30    5.90
   1   1   7   -1.10    3.50
  -1  -1  -6  167.28    5.80
  -1  -1  -6  164.78    7.30
  -1  -1  -6  156.28   11.30
   1   1   6  178.98    6.70
  -1  -1  -5  286.77    6.80
  -1  -1  -5  288.47   13.10
  -1  -1  -5  287.67    8.60
   1   1   5  293.97    8.00
  -1  -1  -4    0.50    1.80
  -1  -1  -4    2.00    3.60
  -1  -1  -4    1.10    2.40
   1   1   4   -1.70    2.00
  -1  -1  -3  192.18    4.60
  -1  -1  -3  177.18    5.80
  -1  -1  -3  176.88    9.10
   1   1   3  181.18    8.80
   1   1   3  165.88    5.20
   1   1   3  183.18    6.40
  -1  -1  -2  505.55   12.30
  -1  -1  -2  497.05    9.80
  -1  -1  -2  505.45   13.80
  -1  -1  -2  520.55   15.10
   1   1   2  519.95   13.70
   1   1   2  471.45   16.30
   1   1   2  496.85   16.20
   1   1   2  508.15   15.00
   1   1   2  509.75   12.80
   1   1   2  520.45    9.60
  -1  -1  -1    0.90    0.90
  -1  -1  -1    0.90    0.70
  -1  -1  -1    0.50    1.20
  -1  -1  -1    1.50    1.20
  -1  -1  -1    1.20    1.10
  -1  -1  -1    0.60    0.90
   1   1   1    1.20    1.10
   1   1   1    1.40    0.60
   1   1   1    0.80    0.90
   1   1   1    1.20    1.20
   1   1   1    0.90    0.80
   1   1   1    2.20    1.20
  -1  -1   0    7.50    0.90
  -1  -1   0    5.00    0.80
  -1  -1   0    6.80    1.20
  -1  -1   0    5.00    0.80
  -1  -1   0    6.00    0.70
  -1  -1   0    6.00    0.70
   1   1   0    6.00    0.80
   1   1   0    7.40    1.20
   1   1   0    7.30    0.90
   1   1   0    6.80    0.80
   1   1   0    5.70    0.70
  -1  -1   1  377.66    7.50
   1   1  -1  378.96    7.30
   1   1  -1  373.56    7.50
  -1  -1   2    4.10    1.20
  -1  -1   2    4.60    1.10
  -1  -1   2    6.10    1.10
  -1  -1   2    4.00    1.40
   1   1  -2    5.10    1.30
   1   1  -2    4.20    1.50
   1   1  -2    4.20    1.00
  -1  -1   3  360.26    7.50
  -1  -1   3  379.06   11.20
  -1  -1   3  376.36    9.00
   1   1  -3  359.06    7.40
   1   1  -3  379.26   11.40
   1   1  -3  363.86    8.90
  -1  -1   4   -3.30    3.50
  -1  -1   4    2.40    2.80
  -1  -1   4    0.90    2.40
   1   1  -4   -1.10    2.20
   1   1  -4    0.80    2.90
   1   1  -4   -1.00    3.30
  -1  -1   5 1240.48   23.80
  -1  -1   5 1206.48   20.10
   1   1  -5 1196.68   23.80
   1   1  -5 1203.18   30.70
   1   1  -5 1197.58   20.00
  -1  -1   6  401.06    9.40
  -1  -1   6  401.76   11.20
   1   1  -6  390.86    9.30
   1   1  -6  403.16   15.70
   1   1  -6  400.26   11.40
  -1  -1   7  380.86   11.60
  -1  -1   7  390.96    9.80
   1   1  -7  370.06   11.80
   1   1  -7  355.66   16.50
   1   1  -7  385.06    9.60
  -1  -1   8  108.29    7.30
  -1  -1   8  116.39    8.50
   1   1  -8  108.99    6.90
   1   1  -8  102.09    8.90
   1   1  -8  114.69   11.90
  -1  -1   9  996.20   23.20
  -1  -1   9  983.00   19.40
   1   1  -9  999.70   23.70
   1   1  -9  985.80   33.00
   1   1  -9  954.80   19.00
  -1  -1  10   48.20    6.30
  -1  -1  10   51.49    5.40
   1   1 -10   48.70    6.70
   1   1 -10   39.90    9.60
   1   1 -10   47.40    5.10
  -1  -1  11    7.10    3.90
  -1  -1  11    8.80    4.60
   1   1 -11    8.60    3.60
   1   1 -11    4.80    4.70
   1   1 -11    4.10    6.90
  -1  -1  12   45.10    5.30
   1   1 -12   57.19   11.00
   1   1 -12   44.30    6.80
   1   1 -12   54.69    5.30
  -1  -1  13  125.59    8.00
   1   1 -13  139.19   16.40
   1   1 -13  134.19    7.70
   1   1 -13  114.59   10.10
  -1  -1  14    0.00    4.00
   1   1 -14    0.40    8.40
   1   1 -14    0.30    5.40
   1   1 -15    9.60    6.20
   1   1 -15   26.00   11.60
   1   1 -16   14.60   11.50
   1   1 -17    6.10   10.90
   1   1 -18   10.00   11.90
   1   1 -19   33.70   15.60
   0  -1 -18    9.40   11.90
   0  -1 -17   15.60   12.50
   0  -1 -16    8.30   11.10
   0  -1 -15   38.50   13.70
   0  -1 -14   -0.50    9.20
   0  -1 -14    4.90    5.90
   0  -1 -13  168.48   11.80
   0  -1 -13  174.18   18.20
   0  -1 -13  170.68    8.30
   0  -1 -12   -1.10    7.50
   0  -1 -12    3.00    3.50
   0  -1 -12   -2.30    4.80
   0  -1 -11  174.28   10.80
   0  -1 -11  187.38   16.80
   0  -1 -11  179.68    7.90
   0   1  11  182.38    9.60
   0  -1 -10  140.79   10.10
   0  -1 -10  129.89    7.20
   0  -1 -10  151.08   14.60
   0   1  10  129.39    7.00
   0   1  10  136.99    8.80
   0  -1  -9  164.98    7.90
   0  -1  -9  180.78   15.40
   0  -1  -9  145.39   10.20
   0   1   9  143.09    8.90
   0   1   9  156.18    7.50
   0  -1  -8    3.60    3.90
   0  -1  -8    2.30    7.50
   0  -1  -8   -0.20    5.10
   0   1   8   -3.10    3.70
   0   1   8   -0.30    5.00
   0  -1  -7  173.28    8.80
   0  -1  -7  175.38   12.80
   0  -1  -7  162.28    6.80
   0   1   7  167.78    6.60
   0   1   7  157.98    7.90
   0  -1  -6   91.89    9.30
   0  -1  -6   75.09    4.70
   0  -1  -6   85.69    6.00
   0   1   6   77.49    4.40
   0   1   6   82.79    5.50
   0  -1  -5   41.80    6.20
   0  -1  -5   48.60    3.90
   0  -1  -5   42.70    4.20
   0   1   5   47.50    4.10
   0   1   5   40.50    3.00
   0  -1  -4  523.95   16.70
   0  -1  -4  504.15   12.10
   0  -1  -4  522.35   10.10
   0   1   4  510.05    9.80
   0   1   4  512.65   11.80
   0  -1  -3  357.96   12.20
   0  -1  -3  352.26    7.20
   0  -1  -3  346.97    8.60
   0   1   3  353.66    7.10
   0   1   3  350.66    8.50
   0   1   3  354.16   11.80
   0  -1  -2   60.69    2.80
   0  -1  -2   54.49    4.00
   0   1   2   54.59    2.10
   0   1   2   48.20    2.60
   0   1   2   58.49    3.90
   0  -1  -1   50.39    1.80
   0  -1  -1   54.59    2.60
   0   1   1   48.30    1.80
   0   1   1   48.60    2.10
   0   1   1   56.29    2.70
   0  -1   1   47.90    2.20
   0  -1   1   49.40    2.10
   0  -1   1   47.10    1.40
   0   1  -1   45.70    1.40
   0   1  -1   48.80    2.10
   0   1  -1   48.80    2.30
   0  -1   2   51.59    3.60
   0  -1   2   46.50    2.10
   0  -1   2   44.30    1.80
   0   1  -2   46.30    3.30
   0   1  -2   50.39    3.80
   0   1  -2   46.80    2.10
   0  -1   3  359.46    6.80
   0  -1   3  365.86    8.10
   0   1  -3  358.26    8.10
   0   1  -3  331.67   11.30
   0   1  -3  355.06    6.70
   0  -1   4  511.65   11.30
   0  -1   4  508.65    9.50
   0   1  -4  510.45   16.30
   0   1  -4  500.35    9.30
   0   1  -4  518.45   11.50
   0  -1   5   44.00    3.40
   0  -1   5   44.00    3.70
   0   1  -5   42.80    3.10
   0   1  -5   45.40    6.10
   0   1  -5   43.80    4.30
   0  -1   6   85.09    5.20
   0  -1   6   84.69    4.40
   0   1  -6   80.09    4.10
   0   1  -6   72.59    5.40
   0   1  -6   69.19    8.00
   0  -1   7  160.58    7.60
   0  -1   7  170.38    6.40
   0   1  -7  159.88   12.30
   0   1  -7  169.08    8.10
   0   1  -7  155.88    6.00
   0  -1   8   -2.80    3.70
   0  -1   8    8.40    4.60
   0   1  -8    1.10    7.40
   0   1  -8   -2.90    3.20
   0   1  -8    0.40    4.60
   0  -1   9  159.48    7.50
   0  -1   9  169.88    9.00
   0   1  -9  155.08   14.60
   0   1  -9  151.08    7.00
   0   1  -9  167.28    9.60
   0  -1  10  119.59    6.90
   0  -1  10  138.39    8.50
   0   1 -10  120.89   14.20
   0   1 -10  122.19    6.40
   0   1 -10  120.59    8.80
   0  -1  11  182.38    7.70
   0  -1  11  174.88    9.20
   0   1 -11  190.98   10.00
   0   1 -11  151.48   15.20
   0   1 -11  173.78    7.20
   0  -1  12    0.00    4.20
   0  -1  12    5.10    3.50
   0   1 -12    2.50    4.50
   0   1 -12    8.80    8.00
   0  -1  13  166.48    8.10
   0   1 -13  164.68   17.80
   0   1 -13  155.78   10.80
   0   1 -14   16.90   11.00
   0   1 -14    1.90    5.30
   0   1 -15   43.70   13.10
   0   1 -16    5.30   10.80
   0   1 -17   28.00   13.00
   0   1 -18    3.40   11.50
   1  -1 -19   38.10   15.40
   1  -1 -18   11.10   12.30
   1  -1 -17   -5.30    9.90
   1  -1 -16   15.10   11.70
   1  -1 -15   13.90    7.00
   1  -1 -15   19.80   12.00
   1  -1 -14    6.60    4.00
   1  -1 -14    2.50    6.00
   1  -1 -14   -0.80    8.60
  -1   1  14   -5.30    3.80
   1  -1 -13  128.89    8.40
   1  -1 -13  128.99   11.20
   1  -1 -13  115.09   15.40
  -1   1  13  125.39    8.00
   1  -1 -12   47.20    5.40
   1  -1 -12   60.69   11.90
   1  -1 -12   44.80    7.20
  -1   1  12   44.50    5.20
   1  -1 -11   10.20    7.30
   1  -1 -11   10.80    4.10
   1  -1 -11    6.90    5.50
  -1   1  11    7.40    3.60
   1  -1 -10   30.30    9.00
   1  -1 -10   51.49    5.60
   1  -1 -10   44.80    7.10
  -1   1  10   49.90    5.30
  -1   1  10   54.09    6.70
   1  -1  -9  993.30   33.50
   1  -1  -9  972.80   19.90
   1  -1  -9  979.80   24.20
  -1   1   9  984.40   19.40
  -1   1   9  968.00   23.10
   1  -1  -8  114.99    9.90
   1  -1  -8  115.69    7.70
   1  -1  -8  126.99   13.20
  -1   1   8  108.09    8.80
  -1   1   8  126.49    7.50
   1  -1  -7  389.86   12.70
   1  -1  -7  393.86   10.30
   1  -1  -7  387.46   17.30
  -1   1   7  400.56   12.20
  -1   1   7  384.36   10.00
   1  -1  -6  407.06    9.90
   1  -1  -6  433.46   16.80
   1  -1  -6  408.46   12.20
  -1   1   6  418.76   11.90
  -1   1   6  417.26    9.80
   1  -1  -5 1226.38   31.80
   1  -1  -5 1230.38   20.90
   1  -1  -5 1200.78   24.70
  -1   1   5 1248.88   20.70
  -1   1   5 1269.07   24.70
   1  -1  -4    2.20    4.00
   1  -1  -4    0.30    2.60
   1  -1  -4    0.30    3.20
  -1   1   4   -1.20    2.90
  -1   1   4   -0.60    3.70
  -1   1   4   -1.10    2.40
   1  -1  -3  360.86    9.20
   1  -1  -3  359.26    7.80
  -1   1   3  368.36    9.10
  -1   1   3  363.86    7.70
   1  -1  -2    4.40    1.70
   1  -1  -2    6.40    1.50
   1  -1  -2    6.00    1.20
  -1   1   2    3.20    1.50
  -1   1   2    4.40    1.30
  -1   1   2    6.70    1.20
  -1   1   2    5.30    1.70
   1  -1  -1  403.86    9.80
   1  -1  -1  416.16    7.10
  -1   1   1  411.06    9.80
  -1   1   1  414.46    7.10
  -1   1   1  436.26   11.40
  -1   1   1  411.16    8.30
   1  -1   0    5.80    0.70
   1  -1   0    8.90    1.20
   1  -1   0    5.80    1.20
   1  -1   0    5.70    0.90
   1  -1   0    5.30    0.80
   1  -1   0    6.10    1.00
   1  -1   0    6.30    0.70
  -1   1   0    6.70    0.70
  -1   1   0    7.50    1.40
  -1   1   0    6.10    0.80
  -1   1   0    6.00    0.80
  -1   1   0    5.30    0.80
  -1   1   0    6.70    1.00
  -1   1   0    6.60    1.20
   1  -1   1    1.00    0.70
   1  -1   1    0.00    0.80
   1  -1   1    1.40    1.00
   1  -1   1    2.30    1.30
   1  -1   1    1.30    0.90
   1  -1   1    2.50    1.20
  -1   1  -1    1.90    0.80
  -1   1  -1    0.80    0.70
  -1   1  -1    1.70    1.20
  -1   1  -1    0.60    1.20
   1  -1   2  497.15   12.60
   1  -1   2  449.86    8.30
  -1   1  -2  482.45   12.90
  -1   1  -2  469.45   14.00
   1  -1   3  151.18    8.10
   1  -1   3  168.08    4.40
  -1   1  -3  155.08    9.30
  -1   1  -3  155.78    8.50
  -1   1  -3  169.68    4.50
   1  -1   4    0.80    1.80
   1  -1   4    1.30    1.50
  -1   1  -4    1.40    1.90
  -1   1  -4   -1.10    3.40
  -1   1  -4   -1.30    3.90
   1  -1   5  294.97    6.20
   1  -1   5  304.67    7.60
  -1   1  -5  298.27   13.20
  -1   1  -5  294.97    7.80
  -1   1  -5  294.07    6.00
   1  -1   6  162.88    6.20
   1  -1   6  176.98    5.10
  -1   1  -6  173.08    6.60
  -1   1  -6  168.08   11.30
  -1   1  -6  169.48    4.90
   1  -1   7    5.20    3.50
   1  -1   7    0.10    2.70
  -1   1  -7   -0.80    3.60
  -1   1  -7   -2.30    6.40
  -1   1  -7   -1.30    2.40
   1  -1   8  109.89    7.20
   1  -1   8   96.79    5.90
  -1   1  -8  111.69    7.90
  -1   1  -8  131.29   13.80
  -1   1  -8  111.19    5.50
   1  -1   9   -1.30    3.00
   1  -1   9    5.10    3.80
  -1   1  -9    7.40    4.20
  -1   1  -9    4.30    2.70
  -1   1  -9    0.20    7.00
   1  -1  10   26.70    3.50
   1  -1  10   24.20    4.30
  -1   1 -10   17.80    8.20
  -1   1 -10   26.60    4.70
   1  -1  11  277.67    8.20
   1  -1  11  276.87   10.00
  -1   1 -11  286.47   19.20
  -1   1 -11  273.27   11.00
   1  -1  12   14.10    4.20
  -1   1 -12   10.20    8.50
  -1   1 -12   10.20    4.60
  -1   1 -13  186.68   19.00
  -1   1 -13  191.18   10.60
  -1   1 -14   17.60   10.90
  -1   1 -15   16.80   11.20
  -1   1 -16   23.70   12.60
  -1   1 -17   31.10   14.20
  -1   1 -18   18.20   13.20
   2  -1 -19   50.09   16.00
   2  -1 -18   -7.50   10.60
   2  -1 -17   30.00   13.20
   2  -1 -16    4.20   10.20
   2  -1 -16   -8.80    6.30
   2  -1 -15   92.49   10.40
   2  -1 -15   90.79    7.90
   2  -1 -15   86.59   15.40
  -2   1  15   92.49    7.90
   2  -1 -14   52.19   12.40
   2  -1 -14   53.79    8.60
   2  -1 -14   59.69    6.80
  -2   1  14   58.99    6.50
   2  -1 -13   22.10    4.70
   2  -1 -13   13.70    8.90
   2  -1 -13    7.70    5.90
  -2   1  13   14.30    4.40
   2  -1 -12    8.00    7.20
   2  -1 -12   -2.20    3.70
   2  -1 -12   -1.20    5.00
  -2   1  12    5.90    3.80
   2  -1 -11    7.90    5.90
   2  -1 -11   -2.70    6.50
   2  -1 -11    7.60    4.30
  -2   1  11   10.10    4.10
   2  -1 -10   39.20    7.30
   2  -1 -10   23.90    5.20
   2  -1 -10   31.20    9.10
  -2   1  10   36.70    5.40
   2  -1  -9  977.90   33.00
   2  -1  -9  945.21   24.70
   2  -1  -9  946.01   20.30
  -2   1   9  991.20   24.10
  -2   1   9  936.41   20.00
   2  -1  -8   32.60    5.00
   2  -1  -8   30.10    6.30
   2  -1  -8   31.70    8.00
  -2   1   8   35.30    5.00
  -2   1   8   35.90    6.00
   2  -1  -7  629.14   17.10
   2  -1  -7  611.14   22.10
   2  -1  -7  634.94   14.20
  -2   1   7  664.13   14.20
  -2   1   7  644.84   16.80
   2  -1  -6  375.86   12.20
   2  -1  -6  401.46   10.20
   2  -1  -6  374.96   15.60
  -2   1   6  403.06   12.10
  -2   1   6  397.26   10.10
   2  -1  -5 1936.61   36.80
   2  -1  -5 1954.40   45.50
   2  -1  -5 1935.11   31.20
  -2   1   5 1990.60   36.80
  -2   1   5 1924.11   31.00
   2  -1  -4  356.26   12.90
   2  -1  -4  325.57   10.30
   2  -1  -4  316.47    8.70
  -2   1   4  334.67   12.50
  -2   1   4  334.87   12.10
  -2   1   4  325.67    8.70
  -2   1   4  325.47   10.30
   2  -1  -3   11.50    2.90
   2  -1  -3   10.20    3.00
   2  -1  -3    5.30    2.30
   2  -1  -3    9.10    3.00
  -2   1   3    9.60    2.40
  -2   1   3    8.20    2.70
  -2   1   3    8.30    3.00
  -2   1   3   10.20    3.00
   2  -1  -2  146.89    5.70
   2  -1  -2  147.19    5.20
   2  -1  -2  140.99    4.40
  -2   1   2  147.99    4.50
  -2   1   2  159.88    5.80
  -2   1   2  147.59    5.20
   2  -1  -1  141.29    3.90
   2  -1  -1  144.99    4.50
   2  -1  -1  157.08    5.00
   2  -1  -1  148.89    5.70
   2  -1  -1  148.69    5.50
  -2   1   1  155.68    5.50
  -2   1   1  152.78    4.00
  -2   1   1  153.48    4.90
  -2   1   1  146.89    4.60
  -2   1   1  157.08    6.10
   2  -1   0  524.45   10.10
   2  -1   0  495.55   13.00
   2  -1   0  506.65   17.10
   2  -1   0  518.55    8.70
  -2   1   0  514.45   13.10
  -2   1   0  517.75    8.70
  -2   1   0  544.05   16.10
  -2   1   0  531.95   13.40
  -2   1   0  531.75   10.10
   2  -1   1   32.70    3.60
   2  -1   1   26.70    4.50
   2  -1   1   38.60    3.50
   2  -1   1   33.70    1.90
   2  -1   1   33.40    1.90
   2  -1   1   39.70    4.40
   2  -1   1   36.70    4.20
  -2   1  -1   34.30    3.90
  -2   1  -1   32.80    2.00
  -2   1  -1   26.00    4.00
  -2   1  -1   35.90    4.00
  -2   1  -1   34.00    1.70
  -2   1  -1   29.80    1.80
  -2   1  -1   39.80    3.40
  -2   1  -1   38.00    3.80
   2  -1   2 2364.36   48.30
   2  -1   2 2354.36   51.79
   2  -1   2 2127.29   69.49
   2  -1   2 2344.87   68.99
  -2   1  -2 2335.97   51.89
  -2   1  -2 2236.98   53.39
  -2   1  -2 2323.87   48.50
   2  -1   3  403.26   11.00
   2  -1   3  356.96   13.50
   2  -1   3  390.46   13.20
  -2   1  -3  379.76   13.20
  -2   1  -3  388.46   14.60
   2  -1   4  344.07    6.70
  -2   1  -4  342.27   14.70
  -2   1  -4  359.46    7.20
  -2   1  -4  341.07   13.60
   2  -1   5    5.40    1.60
  -2   1  -5    6.30    5.20
  -2   1  -5    6.30    2.00
  -2   1  -5    2.60    4.20
   2  -1   6  178.88    5.60
  -2   1  -6  187.68    6.50
  -2   1  -6  177.18   12.80
   2  -1   7  194.08    6.80
  -2   1  -7  199.28   15.60
  -2   1  -7  211.98    8.00
   2  -1   8  130.29    6.10
  -2   1  -8  144.19    7.30
  -2   1  -8  122.29   14.60
   2  -1   9    4.70    2.90
  -2   1  -9    7.90    3.60
  -2   1  -9   -1.60    6.40
   2  -1  10   14.30    3.40
  -2   1 -10   13.20    7.80
  -2   1 -10   14.50    3.90
   2  -1  11  275.57    9.00
  -2   1 -11  275.17   10.30
  -2   1 -11  248.88   18.90
   2  -1  12   20.10    4.80
  -2   1 -12   27.80    4.90
  -2   1 -12   13.30    9.50
  -2   1 -13  182.28   19.90
  -2   1 -14    0.00   10.50
  -2   1 -15  -12.40    9.30
  -2   1 -16   41.70   14.40
  -2   1 -17   23.60   13.40
   3  -1 -20   13.10   12.30
   3  -1 -19   33.90   13.90
   3  -1 -18   -0.20   10.50
   3  -1 -17   78.99   11.20
   3  -1 -17   63.19   15.60
   3  -1 -16   25.50    6.30
   3  -1 -16   10.80    7.70
   3  -1 -16   16.40   12.00
   3  -1 -15  209.58   21.10
   3  -1 -15  190.58   14.50
   3  -1 -15  209.88   11.40
  -3   1  15  223.28   11.60
   3  -1 -14   28.90    7.70
   3  -1 -14   46.20   12.30
   3  -1 -14   31.60    5.90
  -3   1  14   36.70    6.10
   3  -1 -13   11.00    4.50
   3  -1 -13    9.70    6.20
   3  -1 -13   11.50    8.00
  -3   1  13    7.80    4.50
   3  -1 -12    8.70    5.80
   3  -1 -12    4.90    4.30
   3  -1 -12    7.60    7.20
  -3   1  12   11.50    4.50
   3  -1 -11   31.20    9.00
   3  -1 -11   42.50    6.00
   3  -1 -11   39.50    7.50
  -3   1  11   38.80    5.70
   3  -1 -10   19.20    8.50
   3  -1 -10   19.60    5.40
   3  -1 -10    8.60    6.70
  -3   1  10    9.70    4.90
   3  -1  -9  709.43   17.70
   3  -1  -9  724.13   21.40
   3  -1  -9  748.73   28.00
  -3   1   9  728.73   17.70
   3  -1  -8  299.77   13.50
   3  -1  -8  294.37   16.30
   3  -1  -8  298.37   10.80
  -3   1   8  290.97   10.50
  -3   1   8  305.47   12.40
   3  -1  -7  273.87    9.50
   3  -1  -7  293.47   14.70
   3  -1  -7  279.47   11.70
  -3   1   7  283.47    9.40
  -3   1   7  291.17   11.10
   3  -1  -6  701.13   18.20
   3  -1  -6  720.23   22.50
   3  -1  -6  706.53   15.30
  -3   1   6  728.93   22.00
  -3   1   6  720.23   15.30
  -3   1   6  727.63   18.10
   3  -1  -5  725.23   18.10
   3  -1  -5  734.13   21.80
   3  -1  -5  755.32   15.30
  -3   1   5  757.82   21.40
  -3   1   5  736.23   17.90
  -3   1   5  751.42   15.40
   3  -1  -4   32.70    4.80
   3  -1  -4   25.80    4.60
   3  -1  -4   29.70    3.80
  -3   1   4   30.80    4.90
  -3   1   4   30.40    4.50
  -3   1   4   23.90    3.80
  -3   1   4   31.90    4.90
   3  -1  -3  141.39    6.10
   3  -1  -3  154.48    7.40
   3  -1  -3  160.98    7.60
  -3   1   3  149.39    7.10
  -3   1   3  149.59    6.30
  -3   1   3  155.18    7.20
   3  -1  -2   34.10    3.70
   3  -1  -2   38.60    3.20
   3  -1  -2   38.30    4.00
   3  -1  -2   43.00    3.30
  -3   1   2   40.00    3.70
  -3   1   2   39.30    3.90
  -3   1   2   43.80    3.40
  -3   1   2   45.80    3.90
  -3   1   2   39.90    4.50
   3  -1  -1  496.95   12.10
   3  -1  -1  511.55   13.60
   3  -1  -1  472.95    9.40
   3  -1  -1  474.75   10.90
   3  -1  -1  460.65   16.30
  -3   1   1  479.15   12.90
  -3   1   1  439.16   13.00
  -3   1   1  492.65   11.20
  -3   1   1  486.05    9.50
  -3   1   1  476.75   11.80
  -3   1   1  480.55   15.90
   3  -1   0  117.39    6.00
   3  -1   0  130.29    5.70
   3  -1   0  121.99    4.30
   3  -1   0  131.19    4.90
   3  -1   0  124.79    7.30
  -3   1   0  133.39    6.50
  -3   1   0  140.79    6.90
  -3   1   0  130.79    4.50
  -3   1   0  122.59    8.80
  -3   1   0  126.69    5.00
   3  -1   1 1502.35   32.40
   3  -1   1 1490.45   35.30
   3  -1   1 1472.45   22.10
   3  -1   1 1486.95   25.50
   3  -1   1 1500.15   46.70
  -3   1  -1 1530.75   36.60
  -3   1  -1 1525.45   22.20
  -3   1  -1 1484.25   25.20
  -3   1  -1 1479.95   46.60
  -3   1  -1 1372.86   47.20
  -3   1  -1 1467.75   32.90
  -3   1  -1 1525.85   35.30
  -3   1  -1 1491.35   25.70
   3  -1   2   88.29    6.90
   3  -1   2   92.99    6.10
   3  -1   2   64.39    8.20
  -3   1  -2   74.19    2.60
  -3   1  -2   75.79    6.90
  -3   1  -2   75.29    3.10
  -3   1  -2   63.49    7.50
  -3   1  -2   87.49    5.40
  -3   1  -2   78.49    5.80
  -3   1  -2   64.79    6.10
   3  -1   3   97.39    6.60
   3  -1   3  101.19    5.80
   3  -1   3   87.39    7.60
  -3   1  -3   97.19    5.60
  -3   1  -3   95.79    7.50
  -3   1  -3   99.89    8.30
   3  -1   4   35.70    5.20
   3  -1   4   42.10    5.00
   3  -1   4   41.30    6.10
  -3   1  -4   53.99    6.90
  -3   1  -4   39.20    6.70
   3  -1   5  302.97   12.50
   3  -1   5  250.27   12.90
   3  -1   5  302.47   10.70
  -3   1  -5  277.97   14.70
  -3   1  -5  268.27   15.70
   3  -1   6   71.89    8.80
   3  -1   6   88.29    7.80
   3  -1   6   86.59    3.50
   3  -1   6  110.29    8.00
  -3   1  -6   82.79   10.40
  -3   1  -6   91.19    4.80
  -3   1  -6  104.49   12.60
   3  -1   7   -1.40    2.10
   3  -1   7   -1.10    4.20
   3  -1   7    4.80    4.00
   3  -1   7   -3.50    5.00
  -3   1  -7   -0.90    6.70
  -3   1  -7    1.20    2.80
   3  -1   8   21.60    4.60
   3  -1   8   18.40    5.50
   3  -1   8   29.30    5.20
   3  -1   8   21.60    2.70
  -3   1  -8   25.10    8.40
  -3   1  -8   24.70    3.50
   3  -1   9   47.30    3.70
   3  -1   9   40.40    5.50
   3  -1   9   55.19    7.40
   3  -1   9   43.60    6.20
  -3   1  -9   46.40    9.50
  -3   1  -9   52.99    4.40
   3  -1  10   16.70    5.10
   3  -1  10   24.00    2.90
   3  -1  10   12.80    4.60
   3  -1  10   19.60    5.80
  -3   1 -10   11.90    8.10
  -3   1 -10   24.90    3.70
   3  -1  11  515.65   18.10
   3  -1  11  494.35   20.90
   3  -1  11  478.15   11.40
  -3   1 -11  497.75   26.00
  -3   1 -11  502.45   12.90
   3  -1  12    4.20    6.50
  -3   1 -12   -0.40    9.00
   3  -1  13  157.88   13.80
  -3   1 -13  136.49   18.30
   3  -1  14   24.10    8.70
  -3   1 -14   10.10   11.00
  -3   1 -15   21.70   12.70
  -3   1 -16    0.20   11.10
  -3   1 -17   15.20   13.10
   4  -1 -20    6.70   11.60
   4  -1 -19    9.20   11.80
   4  -1 -18    8.10   10.90
   4  -1 -17  114.39   12.70
   4  -1 -17  118.39   19.00
   4  -1 -16   19.90    6.20
   4  -1 -16   22.10   11.90
   4  -1 -16   32.40    9.00
  -4   1  16   10.80    6.20
   4  -1 -15  334.57   24.70
   4  -1 -15  324.67   13.90
   4  -1 -15  319.47   17.70
  -4   1  15  320.47   13.40
   4  -1 -14   12.10    8.90
   4  -1 -14    7.40    5.00
   4  -1 -14    4.30    6.40
  -4   1  14   -1.50    4.60
   4  -1 -13    7.20    4.60
   4  -1 -13   -5.00    5.80
   4  -1 -13    2.00    6.90
  -4   1  13    3.50    4.70
   4  -1 -12    3.60    6.60
   4  -1 -12    6.30    6.00
   4  -1 -12    0.20    4.20
  -4   1  12   -3.60    4.20
   4  -1 -11   11.40    7.50
   4  -1 -11   10.30    5.00
   4  -1 -11   11.80    6.70
  -4   1  11    9.80    4.90
   4  -1 -10  115.49   13.40
   4  -1 -10  103.29   10.30
   4  -1 -10  113.69    8.70
  -4   1  10  111.49    9.20
   4  -1  -9  897.31   24.80
   4  -1  -9  872.11   30.10
   4  -1  -9  906.31   20.60
  -4   1   9  878.21   20.20
   4  -1  -8  216.28   12.00
   4  -1  -8  205.88   14.30
   4  -1  -8  212.88    9.90
  -4   1   8  227.18   13.90
  -4   1   8  226.58   10.00
   4  -1  -7 1335.37   30.10
   4  -1  -7 1337.97   25.40
   4  -1  -7 1378.46   36.50
  -4   1   7 1394.76   25.60
  -4   1   7 1352.66   29.80
  -4   1   7 1314.27   35.30
   4  -1  -6 1353.76   29.30
   4  -1  -6 1309.87   34.40
  -4   1   6 1346.17   29.00
  -4   1   6 1353.96   34.10
  -4   1   6 1342.97   24.70
   4  -1  -5  978.40   23.00
   4  -1  -5 1007.90   19.60
  -4   1   5 1014.70   19.60
  -4   1   5 1020.50   23.10
  -4   1   5 1040.20   26.50
   4  -1  -4  289.87   11.00
   4  -1  -4  295.67   11.50
   4  -1  -4  284.77    9.20
  -4   1   4  301.47   11.40
  -4   1   4  312.47   11.10
  -4   1   4  289.97    9.30
   4  -1  -3  167.58    7.30
   4  -1  -3  174.48    8.40
   4  -1  -3  171.78    8.10
  -4   1   3  157.08    7.70
  -4   1   3  173.78    7.30
  -4   1   3  168.68    7.20
  -4   1   3  150.68    8.70
  -4   1   3  174.38    8.40
   4  -1  -2 2067.89   41.90
   4  -1  -2 1936.31   31.10
   4  -1  -2 1977.80   36.40
   4  -1  -2 1818.32   51.89
  -4   1   2 2038.60   41.30
  -4   1   2 1995.40   46.10
  -4   1   2 1908.21   60.09
  -4   1   2 2023.10   36.70
  -4   1   2 1926.71   31.30
  -4   1   2 2018.80   52.89
   4  -1  -1  684.83   24.20
   4  -1  -1  713.93   13.60
   4  -1  -1  692.73   15.40
   4  -1  -1  714.03   22.50
   4  -1  -1  717.23   17.20
  -4   1   1  713.53   15.70
  -4   1   1  695.33   19.00
  -4   1   1  704.73   13.60
  -4   1   1  729.53   19.30
  -4   1   1  703.63   24.60
  -4   1   1  728.93   17.30
   4  -1   0   22.30    3.60
   4  -1   0   15.80    3.60
   4  -1   0   20.70    3.20
   4  -1   0   21.20    2.80
  -4   1   0   26.30    5.00
  -4   1   0   18.00    4.70
  -4   1   0   21.90    3.10
  -4   1   0   24.70    6.80
  -4   1   0   23.50    4.40
  -4   1   0   29.00    4.60
  -4   1   0   17.80    2.90
  -4   1   0   20.00    3.40
   4  -1   1    2.10    2.00
   4  -1   1    0.20    1.80
   4  -1   1    2.90    3.10
  -4   1  -1    4.10    1.80
  -4   1  -1   10.50    3.70
  -4   1  -1   -1.00    3.80
  -4   1  -1    6.80    2.20
  -4   1  -1    2.20    4.80
  -4   1  -1    4.80    2.20
  -4   1  -1    2.70    3.70
  -4   1  -1   12.10    5.30
   4  -1   2  132.09    3.60
   4  -1   2  124.39    7.20
  -4   1  -2  124.09    4.40
  -4   1  -2  132.59    7.00
  -4   1  -2  126.39    7.90
  -4   1  -2  128.99    8.00
  -4   1  -2  127.99    3.90
  -4   1  -2  129.19    9.00
  -4   1  -2  131.49    3.90
   4  -1   3  575.44   16.70
   4  -1   3  510.95   22.30
  -4   1  -3  571.54   10.70
  -4   1  -3  575.54   15.80
  -4   1  -3  561.24   10.10
  -4   1  -3  577.94   18.00
  -4   1  -3  580.24   20.00
  -4   1  -3  532.75   19.60
  -4   1  -3  537.15   19.20
   4  -1   4  460.15   21.20
   4  -1   4  508.35   15.70
  -4   1  -4  472.75   19.70
  -4   1  -4  484.25   13.80
  -4   1  -4  474.55   17.90
   4  -1   5   93.19    8.60
   4  -1   5   72.49   10.60
  -4   1  -5   67.79    9.70
  -4   1  -5   64.69   10.60
   4  -1   6  139.69    9.90
   4  -1   6   84.09   12.80
  -4   1  -6  104.09   13.30
  -4   1  -6  118.59   12.50
   4  -1   7   91.19   11.80
   4  -1   7  120.99    9.50
  -4   1  -7   93.19   11.60
  -4   1  -7   95.89   13.70
   4  -1   8    7.50    6.50
   4  -1   8    0.80    4.50
  -4   1  -8    6.10    6.90
   4  -1   9   64.29    7.30
   4  -1   9   71.59   10.30
  -4   1  -9   74.59   11.80
   4  -1  10   53.19    7.40
   4  -1  10   68.49   11.10
  -4   1 -10   80.39   13.60
   4  -1  11  422.36   22.30
   4  -1  11  463.75   18.50
  -4   1 -11  416.56   25.00
   4  -1  12   32.00    9.90
  -4   1 -12   24.30   11.20
   4  -1  13   76.59   13.30
  -4   1 -13   71.59   15.80
   4  -1  14   15.90   10.40
  -4   1 -14   15.80   12.00
   4  -1  15   18.60   11.80
  -4   1 -15   20.30   13.00
   4  -1  16   -5.50   11.90
  -4   1 -16    2.30   11.80
   5  -1 -20    4.00   10.90
  -5   1  20    3.50   10.00
   5  -1 -19   -5.30   10.30
  -5   1  19   -4.40    8.80
   5  -1 -18    6.80    8.40
   5  -1 -18   10.70   11.10
   5  -1 -17  263.97   14.00
   5  -1 -17  268.47   24.10
   5  -1 -17  271.67   18.50
  -5   1  17  232.78   13.30
   5  -1 -16    9.90    9.80
   5  -1 -16    1.60    5.60
   5  -1 -16  -11.50    7.10
  -5   1  16   -1.60    5.50
   5  -1 -15  282.07   22.80
   5  -1 -15  290.27   13.80
   5  -1 -15  263.87   17.20
  -5   1  15  271.47   13.40
   5  -1 -14  103.89    9.00
   5  -1 -14  111.59   15.70
   5  -1 -14  103.19   11.60
  -5   1  14   90.09    8.50
   5  -1 -13    4.10    6.00
   5  -1 -13   -3.30    6.00
   5  -1 -13   13.00    5.10
  -5   1  13   -2.70    4.40
   5  -1 -12   67.69    7.40
   5  -1 -12   60.59    8.90
   5  -1 -12   66.99   11.00
  -5   1  12   56.99    7.00
  -5   1  12   61.59   10.30
   5  -1 -11    6.00    4.90
   5  -1 -11    0.80    6.90
   5  -1 -11    9.60    6.70
  -5   1  11    7.50    6.80
  -5   1  11    4.40    5.00
   5  -1 -10   19.20    7.90
   5  -1 -10   21.90    7.40
   5  -1 -10   14.50    5.60
  -5   1  10   22.00    7.90
  -5   1  10   16.40    5.70
   5  -1  -9  816.52   20.20
   5  -1  -9  823.22   29.00
   5  -1  -9  787.12   24.30
  -5   1   9  830.92   20.20
  -5   1   9  822.22   27.90
   5  -1  -8   10.70    6.10
   5  -1  -8    6.70    5.80
   5  -1  -8    8.50    4.80
  -5   1   8   10.00    5.00
  -5   1   8   10.20    6.10
   5  -1  -7   49.00    6.60
   5  -1  -7   64.99    6.20
  -5   1   7   62.89    7.60
  -5   1   7   61.49    5.90
   5  -1  -6    3.90    4.10
   5  -1  -6    0.00    3.10
  -5   1   6    1.70    4.20
  -5   1   6    2.70    3.30
  -5   1   6    2.80    3.60
   5  -1  -5 1687.53   34.70
   5  -1  -5 1640.74   29.40
  -5   1   5 1723.03   39.50
  -5   1   5 1735.43   34.90
  -5   1   5 1659.63   29.60
   5  -1  -4   12.00    3.40
   5  -1  -4    8.20    4.00
  -5   1   4   17.30    4.50
  -5   1   4   13.20    3.50
  -5   1   4    7.80    1.90
  -5   1   4    9.00    3.40
   5  -1  -3   20.70    4.30
   5  -1  -3   17.40    3.60
   5  -1  -3   17.60    3.80
   5  -1  -3   14.30    2.30
  -5   1   3   15.60    3.60
  -5   1   3   18.60    3.80
  -5   1   3   24.30    4.70
  -5   1   3   15.30    3.00
  -5   1   3   16.00    4.10
   5  -1  -2  263.27    8.20
   5  -1  -2  283.07    9.60
   5  -1  -2  254.97    9.40
   5  -1  -2  246.48   11.00
  -5   1   2  247.28    9.80
  -5   1   2  255.67   10.30
  -5   1   2  255.47   12.20
  -5   1   2  275.67    9.30
  -5   1   2  265.57    8.50
  -5   1   2  260.17   12.20
  -5   1   2  268.57    9.70
   5  -1  -1   37.40    4.10
   5  -1  -1   35.00    3.60
   5  -1  -1   25.40    3.70
   5  -1  -1   35.20    4.40
  -5   1   1   29.20    4.70
  -5   1   1   28.30    4.20
  -5   1   1   30.60    3.50
  -5   1   1   24.20    4.10
  -5   1   1   32.20    4.30
  -5   1   1   34.80    6.30
  -5   1   1   26.80    4.90
   5  -1   0   30.70    4.10
   5  -1   0   31.40    3.10
   5  -1   0   33.60    3.50
  -5   1   0   30.60    4.60
  -5   1   0   45.00    7.40
  -5   1   0   29.40    5.30
  -5   1   0   26.90    3.80
  -5   1   0   32.50    3.40
  -5   1   0   52.49    6.60
  -5   1   0   33.80    3.20
  -5   1   0   20.40    4.80
   5  -1   1  178.78    6.00
   5  -1   1  165.68    8.50
   5  -1   1  183.68    5.40
[truncated: 3,022,673 more chars]
