# Supplementary material for: Cationic cluster formation versus disproportionation of low-valent indium and gallium complexes of 2,2'-bipyridine
Source: Nat Commun. 2015 Oct 19;6:8288. doi: 10.1038/ncomms9288 (PMC4633986; doi:10.1038/ncomms9288)
Supplement: Supplementary Data 6 — Cif File for Structure 8 [file ncomms9288-s7.cif]

#==============================================================================
data_New_Global_Publ_Block
# Added by publCIF - use a unique identifier for each data block
#==============================================================================
# SUBMISSION DETAILS
_publ_contact_author_name
'Krossing, Ingo' # Name of author for correspondence'
_publ_contact_author_address # Address of author for correspondence
;
Institut fuer Anorganische und Analytische Chemie
Albert-Ludwigs-Universitaet Freiburg
Albertstr. 21
79104 Freiburg
;
_publ_contact_author_email        'krossing@uni-freiburg.de'
_publ_contact_author_fax          '++49 761 203-6001'
_publ_contact_author_phone        '++49-761-203-6122'
_publ_contact_letter
;
Please consider this CIF for publication. I certify that this contibution is the
original work of those listed as authors; that it has not been published
before (in any language or medium) and is not being considered for publication
elsewhere; that all authors concur with and are aware of the submission; that
all workers involved in the study are listed as authors or given proper credit
in the acknowledgements; that I have obtained permission for and acknowledged
the source of any excerpts from other copyright works; and that to the best of
my knowledge the paper contains no statements which are libellous, unlawful or
in any way actionable. All coauthors have made significant scientific
contributions to the work reported, including the ideas and their execution,
and share responsibility and accountability for the results.
;
_publ_requested_journal           'Nature Communications'
_publ_requested_category   'Chemical Sciences - Inorganic Chemistry'
#==============================================================================
# TITLE AND AUTHOR LIST
_publ_section_title
;
[In(Phen)2Ag(C6H5F)][Al(OC(CF3)3)4]2
;
# The loop structure below should contain the names and addresses of all
# authors, in the required order of publication. Repeat as necessary.
# NB if using publCIF, the Author database tool might prove useful
# (see the Tools menu in publCIF)
loop_
  _publ_author_name
  _publ_author_address
  _publ_author_footnote
 'Lichtenthaler, Martin R.'
;
Institut fuer Anorganische und Analytische Chemie
Albert-Ludwigs-Universitaet Freiburg
Albertstr. 21
79104 Freiburg
Germany
;
 .
 'Stahl, Florian'
;
Institut fuer Anorganische und Analytische Chemie
Albert-Ludwigs-Universitaet Freiburg
Albertstr. 21
79104 Freiburg
Germany
;
 .
  'Kratzert, Daniel'
;
Institut fuer Anorganische und Analytische Chemie
Albert-Ludwigs-Universitaet Freiburg
Albertstr. 21
79104 Freiburg
Germany
;
 .
 'Heidinger, Lorenz'
;
Institut fuer Physikalische Chemie
Albert-Ludwigs-Universitaet Freiburg
Albertstr. 21
79104 Freiburg
Germany
;
 .
 'Schleicher, Erik'
;
Institut fuer Physikalische Chemie
Albert-Ludwigs-Universitaet Freiburg
Albertstr. 21
79104 Freiburg
Germany
;
 .
  'Hamann, Julian'
;
Institut fuer Anorganische und Analytische Chemie
Albert-Ludwigs-Universitaet Freiburg
Albertstr. 21
79104 Freiburg
Germany
;
 .
  'Himmel, Daniel'
;
Institut fuer Anorganische und Analytische Chemie
Albert-Ludwigs-Universitaet Freiburg
Albertstr. 21
79104 Freiburg
Germany
;
 .
 'Weber, Stefan'
;
Institut fuer Physikalische Chemie
Albert-Ludwigs-Universitaet Freiburg
Albertstr. 21
79104 Freiburg
Germany
;
 .   
 'Krossing, Ingo'
;
Institut fuer Anorganische und Analytische Chemie
Albert-Ludwigs-Universitaet Freiburg
Albertstr. 21
79104 Freiburg
Germany
;
 .

_publ_section_abstract
;
(type here to add abstract)
;
_publ_section_comment
;
The stucture of the title compound, (I), is shown below. Dimensions are
available in the archived CIF.

For related literature, see [type here to add references to related
literature].
;
_publ_section_references
;
?
;
_publ_section_figure_captions
;

;
_publ_section_exptl_prep
;
(type here to add preparation details)
;
_publ_section_exptl_refinement
;
(type here to add refinement details)
;
#==============================================================================
# of the abstract, comment etc.
# Its contents will not be output
_publ_manuscript_text
;
?
;
#==============================================================================
# Formatted by publCIF 
data_P21n_a
 
_audit_creation_method            SHELXL-2014/6
_chemical_name_systematic         '[In(Phen)2Ag(C6H5F)][Al(OC(CF3)3)4]2'
_chemical_name_common             ?
_chemical_melting_point           ?
_chemical_formula_moiety          '(Ag In N4 C30 H21 F), (Al O4 C16 F36)2, (C6 H5 F)3'
_chemical_formula_sum             'C80 H36 Ag Al2 F76 In N4 O8' 
_chemical_formula_weight          2901.78

loop_
 _atom_type_symbol
 _atom_type_description
 _atom_type_scat_dispersion_real
 _atom_type_scat_dispersion_imag
 _atom_type_scat_source
 'C'  'C'   0.0033   0.0016
 'International Tables Vol C Tables 4.2.6.8 and 6.1.1.4'
 'H'  'H'   0.0000   0.0000
 'International Tables Vol C Tables 4.2.6.8 and 6.1.1.4'
 'N'  'N'   0.0061   0.0033
 'International Tables Vol C Tables 4.2.6.8 and 6.1.1.4'
 'O'  'O'   0.0106   0.0060
 'International Tables Vol C Tables 4.2.6.8 and 6.1.1.4'
 'F'  'F'   0.0171   0.0103
 'International Tables Vol C Tables 4.2.6.8 and 6.1.1.4'
 'Al'  'Al'   0.0645   0.0514
 'International Tables Vol C Tables 4.2.6.8 and 6.1.1.4'
 'In'  'In'  -0.7276   1.3100
 'International Tables Vol C Tables 4.2.6.8 and 6.1.1.4'
 'Ag'  'Ag'  -0.8971   1.1015
 'International Tables Vol C Tables 4.2.6.8 and 6.1.1.4'

# start Validation Reply Form
_vrf_THETM01_P21n_a
;
PROBLEM: The value of sine(theta_max)/wavelength is less than 0.575
RESPONSE: Due to the heavy disorder of the highly symmetric, perfluorinated 
aluminumalkoxide anions the scattering power and ultimately the theta_max 
values are very little.
;
_vrf_PLAT019_P21n_a
;
PROBLEM: _diffrn_measured_fraction_theta_full/_max < 1.0      0.773 Report
RESPONSE: This alert is also a result of the weak scattering power of the
highly disordered aluminumalkoxide anions (see above).
;
# end Validation Reply Form
 
_space_group_crystal_system       monoclinic
_space_group_IT_number            14
_space_group_name_H-M_alt         'P 21/n'
_space_group_name_Hall            '-P 2yn'
 
_shelx_space_group_comment
;
The symmetry employed for this shelxl refinement is uniquely defined
by the following loop, which should always be used as a source of
symmetry information in preference to the above space-group names.
They are only intended as comments.
;
 
loop_
 _space_group_symop_operation_xyz
 'x, y, z'
 '-x+1/2, y+1/2, -z+1/2'
 '-x, -y, -z'
 'x-1/2, -y-1/2, z-1/2'
 
_cell_length_a                    16.4785(8)
_cell_length_b                    23.7211(12)
_cell_length_c                    25.2293(13)
_cell_angle_alpha                 90
_cell_angle_beta                  97.519(3)
_cell_angle_gamma                 90
_cell_volume                      9777.0(9)
_cell_formula_units_Z             4
_cell_measurement_temperature     100(2)
_cell_measurement_reflns_used     9184
_cell_measurement_theta_min       4.427
_cell_measurement_theta_max       45.735
 
_exptl_crystal_description        'platelet'
_exptl_crystal_colour             'colorless'
_exptl_crystal_density_meas       ?
_exptl_crystal_density_method     'not measured'
_exptl_crystal_density_diffrn     1.971          
_exptl_crystal_F_000              5656
_exptl_transmission_factor_min    ?
_exptl_transmission_factor_max    ?
_exptl_crystal_size_max           0.200
_exptl_crystal_size_mid           0.100
_exptl_crystal_size_min           0.100
_exptl_absorpt_coefficient_mu     0.656
_shelx_estimated_absorpt_T_min    0.880
_shelx_estimated_absorpt_T_max    0.937
_exptl_absorpt_correction_type    'multi-scan'
_exptl_absorpt_correction_T_min   0.6266
_exptl_absorpt_correction_T_max   0.7449
_exptl_absorpt_process_details    'SADABS-2012/1'
_exptl_absorpt_special_details    ?
_diffrn_ambient_temperature       100(2)
_diffrn_radiation_wavelength      0.71073
_diffrn_radiation_type            MoK\a
_diffrn_source                    'INCOATEC Mo Microsource'
_diffrn_measurement_device_type   'Bruker APEX-II CCD'
_diffrn_measurement_method        '\f and \w scans'
_diffrn_detector_area_resol_mean  ?
_diffrn_reflns_number             75310
_diffrn_reflns_av_unetI/netI      0.0401
_diffrn_reflns_av_R_equivalents   0.0498
_diffrn_reflns_limit_h_min        -18
_diffrn_reflns_limit_h_max        17
_diffrn_reflns_limit_k_min        -25
_diffrn_reflns_limit_k_max        26
_diffrn_reflns_limit_l_min        -27
_diffrn_reflns_limit_l_max        27
_diffrn_reflns_theta_min          1.183
_diffrn_reflns_theta_max          23.058
_diffrn_reflns_theta_full         25.242
_diffrn_measured_fraction_theta_max   0.997
_diffrn_measured_fraction_theta_full  0.771
_diffrn_reflns_Laue_measured_fraction_max    0.997
_diffrn_reflns_Laue_measured_fraction_full   0.771
_diffrn_reflns_point_group_measured_fraction_max   0.997
_diffrn_reflns_point_group_measured_fraction_full  0.771
_reflns_number_total              13657
_reflns_number_gt                 10508
_reflns_threshold_expression      'I > 2\s(I)'
_reflns_Friedel_coverage          0.000
_reflns_Friedel_fraction_max      .
_reflns_Friedel_fraction_full     .
 
_reflns_special_details
;
 Reflections were merged by SHELXL according to the crystal
 class for the calculation of statistics and refinement.
 
 _reflns_Friedel_fraction is defined as the number of unique
 Friedel pairs measured divided by the number that would be
 possible theoretically, ignoring centric projections and
 systematic absences.
;
 
_computing_data_collection        'APEX2 v2014.7-1'
_computing_cell_refinement        'SAINT V8.34A'
_computing_data_reduction         'SAINT V8.34A'
_computing_structure_solution     'SHELXT-2014/6 (Sheldrick, 2014)'
_computing_structure_refinement   'SHELXL-2014/6 (Sheldrick, 2014)'
_computing_molecular_graphics     'Diamond 3.2i'
_computing_publication_material   'ShelXle-673'
_refine_special_details           ?
_refine_ls_structure_factor_coef  Fsqd
_refine_ls_matrix_type            full
_refine_ls_weighting_scheme       calc
_refine_ls_weighting_details
'w=1/[\s^2^(Fo^2^)+(0.0357P)^2^+20.6509P] where P=(Fo^2^+2Fc^2^)/3'
_atom_sites_solution_primary      ?
_atom_sites_solution_secondary    ?
_atom_sites_solution_hydrogens    geom
_refine_ls_hydrogen_treatment     constr
_refine_ls_extinction_method      none
_refine_ls_extinction_coef        .
_refine_ls_number_reflns          13657
_refine_ls_number_parameters      1696
_refine_ls_number_restraints      13320
_refine_ls_R_factor_all           0.0580
_refine_ls_R_factor_gt            0.0363
_refine_ls_wR_factor_ref          0.0898
_refine_ls_wR_factor_gt           0.0796
_refine_ls_goodness_of_fit_ref    1.023
_refine_ls_restrained_S_all       0.876
_refine_ls_shift/su_max           0.001
_refine_ls_shift/su_mean          0.000
 
loop_
 _atom_site_label
 _atom_site_type_symbol
 _atom_site_fract_x
 _atom_site_fract_y
 _atom_site_fract_z
 _atom_site_U_iso_or_equiv
 _atom_site_adp_type
 _atom_site_occupancy
 _atom_site_site_symmetry_order  
 _atom_site_calc_flag
 _atom_site_refinement_flags_posn
 _atom_site_refinement_flags_adp
 _atom_site_refinement_flags_occupancy
 _atom_site_disorder_assembly
 _atom_site_disorder_group
In1 In 0.28120(2) 0.27498(2) 0.23484(2) 0.01990(9) Uani 1 1 d . . . . .
Ag1 Ag 0.23008(2) 0.32056(2) 0.14449(2) 0.03233(10) Uani 1 1 d . . . . .
Al1 Al 0.75419(7) 0.38019(5) 0.48791(5) 0.0147(3) Uani 1 1 d D . . . .
Al2 Al 0.28448(7) 0.12843(5) 0.55369(5) 0.0186(3) Uani 1 1 d D . . . .
O1_1 O 0.66171(15) 0.38190(11) 0.51308(10) 0.0189(6) Uani 1 1 d D U . . .
C1_1 C 0.6229(2) 0.38995(16) 0.55656(15) 0.0187(9) Uani 1 1 d D U . . .
C2_1 C 0.6527(3) 0.44482(19) 0.58640(18) 0.0315(11) Uani 1 1 d D U . . .
F1_1 F 0.62039(17) 0.49025(11) 0.56031(11) 0.0447(7) Uani 1 1 d D U . . .
F2_1 F 0.73332(15) 0.44943(11) 0.58982(10) 0.0383(7) Uani 1 1 d D U . . .
F3_1 F 0.63278(16) 0.44676(12) 0.63600(10) 0.0419(7) Uani 1 1 d D U . . .
C3_1 C 0.6376(3) 0.33950(18) 0.59568(17) 0.0303(11) Uani 1 1 d D U . . .
F4_1 F 0.71162(15) 0.34368(12) 0.62512(10) 0.0389(7) Uani 1 1 d D U . . .
F5_1 F 0.58264(16) 0.33627(11) 0.63008(10) 0.0397(7) Uani 1 1 d D U . . .
F6_1 F 0.63604(18) 0.29117(11) 0.56956(11) 0.0439(7) Uani 1 1 d D U . . .
C4_1 C 0.5299(3) 0.3951(2) 0.53768(17) 0.0312(11) Uani 1 1 d D U . . .
F7_1 F 0.48831(15) 0.41525(12) 0.57514(10) 0.0412(7) Uani 1 1 d D U . . .
F8_1 F 0.49853(15) 0.34439(12) 0.52308(10) 0.0414(7) Uani 1 1 d D U . . .
F9_1 F 0.51553(14) 0.42795(11) 0.49515(10) 0.0375(7) Uani 1 1 d D U . . .
O1_2 O 0.74343(16) 0.34220(11) 0.42899(10) 0.0201(6) Uani 1 1 d D U . . .
C1_2 C 0.7132(2) 0.29552(17) 0.40295(15) 0.0208(9) Uani 1 1 d D U . . .
C2_2 C 0.7368(3) 0.24175(18) 0.43575(18) 0.0332(11) Uani 1 1 d D U . . .
F1_2 F 0.81414(17) 0.22753(11) 0.43369(12) 0.0487(8) Uani 1 1 d D U . . .
F2_2 F 0.72868(18) 0.25068(11) 0.48714(10) 0.0426(7) Uani 1 1 d D U . . .
F3_2 F 0.69053(18) 0.19736(11) 0.41962(11) 0.0472(8) Uani 1 1 d D U . . .
C3_2 C 0.6185(2) 0.29978(18) 0.39213(16) 0.0258(10) Uani 1 1 d D U . . .
F4_2 F 0.58467(15) 0.29021(11) 0.43623(10) 0.0376(7) Uani 1 1 d D U . . .
F5_2 F 0.58497(15) 0.26323(11) 0.35513(10) 0.0374(7) Uani 1 1 d D U . . .
F6_2 F 0.59545(15) 0.35111(11) 0.37548(11) 0.0417(7) Uani 1 1 d D U . . .
C4_2 C 0.7484(3) 0.2920(2) 0.34886(17) 0.0318(11) Uani 1 1 d D U . . .
F7_2 F 0.73745(16) 0.24077(12) 0.32665(11) 0.0444(7) Uani 1 1 d D U . . .
F8_2 F 0.71253(16) 0.32895(12) 0.31399(10) 0.0414(7) Uani 1 1 d D U . . .
F9_2 F 0.82756(15) 0.30305(12) 0.35557(11) 0.0447(7) Uani 1 1 d D U . . .
O1_3 O 0.78700(16) 0.44631(11) 0.47271(11) 0.0214(7) Uani 1 1 d D U . . .
C1_3 C 0.7843(2) 0.48948(16) 0.43754(16) 0.0206(9) Uani 1 1 d D U . . .
C2_3 C 0.8014(3) 0.46859(19) 0.38177(17) 0.0320(11) Uani 1 1 d D U . . .
F1_3 F 0.85996(16) 0.43006(11) 0.38617(10) 0.0406(7) Uani 1 1 d D U . . .
F2_3 F 0.73435(17) 0.44486(11) 0.35548(10) 0.0417(7) Uani 1 1 d D U . . .
F3_3 F 0.82378(18) 0.51032(12) 0.35139(11) 0.0491(8) Uani 1 1 d D U . . .
C3_3 C 0.7000(3) 0.51866(18) 0.43248(18) 0.0307(11) Uani 1 1 d D U . . .
F4_3 F 0.63994(14) 0.48102(11) 0.42808(10) 0.0369(7) Uani 1 1 d D U . . .
F5_3 F 0.68645(16) 0.55250(11) 0.39002(11) 0.0419(7) Uani 1 1 d D U . . .
F6_3 F 0.69241(16) 0.55010(11) 0.47551(11) 0.0426(7) Uani 1 1 d D U . . .
C4_3 C 0.8523(3) 0.53165(18) 0.45942(18) 0.0309(11) Uani 1 1 d D U . . .
F7_3 F 0.84168(16) 0.58236(10) 0.43583(11) 0.0435(7) Uani 1 1 d D U . . .
F8_3 F 0.85314(17) 0.53981(11) 0.51127(11) 0.0421(7) Uani 1 1 d D U . . .
F9_3 F 0.92550(15) 0.51279(11) 0.45150(11) 0.0423(7) Uani 1 1 d D U . . .
O1_4 O 0.82562(15) 0.35021(11) 0.53552(10) 0.0188(6) Uani 1 1 d D U . . .
C1_4 C 0.9048(2) 0.34353(17) 0.55635(15) 0.0191(9) Uani 1 1 d D U . . .
C2_4 C 0.9298(2) 0.39005(18) 0.59802(16) 0.0263(10) Uani 1 1 d D U . . .
F1_4 F 1.00966(14) 0.39091(11) 0.61490(10) 0.0339(6) Uani 1 1 d D U . . .
F2_4 F 0.90842(15) 0.44058(10) 0.57798(10) 0.0352(6) Uani 1 1 d D U . . .
F3_4 F 0.89114(15) 0.38328(12) 0.64076(9) 0.0381(7) Uani 1 1 d D U . . .
C3_4 C 0.9128(2) 0.28512(18) 0.58375(17) 0.0285(10) Uani 1 1 d D U . . .
F4_4 F 0.85330(15) 0.27703(12) 0.61373(11) 0.0432(7) Uani 1 1 d D U . . .
F5_4 F 0.98321(15) 0.27881(11) 0.61582(10) 0.0389(7) Uani 1 1 d D U . . .
F6_4 F 0.90821(15) 0.24346(10) 0.54807(11) 0.0381(7) Uani 1 1 d D U . . .
C4_4 C 0.9620(2) 0.34526(17) 0.51232(16) 0.0220(9) Uani 1 1 d D U . . .
F7_4 F 1.03690(13) 0.32577(11) 0.52900(9) 0.0316(6) Uani 1 1 d D U . . .
F8_4 F 0.93181(14) 0.31486(11) 0.47017(9) 0.0326(6) Uani 1 1 d D U . . .
F9_4 F 0.97077(14) 0.39759(10) 0.49485(10) 0.0327(6) Uani 1 1 d D U . . .
O1_5 O 0.29976(17) 0.17081(12) 0.60962(11) 0.0274(7) Uani 1 1 d D U . . .
C1_5 C 0.3166(3) 0.22198(17) 0.63142(16) 0.0274(10) Uani 1 1 d D U . . .
C2_5 C 0.3098(3) 0.21633(19) 0.69195(17) 0.0321(11) Uani 1 1 d D U . . .
F1_5 F 0.30441(18) 0.26635(12) 0.71601(11) 0.0480(8) Uani 1 1 d D U . . .
F2_5 F 0.24441(16) 0.18654(12) 0.69989(10) 0.0410(7) Uani 1 1 d D U . . .
F3_5 F 0.37476(16) 0.18990(12) 0.71746(10) 0.0413(7) Uani 1 1 d D U . . .
C3_5 C 0.4040(3) 0.24165(19) 0.62462(19) 0.0370(11) Uani 1 1 d D U . . .
F4_5 F 0.45718(16) 0.19934(11) 0.63205(12) 0.0460(7) Uani 1 1 d D U . . .
F5_5 F 0.43097(17) 0.28235(11) 0.65920(11) 0.0469(7) Uani 1 1 d D U . . .
F6_5 F 0.40704(19) 0.26163(12) 0.57580(11) 0.0520(8) Uani 1 1 d D U . . .
C4_5 C 0.2538(3) 0.26626(19) 0.60660(19) 0.0405(12) Uani 1 1 d D U . . .
F7_5 F 0.2785(2) 0.31922(11) 0.61781(12) 0.0592(9) Uani 1 1 d D U . . .
F8_5 F 0.24222(19) 0.26141(12) 0.55342(11) 0.0520(8) Uani 1 1 d D U . . .
F9_5 F 0.18131(18) 0.25937(13) 0.62351(12) 0.0576(9) Uani 1 1 d D U . . .
O1_6 O 0.35567(16) 0.14872(12) 0.51299(10) 0.0224(7) Uani 1 1 d D U . . .
C1_6 C 0.3787(2) 0.15033(16) 0.46371(15) 0.0214(9) Uani 1 1 d D U . . .
C2_6 C 0.4475(3) 0.19473(18) 0.46308(17) 0.0303(11) Uani 1 1 d D U . . .
F1_6 F 0.50134(15) 0.19117(11) 0.50707(10) 0.0352(6) Uani 1 1 d D U . . .
F2_6 F 0.41650(16) 0.24677(10) 0.46113(10) 0.0371(7) Uani 1 1 d D U . . .
F3_6 F 0.48838(17) 0.18827(12) 0.42129(11) 0.0449(7) Uani 1 1 d D U . . .
C3_6 C 0.3060(3) 0.16677(18) 0.42080(16) 0.0291(10) Uani 1 1 d D U . . .
F4_6 F 0.26181(15) 0.20792(10) 0.43854(10) 0.0343(6) Uani 1 1 d D U . . .
F5_6 F 0.33175(17) 0.18574(11) 0.37550(10) 0.0397(7) Uani 1 1 d D U . . .
F6_6 F 0.25653(16) 0.12338(11) 0.40767(10) 0.0405(7) Uani 1 1 d D U . . .
C4_6 C 0.4121(3) 0.09219(18) 0.44942(17) 0.0302(11) Uani 1 1 d D U . . .
F7_6 F 0.48651(15) 0.08358(11) 0.47671(10) 0.0371(7) Uani 1 1 d D U . . .
F8_6 F 0.41850(17) 0.08686(11) 0.39729(10) 0.0418(7) Uani 1 1 d D U . . .
F9_6 F 0.36316(16) 0.05103(10) 0.46236(10) 0.0367(7) Uani 1 1 d D U . . .
O1_7 O 0.1888(3) 0.1355(6) 0.5174(5) 0.0262(13) Uani 0.734(7) 1 d D U P A 1
C1_7 C 0.1089(4) 0.1202(3) 0.5110(3) 0.0323(12) Uani 0.734(7) 1 d D U P A 1
C2_7 C 0.0614(5) 0.1649(3) 0.4742(3) 0.0333(17) Uani 0.734(7) 1 d D U P A 1
F1_7 F 0.0861(4) 0.2174(2) 0.4826(2) 0.0385(13) Uani 0.734(7) 1 d D U P A 1
F2_7 F 0.0742(4) 0.1518(3) 0.4242(2) 0.0471(15) Uani 0.734(7) 1 d D U P A 1
F3_7 F -0.0197(4) 0.1633(5) 0.4750(4) 0.0469(18) Uani 0.734(7) 1 d D U P A 1
C3_7 C 0.0987(4) 0.0614(3) 0.4844(3) 0.0492(19) Uani 0.734(7) 1 d D U P A 1
F4_7 F 0.1446(4) 0.0558(2) 0.4478(3) 0.0803(19) Uani 0.734(7) 1 d D U P A 1
F5_7 F 0.0223(3) 0.0493(3) 0.4636(3) 0.0562(16) Uani 0.734(7) 1 d D U P A 1
F6_7 F 0.1185(3) 0.0217(2) 0.5240(3) 0.0695(18) Uani 0.734(7) 1 d D U P A 1
C4_7 C 0.0744(5) 0.1208(4) 0.5649(3) 0.055(2) Uani 0.734(7) 1 d D U P A 1
F7_7 F 0.0021(3) 0.0944(3) 0.5618(3) 0.0688(19) Uani 0.734(7) 1 d D U P A 1
F8_7 F 0.1254(5) 0.1002(4) 0.6040(3) 0.082(3) Uani 0.734(7) 1 d D U P A 1
F9_7 F 0.0605(5) 0.1742(3) 0.5818(3) 0.0683(17) Uani 0.734(7) 1 d D U P A 1
O1_16 O 0.1866(8) 0.1382(16) 0.5221(14) 0.0262(13) Uani 0.266(7) 1 d D U P A 2
C1_16 C 0.1059(8) 0.1263(8) 0.5190(8) 0.0323(12) Uani 0.266(7) 1 d D U P A 2
C2_16 C 0.0754(13) 0.1409(8) 0.5732(8) 0.053(4) Uani 0.266(7) 1 d D U P A 2
F1_16 F 0.1246(16) 0.1232(12) 0.6140(10) 0.082(3) Uani 0.266(7) 1 d D U P A 2
F2_16 F 0.0001(11) 0.1208(8) 0.5771(9) 0.0688(19) Uani 0.266(7) 1 d D U P A 2
F3_16 F 0.0712(15) 0.1974(8) 0.5770(10) 0.0683(17) Uani 0.266(7) 1 d D U P A 2
C3_16 C 0.0607(12) 0.1632(8) 0.4742(7) 0.038(3) Uani 0.266(7) 1 d D U P A 2
F4_16 F 0.0912(13) 0.1693(9) 0.4281(7) 0.0471(15) Uani 0.266(7) 1 d D U P A 2
F5_16 F 0.0700(12) 0.2121(7) 0.4994(7) 0.0385(13) Uani 0.266(7) 1 d D U P A 2
F6_16 F -0.0189(12) 0.1533(14) 0.4623(12) 0.0469(18) Uani 0.266(7) 1 d D U P A 2
C4_16 C 0.0904(11) 0.0635(7) 0.5077(7) 0.056(3) Uani 0.266(7) 1 d D U P A 2
F7_16 F 0.1376(12) 0.0416(8) 0.4731(9) 0.0803(19) Uani 0.266(7) 1 d D U P A 2
F8_16 F 0.0108(9) 0.0574(8) 0.4880(7) 0.0562(16) Uani 0.266(7) 1 d D U P A 2
F9_16 F 0.1043(9) 0.0385(6) 0.5573(7) 0.0695(18) Uani 0.266(7) 1 d D U P A 2
O1_8 O 0.29374(16) 0.05936(11) 0.57490(11) 0.0240(7) Uani 1 1 d D U . . .
C1_8 C 0.3356(2) 0.02152(16) 0.60841(16) 0.0235(9) Uani 1 1 d D U . . .
C2_8 C 0.3167(3) -0.03823(18) 0.5854(2) 0.0391(12) Uani 1 1 d D U . . .
F1_8 F 0.36906(18) -0.07699(11) 0.60902(12) 0.0524(8) Uani 1 1 d D U . . .
F2_8 F 0.32229(19) -0.04019(11) 0.53353(11) 0.0518(8) Uani 1 1 d D U . . .
F3_8 F 0.24208(17) -0.05417(12) 0.59272(13) 0.0568(9) Uani 1 1 d D U . . .
C3_8 C 0.3097(3) 0.02579(19) 0.66460(18) 0.0331(11) Uani 1 1 d D U . . .
F4_8 F 0.22944(16) 0.03063(14) 0.66245(11) 0.0523(8) Uani 1 1 d D U . . .
F5_8 F 0.33231(16) -0.01893(12) 0.69541(10) 0.0433(7) Uani 1 1 d D U . . .
F6_8 F 0.34265(17) 0.07071(12) 0.69069(10) 0.0451(7) Uani 1 1 d D U . . .
C4_8 C 0.4289(2) 0.03227(18) 0.61228(17) 0.0271(10) Uani 1 1 d D U . . .
F7_8 F 0.47185(15) 0.00500(11) 0.65319(10) 0.0356(6) Uani 1 1 d D U . . .
F8_8 F 0.44554(14) 0.08681(10) 0.61842(10) 0.0346(6) Uani 1 1 d D U . . .
F9_8 F 0.45851(15) 0.01646(11) 0.56845(10) 0.0392(7) Uani 1 1 d D U . . .
N1_9 N 0.4240(2) 0.26241(15) 0.23737(13) 0.0220(8) Uani 1 1 d . . . . .
N2_9 N 0.3117(2) 0.18233(14) 0.25354(13) 0.0215(8) Uani 1 1 d . . . . .
C1_9 C 0.4775(3) 0.3012(2) 0.22541(17) 0.0272(11) Uani 1 1 d . . . . .
H1_9 H 0.4586 0.3387 0.2190 0.033 Uiso 1 1 calc R U . . .
C2_9 C 0.5584(3) 0.2897(2) 0.22191(17) 0.0319(12) Uani 1 1 d . . . . .
H2_9 H 0.5944 0.3186 0.2135 0.038 Uiso 1 1 calc R U . . .
C3_9 C 0.5859(3) 0.2358(2) 0.23087(17) 0.0324(12) Uani 1 1 d . . . . .
H3_9 H 0.6417 0.2272 0.2289 0.039 Uiso 1 1 calc R U . . .
C4_9 C 0.5329(3) 0.1931(2) 0.24288(16) 0.0289(11) Uani 1 1 d . . . . .
C5_9 C 0.5560(3) 0.1361(2) 0.25168(19) 0.0404(13) Uani 1 1 d . . . . .
H5_9 H 0.6115 0.1255 0.2512 0.049 Uiso 1 1 calc R U . . .
C6_9 C 0.5012(3) 0.0965(2) 0.26066(18) 0.0376(13) Uani 1 1 d . . . . .
H6_9 H 0.5186 0.0585 0.2661 0.045 Uiso 1 1 calc R U . . .
C7_9 C 0.4174(3) 0.11030(19) 0.26212(17) 0.0285(11) Uani 1 1 d . . . . .
C8_9 C 0.3577(3) 0.0706(2) 0.26935(17) 0.0353(12) Uani 1 1 d . . . . .
H8_9 H 0.3728 0.0322 0.2752 0.042 Uiso 1 1 calc R U . . .
C9_9 C 0.2772(3) 0.0860(2) 0.26813(18) 0.0360(12) Uani 1 1 d . . . . .
H9_9 H 0.2364 0.0588 0.2726 0.043 Uiso 1 1 calc R U . . .
C10_9 C 0.2567(3) 0.14287(19) 0.26019(16) 0.0285(11) Uani 1 1 d . . . . .
H10_9 H 0.2011 0.1537 0.2595 0.034 Uiso 1 1 calc R U . . .
C11_9 C 0.3916(3) 0.16654(18) 0.25454(15) 0.0230(10) Uani 1 1 d . . . . .
C12_9 C 0.4502(3) 0.20875(18) 0.24528(15) 0.0217(10) Uani 1 1 d . . . . .
N1_10 N 0.1655(2) 0.26289(14) 0.28096(14) 0.0241(8) Uani 1 1 d . . . . .
N2_10 N 0.3120(2) 0.31048(13) 0.31997(13) 0.0182(8) Uani 1 1 d . . . . .
C1_10 C 0.0933(3) 0.24241(19) 0.26042(19) 0.0306(11) Uani 1 1 d . . . . .
H1_10 H 0.0878 0.2269 0.2254 0.037 Uiso 1 1 calc R U . . .
C2_10 C 0.0254(3) 0.2426(2) 0.2876(2) 0.0343(12) Uani 1 1 d . . . . .
H2_10 H -0.0249 0.2266 0.2720 0.041 Uiso 1 1 calc R U . . .
C3_10 C 0.0324(3) 0.2663(2) 0.3374(2) 0.0344(12) Uani 1 1 d . . . . .
H3_10 H -0.0136 0.2670 0.3565 0.041 Uiso 1 1 calc R U . . .
C4_10 C 0.1071(3) 0.28969(18) 0.36045(17) 0.0250(11) Uani 1 1 d . . . . .
C5_10 C 0.1189(3) 0.31545(19) 0.41195(18) 0.0320(12) Uani 1 1 d . . . . .
H5_10 H 0.0746 0.3169 0.4325 0.038 Uiso 1 1 calc R U . . .
C6_10 C 0.1915(3) 0.3377(2) 0.43206(18) 0.0311(11) Uani 1 1 d . . . . .
H6_10 H 0.1979 0.3542 0.4667 0.037 Uiso 1 1 calc R U . . .
C7_10 C 0.2590(3) 0.33681(17) 0.40190(16) 0.0213(10) Uani 1 1 d . . . . .
C8_10 C 0.3354(3) 0.36102(18) 0.42031(17) 0.0265(11) Uani 1 1 d . . . . .
H8_10 H 0.3440 0.3788 0.4543 0.032 Uiso 1 1 calc R U . . .
C9_10 C 0.3966(3) 0.35889(18) 0.38934(17) 0.0262(11) Uani 1 1 d . . . . .
H9_10 H 0.4486 0.3748 0.4018 0.031 Uiso 1 1 calc R U . . .
C10_10 C 0.3831(3) 0.33347(17) 0.33950(17) 0.0230(10) Uani 1 1 d . . . . .
H10_10 H 0.4267 0.3325 0.3184 0.028 Uiso 1 1 calc R U . . .
C11_10 C 0.2497(2) 0.31139(16) 0.35068(16) 0.0190(10) Uani 1 1 d . . . . .
C12_10 C 0.1723(3) 0.28717(17) 0.33024(17) 0.0216(10) Uani 1 1 d . . . . .
F1_11 F 0.4232(2) 0.59625(15) 0.25519(14) 0.0721(10) Uani 1 1 d . U . . .
C1_11 C 0.4996(3) 0.5986(2) 0.2400(2) 0.0505(14) Uani 1 1 d D U . . .
C2_11 C 0.5657(3) 0.6000(2) 0.2781(2) 0.0469(13) Uani 1 1 d D U . . .
H2_11 H 0.5597 0.5989 0.3151 0.056 Uiso 1 1 calc R U . . .
C3_11 C 0.6415(4) 0.6029(2) 0.2615(2) 0.0524(14) Uani 1 1 d D U . . .
H3_11 H 0.6890 0.6039 0.2872 0.063 Uiso 1 1 calc R U . . .
C4_11 C 0.6497(4) 0.6045(2) 0.2075(2) 0.0577(15) Uani 1 1 d D U . . .
H4_11 H 0.7024 0.6067 0.1963 0.069 Uiso 1 1 calc R U . . .
C5_11 C 0.5811(4) 0.6028(3) 0.1705(2) 0.0660(17) Uani 1 1 d D U . . .
H5_11 H 0.5865 0.6038 0.1335 0.079 Uiso 1 1 calc R U . . .
C6_11 C 0.5048(4) 0.5996(2) 0.1863(2) 0.0612(16) Uani 1 1 d D U . . .
H6_11 H 0.4571 0.5982 0.1607 0.073 Uiso 1 1 calc R U . . .
F1_12 F 0.3276(2) 0.4599(2) 0.21589(17) 0.0724(16) Uani 0.806(7) 1 d . U P B 1
C1_12 C 0.4096(4) 0.4568(3) 0.2275(2) 0.0325(17) Uani 0.806(7) 1 d D U P B 1
C2_12 C 0.4352(4) 0.4570(3) 0.2812(3) 0.0283(15) Uani 0.806(7) 1 d D U P B 1
H2_12 H 0.3970 0.4594 0.3062 0.034 Uiso 0.806(7) 1 calc R U P B 1
C3_12 C 0.5183(5) 0.4536(3) 0.2982(3) 0.0369(16) Uani 0.806(7) 1 d D U P B 1
H3_12 H 0.5381 0.4538 0.3353 0.044 Uiso 0.806(7) 1 calc R U P B 1
C4_12 C 0.5725(5) 0.4497(5) 0.2608(3) 0.0397(17) Uani 0.806(7) 1 d D U P B 1
H4_12 H 0.6295 0.4464 0.2725 0.048 Uiso 0.806(7) 1 calc R U P B 1
C5_12 C 0.5455(5) 0.4505(5) 0.2082(3) 0.042(2) Uani 0.806(7) 1 d D U P B 1
H5_12 H 0.5836 0.4489 0.1831 0.051 Uiso 0.806(7) 1 calc R U P B 1
C6_12 C 0.4627(4) 0.4536(4) 0.1903(3) 0.043(2) Uani 0.806(7) 1 d D U P B 1
H6_12 H 0.4432 0.4535 0.1532 0.052 Uiso 0.806(7) 1 calc R U P B 1
F1_17 F 0.4427(13) 0.4752(11) 0.1418(8) 0.109(9) Uani 0.194(7) 1 d . U P B 2
C1_17 C 0.450(2) 0.4664(9) 0.1981(12) 0.047(8) Uani 0.194(7) 1 d D U P B 2
C2_17 C 0.4153(16) 0.4621(16) 0.2443(13) 0.0325(17) Uani 0.194(7) 1 d D U P B 2
H2_17 H 0.3575 0.4631 0.2431 0.039 Uiso 0.194(7) 1 calc R U P B 2
C3_17 C 0.465(2) 0.4564(15) 0.2923(11) 0.0283(15) Uani 0.194(7) 1 d D U P B 2
H3_17 H 0.4419 0.4586 0.3250 0.034 Uiso 0.194(7) 1 calc R U P B 2
C4_17 C 0.5475(18) 0.4475(16) 0.2923(12) 0.0369(16) Uani 0.194(7) 1 d D U P B 2
H4_17 H 0.5816 0.4396 0.3248 0.044 Uiso 0.194(7) 1 calc R U P B 2
C5_17 C 0.5802(18) 0.450(2) 0.2453(14) 0.0397(17) Uani 0.194(7) 1 d D U P B 2
H5_17 H 0.6376 0.4456 0.2458 0.048 Uiso 0.194(7) 1 calc R U P B 2
C6_17 C 0.532(2) 0.459(2) 0.1977(13) 0.043(8) Uani 0.194(7) 1 d D U P B 2
H6_17 H 0.5555 0.4608 0.1652 0.052 Uiso 0.194(7) 1 calc R U P B 2
F1_13 F 0.2511(2) 0.44624(15) 0.31430(18) 0.0887(13) Uani 1 1 d . U . . .
C1_13 C 0.1688(3) 0.43779(19) 0.3057(2) 0.0400(12) Uani 1 1 d D U . . .
C2_13 C 0.1356(4) 0.4121(2) 0.2594(2) 0.0584(15) Uani 1 1 d D U . . .
H2_13 H 0.1686 0.4013 0.2329 0.070 Uiso 1 1 calc R U . . .
C3_13 C 0.0527(4) 0.4024(2) 0.2526(2) 0.0654(17) Uani 1 1 d D U . . .
H3_13 H 0.0276 0.3845 0.2209 0.078 Uiso 1 1 calc R U . . .
C4_13 C 0.0057(4) 0.4186(2) 0.2914(2) 0.0636(17) Uani 1 1 d D U . . .
H4_13 H -0.0516 0.4118 0.2866 0.076 Uiso 1 1 calc R U . . .
C5_13 C 0.0419(3) 0.4441(2) 0.3365(2) 0.0494(14) Uani 1 1 d D U . . .
H5_13 H 0.0098 0.4553 0.3633 0.059 Uiso 1 1 calc R U . . .
C6_13 C 0.1241(3) 0.4540(2) 0.3436(2) 0.0387(12) Uani 1 1 d D U . . .
H6_13 H 0.1493 0.4722 0.3750 0.046 Uiso 1 1 calc R U . . .
F1_14 F 0.1298(5) 0.4721(3) 0.1323(3) 0.039(3) Uani 0.346(7) 1 d . U P C 1
C1_14 C 0.1754(15) 0.4400(12) 0.1065(9) 0.031(6) Uani 0.346(7) 1 d D U P C 1
C2_14 C 0.2527(16) 0.4528(12) 0.0966(11) 0.028(6) Uani 0.346(7) 1 d D U P C 1
H2_14 H 0.2771 0.4877 0.1085 0.034 Uiso 0.346(7) 1 calc R U P C 1
C3_14 C 0.2954(18) 0.4153(13) 0.0692(16) 0.032(6) Uani 0.346(7) 1 d D U P C 1
H3_14 H 0.3495 0.4238 0.0627 0.038 Uiso 0.346(7) 1 calc R U P C 1
C4_14 C 0.259(2) 0.3649(15) 0.051(2) 0.0270(18) Uani 0.346(7) 1 d D U P C 1
H4_14 H 0.2880 0.3386 0.0323 0.032 Uiso 0.346(7) 1 calc R U P C 1
C5_14 C 0.181(2) 0.3534(18) 0.061(2) 0.024(2) Uani 0.346(7) 1 d D U P C 1
H5_14 H 0.1554 0.3192 0.0477 0.029 Uiso 0.346(7) 1 calc R U P C 1
C6_14 C 0.138(2) 0.3907(16) 0.0887(19) 0.026(2) Uani 0.346(7) 1 d D U P C 1
H6_14 H 0.0837 0.3824 0.0955 0.031 Uiso 0.346(7) 1 calc R U P C 1
F1_15 F 0.2659(3) 0.50504(18) 0.1228(2) 0.0587(18) Uani 0.654(7) 1 d . U P C 2
C1_15 C 0.2371(8) 0.4553(6) 0.1010(5) 0.030(3) Uani 0.654(7) 1 d D U P C 2
C2_15 C 0.2915(10) 0.4246(7) 0.0757(8) 0.032(3) Uani 0.654(7) 1 d D U P C 2
H2_15 H 0.3453 0.4381 0.0739 0.038 Uiso 0.654(7) 1 calc R U P C 2
C3_15 C 0.2654(11) 0.3736(7) 0.0529(10) 0.0270(18) Uani 0.654(7) 1 d D U P C 2
H3_15 H 0.3021 0.3511 0.0359 0.032 Uiso 0.654(7) 1 calc R U P C 2
C4_15 C 0.1852(12) 0.3551(9) 0.0549(12) 0.024(2) Uani 0.654(7) 1 d D U P C 2
H4_15 H 0.1667 0.3207 0.0381 0.029 Uiso 0.654(7) 1 calc R U P C 2
C5_15 C 0.1328(11) 0.3869(9) 0.0814(9) 0.026(2) Uani 0.654(7) 1 d D U P C 2
H5_15 H 0.0786 0.3743 0.0835 0.031 Uiso 0.654(7) 1 calc R U P C 2
C6_15 C 0.1599(8) 0.4374(6) 0.1049(5) 0.029(3) Uani 0.654(7) 1 d D U P C 2
H6_15 H 0.1248 0.4593 0.1237 0.035 Uiso 0.654(7) 1 calc R U P C 2
 
loop_
 _atom_site_aniso_label
 _atom_site_aniso_U_11
 _atom_site_aniso_U_22
 _atom_site_aniso_U_33
 _atom_site_aniso_U_23
 _atom_site_aniso_U_13
 _atom_site_aniso_U_12
In1 0.02304(17) 0.01746(17) 0.01940(17) -0.00066(13) 0.00350(12) 0.00156(13)
Ag1 0.0440(2) 0.0267(2) 0.0250(2) 0.00589(16) 0.00007(16) 0.00535(17)
Al1 0.0155(6) 0.0143(7) 0.0142(6) -0.0003(5) 0.0015(5) -0.0012(5)
Al2 0.0189(7) 0.0157(7) 0.0214(7) 0.0047(6) 0.0027(5) 0.0002(5)
O1_1 0.0151(14) 0.0233(16) 0.0183(15) -0.0021(12) 0.0026(12) 0.0004(12)
C1_1 0.019(2) 0.019(2) 0.019(2) -0.0001(16) 0.0049(16) 0.0008(16)
C2_1 0.031(2) 0.031(3) 0.035(3) -0.007(2) 0.012(2) -0.0016(19)
F1_1 0.0593(18) 0.0200(15) 0.0566(19) -0.0039(13) 0.0140(15) 0.0026(13)
F2_1 0.0286(14) 0.0426(17) 0.0440(17) -0.0177(14) 0.0056(12) -0.0147(12)
F3_1 0.0449(17) 0.0494(18) 0.0344(15) -0.0211(14) 0.0164(13) -0.0057(14)
C3_1 0.033(2) 0.030(2) 0.030(2) 0.0033(19) 0.010(2) 0.004(2)
F4_1 0.0317(15) 0.0578(19) 0.0275(14) 0.0123(13) 0.0050(12) 0.0116(13)
F5_1 0.0406(16) 0.0469(17) 0.0350(15) 0.0126(13) 0.0178(13) -0.0005(13)
F6_1 0.069(2) 0.0224(15) 0.0413(17) 0.0031(13) 0.0111(15) 0.0031(14)
C4_1 0.025(2) 0.040(3) 0.030(2) 0.000(2) 0.0078(19) 0.001(2)
F7_1 0.0230(14) 0.066(2) 0.0365(15) -0.0054(14) 0.0115(12) 0.0098(13)
F8_1 0.0302(15) 0.0527(18) 0.0418(16) -0.0071(14) 0.0064(13) -0.0176(13)
F9_1 0.0253(14) 0.0496(17) 0.0366(15) 0.0062(13) 0.0008(12) 0.0085(13)
O1_2 0.0210(15) 0.0220(16) 0.0177(15) -0.0058(13) 0.0037(12) -0.0048(12)
C1_2 0.022(2) 0.022(2) 0.018(2) -0.0060(17) 0.0010(16) -0.0025(17)
C2_2 0.039(3) 0.022(2) 0.035(3) -0.0072(19) -0.007(2) -0.004(2)
F1_2 0.0432(17) 0.0315(16) 0.066(2) -0.0091(15) -0.0145(14) 0.0118(13)
F2_2 0.069(2) 0.0267(15) 0.0293(15) 0.0048(12) -0.0039(14) -0.0107(14)
F3_2 0.0625(19) 0.0206(15) 0.0545(19) -0.0078(13) -0.0073(15) -0.0097(14)
C3_2 0.024(2) 0.028(2) 0.025(2) -0.0074(19) 0.0031(18) -0.0057(18)
F4_2 0.0312(15) 0.0475(17) 0.0365(15) -0.0123(13) 0.0139(12) -0.0177(13)
F5_2 0.0298(14) 0.0515(18) 0.0295(14) -0.0129(13) -0.0006(11) -0.0113(13)
F6_2 0.0258(14) 0.0385(16) 0.0593(19) 0.0058(14) 0.0002(13) 0.0054(12)
C4_2 0.025(2) 0.042(3) 0.029(2) -0.009(2) 0.0027(19) -0.002(2)
F7_2 0.0431(16) 0.0504(18) 0.0403(16) -0.0272(14) 0.0076(13) -0.0018(14)
F8_2 0.0484(17) 0.0551(18) 0.0209(14) -0.0004(13) 0.0053(12) -0.0110(14)
F9_2 0.0258(14) 0.068(2) 0.0425(17) -0.0215(15) 0.0151(12) -0.0076(14)
O1_3 0.0239(16) 0.0158(15) 0.0240(16) 0.0033(13) 0.0011(13) -0.0021(12)
C1_3 0.019(2) 0.018(2) 0.025(2) 0.0058(17) 0.0018(16) -0.0026(16)
C2_3 0.035(3) 0.032(3) 0.029(2) 0.009(2) 0.004(2) 0.000(2)
F1_3 0.0427(16) 0.0416(17) 0.0404(16) 0.0002(13) 0.0162(13) 0.0026(13)
F2_3 0.0516(17) 0.0441(17) 0.0265(15) 0.0011(13) -0.0055(13) -0.0049(14)
F3_3 0.068(2) 0.0454(18) 0.0375(16) 0.0130(14) 0.0208(15) -0.0068(15)
C3_3 0.032(2) 0.025(2) 0.034(3) 0.010(2) -0.0009(19) 0.0008(19)
F4_3 0.0230(14) 0.0378(16) 0.0486(17) 0.0081(13) -0.0001(12) -0.0038(12)
F5_3 0.0390(16) 0.0391(17) 0.0457(17) 0.0215(14) -0.0024(13) 0.0044(13)
F6_3 0.0430(17) 0.0390(17) 0.0462(17) -0.0062(14) 0.0073(13) 0.0099(13)
C4_3 0.033(2) 0.020(2) 0.039(3) 0.006(2) 0.000(2) -0.0056(19)
F7_3 0.0455(17) 0.0217(15) 0.0620(19) 0.0105(13) 0.0020(14) -0.0110(12)
F8_3 0.0569(18) 0.0270(15) 0.0393(16) -0.0042(13) -0.0047(14) -0.0131(13)
F9_3 0.0245(14) 0.0341(16) 0.067(2) 0.0071(14) 0.0011(13) -0.0079(12)
O1_4 0.0139(14) 0.0260(16) 0.0161(15) 0.0017(13) 0.0006(11) 0.0014(12)
C1_4 0.0134(19) 0.025(2) 0.018(2) 0.0009(16) -0.0010(15) -0.0002(16)
C2_4 0.024(2) 0.032(2) 0.022(2) -0.0014(19) 0.0018(18) -0.0005(19)
F1_4 0.0230(13) 0.0465(17) 0.0303(14) -0.0076(13) -0.0039(11) -0.0062(12)
F2_4 0.0430(16) 0.0270(15) 0.0340(15) -0.0092(12) -0.0016(12) -0.0024(12)
F3_4 0.0337(15) 0.0629(19) 0.0183(13) -0.0082(13) 0.0058(11) -0.0029(13)
C3_4 0.022(2) 0.030(2) 0.032(2) 0.0075(19) -0.0019(19) -0.0023(19)
F4_4 0.0352(15) 0.0489(18) 0.0471(17) 0.0291(14) 0.0114(13) 0.0038(13)
F5_4 0.0306(14) 0.0423(17) 0.0403(16) 0.0151(13) -0.0081(12) 0.0046(12)
F6_4 0.0390(16) 0.0228(14) 0.0494(17) 0.0039(13) -0.0057(13) 0.0002(12)
C4_4 0.015(2) 0.027(2) 0.023(2) -0.0031(18) -0.0003(17) -0.0001(18)
F7_4 0.0173(13) 0.0453(16) 0.0317(14) -0.0026(12) 0.0018(11) 0.0055(11)
F8_4 0.0252(14) 0.0485(17) 0.0245(14) -0.0145(12) 0.0050(11) -0.0048(12)
F9_4 0.0307(14) 0.0327(15) 0.0368(15) 0.0058(12) 0.0128(12) -0.0031(12)
O1_5 0.0346(18) 0.0220(17) 0.0266(17) -0.0043(13) 0.0078(14) -0.0007(14)
C1_5 0.036(2) 0.021(2) 0.028(2) -0.0020(18) 0.0102(18) 0.0003(18)
C2_5 0.036(3) 0.029(3) 0.032(2) -0.001(2) 0.010(2) -0.002(2)
F1_5 0.068(2) 0.0429(17) 0.0367(16) -0.0085(14) 0.0219(15) 0.0035(15)
F2_5 0.0392(16) 0.0508(18) 0.0362(16) 0.0031(14) 0.0165(13) -0.0019(14)
F3_5 0.0414(16) 0.0461(18) 0.0350(16) 0.0041(13) -0.0005(13) -0.0002(13)
C3_5 0.051(3) 0.024(3) 0.039(3) -0.009(2) 0.018(2) -0.008(2)
F4_5 0.0342(16) 0.0370(16) 0.071(2) -0.0086(15) 0.0218(14) -0.0053(13)
F5_5 0.0574(18) 0.0345(16) 0.0514(18) -0.0156(14) 0.0174(15) -0.0159(14)
F6_5 0.078(2) 0.0423(18) 0.0420(17) -0.0060(14) 0.0320(15) -0.0233(16)
C4_5 0.057(3) 0.030(3) 0.035(3) 0.003(2) 0.009(2) 0.009(2)
F7_5 0.097(2) 0.0251(16) 0.0530(19) -0.0020(14) 0.0001(17) 0.0120(16)
F8_5 0.080(2) 0.0397(18) 0.0335(16) 0.0088(13) -0.0012(15) 0.0058(16)
F9_5 0.0499(18) 0.063(2) 0.061(2) 0.0091(17) 0.0100(16) 0.0283(16)
O1_6 0.0241(16) 0.0243(17) 0.0192(15) 0.0020(13) 0.0042(12) 0.0004(13)
C1_6 0.028(2) 0.017(2) 0.020(2) 0.0010(17) 0.0039(17) -0.0013(17)
C2_6 0.039(2) 0.027(2) 0.026(2) -0.0004(19) 0.008(2) -0.005(2)
F1_6 0.0294(14) 0.0370(16) 0.0382(15) -0.0021(13) 0.0005(12) -0.0079(12)
F2_6 0.0500(17) 0.0204(14) 0.0407(16) 0.0020(12) 0.0046(13) -0.0070(12)
F3_6 0.0511(18) 0.0494(18) 0.0389(16) -0.0022(14) 0.0238(14) -0.0166(14)
C3_6 0.037(2) 0.028(2) 0.022(2) 0.0034(19) 0.0024(19) -0.002(2)
F4_6 0.0382(15) 0.0316(15) 0.0321(15) 0.0081(12) 0.0012(12) 0.0096(12)
F5_6 0.0563(18) 0.0407(17) 0.0220(14) 0.0076(12) 0.0050(12) 0.0037(14)
F6_6 0.0441(16) 0.0341(16) 0.0386(16) 0.0009(13) -0.0127(13) -0.0119(13)
C4_6 0.040(3) 0.025(2) 0.026(2) 0.0011(19) 0.005(2) 0.001(2)
F7_6 0.0382(15) 0.0354(16) 0.0382(16) -0.0005(13) 0.0064(12) 0.0136(12)
F8_6 0.0640(19) 0.0353(16) 0.0272(15) -0.0064(12) 0.0100(13) 0.0085(14)
F9_6 0.0539(17) 0.0176(14) 0.0371(15) 0.0011(12) 0.0006(13) -0.0062(12)
O1_7 0.0183(15) 0.025(2) 0.034(3) 0.012(2) -0.0014(14) -0.0010(13)
C1_7 0.019(2) 0.030(2) 0.046(3) 0.014(2) 0.0008(18) -0.0012(17)
C2_7 0.023(3) 0.036(4) 0.039(3) 0.002(3) -0.004(3) 0.000(3)
F1_7 0.040(3) 0.0286(18) 0.045(4) 0.015(2) 0.000(2) 0.0052(17)
F2_7 0.038(3) 0.061(5) 0.0386(19) -0.002(2) -0.010(2) -0.007(2)
F3_7 0.0252(15) 0.058(5) 0.054(5) 0.005(3) -0.009(2) 0.0057(18)
C3_7 0.026(4) 0.029(4) 0.091(5) 0.007(3) 0.005(3) -0.006(3)
F4_7 0.069(3) 0.042(3) 0.139(5) -0.038(3) 0.051(3) -0.030(2)
F5_7 0.037(2) 0.045(3) 0.084(5) -0.007(3) 0.000(3) -0.0167(18)
F6_7 0.039(2) 0.029(3) 0.136(5) 0.027(3) -0.004(3) -0.005(2)
C4_7 0.025(3) 0.081(6) 0.060(4) 0.034(4) 0.013(3) 0.017(4)
F7_7 0.0285(18) 0.096(5) 0.085(4) 0.029(3) 0.022(2) 0.007(3)
F8_7 0.0394(19) 0.149(8) 0.062(4) 0.050(4) 0.019(2) 0.029(4)
F9_7 0.056(3) 0.099(5) 0.052(3) 0.009(3) 0.015(2) 0.016(4)
O1_16 0.0183(15) 0.025(2) 0.034(3) 0.012(2) -0.0014(14) -0.0010(13)
C1_16 0.019(2) 0.030(2) 0.046(3) 0.014(2) 0.0008(18) -0.0012(17)
C2_16 0.030(6) 0.074(8) 0.057(6) 0.017(5) 0.016(4) 0.014(5)
F1_16 0.0394(19) 0.149(8) 0.062(4) 0.050(4) 0.019(2) 0.029(4)
F2_16 0.0285(18) 0.096(5) 0.085(4) 0.029(3) 0.022(2) 0.007(3)
F3_16 0.056(3) 0.099(5) 0.052(3) 0.009(3) 0.015(2) 0.016(4)
C3_16 0.027(5) 0.037(6) 0.047(5) 0.005(4) -0.003(4) 0.005(4)
F4_16 0.038(3) 0.061(5) 0.0386(19) -0.002(2) -0.010(2) -0.007(2)
F5_16 0.040(3) 0.0286(18) 0.045(4) 0.015(2) 0.000(2) 0.0052(17)
F6_16 0.0252(15) 0.058(5) 0.054(5) 0.005(3) -0.009(2) 0.0057(18)
C4_16 0.034(6) 0.033(5) 0.098(7) 0.006(4) 0.003(5) -0.005(4)
F7_16 0.069(3) 0.042(3) 0.139(5) -0.038(3) 0.051(3) -0.030(2)
F8_16 0.037(2) 0.045(3) 0.084(5) -0.007(3) 0.000(3) -0.0167(18)
F9_16 0.039(2) 0.029(3) 0.136(5) 0.027(3) -0.004(3) -0.005(2)
O1_8 0.0236(16) 0.0190(16) 0.0273(16) 0.0081(13) -0.0037(13) -0.0005(13)
C1_8 0.026(2) 0.018(2) 0.025(2) 0.0097(17) -0.0019(17) 0.0004(17)
C2_8 0.042(3) 0.022(2) 0.049(3) 0.007(2) -0.009(2) -0.003(2)
F1_8 0.067(2) 0.0216(15) 0.063(2) 0.0058(14) -0.0128(16) 0.0046(14)
F2_8 0.080(2) 0.0284(16) 0.0427(17) -0.0083(14) -0.0089(15) -0.0029(15)
F3_8 0.0448(18) 0.0370(18) 0.084(2) 0.0140(16) -0.0079(16) -0.0191(14)
C3_8 0.028(2) 0.035(3) 0.036(2) 0.012(2) 0.0016(19) 0.005(2)
F4_8 0.0292(15) 0.083(2) 0.0473(18) 0.0287(16) 0.0138(13) 0.0132(15)
F5_8 0.0413(16) 0.0486(18) 0.0396(16) 0.0277(14) 0.0035(13) 0.0072(13)
F6_8 0.0580(19) 0.0448(18) 0.0321(16) 0.0005(13) 0.0045(14) 0.0066(14)
C4_8 0.029(2) 0.024(2) 0.027(2) 0.0023(19) -0.0008(18) 0.0059(19)
F7_8 0.0311(14) 0.0372(16) 0.0364(15) 0.0117(13) -0.0037(12) 0.0066(12)
F8_8 0.0267(14) 0.0248(14) 0.0505(17) 0.0028(12) -0.0020(12) -0.0025(11)
F9_8 0.0388(16) 0.0457(17) 0.0336(15) 0.0022(13) 0.0073(12) 0.0070(13)
N1_9 0.025(2) 0.025(2) 0.0162(19) -0.0035(16) 0.0042(15) 0.0002(17)
N2_9 0.026(2) 0.018(2) 0.0191(19) -0.0002(16) 0.0003(15) -0.0021(17)
C1_9 0.032(3) 0.029(3) 0.022(2) -0.005(2) 0.007(2) -0.007(2)
C2_9 0.028(3) 0.045(3) 0.023(3) -0.007(2) 0.005(2) -0.007(2)
C3_9 0.021(2) 0.055(4) 0.020(2) -0.006(2) 0.002(2) 0.000(2)
C4_9 0.031(3) 0.042(3) 0.013(2) -0.002(2) -0.0023(19) 0.012(2)
C5_9 0.037(3) 0.054(4) 0.029(3) 0.007(3) -0.001(2) 0.023(3)
C6_9 0.045(3) 0.039(3) 0.027(3) 0.010(2) -0.001(2) 0.024(3)
C7_9 0.044(3) 0.022(3) 0.017(2) 0.006(2) -0.001(2) 0.006(2)
C8_9 0.060(4) 0.021(3) 0.023(3) 0.002(2) -0.003(2) 0.007(3)
C9_9 0.055(4) 0.021(3) 0.032(3) -0.003(2) 0.002(2) -0.011(2)
C10_9 0.036(3) 0.028(3) 0.020(2) -0.006(2) 0.001(2) -0.008(2)
C11_9 0.032(3) 0.028(3) 0.008(2) -0.0014(19) 0.0002(19) 0.004(2)
C12_9 0.026(2) 0.030(3) 0.008(2) -0.0025(19) -0.0006(18) 0.006(2)
N1_10 0.024(2) 0.022(2) 0.026(2) 0.0029(17) -0.0001(16) -0.0013(16)
N2_10 0.024(2) 0.0126(19) 0.0185(19) 0.0033(15) 0.0046(16) 0.0055(16)
C1_10 0.029(3) 0.029(3) 0.034(3) -0.002(2) 0.002(2) -0.001(2)
C2_10 0.021(3) 0.032(3) 0.049(3) 0.001(3) 0.002(2) -0.001(2)
C3_10 0.026(3) 0.032(3) 0.048(3) 0.012(3) 0.014(2) 0.006(2)
C4_10 0.021(2) 0.023(3) 0.031(3) 0.009(2) 0.007(2) 0.006(2)
C5_10 0.039(3) 0.032(3) 0.028(3) 0.004(2) 0.015(2) 0.009(2)
C6_10 0.040(3) 0.037(3) 0.018(2) 0.000(2) 0.008(2) 0.009(2)
C7_10 0.029(3) 0.018(2) 0.018(2) 0.0050(19) 0.006(2) 0.009(2)
C8_10 0.035(3) 0.023(3) 0.020(2) -0.003(2) -0.002(2) 0.009(2)
C9_10 0.031(3) 0.022(3) 0.024(3) -0.004(2) 0.000(2) 0.002(2)
C10_10 0.023(2) 0.021(2) 0.025(3) -0.002(2) 0.003(2) 0.001(2)
C11_10 0.026(2) 0.013(2) 0.018(2) 0.0064(19) 0.0049(19) 0.0076(19)
C12_10 0.026(3) 0.015(2) 0.024(2) 0.0064(19) 0.004(2) 0.0059(19)
F1_11 0.069(2) 0.074(2) 0.077(2) 0.012(2) 0.0229(19) 0.0370(19)
C1_11 0.062(3) 0.037(3) 0.055(3) 0.007(3) 0.014(2) 0.024(3)
C2_11 0.074(3) 0.029(3) 0.038(3) 0.002(2) 0.009(2) 0.012(3)
C3_11 0.071(4) 0.030(3) 0.053(3) -0.003(3) 0.001(3) 0.001(3)
C4_11 0.075(4) 0.042(3) 0.059(3) -0.002(3) 0.019(3) 0.007(3)
C5_11 0.091(4) 0.067(4) 0.042(3) 0.006(3) 0.013(3) 0.021(3)
C6_11 0.073(4) 0.060(4) 0.049(3) 0.010(3) 0.001(3) 0.032(3)
F1_12 0.040(2) 0.105(4) 0.070(3) -0.002(3) -0.002(2) 0.013(2)
C1_12 0.025(2) 0.041(4) 0.030(4) -0.007(3) 0.000(2) 0.007(2)
C2_12 0.031(3) 0.023(3) 0.029(3) -0.007(2) -0.003(2) -0.001(3)
C3_12 0.035(4) 0.033(3) 0.039(3) -0.002(3) -0.006(2) 0.000(3)
C4_12 0.034(3) 0.035(3) 0.048(4) -0.003(4) 0.000(3) 0.001(2)
C5_12 0.035(4) 0.046(6) 0.047(4) -0.005(4) 0.008(3) 0.004(3)
C6_12 0.039(4) 0.058(5) 0.033(4) -0.011(3) 0.005(3) 0.008(3)
F1_17 0.095(12) 0.18(2) 0.054(7) 0.016(8) 0.000(6) 0.007(12)
C1_17 0.040(8) 0.06(2) 0.040(6) -0.003(7) 0.004(5) 0.016(8)
C2_17 0.025(2) 0.041(4) 0.030(4) -0.007(3) 0.000(2) 0.007(2)
C3_17 0.031(3) 0.023(3) 0.029(3) -0.007(2) -0.003(2) -0.001(3)
C4_17 0.035(4) 0.033(3) 0.039(3) -0.002(3) -0.006(2) 0.000(3)
C5_17 0.034(3) 0.035(3) 0.048(4) -0.003(4) 0.000(3) 0.001(2)
C6_17 0.042(7) 0.05(2) 0.040(7) -0.007(7) 0.005(5) 0.011(8)
F1_13 0.053(2) 0.071(3) 0.148(4) 0.022(2) 0.036(2) 0.0100(18)
C1_13 0.040(3) 0.027(3) 0.056(3) 0.013(2) 0.017(2) 0.011(2)
C2_13 0.106(4) 0.029(3) 0.043(3) 0.011(2) 0.017(3) 0.028(3)
C3_13 0.117(4) 0.030(3) 0.040(3) 0.003(3) -0.024(3) 0.011(3)
C4_13 0.061(4) 0.052(4) 0.071(4) -0.001(3) -0.019(3) -0.007(3)
C5_13 0.039(3) 0.053(4) 0.056(3) -0.009(3) 0.007(2) -0.001(3)
C6_13 0.037(3) 0.031(3) 0.047(3) -0.006(2) 0.002(2) 0.000(2)
F1_14 0.046(5) 0.031(5) 0.039(5) -0.002(4) 0.004(4) 0.008(3)
C1_14 0.030(7) 0.026(6) 0.035(13) -0.006(7) -0.002(7) 0.003(5)
C2_14 0.027(7) 0.020(8) 0.035(12) 0.001(7) -0.007(6) 0.003(5)
C3_14 0.031(7) 0.020(8) 0.042(13) 0.001(7) -0.001(7) 0.006(5)
C4_14 0.035(3) 0.016(5) 0.029(3) 0.005(4) 0.000(3) 0.003(3)
C5_14 0.033(3) 0.022(3) 0.016(6) 0.006(3) -0.004(2) 0.002(2)
C6_14 0.031(3) 0.025(3) 0.020(6) 0.002(3) -0.004(3) 0.003(2)
F1_15 0.070(3) 0.027(3) 0.070(4) -0.014(2) -0.026(3) 0.006(2)
C1_15 0.037(6) 0.018(4) 0.031(7) -0.001(4) -0.013(4) 0.011(4)
C2_15 0.034(5) 0.018(5) 0.040(7) 0.000(5) -0.008(4) 0.003(4)
C3_15 0.035(3) 0.016(5) 0.029(3) 0.005(4) 0.000(3) 0.003(3)
C4_15 0.033(3) 0.022(3) 0.016(6) 0.006(3) -0.004(2) 0.002(2)
C5_15 0.031(3) 0.025(3) 0.020(6) 0.002(3) -0.004(3) 0.003(2)
C6_15 0.037(5) 0.022(4) 0.024(6) 0.001(4) -0.010(4) 0.013(4)
 
_geom_special_details
;
 All esds (except the esd in the dihedral angle between two l.s. planes)
 are estimated using the full covariance matrix.  The cell esds are taken
 into account individually in the estimation of esds in distances, angles
 and torsion angles; correlations between esds in cell parameters are only
 used when they are defined by crystal symmetry.  An approximate (isotropic)
 treatment of cell esds is used for estimating esds involving l.s. planes.
;
 
loop_
 _geom_bond_atom_site_label_1
 _geom_bond_atom_site_label_2
 _geom_bond_distance
 _geom_bond_site_symmetry_2
 _geom_bond_publ_flag
In1 N2_9 2.290(3) . ?
In1 N2_10 2.301(3) . ?
In1 N1_9 2.364(3) . ?
In1 N1_10 2.377(3) . ?
In1 Ag1 2.5637(5) . ?
Ag1 C5_14 2.30(7) . ?
Ag1 C4_15 2.43(3) . ?
Ag1 C6_14 2.55(5) . ?
Ag1 C5_15 2.63(3) . ?
Ag1 C4_14 2.68(5) . ?
Al1 O1_3 1.719(3) . ?
Al1 O1_4 1.722(3) . ?
Al1 O1_1 1.726(3) . ?
Al1 O1_2 1.727(3) . ?
Al2 O1_16 1.718(13) . ?
Al2 O1_5 1.724(3) . ?
Al2 O1_8 1.724(3) . ?
Al2 O1_7 1.725(6) . ?
Al2 O1_6 1.726(3) . ?
O1_1 C1_1 1.354(4) . ?
C1_1 C4_1 1.548(5) . ?
C1_1 C3_1 1.550(5) . ?
C1_1 C2_1 1.551(5) . ?
C2_1 F2_1 1.324(5) . ?
C2_1 F3_1 1.335(5) . ?
C2_1 F1_1 1.337(5) . ?
C3_1 F6_1 1.321(5) . ?
C3_1 F5_1 1.337(5) . ?
C3_1 F4_1 1.346(5) . ?
C4_1 F9_1 1.321(5) . ?
C4_1 F7_1 1.327(5) . ?
C4_1 F8_1 1.343(5) . ?
O1_2 C1_2 1.349(4) . ?
C1_2 C2_2 1.542(6) . ?
C1_2 C3_2 1.553(5) . ?
C1_2 C4_2 1.553(5) . ?
C2_2 F1_2 1.325(5) . ?
C2_2 F3_2 1.332(5) . ?
C2_2 F2_2 1.338(5) . ?
C3_2 F6_2 1.327(5) . ?
C3_2 F4_2 1.327(5) . ?
C3_2 F5_2 1.339(4) . ?
C4_2 F9_2 1.320(5) . ?
C4_2 F8_2 1.325(5) . ?
C4_2 F7_2 1.341(5) . ?
O1_3 C1_3 1.352(4) . ?
C1_3 C3_3 1.542(5) . ?
C1_3 C4_3 1.549(5) . ?
C1_3 C2_3 1.552(6) . ?
C2_3 F1_3 1.323(5) . ?
C2_3 F3_3 1.333(5) . ?
C2_3 F2_3 1.336(5) . ?
C3_3 F4_3 1.327(5) . ?
C3_3 F5_3 1.334(5) . ?
C3_3 F6_3 1.336(5) . ?
C4_3 F8_3 1.321(5) . ?
C4_3 F9_3 1.326(5) . ?
C4_3 F7_3 1.343(5) . ?
O1_4 C1_4 1.350(4) . ?
C1_4 C2_4 1.543(5) . ?
C1_4 C3_4 1.546(5) . ?
C1_4 C4_4 1.549(5) . ?
C2_4 F1_4 1.329(4) . ?
C2_4 F2_4 1.330(5) . ?
C2_4 F3_4 1.332(5) . ?
C3_4 F4_4 1.329(5) . ?
C3_4 F6_4 1.332(5) . ?
C3_4 F5_4 1.333(5) . ?
C4_4 F8_4 1.327(4) . ?
C4_4 F9_4 1.331(4) . ?
C4_4 F7_4 1.334(4) . ?
O1_5 C1_5 1.346(5) . ?
C1_5 C3_5 1.544(6) . ?
C1_5 C4_5 1.548(6) . ?
C1_5 C2_5 1.552(6) . ?
C2_5 F2_5 1.325(5) . ?
C2_5 F3_5 1.332(5) . ?
C2_5 F1_5 1.341(5) . ?
C3_5 F6_5 1.327(5) . ?
C3_5 F4_5 1.329(5) . ?
C3_5 F5_5 1.338(5) . ?
C4_5 F9_5 1.331(5) . ?
C4_5 F8_5 1.335(5) . ?
C4_5 F7_5 1.339(5) . ?
O1_6 C1_6 1.347(4) . ?
C1_6 C4_6 1.545(5) . ?
C1_6 C2_6 1.550(5) . ?
C1_6 C3_6 1.555(5) . ?
C2_6 F1_6 1.330(5) . ?
C2_6 F3_6 1.332(5) . ?
C2_6 F2_6 1.335(5) . ?
C3_6 F6_6 1.328(5) . ?
C3_6 F4_6 1.330(5) . ?
C3_6 F5_6 1.347(5) . ?
C4_6 F9_6 1.334(5) . ?
C4_6 F8_6 1.339(5) . ?
C4_6 F7_6 1.341(5) . ?
O1_7 C1_7 1.354(7) . ?
C1_7 C4_7 1.540(8) . ?
C1_7 C3_7 1.548(9) . ?
C1_7 C2_7 1.553(8) . ?
C2_7 F1_7 1.318(7) . ?
C2_7 F3_7 1.339(7) . ?
C2_7 F2_7 1.342(7) . ?
C3_7 F4_7 1.276(8) . ?
C3_7 F5_7 1.329(7) . ?
C3_7 F6_7 1.381(8) . ?
C4_7 F8_7 1.303(7) . ?
C4_7 F7_7 1.339(8) . ?
C4_7 F9_7 1.364(8) . ?
O1_16 C1_16 1.351(12) . ?
C1_16 C4_16 1.532(13) . ?
C1_16 C3_16 1.543(13) . ?
C1_16 C2_16 1.556(13) . ?
C2_16 F1_16 1.294(13) . ?
C2_16 F2_16 1.345(13) . ?
C2_16 F3_16 1.348(13) . ?
C3_16 F5_16 1.324(14) . ?
C3_16 F6_16 1.327(13) . ?
C3_16 F4_16 1.332(13) . ?
C4_16 F7_16 1.347(13) . ?
C4_16 F8_16 1.349(13) . ?
C4_16 F9_16 1.377(13) . ?
O1_8 C1_8 1.358(4) . ?
C1_8 C3_8 1.536(6) . ?
C1_8 C2_8 1.547(6) . ?
C1_8 C4_8 1.549(5) . ?
C2_8 F3_8 1.323(5) . ?
C2_8 F2_8 1.325(5) . ?
C2_8 F1_8 1.345(5) . ?
C3_8 F4_8 1.322(5) . ?
C3_8 F6_8 1.331(5) . ?
C3_8 F5_8 1.339(5) . ?
C4_8 F9_8 1.320(5) . ?
C4_8 F8_8 1.327(5) . ?
C4_8 F7_8 1.339(4) . ?
N1_9 C1_9 1.336(5) . ?
N1_9 C12_9 1.350(5) . ?
N2_9 C10_9 1.328(5) . ?
N2_9 C11_9 1.366(5) . ?
C1_9 C2_9 1.375(6) . ?
C1_9 H1_9 0.9500 . ?
C2_9 C3_9 1.366(7) . ?
C2_9 H2_9 0.9500 . ?
C3_9 C4_9 1.395(7) . ?
C3_9 H3_9 0.9500 . ?
C4_9 C5_9 1.416(7) . ?
C4_9 C12_9 1.422(6) . ?
C5_9 C6_9 1.343(7) . ?
C5_9 H5_9 0.9500 . ?
C6_9 C7_9 1.424(6) . ?
C6_9 H6_9 0.9500 . ?
C7_9 C8_9 1.392(7) . ?
C7_9 C11_9 1.406(6) . ?
C8_9 C9_9 1.372(7) . ?
C8_9 H8_9 0.9500 . ?
C9_9 C10_9 1.398(6) . ?
C9_9 H9_9 0.9500 . ?
C10_9 H10_9 0.9500 . ?
C11_9 C12_9 1.431(6) . ?
N1_10 C1_10 1.327(5) . ?
N1_10 C12_10 1.362(5) . ?
N2_10 C10_10 1.328(5) . ?
N2_10 C11_10 1.365(5) . ?
C1_10 C2_10 1.386(6) . ?
C1_10 H1_10 0.9500 . ?
C2_10 C3_10 1.367(7) . ?
C2_10 H2_10 0.9500 . ?
C3_10 C4_10 1.405(6) . ?
C3_10 H3_10 0.9500 . ?
C4_10 C12_10 1.397(6) . ?
C4_10 C5_10 1.426(6) . ?
C5_10 C6_10 1.345(6) . ?
C5_10 H5_10 0.9500 . ?
C6_10 C7_10 1.427(6) . ?
C6_10 H6_10 0.9500 . ?
C7_10 C8_10 1.406(6) . ?
C7_10 C11_10 1.416(6) . ?
C8_10 C9_10 1.356(6) . ?
C8_10 H8_10 0.9500 . ?
C9_10 C10_10 1.386(6) . ?
C9_10 H9_10 0.9500 . ?
C10_10 H10_10 0.9500 . ?
C11_10 C12_10 1.432(6) . ?
F1_11 C1_11 1.363(6) . ?
C1_11 C2_11 1.356(7) . ?
C1_11 C6_11 1.370(7) . ?
C2_11 C3_11 1.371(7) . ?
C2_11 H2_11 0.9500 . ?
C3_11 C4_11 1.386(7) . ?
C3_11 H3_11 0.9500 . ?
C4_11 C5_11 1.368(7) . ?
C4_11 H4_11 0.9500 . ?
C5_11 C6_11 1.368(7) . ?
C5_11 H5_11 0.9500 . ?
C6_11 H6_11 0.9500 . ?
F1_12 C1_12 1.346(7) . ?
C1_12 C6_12 1.366(8) . ?
C1_12 C2_12 1.367(8) . ?
C2_12 C3_12 1.382(8) . ?
C2_12 H2_12 0.9500 . ?
C3_12 C4_12 1.385(8) . ?
C3_12 H3_12 0.9500 . ?
C4_12 C5_12 1.344(9) . ?
C4_12 H4_12 0.9500 . ?
C5_12 C6_12 1.382(9) . ?
C5_12 H5_12 0.9500 . ?
C6_12 H6_12 0.9500 . ?
F1_17 C1_17 1.43(3) . ?
C1_17 C6_17 1.360(16) . ?
C1_17 C2_17 1.371(16) . ?
C2_17 C3_17 1.372(16) . ?
C2_17 H2_17 0.9500 . ?
C3_17 C4_17 1.384(16) . ?
C3_17 H3_17 0.9500 . ?
C4_17 C5_17 1.366(16) . ?
C4_17 H4_17 0.9500 . ?
C5_17 C6_17 1.366(16) . ?
C5_17 H5_17 0.9500 . ?
C6_17 H6_17 0.9500 . ?
F1_13 C1_13 1.361(6) . ?
C1_13 C6_13 1.337(6) . ?
C1_13 C2_13 1.367(7) . ?
C2_13 C3_13 1.373(8) . ?
C2_13 H2_13 0.9500 . ?
C3_13 C4_13 1.380(8) . ?
C3_13 H3_13 0.9500 . ?
C4_13 C5_13 1.356(7) . ?
C4_13 H4_13 0.9500 . ?
C5_13 C6_13 1.362(6) . ?
C5_13 H5_13 0.9500 . ?
C6_13 H6_13 0.9500 . ?
F1_14 C1_14 1.30(3) . ?
C1_14 C2_14 1.365(15) . ?
C1_14 C6_14 1.372(15) . ?
C2_14 C3_14 1.376(15) . ?
C2_14 H2_14 0.9500 . ?
C3_14 C4_14 1.388(15) . ?
C3_14 H3_14 0.9500 . ?
C4_14 C5_14 1.369(15) . ?
C4_14 H4_14 0.9500 . ?
C5_14 C6_14 1.385(15) . ?
C5_14 H5_14 0.9500 . ?
C6_14 H6_14 0.9500 . ?
F1_15 C1_15 1.361(14) . ?
C1_15 C6_15 1.356(11) . ?
C1_15 C2_15 1.374(11) . ?
C2_15 C3_15 1.383(10) . ?
C2_15 H2_15 0.9500 . ?
C3_15 C4_15 1.401(10) . ?
C3_15 H3_15 0.9500 . ?
C4_15 C5_15 1.385(10) . ?
C4_15 H4_15 0.9500 . ?
C5_15 C6_15 1.384(10) . ?
C5_15 H5_15 0.9500 . ?
C6_15 H6_15 0.9500 . ?
 
loop_
 _geom_angle_atom_site_label_1
 _geom_angle_atom_site_label_2
 _geom_angle_atom_site_label_3
 _geom_angle
 _geom_angle_site_symmetry_1
 _geom_angle_site_symmetry_3
 _geom_angle_publ_flag
N2_9 In1 N2_10 98.25(11) . . ?
N2_9 In1 N1_9 71.50(12) . . ?
N2_10 In1 N1_9 85.64(11) . . ?
N2_9 In1 N1_10 87.23(12) . . ?
N2_10 In1 N1_10 71.36(12) . . ?
N1_9 In1 N1_10 146.16(12) . . ?
N2_9 In1 Ag1 128.73(8) . . ?
N2_10 In1 Ag1 133.02(8) . . ?
N1_9 In1 Ag1 106.69(8) . . ?
N1_10 In1 Ag1 107.15(8) . . ?
C5_14 Ag1 C6_14 32.7(8) . . ?
C5_14 Ag1 In1 174.8(8) . . ?
C4_15 Ag1 In1 174.3(4) . . ?
C6_14 Ag1 In1 150.3(8) . . ?
C4_15 Ag1 C5_15 31.5(4) . . ?
In1 Ag1 C5_15 153.4(4) . . ?
C5_14 Ag1 C4_14 30.7(7) . . ?
C6_14 Ag1 C4_14 54.5(10) . . ?
In1 Ag1 C4_14 150.7(8) . . ?
O1_3 Al1 O1_4 109.04(14) . . ?
O1_3 Al1 O1_1 112.28(14) . . ?
O1_4 Al1 O1_1 108.00(13) . . ?
O1_3 Al1 O1_2 106.50(14) . . ?
O1_4 Al1 O1_2 111.63(14) . . ?
O1_1 Al1 O1_2 109.43(13) . . ?
O1_16 Al2 O1_5 109.2(15) . . ?
O1_16 Al2 O1_8 108.2(12) . . ?
O1_5 Al2 O1_8 107.61(15) . . ?
O1_5 Al2 O1_7 113.7(5) . . ?
O1_8 Al2 O1_7 107.2(4) . . ?
O1_16 Al2 O1_6 110.9(11) . . ?
O1_5 Al2 O1_6 106.65(14) . . ?
O1_8 Al2 O1_6 114.22(15) . . ?
O1_7 Al2 O1_6 107.6(4) . . ?
C1_1 O1_1 Al1 146.6(2) . . ?
O1_1 C1_1 C4_1 108.4(3) . . ?
O1_1 C1_1 C3_1 110.8(3) . . ?
C4_1 C1_1 C3_1 108.9(3) . . ?
O1_1 C1_1 C2_1 111.0(3) . . ?
C4_1 C1_1 C2_1 108.7(3) . . ?
C3_1 C1_1 C2_1 109.0(3) . . ?
F2_1 C2_1 F3_1 107.7(3) . . ?
F2_1 C2_1 F1_1 107.3(4) . . ?
F3_1 C2_1 F1_1 107.6(3) . . ?
F2_1 C2_1 C1_1 110.7(3) . . ?
F3_1 C2_1 C1_1 112.5(3) . . ?
F1_1 C2_1 C1_1 110.9(3) . . ?
F6_1 C3_1 F5_1 107.6(3) . . ?
F6_1 C3_1 F4_1 107.3(3) . . ?
F5_1 C3_1 F4_1 106.7(3) . . ?
F6_1 C3_1 C1_1 111.2(3) . . ?
F5_1 C3_1 C1_1 113.2(3) . . ?
F4_1 C3_1 C1_1 110.5(3) . . ?
F9_1 C4_1 F7_1 108.2(4) . . ?
F9_1 C4_1 F8_1 106.5(3) . . ?
F7_1 C4_1 F8_1 107.5(3) . . ?
F9_1 C4_1 C1_1 111.2(3) . . ?
F7_1 C4_1 C1_1 113.1(3) . . ?
F8_1 C4_1 C1_1 110.1(3) . . ?
C1_2 O1_2 Al1 146.8(3) . . ?
O1_2 C1_2 C2_2 111.5(3) . . ?
O1_2 C1_2 C3_2 109.3(3) . . ?
C2_2 C1_2 C3_2 109.0(3) . . ?
O1_2 C1_2 C4_2 108.4(3) . . ?
C2_2 C1_2 C4_2 109.3(3) . . ?
C3_2 C1_2 C4_2 109.3(3) . . ?
F1_2 C2_2 F3_2 107.6(4) . . ?
F1_2 C2_2 F2_2 107.3(4) . . ?
F3_2 C2_2 F2_2 107.2(4) . . ?
F1_2 C2_2 C1_2 111.5(4) . . ?
F3_2 C2_2 C1_2 113.3(3) . . ?
F2_2 C2_2 C1_2 109.8(3) . . ?
F6_2 C3_2 F4_2 106.8(3) . . ?
F6_2 C3_2 F5_2 107.4(3) . . ?
F4_2 C3_2 F5_2 107.1(3) . . ?
F6_2 C3_2 C1_2 110.8(3) . . ?
F4_2 C3_2 C1_2 111.3(3) . . ?
F5_2 C3_2 C1_2 113.2(3) . . ?
F9_2 C4_2 F8_2 107.5(4) . . ?
F9_2 C4_2 F7_2 108.0(3) . . ?
F8_2 C4_2 F7_2 107.4(3) . . ?
F9_2 C4_2 C1_2 110.7(3) . . ?
F8_2 C4_2 C1_2 111.3(3) . . ?
F7_2 C4_2 C1_2 111.8(4) . . ?
C1_3 O1_3 Al1 148.6(3) . . ?
O1_3 C1_3 C3_3 110.3(3) . . ?
O1_3 C1_3 C4_3 107.2(3) . . ?
C3_3 C1_3 C4_3 110.0(3) . . ?
O1_3 C1_3 C2_3 111.0(3) . . ?
C3_3 C1_3 C2_3 109.7(3) . . ?
C4_3 C1_3 C2_3 108.7(3) . . ?
F1_3 C2_3 F3_3 107.9(4) . . ?
F1_3 C2_3 F2_3 107.3(4) . . ?
F3_3 C2_3 F2_3 107.5(3) . . ?
F1_3 C2_3 C1_3 111.2(3) . . ?
F3_3 C2_3 C1_3 112.4(4) . . ?
F2_3 C2_3 C1_3 110.4(3) . . ?
F4_3 C3_3 F5_3 107.0(3) . . ?
F4_3 C3_3 F6_3 107.2(3) . . ?
F5_3 C3_3 F6_3 107.0(3) . . ?
F4_3 C3_3 C1_3 111.0(3) . . ?
F5_3 C3_3 C1_3 113.0(3) . . ?
F6_3 C3_3 C1_3 111.3(3) . . ?
F8_3 C4_3 F9_3 107.9(4) . . ?
F8_3 C4_3 F7_3 106.9(4) . . ?
F9_3 C4_3 F7_3 107.7(3) . . ?
F8_3 C4_3 C1_3 111.1(3) . . ?
F9_3 C4_3 C1_3 111.0(3) . . ?
F7_3 C4_3 C1_3 111.9(3) . . ?
C1_4 O1_4 Al1 149.0(3) . . ?
O1_4 C1_4 C2_4 109.9(3) . . ?
O1_4 C1_4 C3_4 107.5(3) . . ?
C2_4 C1_4 C3_4 109.7(3) . . ?
O1_4 C1_4 C4_4 111.4(3) . . ?
C2_4 C1_4 C4_4 109.6(3) . . ?
C3_4 C1_4 C4_4 108.7(3) . . ?
F1_4 C2_4 F2_4 108.1(3) . . ?
F1_4 C2_4 F3_4 107.5(3) . . ?
F2_4 C2_4 F3_4 106.6(3) . . ?
F1_4 C2_4 C1_4 113.3(3) . . ?
F2_4 C2_4 C1_4 110.6(3) . . ?
F3_4 C2_4 C1_4 110.6(3) . . ?
F4_4 C3_4 F6_4 107.2(3) . . ?
F4_4 C3_4 F5_4 106.7(3) . . ?
F6_4 C3_4 F5_4 107.2(3) . . ?
F4_4 C3_4 C1_4 110.9(3) . . ?
F6_4 C3_4 C1_4 111.6(3) . . ?
F5_4 C3_4 C1_4 112.9(3) . . ?
F8_4 C4_4 F9_4 106.7(3) . . ?
F8_4 C4_4 F7_4 107.4(3) . . ?
F9_4 C4_4 F7_4 106.9(3) . . ?
F8_4 C4_4 C1_4 111.2(3) . . ?
F9_4 C4_4 C1_4 111.4(3) . . ?
F7_4 C4_4 C1_4 112.9(3) . . ?
C1_5 O1_5 Al2 149.3(3) . . ?
O1_5 C1_5 C3_5 111.9(3) . . ?
O1_5 C1_5 C4_5 110.8(4) . . ?
C3_5 C1_5 C4_5 109.5(4) . . ?
O1_5 C1_5 C2_5 106.6(3) . . ?
C3_5 C1_5 C2_5 108.9(4) . . ?
C4_5 C1_5 C2_5 109.0(3) . . ?
F2_5 C2_5 F3_5 107.1(3) . . ?
F2_5 C2_5 F1_5 107.5(3) . . ?
F3_5 C2_5 F1_5 107.1(4) . . ?
F2_5 C2_5 C1_5 111.1(4) . . ?
F3_5 C2_5 C1_5 111.0(3) . . ?
F1_5 C2_5 C1_5 112.7(4) . . ?
F6_5 C3_5 F4_5 107.2(4) . . ?
F6_5 C3_5 F5_5 107.3(4) . . ?
F4_5 C3_5 F5_5 107.2(4) . . ?
F6_5 C3_5 C1_5 111.1(4) . . ?
F4_5 C3_5 C1_5 111.3(4) . . ?
F5_5 C3_5 C1_5 112.4(4) . . ?
F9_5 C4_5 F8_5 107.2(4) . . ?
F9_5 C4_5 F7_5 107.9(4) . . ?
F8_5 C4_5 F7_5 107.0(4) . . ?
F9_5 C4_5 C1_5 111.6(4) . . ?
F8_5 C4_5 C1_5 110.4(4) . . ?
F7_5 C4_5 C1_5 112.5(4) . . ?
C1_6 O1_6 Al2 148.5(3) . . ?
O1_6 C1_6 C4_6 110.0(3) . . ?
O1_6 C1_6 C2_6 108.9(3) . . ?
C4_6 C1_6 C2_6 108.7(3) . . ?
O1_6 C1_6 C3_6 111.4(3) . . ?
C4_6 C1_6 C3_6 109.1(3) . . ?
C2_6 C1_6 C3_6 108.7(3) . . ?
F1_6 C2_6 F3_6 107.6(4) . . ?
F1_6 C2_6 F2_6 107.5(3) . . ?
F3_6 C2_6 F2_6 107.9(3) . . ?
F1_6 C2_6 C1_6 110.9(3) . . ?
F3_6 C2_6 C1_6 112.1(3) . . ?
F2_6 C2_6 C1_6 110.6(3) . . ?
F6_6 C3_6 F4_6 107.9(3) . . ?
F6_6 C3_6 F5_6 107.4(3) . . ?
F4_6 C3_6 F5_6 106.7(3) . . ?
F6_6 C3_6 C1_6 111.8(3) . . ?
F4_6 C3_6 C1_6 110.8(3) . . ?
F5_6 C3_6 C1_6 112.0(3) . . ?
F9_6 C4_6 F8_6 107.4(3) . . ?
F9_6 C4_6 F7_6 107.7(3) . . ?
F8_6 C4_6 F7_6 107.8(3) . . ?
F9_6 C4_6 C1_6 110.6(3) . . ?
F8_6 C4_6 C1_6 112.9(3) . . ?
F7_6 C4_6 C1_6 110.2(3) . . ?
C1_7 O1_7 Al2 147.5(8) . . ?
O1_7 C1_7 C4_7 111.0(7) . . ?
O1_7 C1_7 C3_7 110.0(7) . . ?
C4_7 C1_7 C3_7 111.0(6) . . ?
O1_7 C1_7 C2_7 107.1(6) . . ?
C4_7 C1_7 C2_7 107.9(6) . . ?
C3_7 C1_7 C2_7 109.8(6) . . ?
F1_7 C2_7 F3_7 108.2(7) . . ?
F1_7 C2_7 F2_7 106.7(6) . . ?
F3_7 C2_7 F2_7 106.7(6) . . ?
F1_7 C2_7 C1_7 115.2(7) . . ?
F3_7 C2_7 C1_7 113.4(8) . . ?
F2_7 C2_7 C1_7 106.0(7) . . ?
F4_7 C3_7 F5_7 108.1(7) . . ?
F4_7 C3_7 F6_7 110.3(6) . . ?
F5_7 C3_7 F6_7 105.1(6) . . ?
F4_7 C3_7 C1_7 111.5(6) . . ?
F5_7 C3_7 C1_7 114.2(6) . . ?
F6_7 C3_7 C1_7 107.4(6) . . ?
F8_7 C4_7 F7_7 110.5(7) . . ?
F8_7 C4_7 F9_7 103.3(7) . . ?
F7_7 C4_7 F9_7 105.5(6) . . ?
F8_7 C4_7 C1_7 112.9(7) . . ?
F7_7 C4_7 C1_7 111.8(7) . . ?
F9_7 C4_7 C1_7 112.4(7) . . ?
C1_16 O1_16 Al2 149(2) . . ?
O1_16 C1_16 C4_16 110.6(17) . . ?
O1_16 C1_16 C3_16 107.5(14) . . ?
C4_16 C1_16 C3_16 111.2(12) . . ?
O1_16 C1_16 C2_16 109.4(17) . . ?
C4_16 C1_16 C2_16 108.3(12) . . ?
C3_16 C1_16 C2_16 109.8(12) . . ?
F1_16 C2_16 F2_16 108.4(17) . . ?
F1_16 C2_16 F3_16 107.4(16) . . ?
F2_16 C2_16 F3_16 106.9(15) . . ?
F1_16 C2_16 C1_16 112.7(18) . . ?
F2_16 C2_16 C1_16 113.2(15) . . ?
F3_16 C2_16 C1_16 107.9(15) . . ?
F5_16 C3_16 F6_16 108.2(17) . . ?
F5_16 C3_16 F4_16 106.9(15) . . ?
F6_16 C3_16 F4_16 107.3(17) . . ?
F5_16 C3_16 C1_16 97.5(14) . . ?
F6_16 C3_16 C1_16 116(2) . . ?
F4_16 C3_16 C1_16 120.0(18) . . ?
F7_16 C4_16 F8_16 109.6(14) . . ?
F7_16 C4_16 F9_16 112.4(14) . . ?
F8_16 C4_16 F9_16 109.1(14) . . ?
F7_16 C4_16 C1_16 113.6(15) . . ?
F8_16 C4_16 C1_16 107.7(13) . . ?
F9_16 C4_16 C1_16 104.2(13) . . ?
C1_8 O1_8 Al2 147.0(3) . . ?
O1_8 C1_8 C3_8 110.6(3) . . ?
O1_8 C1_8 C2_8 108.2(3) . . ?
C3_8 C1_8 C2_8 109.9(4) . . ?
O1_8 C1_8 C4_8 110.4(3) . . ?
C3_8 C1_8 C4_8 108.9(3) . . ?
C2_8 C1_8 C4_8 108.9(3) . . ?
F3_8 C2_8 F2_8 108.2(4) . . ?
F3_8 C2_8 F1_8 107.3(4) . . ?
F2_8 C2_8 F1_8 106.9(4) . . ?
F3_8 C2_8 C1_8 110.8(4) . . ?
F2_8 C2_8 C1_8 111.5(4) . . ?
F1_8 C2_8 C1_8 112.0(4) . . ?
F4_8 C3_8 F6_8 107.0(4) . . ?
F4_8 C3_8 F5_8 107.1(3) . . ?
F6_8 C3_8 F5_8 106.4(3) . . ?
F4_8 C3_8 C1_8 111.4(4) . . ?
F6_8 C3_8 C1_8 111.4(4) . . ?
F5_8 C3_8 C1_8 113.2(4) . . ?
F9_8 C4_8 F8_8 106.3(3) . . ?
F9_8 C4_8 F7_8 107.0(3) . . ?
F8_8 C4_8 F7_8 107.5(3) . . ?
F9_8 C4_8 C1_8 111.9(3) . . ?
F8_8 C4_8 C1_8 110.9(3) . . ?
F7_8 C4_8 C1_8 112.9(3) . . ?
C1_9 N1_9 C12_9 118.3(4) . . ?
C1_9 N1_9 In1 126.3(3) . . ?
C12_9 N1_9 In1 114.9(3) . . ?
C10_9 N2_9 C11_9 118.4(4) . . ?
C10_9 N2_9 In1 124.6(3) . . ?
C11_9 N2_9 In1 116.9(3) . . ?
N1_9 C1_9 C2_9 123.6(4) . . ?
N1_9 C1_9 H1_9 118.2 . . ?
C2_9 C1_9 H1_9 118.2 . . ?
C3_9 C2_9 C1_9 118.5(4) . . ?
C3_9 C2_9 H2_9 120.7 . . ?
C1_9 C2_9 H2_9 120.7 . . ?
C2_9 C3_9 C4_9 120.8(4) . . ?
C2_9 C3_9 H3_9 119.6 . . ?
C4_9 C3_9 H3_9 119.6 . . ?
C3_9 C4_9 C5_9 124.4(4) . . ?
C3_9 C4_9 C12_9 116.8(4) . . ?
C5_9 C4_9 C12_9 118.8(4) . . ?
C6_9 C5_9 C4_9 121.4(5) . . ?
C6_9 C5_9 H5_9 119.3 . . ?
C4_9 C5_9 H5_9 119.3 . . ?
C5_9 C6_9 C7_9 121.3(5) . . ?
C5_9 C6_9 H6_9 119.3 . . ?
C7_9 C6_9 H6_9 119.3 . . ?
C8_9 C7_9 C11_9 117.0(4) . . ?
C8_9 C7_9 C6_9 123.6(4) . . ?
C11_9 C7_9 C6_9 119.5(4) . . ?
C9_9 C8_9 C7_9 121.0(4) . . ?
C9_9 C8_9 H8_9 119.5 . . ?
C7_9 C8_9 H8_9 119.5 . . ?
C8_9 C9_9 C10_9 118.4(5) . . ?
C8_9 C9_9 H9_9 120.8 . . ?
C10_9 C9_9 H9_9 120.8 . . ?
N2_9 C10_9 C9_9 122.8(4) . . ?
N2_9 C10_9 H10_9 118.6 . . ?
C9_9 C10_9 H10_9 118.6 . . ?
N2_9 C11_9 C7_9 122.5(4) . . ?
N2_9 C11_9 C12_9 118.3(4) . . ?
C7_9 C11_9 C12_9 119.2(4) . . ?
N1_9 C12_9 C4_9 122.0(4) . . ?
N1_9 C12_9 C11_9 118.3(4) . . ?
C4_9 C12_9 C11_9 119.7(4) . . ?
C1_10 N1_10 C12_10 118.2(4) . . ?
C1_10 N1_10 In1 126.1(3) . . ?
C12_10 N1_10 In1 114.9(3) . . ?
C10_10 N2_10 C11_10 118.4(3) . . ?
C10_10 N2_10 In1 125.0(3) . . ?
C11_10 N2_10 In1 116.4(3) . . ?
N1_10 C1_10 C2_10 123.1(4) . . ?
N1_10 C1_10 H1_10 118.5 . . ?
C2_10 C1_10 H1_10 118.5 . . ?
C3_10 C2_10 C1_10 118.7(4) . . ?
C3_10 C2_10 H2_10 120.6 . . ?
C1_10 C2_10 H2_10 120.6 . . ?
C2_10 C3_10 C4_10 120.4(4) . . ?
C2_10 C3_10 H3_10 119.8 . . ?
C4_10 C3_10 H3_10 119.8 . . ?
C12_10 C4_10 C3_10 116.9(4) . . ?
C12_10 C4_10 C5_10 119.5(4) . . ?
C3_10 C4_10 C5_10 123.6(4) . . ?
C6_10 C5_10 C4_10 121.4(4) . . ?
C6_10 C5_10 H5_10 119.3 . . ?
C4_10 C5_10 H5_10 119.3 . . ?
C5_10 C6_10 C7_10 120.7(4) . . ?
C5_10 C6_10 H6_10 119.7 . . ?
C7_10 C6_10 H6_10 119.7 . . ?
C8_10 C7_10 C11_10 117.4(4) . . ?
C8_10 C7_10 C6_10 123.0(4) . . ?
C11_10 C7_10 C6_10 119.6(4) . . ?
C9_10 C8_10 C7_10 119.8(4) . . ?
C9_10 C8_10 H8_10 120.1 . . ?
C7_10 C8_10 H8_10 120.1 . . ?
C8_10 C9_10 C10_10 119.7(4) . . ?
C8_10 C9_10 H9_10 120.1 . . ?
C10_10 C9_10 H9_10 120.1 . . ?
N2_10 C10_10 C9_10 123.0(4) . . ?
N2_10 C10_10 H10_10 118.5 . . ?
C9_10 C10_10 H10_10 118.5 . . ?
N2_10 C11_10 C7_10 121.7(4) . . ?
N2_10 C11_10 C12_10 119.3(4) . . ?
C7_10 C11_10 C12_10 119.0(4) . . ?
N1_10 C12_10 C4_10 122.7(4) . . ?
N1_10 C12_10 C11_10 117.4(4) . . ?
C4_10 C12_10 C11_10 119.9(4) . . ?
C2_11 C1_11 F1_11 119.2(5) . . ?
C2_11 C1_11 C6_11 123.5(6) . . ?
F1_11 C1_11 C6_11 117.3(5) . . ?
C1_11 C2_11 C3_11 117.6(5) . . ?
C1_11 C2_11 H2_11 121.2 . . ?
C3_11 C2_11 H2_11 121.2 . . ?
C2_11 C3_11 C4_11 120.8(5) . . ?
C2_11 C3_11 H3_11 119.6 . . ?
C4_11 C3_11 H3_11 119.6 . . ?
C5_11 C4_11 C3_11 119.4(6) . . ?
C5_11 C4_11 H4_11 120.3 . . ?
C3_11 C4_11 H4_11 120.3 . . ?
C4_11 C5_11 C6_11 120.8(6) . . ?
C4_11 C5_11 H5_11 119.6 . . ?
C6_11 C5_11 H5_11 119.6 . . ?
C5_11 C6_11 C1_11 117.9(6) . . ?
C5_11 C6_11 H6_11 121.1 . . ?
C1_11 C6_11 H6_11 121.1 . . ?
F1_12 C1_12 C6_12 124.7(6) . . ?
F1_12 C1_12 C2_12 112.8(6) . . ?
C6_12 C1_12 C2_12 122.6(6) . . ?
C1_12 C2_12 C3_12 118.2(6) . . ?
C1_12 C2_12 H2_12 120.9 . . ?
C3_12 C2_12 H2_12 120.9 . . ?
C2_12 C3_12 C4_12 119.6(6) . . ?
C2_12 C3_12 H3_12 120.2 . . ?
C4_12 C3_12 H3_12 120.2 . . ?
C5_12 C4_12 C3_12 120.8(7) . . ?
C5_12 C4_12 H4_12 119.6 . . ?
C3_12 C4_12 H4_12 119.6 . . ?
C4_12 C5_12 C6_12 120.6(7) . . ?
C4_12 C5_12 H5_12 119.7 . . ?
C6_12 C5_12 H5_12 119.7 . . ?
C1_12 C6_12 C5_12 118.2(7) . . ?
C1_12 C6_12 H6_12 120.9 . . ?
C5_12 C6_12 H6_12 120.9 . . ?
C6_17 C1_17 C2_17 122(2) . . ?
C6_17 C1_17 F1_17 88(2) . . ?
C2_17 C1_17 F1_17 150(3) . . ?
C1_17 C2_17 C3_17 119.4(19) . . ?
C1_17 C2_17 H2_17 120.3 . . ?
C3_17 C2_17 H2_17 120.3 . . ?
C2_17 C3_17 C4_17 119.0(18) . . ?
C2_17 C3_17 H3_17 120.5 . . ?
C4_17 C3_17 H3_17 120.5 . . ?
C5_17 C4_17 C3_17 119.6(19) . . ?
C5_17 C4_17 H4_17 120.2 . . ?
C3_17 C4_17 H4_17 120.2 . . ?
C4_17 C5_17 C6_17 121(2) . . ?
C4_17 C5_17 H5_17 119.3 . . ?
C6_17 C5_17 H5_17 119.3 . . ?
C1_17 C6_17 C5_17 118(2) . . ?
C1_17 C6_17 H6_17 120.9 . . ?
C5_17 C6_17 H6_17 120.9 . . ?
C6_13 C1_13 F1_13 118.3(5) . . ?
C6_13 C1_13 C2_13 122.9(5) . . ?
F1_13 C1_13 C2_13 118.8(5) . . ?
C1_13 C2_13 C3_13 117.5(5) . . ?
C1_13 C2_13 H2_13 121.2 . . ?
C3_13 C2_13 H2_13 121.2 . . ?
C2_13 C3_13 C4_13 120.4(5) . . ?
C2_13 C3_13 H3_13 119.8 . . ?
C4_13 C3_13 H3_13 119.8 . . ?
C5_13 C4_13 C3_13 119.5(6) . . ?
C5_13 C4_13 H4_13 120.2 . . ?
C3_13 C4_13 H4_13 120.2 . . ?
C4_13 C5_13 C6_13 120.5(5) . . ?
C4_13 C5_13 H5_13 119.7 . . ?
C6_13 C5_13 H5_13 119.7 . . ?
C1_13 C6_13 C5_13 119.2(5) . . ?
C1_13 C6_13 H6_13 120.4 . . ?
C5_13 C6_13 H6_13 120.4 . . ?
F1_14 C1_14 C2_14 125(2) . . ?
F1_14 C1_14 C6_14 113(2) . . ?
C2_14 C1_14 C6_14 121.4(19) . . ?
C1_14 C2_14 C3_14 119.9(18) . . ?
C1_14 C2_14 H2_14 120.0 . . ?
C3_14 C2_14 H2_14 120.0 . . ?
C2_14 C3_14 C4_14 119.7(18) . . ?
C2_14 C3_14 H3_14 120.1 . . ?
C4_14 C3_14 H3_14 120.1 . . ?
C5_14 C4_14 C3_14 119.4(19) . . ?
C5_14 C4_14 Ag1 59(3) . . ?
C3_14 C4_14 Ag1 100(2) . . ?
C5_14 C4_14 H4_14 120.3 . . ?
C3_14 C4_14 H4_14 120.3 . . ?
Ag1 C4_14 H4_14 110.0 . . ?
C4_14 C5_14 C6_14 121(2) . . ?
C4_14 C5_14 Ag1 90(3) . . ?
C6_14 C5_14 Ag1 84(3) . . ?
C4_14 C5_14 H5_14 119.4 . . ?
C6_14 C5_14 H5_14 119.4 . . ?
Ag1 C5_14 H5_14 96.5 . . ?
C1_14 C6_14 C5_14 118.3(19) . . ?
C1_14 C6_14 Ag1 99(2) . . ?
C5_14 C6_14 Ag1 64(3) . . ?
C1_14 C6_14 H6_14 120.8 . . ?
C5_14 C6_14 H6_14 120.8 . . ?
Ag1 C6_14 H6_14 105.7 . . ?
C6_15 C1_15 F1_15 121.5(10) . . ?
C6_15 C1_15 C2_15 122.9(10) . . ?
F1_15 C1_15 C2_15 115.6(10) . . ?
C1_15 C2_15 C3_15 118.0(10) . . ?
C1_15 C2_15 H2_15 121.0 . . ?
C3_15 C2_15 H2_15 121.0 . . ?
C2_15 C3_15 C4_15 120.2(11) . . ?
C2_15 C3_15 H3_15 119.9 . . ?
C4_15 C3_15 H3_15 119.9 . . ?
C5_15 C4_15 C3_15 119.8(11) . . ?
C5_15 C4_15 Ag1 82.3(13) . . ?
C3_15 C4_15 Ag1 88.0(14) . . ?
C5_15 C4_15 H4_15 120.1 . . ?
C3_15 C4_15 H4_15 120.1 . . ?
Ag1 C4_15 H4_15 99.7 . . ?
C6_15 C5_15 C4_15 119.5(11) . . ?
C6_15 C5_15 Ag1 97.0(10) . . ?
C4_15 C5_15 Ag1 66.2(13) . . ?
C6_15 C5_15 H5_15 120.2 . . ?
C4_15 C5_15 H5_15 120.2 . . ?
Ag1 C5_15 H5_15 106.3 . . ?
C1_15 C6_15 C5_15 119.5(11) . . ?
C1_15 C6_15 H6_15 120.2 . . ?
C5_15 C6_15 H6_15 120.2 . . ?
 
loop_
 _geom_torsion_atom_site_label_1
 _geom_torsion_atom_site_label_2
 _geom_torsion_atom_site_label_3
 _geom_torsion_atom_site_label_4
 _geom_torsion
 _geom_torsion_site_symmetry_1
 _geom_torsion_site_symmetry_2
 _geom_torsion_site_symmetry_3
 _geom_torsion_site_symmetry_4
 _geom_torsion_publ_flag
O1_3 Al1 O1_1 C1_1 -82.3(5) . . . . ?
O1_4 Al1 O1_1 C1_1 38.0(5) . . . . ?
O1_2 Al1 O1_1 C1_1 159.7(4) . . . . ?
Al1 O1_1 C1_1 C4_1 167.9(4) . . . . ?
Al1 O1_1 C1_1 C3_1 -72.6(5) . . . . ?
Al1 O1_1 C1_1 C2_1 48.6(6) . . . . ?
O1_1 C1_1 C2_1 F2_1 -43.1(5) . . . . ?
C4_1 C1_1 C2_1 F2_1 -162.2(3) . . . . ?
C3_1 C1_1 C2_1 F2_1 79.3(4) . . . . ?
O1_1 C1_1 C2_1 F3_1 -163.6(3) . . . . ?
C4_1 C1_1 C2_1 F3_1 77.3(4) . . . . ?
C3_1 C1_1 C2_1 F3_1 -41.3(5) . . . . ?
O1_1 C1_1 C2_1 F1_1 75.9(4) . . . . ?
C4_1 C1_1 C2_1 F1_1 -43.2(4) . . . . ?
C3_1 C1_1 C2_1 F1_1 -161.8(3) . . . . ?
O1_1 C1_1 C3_1 F6_1 -39.3(5) . . . . ?
C4_1 C1_1 C3_1 F6_1 79.8(4) . . . . ?
C2_1 C1_1 C3_1 F6_1 -161.7(3) . . . . ?
O1_1 C1_1 C3_1 F5_1 -160.7(3) . . . . ?
C4_1 C1_1 C3_1 F5_1 -41.5(5) . . . . ?
C2_1 C1_1 C3_1 F5_1 76.9(4) . . . . ?
O1_1 C1_1 C3_1 F4_1 79.7(4) . . . . ?
C4_1 C1_1 C3_1 F4_1 -161.2(3) . . . . ?
C2_1 C1_1 C3_1 F4_1 -42.7(4) . . . . ?
O1_1 C1_1 C4_1 F9_1 -44.1(5) . . . . ?
C3_1 C1_1 C4_1 F9_1 -164.7(3) . . . . ?
C2_1 C1_1 C4_1 F9_1 76.6(4) . . . . ?
O1_1 C1_1 C4_1 F7_1 -166.1(3) . . . . ?
C3_1 C1_1 C4_1 F7_1 73.3(4) . . . . ?
C2_1 C1_1 C4_1 F7_1 -45.3(5) . . . . ?
O1_1 C1_1 C4_1 F8_1 73.7(4) . . . . ?
C3_1 C1_1 C4_1 F8_1 -47.0(4) . . . . ?
C2_1 C1_1 C4_1 F8_1 -165.6(3) . . . . ?
O1_3 Al1 O1_2 C1_2 -166.2(5) . . . . ?
O1_4 Al1 O1_2 C1_2 74.9(5) . . . . ?
O1_1 Al1 O1_2 C1_2 -44.6(5) . . . . ?
Al1 O1_2 C1_2 C2_2 -50.0(6) . . . . ?
Al1 O1_2 C1_2 C3_2 70.6(6) . . . . ?
Al1 O1_2 C1_2 C4_2 -170.3(4) . . . . ?
O1_2 C1_2 C2_2 F1_2 -76.5(4) . . . . ?
C3_2 C1_2 C2_2 F1_2 162.7(3) . . . . ?
C4_2 C1_2 C2_2 F1_2 43.2(4) . . . . ?
O1_2 C1_2 C2_2 F3_2 162.0(3) . . . . ?
C3_2 C1_2 C2_2 F3_2 41.2(5) . . . . ?
C4_2 C1_2 C2_2 F3_2 -78.3(4) . . . . ?
O1_2 C1_2 C2_2 F2_2 42.2(5) . . . . ?
C3_2 C1_2 C2_2 F2_2 -78.6(4) . . . . ?
C4_2 C1_2 C2_2 F2_2 162.0(3) . . . . ?
O1_2 C1_2 C3_2 F6_2 43.1(4) . . . . ?
C2_2 C1_2 C3_2 F6_2 165.2(3) . . . . ?
C4_2 C1_2 C3_2 F6_2 -75.4(4) . . . . ?
O1_2 C1_2 C3_2 F4_2 -75.5(4) . . . . ?
C2_2 C1_2 C3_2 F4_2 46.5(4) . . . . ?
C4_2 C1_2 C3_2 F4_2 166.0(3) . . . . ?
O1_2 C1_2 C3_2 F5_2 163.8(3) . . . . ?
C2_2 C1_2 C3_2 F5_2 -74.2(4) . . . . ?
C4_2 C1_2 C3_2 F5_2 45.3(5) . . . . ?
O1_2 C1_2 C4_2 F9_2 44.6(5) . . . . ?
C2_2 C1_2 C4_2 F9_2 -77.1(4) . . . . ?
C3_2 C1_2 C4_2 F9_2 163.7(3) . . . . ?
O1_2 C1_2 C4_2 F8_2 -74.9(4) . . . . ?
C2_2 C1_2 C4_2 F8_2 163.4(3) . . . . ?
C3_2 C1_2 C4_2 F8_2 44.1(5) . . . . ?
O1_2 C1_2 C4_2 F7_2 165.0(3) . . . . ?
C2_2 C1_2 C4_2 F7_2 43.4(4) . . . . ?
C3_2 C1_2 C4_2 F7_2 -75.9(4) . . . . ?
O1_4 Al1 O1_3 C1_3 156.9(5) . . . . ?
O1_1 Al1 O1_3 C1_3 -83.5(5) . . . . ?
O1_2 Al1 O1_3 C1_3 36.3(5) . . . . ?
Al1 O1_3 C1_3 C3_3 69.2(6) . . . . ?
Al1 O1_3 C1_3 C4_3 -171.1(4) . . . . ?
Al1 O1_3 C1_3 C2_3 -52.6(6) . . . . ?
O1_3 C1_3 C2_3 F1_3 -39.8(5) . . . . ?
C3_3 C1_3 C2_3 F1_3 -161.9(3) . . . . ?
C4_3 C1_3 C2_3 F1_3 77.9(4) . . . . ?
O1_3 C1_3 C2_3 F3_3 -160.8(3) . . . . ?
C3_3 C1_3 C2_3 F3_3 77.0(4) . . . . ?
C4_3 C1_3 C2_3 F3_3 -43.2(5) . . . . ?
O1_3 C1_3 C2_3 F2_3 79.2(4) . . . . ?
C3_3 C1_3 C2_3 F2_3 -42.9(4) . . . . ?
C4_3 C1_3 C2_3 F2_3 -163.2(3) . . . . ?
O1_3 C1_3 C3_3 F4_3 -45.0(5) . . . . ?
C4_3 C1_3 C3_3 F4_3 -163.0(3) . . . . ?
C2_3 C1_3 C3_3 F4_3 77.5(4) . . . . ?
O1_3 C1_3 C3_3 F5_3 -165.3(3) . . . . ?
C4_3 C1_3 C3_3 F5_3 76.7(4) . . . . ?
C2_3 C1_3 C3_3 F5_3 -42.7(5) . . . . ?
O1_3 C1_3 C3_3 F6_3 74.2(4) . . . . ?
C4_3 C1_3 C3_3 F6_3 -43.7(5) . . . . ?
C2_3 C1_3 C3_3 F6_3 -163.2(3) . . . . ?
O1_3 C1_3 C4_3 F8_3 -44.0(4) . . . . ?
C3_3 C1_3 C4_3 F8_3 75.8(4) . . . . ?
C2_3 C1_3 C4_3 F8_3 -164.1(3) . . . . ?
O1_3 C1_3 C4_3 F9_3 76.1(4) . . . . ?
C3_3 C1_3 C4_3 F9_3 -164.1(3) . . . . ?
C2_3 C1_3 C4_3 F9_3 -44.0(4) . . . . ?
O1_3 C1_3 C4_3 F7_3 -163.6(3) . . . . ?
C3_3 C1_3 C4_3 F7_3 -43.7(5) . . . . ?
C2_3 C1_3 C4_3 F7_3 76.4(4) . . . . ?
O1_3 Al1 O1_4 C1_4 -34.3(5) . . . . ?
O1_1 Al1 O1_4 C1_4 -156.5(5) . . . . ?
O1_2 Al1 O1_4 C1_4 83.1(5) . . . . ?
Al1 O1_4 C1_4 C2_4 88.3(5) . . . . ?
Al1 O1_4 C1_4 C3_4 -152.4(4) . . . . ?
Al1 O1_4 C1_4 C4_4 -33.4(7) . . . . ?
O1_4 C1_4 C2_4 F1_4 -171.3(3) . . . . ?
C3_4 C1_4 C2_4 F1_4 70.7(4) . . . . ?
C4_4 C1_4 C2_4 F1_4 -48.5(4) . . . . ?
O1_4 C1_4 C2_4 F2_4 -49.8(4) . . . . ?
C3_4 C1_4 C2_4 F2_4 -167.8(3) . . . . ?
C4_4 C1_4 C2_4 F2_4 72.9(4) . . . . ?
O1_4 C1_4 C2_4 F3_4 68.0(4) . . . . ?
C3_4 C1_4 C2_4 F3_4 -50.1(4) . . . . ?
C4_4 C1_4 C2_4 F3_4 -169.3(3) . . . . ?
O1_4 C1_4 C3_4 F4_4 -46.2(4) . . . . ?
C2_4 C1_4 C3_4 F4_4 73.3(4) . . . . ?
C4_4 C1_4 C3_4 F4_4 -166.9(3) . . . . ?
O1_4 C1_4 C3_4 F6_4 73.4(4) . . . . ?
C2_4 C1_4 C3_4 F6_4 -167.2(3) . . . . ?
C4_4 C1_4 C3_4 F6_4 -47.4(4) . . . . ?
O1_4 C1_4 C3_4 F5_4 -165.8(3) . . . . ?
C2_4 C1_4 C3_4 F5_4 -46.4(5) . . . . ?
C4_4 C1_4 C3_4 F5_4 73.4(4) . . . . ?
O1_4 C1_4 C4_4 F8_4 -44.3(4) . . . . ?
C2_4 C1_4 C4_4 F8_4 -166.1(3) . . . . ?
C3_4 C1_4 C4_4 F8_4 74.0(4) . . . . ?
O1_4 C1_4 C4_4 F9_4 74.6(4) . . . . ?
C2_4 C1_4 C4_4 F9_4 -47.3(4) . . . . ?
C3_4 C1_4 C4_4 F9_4 -167.1(3) . . . . ?
O1_4 C1_4 C4_4 F7_4 -165.0(3) . . . . ?
C2_4 C1_4 C4_4 F7_4 73.1(4) . . . . ?
C3_4 C1_4 C4_4 F7_4 -46.7(4) . . . . ?
O1_16 Al2 O1_5 C1_5 -80.0(12) . . . . ?
O1_8 Al2 O1_5 C1_5 162.8(5) . . . . ?
O1_7 Al2 O1_5 C1_5 -78.6(7) . . . . ?
O1_6 Al2 O1_5 C1_5 39.9(6) . . . . ?
Al2 O1_5 C1_5 C3_5 -65.4(7) . . . . ?
Al2 O1_5 C1_5 C4_5 57.1(7) . . . . ?
Al2 O1_5 C1_5 C2_5 175.6(4) . . . . ?
O1_5 C1_5 C2_5 F2_5 -43.3(5) . . . . ?
C3_5 C1_5 C2_5 F2_5 -164.2(3) . . . . ?
C4_5 C1_5 C2_5 F2_5 76.4(4) . . . . ?
O1_5 C1_5 C2_5 F3_5 75.8(4) . . . . ?
C3_5 C1_5 C2_5 F3_5 -45.1(5) . . . . ?
C4_5 C1_5 C2_5 F3_5 -164.6(4) . . . . ?
O1_5 C1_5 C2_5 F1_5 -164.0(3) . . . . ?
C3_5 C1_5 C2_5 F1_5 75.0(4) . . . . ?
C4_5 C1_5 C2_5 F1_5 -44.4(5) . . . . ?
O1_5 C1_5 C3_5 F6_5 79.3(4) . . . . ?
C4_5 C1_5 C3_5 F6_5 -43.9(5) . . . . ?
C2_5 C1_5 C3_5 F6_5 -163.0(3) . . . . ?
O1_5 C1_5 C3_5 F4_5 -40.1(5) . . . . ?
C4_5 C1_5 C3_5 F4_5 -163.3(4) . . . . ?
C2_5 C1_5 C3_5 F4_5 77.5(4) . . . . ?
O1_5 C1_5 C3_5 F5_5 -160.4(4) . . . . ?
C4_5 C1_5 C3_5 F5_5 76.4(5) . . . . ?
C2_5 C1_5 C3_5 F5_5 -42.8(5) . . . . ?
O1_5 C1_5 C4_5 F9_5 72.8(5) . . . . ?
C3_5 C1_5 C4_5 F9_5 -163.3(4) . . . . ?
C2_5 C1_5 C4_5 F9_5 -44.2(5) . . . . ?
O1_5 C1_5 C4_5 F8_5 -46.2(5) . . . . ?
C3_5 C1_5 C4_5 F8_5 77.7(5) . . . . ?
C2_5 C1_5 C4_5 F8_5 -163.2(4) . . . . ?
O1_5 C1_5 C4_5 F7_5 -165.7(4) . . . . ?
C3_5 C1_5 C4_5 F7_5 -41.8(5) . . . . ?
C2_5 C1_5 C4_5 F7_5 77.3(5) . . . . ?
O1_16 Al2 O1_6 C1_6 -39.8(16) . . . . ?
O1_5 Al2 O1_6 C1_6 -158.6(5) . . . . ?
O1_8 Al2 O1_6 C1_6 82.7(5) . . . . ?
O1_7 Al2 O1_6 C1_6 -36.2(7) . . . . ?
Al2 O1_6 C1_6 C4_6 -76.9(6) . . . . ?
Al2 O1_6 C1_6 C2_6 164.0(4) . . . . ?
Al2 O1_6 C1_6 C3_6 44.2(6) . . . . ?
O1_6 C1_6 C2_6 F1_6 42.6(4) . . . . ?
C4_6 C1_6 C2_6 F1_6 -77.2(4) . . . . ?
C3_6 C1_6 C2_6 F1_6 164.2(3) . . . . ?
O1_6 C1_6 C2_6 F3_6 162.9(3) . . . . ?
C4_6 C1_6 C2_6 F3_6 43.1(5) . . . . ?
C3_6 C1_6 C2_6 F3_6 -75.5(4) . . . . ?
O1_6 C1_6 C2_6 F2_6 -76.5(4) . . . . ?
C4_6 C1_6 C2_6 F2_6 163.6(3) . . . . ?
C3_6 C1_6 C2_6 F2_6 45.0(4) . . . . ?
O1_6 C1_6 C3_6 F6_6 -79.0(4) . . . . ?
C4_6 C1_6 C3_6 F6_6 42.7(5) . . . . ?
C2_6 C1_6 C3_6 F6_6 161.0(3) . . . . ?
O1_6 C1_6 C3_6 F4_6 41.4(5) . . . . ?
C4_6 C1_6 C3_6 F4_6 163.1(3) . . . . ?
C2_6 C1_6 C3_6 F4_6 -78.6(4) . . . . ?
O1_6 C1_6 C3_6 F5_6 160.5(3) . . . . ?
C4_6 C1_6 C3_6 F5_6 -77.9(4) . . . . ?
C2_6 C1_6 C3_6 F5_6 40.5(5) . . . . ?
O1_6 C1_6 C4_6 F9_6 45.3(4) . . . . ?
C2_6 C1_6 C4_6 F9_6 164.4(3) . . . . ?
C3_6 C1_6 C4_6 F9_6 -77.2(4) . . . . ?
O1_6 C1_6 C4_6 F8_6 165.7(3) . . . . ?
C2_6 C1_6 C4_6 F8_6 -75.2(4) . . . . ?
C3_6 C1_6 C4_6 F8_6 43.2(5) . . . . ?
O1_6 C1_6 C4_6 F7_6 -73.7(4) . . . . ?
C2_6 C1_6 C4_6 F7_6 45.4(4) . . . . ?
C3_6 C1_6 C4_6 F7_6 163.8(3) . . . . ?
O1_5 Al2 O1_7 C1_7 -84(2) . . . . ?
O1_8 Al2 O1_7 C1_7 35(2) . . . . ?
O1_6 Al2 O1_7 C1_7 158.0(18) . . . . ?
Al2 O1_7 C1_7 C4_7 45(2) . . . . ?
Al2 O1_7 C1_7 C3_7 -78(2) . . . . ?
Al2 O1_7 C1_7 C2_7 163.0(18) . . . . ?
O1_7 C1_7 C2_7 F1_7 -38.9(10) . . . . ?
C4_7 C1_7 C2_7 F1_7 80.6(8) . . . . ?
C3_7 C1_7 C2_7 F1_7 -158.3(7) . . . . ?
O1_7 C1_7 C2_7 F3_7 -164.4(8) . . . . ?
C4_7 C1_7 C2_7 F3_7 -44.9(8) . . . . ?
C3_7 C1_7 C2_7 F3_7 76.2(8) . . . . ?
O1_7 C1_7 C2_7 F2_7 78.9(9) . . . . ?
C4_7 C1_7 C2_7 F2_7 -161.6(6) . . . . ?
C3_7 C1_7 C2_7 F2_7 -40.5(8) . . . . ?
O1_7 C1_7 C3_7 F4_7 -39.9(9) . . . . ?
C4_7 C1_7 C3_7 F4_7 -163.1(6) . . . . ?
C2_7 C1_7 C3_7 F4_7 77.7(8) . . . . ?
O1_7 C1_7 C3_7 F5_7 -162.8(7) . . . . ?
C4_7 C1_7 C3_7 F5_7 73.9(8) . . . . ?
C2_7 C1_7 C3_7 F5_7 -45.2(8) . . . . ?
O1_7 C1_7 C3_7 F6_7 81.0(8) . . . . ?
C4_7 C1_7 C3_7 F6_7 -42.2(7) . . . . ?
C2_7 C1_7 C3_7 F6_7 -161.4(6) . . . . ?
O1_7 C1_7 C4_7 F8_7 -41.1(10) . . . . ?
C3_7 C1_7 C4_7 F8_7 81.5(8) . . . . ?
C2_7 C1_7 C4_7 F8_7 -158.2(7) . . . . ?
O1_7 C1_7 C4_7 F7_7 -166.4(8) . . . . ?
C3_7 C1_7 C4_7 F7_7 -43.8(8) . . . . ?
C2_7 C1_7 C4_7 F7_7 76.5(8) . . . . ?
O1_7 C1_7 C4_7 F9_7 75.2(9) . . . . ?
C3_7 C1_7 C4_7 F9_7 -162.2(6) . . . . ?
C2_7 C1_7 C4_7 F9_7 -41.9(8) . . . . ?
O1_5 Al2 O1_16 C1_16 -81(6) . . . . ?
O1_8 Al2 O1_16 C1_16 36(6) . . . . ?
O1_6 Al2 O1_16 C1_16 162(5) . . . . ?
Al2 O1_16 C1_16 C4_16 -63(6) . . . . ?
Al2 O1_16 C1_16 C3_16 176(5) . . . . ?
Al2 O1_16 C1_16 C2_16 57(6) . . . . ?
O1_16 C1_16 C2_16 F1_16 -45(2) . . . . ?
C4_16 C1_16 C2_16 F1_16 75.7(19) . . . . ?
C3_16 C1_16 C2_16 F1_16 -162.7(18) . . . . ?
O1_16 C1_16 C2_16 F2_16 -168.4(19) . . . . ?
C4_16 C1_16 C2_16 F2_16 -47.7(18) . . . . ?
C3_16 C1_16 C2_16 F2_16 73.8(18) . . . . ?
O1_16 C1_16 C2_16 F3_16 73(2) . . . . ?
C4_16 C1_16 C2_16 F3_16 -165.9(14) . . . . ?
C3_16 C1_16 C2_16 F3_16 -44.3(18) . . . . ?
O1_16 C1_16 C3_16 F5_16 -71(2) . . . . ?
C4_16 C1_16 C3_16 F5_16 167.3(15) . . . . ?
C2_16 C1_16 C3_16 F5_16 47.5(17) . . . . ?
O1_16 C1_16 C3_16 F6_16 174(2) . . . . ?
C4_16 C1_16 C3_16 F6_16 53(2) . . . . ?
C2_16 C1_16 C3_16 F6_16 -67(2) . . . . ?
O1_16 C1_16 C3_16 F4_16 43(3) . . . . ?
C4_16 C1_16 C3_16 F4_16 -78(2) . . . . ?
C2_16 C1_16 C3_16 F4_16 161.9(16) . . . . ?
O1_16 C1_16 C4_16 F7_16 -39(2) . . . . ?
C3_16 C1_16 C4_16 F7_16 80.8(18) . . . . ?
C2_16 C1_16 C4_16 F7_16 -158.5(15) . . . . ?
O1_16 C1_16 C4_16 F8_16 -160.2(18) . . . . ?
C3_16 C1_16 C4_16 F8_16 -40.8(17) . . . . ?
C2_16 C1_16 C4_16 F8_16 79.9(15) . . . . ?
O1_16 C1_16 C4_16 F9_16 84.1(18) . . . . ?
C3_16 C1_16 C4_16 F9_16 -156.5(14) . . . . ?
C2_16 C1_16 C4_16 F9_16 -35.8(15) . . . . ?
O1_16 Al2 O1_8 C1_8 -159.8(15) . . . . ?
O1_5 Al2 O1_8 C1_8 -42.0(5) . . . . ?
O1_7 Al2 O1_8 C1_8 -164.7(7) . . . . ?
O1_6 Al2 O1_8 C1_8 76.2(5) . . . . ?
Al2 O1_8 C1_8 C3_8 79.3(6) . . . . ?
Al2 O1_8 C1_8 C2_8 -160.4(4) . . . . ?
Al2 O1_8 C1_8 C4_8 -41.4(6) . . . . ?
O1_8 C1_8 C2_8 F3_8 -74.3(4) . . . . ?
C3_8 C1_8 C2_8 F3_8 46.5(5) . . . . ?
C4_8 C1_8 C2_8 F3_8 165.7(3) . . . . ?
O1_8 C1_8 C2_8 F2_8 46.3(5) . . . . ?
C3_8 C1_8 C2_8 F2_8 167.1(4) . . . . ?
C4_8 C1_8 C2_8 F2_8 -73.7(4) . . . . ?
O1_8 C1_8 C2_8 F1_8 166.0(4) . . . . ?
C3_8 C1_8 C2_8 F1_8 -73.2(5) . . . . ?
C4_8 C1_8 C2_8 F1_8 45.9(5) . . . . ?
O1_8 C1_8 C3_8 F4_8 43.2(5) . . . . ?
C2_8 C1_8 C3_8 F4_8 -76.1(4) . . . . ?
C4_8 C1_8 C3_8 F4_8 164.7(4) . . . . ?
O1_8 C1_8 C3_8 F6_8 -76.1(4) . . . . ?
C2_8 C1_8 C3_8 F6_8 164.5(3) . . . . ?
C4_8 C1_8 C3_8 F6_8 45.4(4) . . . . ?
O1_8 C1_8 C3_8 F5_8 164.0(3) . . . . ?
C2_8 C1_8 C3_8 F5_8 44.6(5) . . . . ?
C4_8 C1_8 C3_8 F5_8 -74.5(4) . . . . ?
O1_8 C1_8 C4_8 F9_8 -73.2(4) . . . . ?
C3_8 C1_8 C4_8 F9_8 165.2(3) . . . . ?
C2_8 C1_8 C4_8 F9_8 45.4(4) . . . . ?
O1_8 C1_8 C4_8 F8_8 45.3(5) . . . . ?
C3_8 C1_8 C4_8 F8_8 -76.3(4) . . . . ?
C2_8 C1_8 C4_8 F8_8 163.9(3) . . . . ?
O1_8 C1_8 C4_8 F7_8 166.0(3) . . . . ?
C3_8 C1_8 C4_8 F7_8 44.4(5) . . . . ?
C2_8 C1_8 C4_8 F7_8 -75.4(4) . . . . ?
C12_9 N1_9 C1_9 C2_9 -1.6(6) . . . . ?
In1 N1_9 C1_9 C2_9 -172.6(3) . . . . ?
N1_9 C1_9 C2_9 C3_9 0.3(7) . . . . ?
C1_9 C2_9 C3_9 C4_9 0.5(6) . . . . ?
C2_9 C3_9 C4_9 C5_9 178.7(4) . . . . ?
C2_9 C3_9 C4_9 C12_9 -0.1(6) . . . . ?
C3_9 C4_9 C5_9 C6_9 -176.9(4) . . . . ?
C12_9 C4_9 C5_9 C6_9 1.9(7) . . . . ?
C4_9 C5_9 C6_9 C7_9 -0.5(7) . . . . ?
C5_9 C6_9 C7_9 C8_9 177.6(4) . . . . ?
C5_9 C6_9 C7_9 C11_9 -0.6(7) . . . . ?
C11_9 C7_9 C8_9 C9_9 1.1(6) . . . . ?
C6_9 C7_9 C8_9 C9_9 -177.2(4) . . . . ?
C7_9 C8_9 C9_9 C10_9 -0.9(7) . . . . ?
C11_9 N2_9 C10_9 C9_9 0.0(6) . . . . ?
In1 N2_9 C10_9 C9_9 175.7(3) . . . . ?
C8_9 C9_9 C10_9 N2_9 0.3(7) . . . . ?
C10_9 N2_9 C11_9 C7_9 0.2(6) . . . . ?
In1 N2_9 C11_9 C7_9 -175.8(3) . . . . ?
C10_9 N2_9 C11_9 C12_9 177.6(4) . . . . ?
In1 N2_9 C11_9 C12_9 1.5(5) . . . . ?
C8_9 C7_9 C11_9 N2_9 -0.7(6) . . . . ?
C6_9 C7_9 C11_9 N2_9 177.6(4) . . . . ?
C8_9 C7_9 C11_9 C12_9 -178.1(4) . . . . ?
C6_9 C7_9 C11_9 C12_9 0.2(6) . . . . ?
C1_9 N1_9 C12_9 C4_9 2.0(6) . . . . ?
In1 N1_9 C12_9 C4_9 174.0(3) . . . . ?
C1_9 N1_9 C12_9 C11_9 -175.9(4) . . . . ?
In1 N1_9 C12_9 C11_9 -3.8(4) . . . . ?
C3_9 C4_9 C12_9 N1_9 -1.2(6) . . . . ?
C5_9 C4_9 C12_9 N1_9 179.9(4) . . . . ?
C3_9 C4_9 C12_9 C11_9 176.6(4) . . . . ?
C5_9 C4_9 C12_9 C11_9 -2.3(6) . . . . ?
N2_9 C11_9 C12_9 N1_9 1.7(5) . . . . ?
C7_9 C11_9 C12_9 N1_9 179.1(4) . . . . ?
N2_9 C11_9 C12_9 C4_9 -176.3(4) . . . . ?
C7_9 C11_9 C12_9 C4_9 1.2(6) . . . . ?
C12_10 N1_10 C1_10 C2_10 -2.6(6) . . . . ?
In1 N1_10 C1_10 C2_10 -172.2(3) . . . . ?
N1_10 C1_10 C2_10 C3_10 1.8(7) . . . . ?
C1_10 C2_10 C3_10 C4_10 -0.3(7) . . . . ?
C2_10 C3_10 C4_10 C12_10 -0.2(6) . . . . ?
C2_10 C3_10 C4_10 C5_10 179.6(4) . . . . ?
C12_10 C4_10 C5_10 C6_10 0.3(7) . . . . ?
C3_10 C4_10 C5_10 C6_10 -179.4(4) . . . . ?
C4_10 C5_10 C6_10 C7_10 0.8(7) . . . . ?
C5_10 C6_10 C7_10 C8_10 178.0(4) . . . . ?
C5_10 C6_10 C7_10 C11_10 -1.1(6) . . . . ?
C11_10 C7_10 C8_10 C9_10 -0.6(6) . . . . ?
C6_10 C7_10 C8_10 C9_10 -179.6(4) . . . . ?
C7_10 C8_10 C9_10 C10_10 0.8(6) . . . . ?
C11_10 N2_10 C10_10 C9_10 -0.8(6) . . . . ?
In1 N2_10 C10_10 C9_10 174.0(3) . . . . ?
C8_10 C9_10 C10_10 N2_10 -0.1(7) . . . . ?
C10_10 N2_10 C11_10 C7_10 1.0(6) . . . . ?
In1 N2_10 C11_10 C7_10 -174.3(3) . . . . ?
C10_10 N2_10 C11_10 C12_10 179.6(4) . . . . ?
In1 N2_10 C11_10 C12_10 4.3(5) . . . . ?
C8_10 C7_10 C11_10 N2_10 -0.3(6) . . . . ?
C6_10 C7_10 C11_10 N2_10 178.7(4) . . . . ?
C8_10 C7_10 C11_10 C12_10 -178.9(4) . . . . ?
C6_10 C7_10 C11_10 C12_10 0.1(6) . . . . ?
C1_10 N1_10 C12_10 C4_10 2.1(6) . . . . ?
In1 N1_10 C12_10 C4_10 172.8(3) . . . . ?
C1_10 N1_10 C12_10 C11_10 -177.1(4) . . . . ?
In1 N1_10 C12_10 C11_10 -6.5(4) . . . . ?
C3_10 C4_10 C12_10 N1_10 -0.7(6) . . . . ?
C5_10 C4_10 C12_10 N1_10 179.6(4) . . . . ?
C3_10 C4_10 C12_10 C11_10 178.5(4) . . . . ?
C5_10 C4_10 C12_10 C11_10 -1.3(6) . . . . ?
N2_10 C11_10 C12_10 N1_10 1.6(5) . . . . ?
C7_10 C11_10 C12_10 N1_10 -179.8(3) . . . . ?
N2_10 C11_10 C12_10 C4_10 -177.6(4) . . . . ?
C7_10 C11_10 C12_10 C4_10 1.0(6) . . . . ?
F1_11 C1_11 C2_11 C3_11 -179.4(4) . . . . ?
C6_11 C1_11 C2_11 C3_11 0.4(8) . . . . ?
C1_11 C2_11 C3_11 C4_11 0.1(8) . . . . ?
C2_11 C3_11 C4_11 C5_11 -0.4(8) . . . . ?
C3_11 C4_11 C5_11 C6_11 0.1(9) . . . . ?
C4_11 C5_11 C6_11 C1_11 0.4(9) . . . . ?
C2_11 C1_11 C6_11 C5_11 -0.7(9) . . . . ?
F1_11 C1_11 C6_11 C5_11 179.1(5) . . . . ?
F1_12 C1_12 C2_12 C3_12 179.5(6) . . . . ?
C6_12 C1_12 C2_12 C3_12 -0.2(10) . . . . ?
C1_12 C2_12 C3_12 C4_12 -0.5(11) . . . . ?
C2_12 C3_12 C4_12 C5_12 1.5(13) . . . . ?
C3_12 C4_12 C5_12 C6_12 -1.8(15) . . . . ?
F1_12 C1_12 C6_12 C5_12 -179.8(8) . . . . ?
C2_12 C1_12 C6_12 C5_12 -0.1(12) . . . . ?
C4_12 C5_12 C6_12 C1_12 1.1(14) . . . . ?
C6_17 C1_17 C2_17 C3_17 7(4) . . . . ?
F1_17 C1_17 C2_17 C3_17 -175(3) . . . . ?
C1_17 C2_17 C3_17 C4_17 -9(4) . . . . ?
C2_17 C3_17 C4_17 C5_17 7(5) . . . . ?
C3_17 C4_17 C5_17 C6_17 -3(6) . . . . ?
C2_17 C1_17 C6_17 C5_17 -3(6) . . . . ?
F1_17 C1_17 C6_17 C5_17 178(4) . . . . ?
C4_17 C5_17 C6_17 C1_17 1(7) . . . . ?
C6_13 C1_13 C2_13 C3_13 -0.6(7) . . . . ?
F1_13 C1_13 C2_13 C3_13 177.9(4) . . . . ?
C1_13 C2_13 C3_13 C4_13 0.2(8) . . . . ?
C2_13 C3_13 C4_13 C5_13 0.0(9) . . . . ?
C3_13 C4_13 C5_13 C6_13 0.1(9) . . . . ?
F1_13 C1_13 C6_13 C5_13 -177.8(4) . . . . ?
C2_13 C1_13 C6_13 C5_13 0.7(8) . . . . ?
C4_13 C5_13 C6_13 C1_13 -0.5(8) . . . . ?
F1_14 C1_14 C2_14 C3_14 179.4(19) . . . . ?
C6_14 C1_14 C2_14 C3_14 -2(3) . . . . ?
C1_14 C2_14 C3_14 C4_14 1(4) . . . . ?
C2_14 C3_14 C4_14 C5_14 0(5) . . . . ?
C2_14 C3_14 C4_14 Ag1 -60(3) . . . . ?
C3_14 C4_14 C5_14 C6_14 -1(6) . . . . ?
Ag1 C4_14 C5_14 C6_14 83(4) . . . . ?
C3_14 C4_14 C5_14 Ag1 -84(3) . . . . ?
F1_14 C1_14 C6_14 C5_14 180(3) . . . . ?
C2_14 C1_14 C6_14 C5_14 1(5) . . . . ?
F1_14 C1_14 C6_14 Ag1 -114.9(13) . . . . ?
C2_14 C1_14 C6_14 Ag1 66(2) . . . . ?
C4_14 C5_14 C6_14 C1_14 1(6) . . . . ?
Ag1 C5_14 C6_14 C1_14 87(3) . . . . ?
C4_14 C5_14 C6_14 Ag1 -86(4) . . . . ?
C6_15 C1_15 C2_15 C3_15 0.7(18) . . . . ?
F1_15 C1_15 C2_15 C3_15 179.9(13) . . . . ?
C1_15 C2_15 C3_15 C4_15 1(2) . . . . ?
C2_15 C3_15 C4_15 C5_15 -2(3) . . . . ?
C2_15 C3_15 C4_15 Ag1 -82.4(17) . . . . ?
C3_15 C4_15 C5_15 C6_15 1(3) . . . . ?
Ag1 C4_15 C5_15 C6_15 84.4(17) . . . . ?
C3_15 C4_15 C5_15 Ag1 -83(2) . . . . ?
F1_15 C1_15 C6_15 C5_15 179.0(12) . . . . ?
C2_15 C1_15 C6_15 C5_15 -1.9(17) . . . . ?
C4_15 C5_15 C6_15 C1_15 1(2) . . . . ?
Ag1 C5_15 C6_15 C1_15 67.5(11) . . . . ?
 
_refine_diff_density_max    0.674
_refine_diff_density_min   -0.516
_refine_diff_density_rms    0.075

_shelxl_version_number 2014/6

_shelx_res_file
;
REM Solution 1  R1  0.134  Rweak  0.005,  Alpha = 0.0388  in P2(1)/n
REM Formula:  C82 N6 O30 F51 Al2 In2
TITL P21n in P2(1)/n
CELL  0.71073  16.4785  23.7211  25.2293   90.000   97.519   90.000
ZERR   4.00   0.00080   0.00120   0.00130   0.0000   0.0029   0.0000
LATT  1
SYMM 1/2-X, 1/2+Y, 1/2-Z
SFAC  C  H  N  O  F  AL  IN AG
UNIT 320 144 16 32 304 8 4 4
TEMP -173.140
L.S.  20
SIZE 0.2 0.1 0.1
ACTA
CONF
BOND $H
LIST 4
FMAP 2
PLAN 20
rem RIGU

WGHT    0.035700   20.650900
FVAR       0.14589   0.34607   0.73424   0.80561
IN1   7    0.281205    0.274980    0.234845    11.00000    0.02304    0.01746 =
         0.01940   -0.00066    0.00350    0.00156
AG1   8    0.230080    0.320558    0.144492    11.00000    0.04405    0.02673 =
         0.02501    0.00589    0.00007    0.00535
AL1   6    0.754189    0.380186    0.487907    11.00000    0.01553    0.01426 =
         0.01417   -0.00032    0.00145   -0.00116
AL2   6    0.284475    0.128433    0.553687    11.00000    0.01892    0.01569 =
         0.02135    0.00467    0.00274    0.00019
SADI_CCF3 O1 C1
SADI_CCF3 0.04 O1 C2 O1 C3 O1 C4
SADI_CCF3 C1 C2 C1 C3 C1 C4
SADI_CCF3 0.04 C2 C3 C3 C4 C2 C4
SADI_CCF3 0.1 F1 C1 F2 C1 F3 C1 F4 C1 F5 C1 F6 C1 F7 C1 F8 C1 F9 C1
SADI_CCF3 F1 C2 F2 C2 F3 C2 F4 C3 F5 C3 F6 C3 F7 C4 F8 C4 F9 C4
SADI_CCF3 0.04 F1 F2 F2 F3 F3 F1 F4 F5 F5 F6 F6 F4 F7 F8 F8 F9 F9 F7
SIMU_CCF3 O1 > F9
RIGU_CCF3 O1 > F9

SADI Al1_0 O1_1 Al1_0 O1_2 Al1_0 O1_3 Al1_0 O1_4 Al2_0 O1_5 Al2_0 O1_6 =
 AL2_0 O1_7 AL2_0 O1_8 AL2_0 O1_16
SADI Al1_0 C1_1 Al1_0 C1_2 Al1_0 C1_3 Al1_0 C1_4 Al2_0 C1_5 Al2_0 C1_6 =
 AL2_0 C1_7 AL2_0 C1_8 AL2_0 C1_16

EADP O1_7 O1_16
EADP C1_7 C1_16
EADP F1_7 F5_16
EADP F2_7 F4_16
EADP F3_7 F6_16
EADP F4_7 F7_16
EADP F5_7 F8_16
EADP F6_7 F9_16
EADP F7_7 F2_16
EADP F8_7 F1_16
EADP F9_7 F3_16

RESI 1 CCF3
O1    4    0.661706    0.381904    0.513077    11.00000    0.01514    0.02333 =
         0.01832   -0.00210    0.00257    0.00044
C1    1    0.622864    0.389949    0.556559    11.00000    0.01886    0.01931 =
         0.01871   -0.00009    0.00494    0.00083
C2    1    0.652743    0.444817    0.586405    11.00000    0.03099    0.03060 =
         0.03489   -0.00708    0.01189   -0.00164
F1    5    0.620389    0.490254    0.560307    11.00000    0.05927    0.02002 =
         0.05658   -0.00389    0.01400    0.00261
F2    5    0.733318    0.449431    0.589818    11.00000    0.02864    0.04264 =
         0.04401   -0.01769    0.00563   -0.01473
F3    5    0.632781    0.446762    0.635996    11.00000    0.04491    0.04943 =
         0.03436   -0.02106    0.01643   -0.00570
C3    1    0.637641    0.339505    0.595679    11.00000    0.03253    0.03032 =
         0.02965    0.00328    0.00993    0.00356
F4    5    0.711621    0.343682    0.625124    11.00000    0.03171    0.05776 =
         0.02749    0.01231    0.00495    0.01158
F5    5    0.582645    0.336270    0.630084    11.00000    0.04063    0.04692 =
         0.03499    0.01257    0.01780   -0.00048
F6    5    0.636036    0.291166    0.569558    11.00000    0.06909    0.02237 =
         0.04127    0.00311    0.01110    0.00312
C4    1    0.529911    0.395145    0.537679    11.00000    0.02458    0.03979 =
         0.03049    0.00007    0.00784    0.00115
F7    5    0.488309    0.415250    0.575136    11.00000    0.02299    0.06629 =
         0.03650   -0.00537    0.01151    0.00979
F8    5    0.498528    0.344391    0.523079    11.00000    0.03023    0.05268 =
         0.04177   -0.00713    0.00642   -0.01761
F9    5    0.515534    0.427946    0.495150    11.00000    0.02534    0.04958 =
         0.03662    0.00623    0.00076    0.00846
RESI 0
RESI 2 CCF3
O1    4    0.743427    0.342196    0.428991    11.00000    0.02102    0.02199 =
         0.01772   -0.00582    0.00374   -0.00484
C1    1    0.713204    0.295515    0.402952    11.00000    0.02223    0.02206 =
         0.01763   -0.00600    0.00098   -0.00253
C2    1    0.736833    0.241750    0.435752    11.00000    0.03907    0.02211 =
         0.03530   -0.00724   -0.00692   -0.00412
F1    5    0.814142    0.227530    0.433688    11.00000    0.04320    0.03149 =
         0.06560   -0.00907   -0.01448    0.01183
F2    5    0.728677    0.250683    0.487143    11.00000    0.06914    0.02671 =
         0.02933    0.00482   -0.00390   -0.01068
F3    5    0.690529    0.197363    0.419623    11.00000    0.06255    0.02062 =
         0.05450   -0.00778   -0.00733   -0.00974
C3    1    0.618464    0.299779    0.392134    11.00000    0.02391    0.02813 =
         0.02542   -0.00744    0.00313   -0.00566
F4    5    0.584669    0.290205    0.436232    11.00000    0.03122    0.04752 =
         0.03647   -0.01225    0.01388   -0.01766
F5    5    0.584971    0.263234    0.355128    11.00000    0.02983    0.05151 =
         0.02953   -0.01286   -0.00060   -0.01127
F6    5    0.595454    0.351114    0.375482    11.00000    0.02576    0.03851 =
         0.05934    0.00584    0.00015    0.00544
C4    1    0.748368    0.292019    0.348861    11.00000    0.02465    0.04161 =
         0.02877   -0.00929    0.00269   -0.00173
F7    5    0.737454    0.240765    0.326648    11.00000    0.04305    0.05040 =
         0.04033   -0.02719    0.00760   -0.00183
F8    5    0.712530    0.328953    0.313989    11.00000    0.04844    0.05507 =
         0.02086   -0.00035    0.00535   -0.01101
F9    5    0.827555    0.303054    0.355570    11.00000    0.02584    0.06843 =
         0.04252   -0.02147    0.01506   -0.00760
RESI 0
RESI 3 CCF3
O1    4    0.786996    0.446310    0.472713    11.00000    0.02386    0.01577 =
         0.02397    0.00327    0.00108   -0.00214
C1    1    0.784293    0.489478    0.437538    11.00000    0.01904    0.01768 =
         0.02486    0.00580    0.00184   -0.00265
C2    1    0.801388    0.468590    0.381775    11.00000    0.03468    0.03155 =
         0.02944    0.00883    0.00353    0.00006
F1    5    0.859958    0.430062    0.386173    11.00000    0.04270    0.04157 =
         0.04043    0.00015    0.01619    0.00261
F2    5    0.734347    0.444864    0.355479    11.00000    0.05164    0.04409 =
         0.02646    0.00109   -0.00549   -0.00487
F3    5    0.823784    0.510320    0.351389    11.00000    0.06830    0.04537 =
         0.03747    0.01301    0.02080   -0.00675
C3    1    0.700029    0.518662    0.432483    11.00000    0.03171    0.02515 =
         0.03387    0.00990   -0.00089    0.00075
F4    5    0.639945    0.481017    0.428081    11.00000    0.02298    0.03777 =
         0.04862    0.00812   -0.00009   -0.00375
F5    5    0.686445    0.552503    0.390023    11.00000    0.03897    0.03908 =
         0.04567    0.02149   -0.00237    0.00444
F6    5    0.692414    0.550098    0.475512    11.00000    0.04300    0.03900 =
         0.04619   -0.00620    0.00728    0.00992
C4    1    0.852324    0.531651    0.459421    11.00000    0.03291    0.01983 =
         0.03852    0.00578   -0.00017   -0.00557
F7    5    0.841675    0.582357    0.435828    11.00000    0.04547    0.02173 =
         0.06195    0.01049    0.00205   -0.01096
F8    5    0.853136    0.539811    0.511274    11.00000    0.05692    0.02697 =
         0.03933   -0.00425   -0.00472   -0.01309
F9    5    0.925501    0.512792    0.451499    11.00000    0.02454    0.03413 =
         0.06683    0.00711    0.00105   -0.00787
RESI 0
RESI 4 CCF3
O1    4    0.825622    0.350207    0.535516    11.00000    0.01386    0.02601 =
         0.01610    0.00168    0.00061    0.00143
C1    1    0.904763    0.343526    0.556347    11.00000    0.01338    0.02498 =
         0.01812    0.00087   -0.00101   -0.00023
C2    1    0.929829    0.390055    0.598024    11.00000    0.02409    0.03237 =
         0.02216   -0.00141    0.00183   -0.00051
F1    5    1.009657    0.390910    0.614901    11.00000    0.02302    0.04651 =
         0.03028   -0.00756   -0.00385   -0.00622
F2    5    0.908423    0.440578    0.577977    11.00000    0.04297    0.02699 =
         0.03397   -0.00925   -0.00164   -0.00243
F3    5    0.891143    0.383281    0.640764    11.00000    0.03374    0.06291 =
         0.01825   -0.00825    0.00583   -0.00288
C3    1    0.912827    0.285119    0.583752    11.00000    0.02193    0.03005 =
         0.03223    0.00752   -0.00187   -0.00231
F4    5    0.853297    0.277026    0.613729    11.00000    0.03519    0.04889 =
         0.04714    0.02909    0.01135    0.00379
F5    5    0.983207    0.278812    0.615824    11.00000    0.03063    0.04231 =
         0.04031    0.01506   -0.00811    0.00459
F6    5    0.908209    0.243465    0.548074    11.00000    0.03897    0.02279 =
         0.04944    0.00390   -0.00566    0.00022
C4    1    0.961979    0.345264    0.512316    11.00000    0.01526    0.02736 =
         0.02271   -0.00309   -0.00026   -0.00009
F7    5    1.036899    0.325774    0.529001    11.00000    0.01730    0.04531 =
         0.03170   -0.00260    0.00176    0.00550
F8    5    0.931810    0.314860    0.470167    11.00000    0.02519    0.04846 =
         0.02454   -0.01453    0.00504   -0.00479
F9    5    0.970771    0.397588    0.494847    11.00000    0.03074    0.03268 =
         0.03685    0.00580    0.01281   -0.00312
RESI 0
RESI 5 CCF3
O1    4    0.299763    0.170814    0.609620    11.00000    0.03458    0.02200 =
         0.02663   -0.00430    0.00783   -0.00067
C1    1    0.316643    0.221984    0.631416    11.00000    0.03565    0.02054 =
         0.02768   -0.00195    0.01021    0.00026
C2    1    0.309759    0.216330    0.691955    11.00000    0.03637    0.02890 =
         0.03249   -0.00055    0.00991   -0.00153
F1    5    0.304407    0.266354    0.716014    11.00000    0.06834    0.04290 =
         0.03671   -0.00853    0.02194    0.00354
F2    5    0.244411    0.186540    0.699894    11.00000    0.03916    0.05082 =
         0.03617    0.00306    0.01649   -0.00190
F3    5    0.374757    0.189901    0.717463    11.00000    0.04135    0.04615 =
         0.03501    0.00405   -0.00050   -0.00018
C3    1    0.403998    0.241646    0.624624    11.00000    0.05127    0.02420 =
         0.03863   -0.00892    0.01793   -0.00832
F4    5    0.457180    0.199344    0.632051    11.00000    0.03424    0.03704 =
         0.07064   -0.00860    0.02184   -0.00533
F5    5    0.430967    0.282345    0.659204    11.00000    0.05744    0.03447 =
         0.05140   -0.01562    0.01744   -0.01590
F6    5    0.407040    0.261632    0.575800    11.00000    0.07810    0.04227 =
         0.04202   -0.00599    0.03205   -0.02328
C4    1    0.253837    0.266256    0.606598    11.00000    0.05727    0.02989 =
         0.03506    0.00284    0.00881    0.00901
F7    5    0.278503    0.319223    0.617811    11.00000    0.09678    0.02514 =
         0.05297   -0.00204    0.00013    0.01199
F8    5    0.242224    0.261409    0.553422    11.00000    0.08035    0.03973 =
         0.03348    0.00879   -0.00121    0.00581
F9    5    0.181314    0.259374    0.623507    11.00000    0.04988    0.06274 =
         0.06092    0.00908    0.01004    0.02833
RESI 0
RESI 6 CCF3
O1    4    0.355665    0.148719    0.512985    11.00000    0.02410    0.02431 =
         0.01917    0.00199    0.00422    0.00037
C1    1    0.378673    0.150328    0.463711    11.00000    0.02757    0.01676 =
         0.02015    0.00103    0.00393   -0.00126
C2    1    0.447517    0.194730    0.463078    11.00000    0.03857    0.02718 =
         0.02625   -0.00039    0.00790   -0.00458
F1    5    0.501343    0.191171    0.507068    11.00000    0.02942    0.03703 =
         0.03819   -0.00206    0.00051   -0.00789
F2    5    0.416498    0.246770    0.461131    11.00000    0.04995    0.02040 =
         0.04065    0.00204    0.00464   -0.00697
F3    5    0.488382    0.188273    0.421291    11.00000    0.05111    0.04938 =
         0.03893   -0.00224    0.02383   -0.01663
C3    1    0.306028    0.166771    0.420803    11.00000    0.03698    0.02779 =
         0.02219    0.00336    0.00235   -0.00239
F4    5    0.261808    0.207918    0.438536    11.00000    0.03820    0.03162 =
         0.03212    0.00809    0.00119    0.00964
F5    5    0.331751    0.185744    0.375495    11.00000    0.05627    0.04073 =
         0.02196    0.00765    0.00505    0.00370
F6    5    0.256530    0.123378    0.407671    11.00000    0.04409    0.03413 =
         0.03861    0.00088   -0.01269   -0.01195
C4    1    0.412083    0.092185    0.449417    11.00000    0.04000    0.02521 =
         0.02561    0.00115    0.00533    0.00129
F7    5    0.486510    0.083582    0.476713    11.00000    0.03825    0.03536 =
         0.03818   -0.00053    0.00644    0.01360
F8    5    0.418502    0.086858    0.397290    11.00000    0.06405    0.03534 =
         0.02717   -0.00642    0.01002    0.00847
F9    5    0.363159    0.051030    0.462356    11.00000    0.05390    0.01759 =
         0.03708    0.00109    0.00061   -0.00618
RESI 0
RESI 7 CCF3
PART 1 31
O1    4    0.188756    0.135547    0.517421    31.00000    0.01831    0.02484 =
         0.03426    0.01151   -0.00136   -0.00102
C1    1    0.108900    0.120241    0.511043    31.00000    0.01944    0.03030 =
         0.04622    0.01378    0.00079   -0.00124
C2    1    0.061383    0.164937    0.474159    31.00000    0.02260    0.03605 =
         0.03927    0.00230   -0.00399    0.00033
F1    5    0.086120    0.217384    0.482632    31.00000    0.04009    0.02861 =
         0.04539    0.01525    0.00013    0.00521
F2    5    0.074190    0.151811    0.424176    31.00000    0.03754    0.06128 =
         0.03858   -0.00181   -0.00960   -0.00681
F3    5   -0.019672    0.163294    0.474993    31.00000    0.02519    0.05811 =
         0.05363    0.00491   -0.00851    0.00574
C3    1    0.098666    0.061404    0.484449    31.00000    0.02647    0.02897 =
         0.09142    0.00717    0.00471   -0.00623
F4    5    0.144553    0.055773    0.447781    31.00000    0.06947    0.04201 =
         0.13935   -0.03843    0.05107   -0.03012
F5    5    0.022345    0.049330    0.463643    31.00000    0.03746    0.04487 =
         0.08405   -0.00721   -0.00038   -0.01674
F6    5    0.118506    0.021680    0.524040    31.00000    0.03945    0.02884 =
         0.13590    0.02670   -0.00426   -0.00503
C4    1    0.074423    0.120821    0.564905    31.00000    0.02549    0.08129 =
         0.06023    0.03366    0.01257    0.01712
F7    5    0.002114    0.094446    0.561784    31.00000    0.02853    0.09621 =
         0.08547    0.02896    0.02214    0.00726
F8    5    0.125368    0.100237    0.603969    31.00000    0.03938    0.14880 =
         0.06191    0.05024    0.01923    0.02853
F9    5    0.060470    0.174178    0.581779    31.00000    0.05586    0.09934 =
         0.05170    0.00856    0.01496    0.01648
PART 0
RESI 0

rem the following was inserted by DSR:
RESI 16 CCF3
PART 2 -31
O1    4    0.186611    0.138204    0.522102   -31.00000    0.01831    0.02484 =
         0.03426    0.01151   -0.00136   -0.00102
C1    1    0.105921    0.126311    0.519016   -31.00000    0.01944    0.03030 =
         0.04622    0.01378    0.00079   -0.00124
C2    1    0.075390    0.140855    0.573200   -31.00000    0.02951    0.07444 =
         0.05701    0.01664    0.01618    0.01397
F1    5    0.124611    0.123208    0.614009   -31.00000    0.03938    0.14880 =
         0.06191    0.05024    0.01923    0.02853
F2    5    0.000050    0.120789    0.577121   -31.00000    0.02853    0.09621 =
         0.08547    0.02896    0.02214    0.00726
F3    5    0.071219    0.197433    0.576963   -31.00000    0.05586    0.09934 =
         0.05170    0.00856    0.01496    0.01648
C3    1    0.060678    0.163163    0.474157   -31.00000    0.02735    0.03671 =
         0.04669    0.00480   -0.00343    0.00507
F4    5    0.091154    0.169307    0.428122   -31.00000    0.03754    0.06128 =
         0.03858   -0.00181   -0.00960   -0.00681
F5    5    0.070010    0.212139    0.499406   -31.00000    0.04009    0.02861 =
         0.04539    0.01525    0.00013    0.00521
F6    5   -0.018899    0.153299    0.462283   -31.00000    0.02519    0.05811 =
         0.05363    0.00491   -0.00851    0.00574
C4    1    0.090424    0.063526    0.507703   -31.00000    0.03387    0.03338 =
         0.09833    0.00612    0.00336   -0.00478
F7    5    0.137565    0.041596    0.473102   -31.00000    0.06947    0.04201 =
         0.13935   -0.03843    0.05107   -0.03012
F8    5    0.010810    0.057368    0.487974   -31.00000    0.03746    0.04487 =
         0.08405   -0.00721   -0.00038   -0.01674
F9    5    0.104290    0.038526    0.557333   -31.00000    0.03945    0.02884 =
         0.13590    0.02670   -0.00426   -0.00503
PART 0
RESI 0
rem The end of the DSR entry

rem rem dsr put OC(CF3)3 with O1 C1 C2 on O1_7 C1_7 Q11 part 2 occ -31 resi =
rem CCF3

RESI 8 CCF3
O1    4    0.293741    0.059364    0.574900    11.00000    0.02365    0.01903 =
         0.02731    0.00813   -0.00374   -0.00049
C1    1    0.335572    0.021519    0.608413    11.00000    0.02610    0.01760 =
         0.02540    0.00971   -0.00191    0.00041
C2    1    0.316734   -0.038233    0.585432    11.00000    0.04203    0.02222 =
         0.04900    0.00694   -0.00928   -0.00293
F1    5    0.369060   -0.076991    0.609021    11.00000    0.06657    0.02163 =
         0.06335    0.00576   -0.01283    0.00464
F2    5    0.322294   -0.040186    0.533528    11.00000    0.07981    0.02841 =
         0.04266   -0.00828   -0.00892   -0.00294
F3    5    0.242077   -0.054173    0.592717    11.00000    0.04477    0.03701 =
         0.08436    0.01401   -0.00792   -0.01913
C3    1    0.309704    0.025787    0.664595    11.00000    0.02776    0.03512 =
         0.03577    0.01212    0.00164    0.00511
F4    5    0.229439    0.030634    0.662447    11.00000    0.02922    0.08274 =
         0.04733    0.02869    0.01382    0.01325
F5    5    0.332315   -0.018934    0.695413    11.00000    0.04128    0.04860 =
         0.03960    0.02774    0.00351    0.00719
F6    5    0.342645    0.070714    0.690689    11.00000    0.05795    0.04476 =
         0.03208    0.00054    0.00448    0.00660
C4    1    0.428870    0.032272    0.612278    11.00000    0.02918    0.02395 =
         0.02703    0.00234   -0.00082    0.00594
F7    5    0.471847    0.005000    0.653192    11.00000    0.03105    0.03719 =
         0.03644    0.01173   -0.00374    0.00657
F8    5    0.445544    0.086805    0.618417    11.00000    0.02665    0.02482 =
         0.05053    0.00278   -0.00196   -0.00251
F9    5    0.458512    0.016461    0.568446    11.00000    0.03884    0.04570 =
         0.03363    0.00220    0.00734    0.00698
RESI 0
RESI 9 PHEN
N1    3    0.423953    0.262409    0.237371    11.00000    0.02530    0.02480 =
         0.01622   -0.00354    0.00415    0.00023
N2    3    0.311679    0.182327    0.253537    11.00000    0.02629    0.01839 =
         0.01912   -0.00017    0.00032   -0.00213
C1    1    0.477482    0.301161    0.225410    11.00000    0.03163    0.02873 =
         0.02199   -0.00522    0.00673   -0.00656
AFIX  43
H1    2    0.458622    0.338695    0.218967    11.00000   -1.20000
AFIX   0
C2    1    0.558404    0.289691    0.221913    11.00000    0.02813    0.04528 =
         0.02276   -0.00702    0.00500   -0.00730
AFIX  43
H2    2    0.594421    0.318639    0.213454    11.00000   -1.20000
AFIX   0
C3    1    0.585860    0.235765    0.230869    11.00000    0.02148    0.05531 =
         0.02012   -0.00626    0.00177   -0.00002
AFIX  43
H3    2    0.641698    0.227191    0.228892    11.00000   -1.20000
AFIX   0
C4    1    0.532913    0.193140    0.242880    11.00000    0.03099    0.04151 =
         0.01281   -0.00209   -0.00228    0.01240
C5    1    0.556014    0.136075    0.251681    11.00000    0.03678    0.05376 =
         0.02947    0.00685   -0.00051    0.02305
AFIX  43
H5    2    0.611543    0.125549    0.251227    11.00000   -1.20000
AFIX   0
C6    1    0.501162    0.096509    0.260655    11.00000    0.04513    0.03932 =
         0.02676    0.00986   -0.00144    0.02359
AFIX  43
H6    2    0.518599    0.058540    0.266138    11.00000   -1.20000
AFIX   0
C7    1    0.417407    0.110298    0.262121    11.00000    0.04440    0.02207 =
         0.01748    0.00637   -0.00126    0.00612
C8    1    0.357657    0.070586    0.269346    11.00000    0.05952    0.02140 =
         0.02284    0.00237   -0.00303    0.00701
AFIX  43
H8    2    0.372804    0.032226    0.275206    11.00000   -1.20000
AFIX   0
C9    1    0.277173    0.086037    0.268128    11.00000    0.05456    0.02077 =
         0.03173   -0.00283    0.00231   -0.01118
AFIX  43
H9    2    0.236369    0.058778    0.272571    11.00000   -1.20000
AFIX   0
C10   1    0.256726    0.142869    0.260188    11.00000    0.03633    0.02829 =
         0.02027   -0.00607    0.00104   -0.00831
AFIX  43
H10   2    0.201117    0.153745    0.259519    11.00000   -1.20000
AFIX   0
C11   1    0.391567    0.166537    0.254536    11.00000    0.03200    0.02840 =
         0.00807   -0.00137    0.00018    0.00408
C12   1    0.450167    0.208755    0.245283    11.00000    0.02648    0.03028 =
         0.00765   -0.00251   -0.00059    0.00596
RESI 0
RESI 10 PHEN
N1    3    0.165535    0.262890    0.280955    11.00000    0.02399    0.02178 =
         0.02574    0.00294   -0.00009   -0.00134
N2    3    0.311994    0.310484    0.319970    11.00000    0.02397    0.01258 =
         0.01851    0.00330    0.00455    0.00551
C1    1    0.093258    0.242406    0.260419    11.00000    0.02906    0.02852 =
         0.03367   -0.00231    0.00183   -0.00078
AFIX  43
H1    2    0.087751    0.226885    0.225420    11.00000   -1.20000
AFIX   0
C2    1    0.025424    0.242591    0.287631    11.00000    0.02095    0.03215 =
         0.04909    0.00139    0.00175   -0.00076
AFIX  43
H2    2   -0.024905    0.226557    0.271993    11.00000   -1.20000
AFIX   0
C3    1    0.032366    0.266295    0.337405    11.00000    0.02593    0.03190 =
         0.04803    0.01158    0.01443    0.00650
AFIX  43
H3    2   -0.013600    0.266956    0.356532    11.00000   -1.20000
AFIX   0
C4    1    0.107084    0.289689    0.360448    11.00000    0.02144    0.02318 =
         0.03147    0.00882    0.00718    0.00558
C5    1    0.118898    0.315452    0.411953    11.00000    0.03861    0.03191 =
         0.02844    0.00432    0.01543    0.00874
AFIX  43
H5    2    0.074559    0.316923    0.432487    11.00000   -1.20000
AFIX   0
C6    1    0.191485    0.337705    0.432055    11.00000    0.03971    0.03684 =
         0.01784    0.00015    0.00770    0.00926
AFIX  43
H6    2    0.197919    0.354185    0.466670    11.00000   -1.20000
AFIX   0
C7    1    0.258963    0.336814    0.401904    11.00000    0.02920    0.01750 =
         0.01819    0.00496    0.00631    0.00948
C8    1    0.335376    0.361017    0.420308    11.00000    0.03500    0.02292 =
         0.01995   -0.00296   -0.00248    0.00877
AFIX  43
H8    2    0.344044    0.378794    0.454321    11.00000   -1.20000
AFIX   0
C9    1    0.396631    0.358893    0.389342    11.00000    0.03098    0.02242 =
         0.02405   -0.00370   -0.00035    0.00212
AFIX  43
H9    2    0.448587    0.374760    0.401750    11.00000   -1.20000
AFIX   0
C10   1    0.383120    0.333473    0.339503    11.00000    0.02287    0.02069 =
         0.02538   -0.00213    0.00272    0.00146
AFIX  43
H10   2    0.426744    0.332452    0.318352    11.00000   -1.20000
AFIX   0
C11   1    0.249662    0.311392    0.350678    11.00000    0.02571    0.01349 =
         0.01847    0.00644    0.00490    0.00763
C12   1    0.172264    0.287171    0.330238    11.00000    0.02617    0.01522 =
         0.02355    0.00638    0.00396    0.00590
RESI 0

FLAT_FB F1 > C6
SAME_FB C1 > C6
SIMU_FB F1 > C6
RIGU_FB F1 > C6

EADP C3_15 C4_14
EADP C4_15 C5_14
EADP C5_15 C6_14

EADP C1_12 C2_17
EADP C2_12 C3_17
EADP C3_12 C4_17
EADP C4_12 C5_17

RESI 11 FB
F1    5    0.423248    0.596246    0.255187    11.00000    0.06896    0.07450 =
         0.07656    0.01204    0.02291    0.03702
C1    1    0.499563    0.598605    0.240009    11.00000    0.06157    0.03655 =
         0.05502    0.00714    0.01373    0.02391
C2    1    0.565707    0.599979    0.278125    11.00000    0.07435    0.02880 =
         0.03803    0.00163    0.00874    0.01184
AFIX  43
H2    2    0.559727    0.598948    0.315056    11.00000   -1.20000
AFIX   0
C3    1    0.641481    0.602907    0.261453    11.00000    0.07142    0.03027 =
         0.05334   -0.00339    0.00056    0.00149
AFIX  43
H3    2    0.688990    0.603866    0.287208    11.00000   -1.20000
AFIX   0
C4    1    0.649683    0.604488    0.207483    11.00000    0.07486    0.04191 =
         0.05909   -0.00191    0.01899    0.00746
AFIX  43
H4    2    0.702415    0.606733    0.196259    11.00000   -1.20000
AFIX   0
C5    1    0.581108    0.602785    0.170543    11.00000    0.09091    0.06684 =
         0.04159    0.00589    0.01323    0.02089
AFIX  43
H5    2    0.586495    0.603804    0.133523    11.00000   -1.20000
AFIX   0
C6    1    0.504847    0.599633    0.186268    11.00000    0.07276    0.06001 =
         0.04910    0.01014    0.00124    0.03173
AFIX  43
H6    2    0.457095    0.598203    0.160739    11.00000   -1.20000
AFIX   0
RESI 0
RESI 12 FB
PART 1 41
F1    5    0.327626    0.459928    0.215890    41.00000    0.04029    0.10488 =
         0.06957   -0.00240   -0.00204    0.01277
C1    1    0.409562    0.456849    0.227480    41.00000    0.02500    0.04147 =
         0.03004   -0.00737   -0.00046    0.00673
C2    1    0.435208    0.457008    0.281230    41.00000    0.03145    0.02295 =
         0.02870   -0.00651   -0.00273   -0.00086
AFIX  43
H2    2    0.396983    0.459424    0.306248    41.00000   -1.20000
AFIX   0
C3    1    0.518294    0.453559    0.298204    41.00000    0.03504    0.03344 =
         0.03916   -0.00152   -0.00639   -0.00030
AFIX  43
H3    2    0.538066    0.453847    0.335304    41.00000   -1.20000
AFIX   0
C4    1    0.572540    0.449680    0.260813    41.00000    0.03405    0.03544 =
         0.04817   -0.00265   -0.00044    0.00102
AFIX  43
H4    2    0.629536    0.446418    0.272494    41.00000   -1.20000
AFIX   0
C5    1    0.545492    0.450477    0.208187    41.00000    0.03466    0.04604 =
         0.04689   -0.00521    0.00839    0.00361
AFIX  43
H5    2    0.583626    0.448873    0.183059    41.00000   -1.20000
AFIX   0
C6    1    0.462651    0.453612    0.190323    41.00000    0.03898    0.05802 =
         0.03281   -0.01102    0.00533    0.00768
AFIX  43
H6    2    0.443172    0.453516    0.153179    41.00000   -1.20000
AFIX   0
PART 0
RESI 0
RESI 17 FB
PART 2 -41
F1    5    0.442718    0.475156    0.141756   -41.00000    0.09487    0.17692 =
         0.05377    0.01603    0.00022    0.00742
C1    1    0.450425    0.466351    0.198081   -41.00000    0.03964    0.06180 =
         0.04013   -0.00273    0.00431    0.01620
C2    1    0.415318    0.462105    0.244293   -41.00000    0.02500    0.04147 =
         0.03004   -0.00737   -0.00046    0.00673
AFIX  43
H2    2    0.357475    0.463086    0.243106   -41.00000   -1.20000
AFIX   0
C3    1    0.464503    0.456426    0.292266   -41.00000    0.03145    0.02295 =
         0.02870   -0.00651   -0.00273   -0.00086
AFIX  43
H3    2    0.441904    0.458563    0.324971   -41.00000   -1.20000
AFIX   0
C4    1    0.547522    0.447538    0.292297   -41.00000    0.03504    0.03344 =
         0.03916   -0.00152   -0.00639   -0.00030
AFIX  43
H4    2    0.581580    0.439619    0.324806   -41.00000   -1.20000
AFIX   0
C5    1    0.580210    0.450216    0.245319   -41.00000    0.03405    0.03544 =
         0.04817   -0.00265   -0.00044    0.00102
AFIX  43
H5    2    0.637568    0.445622    0.245780   -41.00000   -1.20000
AFIX   0
C6    1    0.532275    0.459353    0.197681   -41.00000    0.04242    0.04800 =
         0.03969   -0.00745    0.00542    0.01090
AFIX  43
H6    2    0.555479    0.460779    0.165164   -41.00000   -1.20000
AFIX   0
PART 0
RESI 0

RESI 13 FB
F1    5    0.251148    0.446235    0.314298    11.00000    0.05338    0.07111 =
         0.14772    0.02192    0.03612    0.00996
C1    1    0.168762    0.437786    0.305687    11.00000    0.03965    0.02679 =
         0.05618    0.01296    0.01658    0.01074
C2    1    0.135575    0.412070    0.259399    11.00000    0.10570    0.02892 =
         0.04253    0.01140    0.01727    0.02754
AFIX  43
H2    2    0.168603    0.401286    0.232936    11.00000   -1.20000
AFIX   0
C3    1    0.052710    0.402405    0.252575    11.00000    0.11718    0.02975 =
         0.04017    0.00265   -0.02390    0.01055
AFIX  43
H3    2    0.027593    0.384480    0.220944    11.00000   -1.20000
AFIX   0
C4    1    0.005680    0.418568    0.291381    11.00000    0.06052    0.05163 =
         0.07150   -0.00105   -0.01876   -0.00733
AFIX  43
H4    2   -0.051644    0.411838    0.286561    11.00000   -1.20000
AFIX   0
C5    1    0.041922    0.444135    0.336455    11.00000    0.03878    0.05336 =
         0.05636   -0.00855    0.00695   -0.00072
AFIX  43
H5    2    0.009755    0.455253    0.363282    11.00000   -1.20000
AFIX   0
C6    1    0.124055    0.453997    0.343566    11.00000    0.03666    0.03136 =
         0.04710   -0.00612    0.00237   -0.00025
AFIX  43
H6    2    0.149263    0.472164    0.375041    11.00000   -1.20000
AFIX   0
RESI 0
RESI 14 FB
PART 1 21
F1    5    0.129779    0.472075    0.132287    21.00000    0.04616    0.03060 =
         0.03888   -0.00197    0.00434    0.00841
C1    1    0.175392    0.440048    0.106509    21.00000    0.03038    0.02621 =
         0.03481   -0.00568   -0.00221    0.00309
C2    1    0.252710    0.452845    0.096567    21.00000    0.02655    0.01980 =
         0.03512    0.00095   -0.00696    0.00339
AFIX  43
H2    2    0.277060    0.487659    0.108537    21.00000   -1.20000
AFIX   0
C3    1    0.295361    0.415260    0.069183    21.00000    0.03135    0.02008 =
         0.04219    0.00122   -0.00066    0.00621
AFIX  43
H3    2    0.349528    0.423766    0.062693    21.00000   -1.20000
AFIX   0
C4    1    0.258913    0.364875    0.051085    21.00000    0.03478    0.01647 =
         0.02868    0.00492   -0.00036    0.00341
AFIX  43
H4    2    0.287974    0.338610    0.032264    21.00000   -1.20000
AFIX   0
C5    1    0.180697    0.353363    0.060601    21.00000    0.03251    0.02204 =
         0.01581    0.00573   -0.00354    0.00179
AFIX  43
H5    2    0.155400    0.319157    0.047703    21.00000   -1.20000
AFIX   0
C6    1    0.137819    0.390703    0.088694    21.00000    0.03124    0.02511 =
         0.01989    0.00209   -0.00383    0.00315
AFIX  43
H6    2    0.083733    0.382365    0.095466    21.00000   -1.20000
AFIX   0
PART 0
RESI 0

RESI 15 FB
PART 2 -21
F1    5    0.265950    0.505040    0.122781   -21.00000    0.06982    0.02740 =
         0.06955   -0.01364   -0.02635    0.00648
C1    1    0.237092    0.455274    0.100989   -21.00000    0.03656    0.01794 =
         0.03073   -0.00078   -0.01273    0.01061
C2    1    0.291466    0.424615    0.075680   -21.00000    0.03417    0.01794 =
         0.03994    0.00017   -0.00821    0.00285
AFIX  43
H2    2    0.345347    0.438054    0.073889   -21.00000   -1.20000
AFIX   0
C3    1    0.265432    0.373625    0.052897   -21.00000    0.03478    0.01647 =
         0.02868    0.00492   -0.00036    0.00341
AFIX  43
H3    2    0.302081    0.351121    0.035854   -21.00000   -1.20000
AFIX   0
C4    1    0.185155    0.355058    0.054878   -21.00000    0.03251    0.02204 =
         0.01581    0.00573   -0.00354    0.00179
AFIX  43
H4    2    0.166725    0.320709    0.038056   -21.00000   -1.20000
AFIX   0
C5    1    0.132787    0.386948    0.081436   -21.00000    0.03124    0.02511 =
         0.01989    0.00209   -0.00383    0.00315
AFIX  43
H5    2    0.078602    0.374279    0.083504   -21.00000   -1.20000
AFIX   0
C6    1    0.159928    0.437394    0.104942   -21.00000    0.03669    0.02191 =
         0.02410    0.00103   -0.01005    0.01333
AFIX  43
H6    2    0.124783    0.459345    0.123710   -21.00000   -1.20000
PART 0
RESI 0
REM #####
AFIX   0
HKLF 4

REM  P21n in P2(1)/n
REM R1 =  0.0363 for   10508 Fo > 4sig(Fo)  and  0.0580 for all   13657 data
REM   1696 parameters refined using  13320 restraints

END

WGHT      0.0357     20.6576

REM Highest difference peak  0.674,  deepest hole -0.516,  1-sigma level  0.075
Q1    1   0.1116  0.0834  0.4138  11.00000  0.05    0.67
Q2    1   0.1078  0.2025  0.4459  11.00000  0.05    0.59
Q3    1   0.1070  0.1398  0.5952  11.00000  0.05    0.56
Q4    1   0.0957  0.0651  0.5804  11.00000  0.05    0.53
Q5    1   0.1003  0.4001  0.2474  11.00000  0.05    0.52
Q6    1   0.2256  0.4419  0.2709  11.00000  0.05    0.52
Q7    1   0.5183  0.4630  0.3527  11.00000  0.05    0.50
Q8    1   0.0693  0.3773  0.2018  11.00000  0.05    0.48
Q9    1   0.0596  0.2024  0.5292  11.00000  0.05    0.47
Q10   1   0.8410  0.2628  0.5538  11.00000  0.05    0.42
Q11   1   0.8417  0.2418  0.4032  11.00000  0.05    0.41
Q12   1   0.3557  0.2415  0.4833  11.00000  0.05    0.40
Q13   1   0.5529  0.4774  0.5528  11.00000  0.05    0.40
Q14   1   0.1675  0.0173  0.4842  11.00000  0.05    0.39
Q15   1   0.2275 -0.0407  0.5499  11.00000  0.05    0.39
Q16   1   0.2953  0.2181  0.2476  11.00000  0.05    0.38
Q17   1   0.3662  0.2790  0.2163  11.00000  0.05    0.37
Q18   1   0.3249  0.1219  0.5033  11.00000  0.05    0.37
Q19   1   0.0184  0.4054  0.2638  11.00000  0.05    0.37
Q20   1   0.9835  0.4396  0.5794  11.00000  0.05    0.36
;
_shelx_res_checksum   54025

_shelx_hkl_file
;
   1   0   0   -0.10    0.80
  -1   0   0    0.30    1.00
  -1   0   0    0.50    0.70
   1   0   0   -0.40    0.90
   1   0   0   -0.30    0.90
  -1   0   0    0.80    0.90
  -2   0   0 5176.08  113.79
   2   0   0 5107.09  118.69
   2   0   0 5130.29  113.69
  -2   0   0 5117.69  118.69
   2   0   0 5127.19  120.89
  -2   0   0 5195.68  120.79
   3   0   0   -2.70    1.90
  -3   0   0   -1.50    3.30
  -3   0   0    1.50    2.20
   3   0   0    0.80    2.80
  -3   0   0   -1.40    2.70
   3   0   0   -0.90    2.90
  -4   0   0 2349.96   58.19
  -4   0   0 2351.86   57.89
  -4   0   0 2370.86   55.19
   4   0   0 2319.97   58.59
   4   0   0 2348.36   54.99
   5   0   0    6.70    3.70
  -5   0   0    5.70    3.40
  -5   0   0    9.70    3.80
  -5   0   0    5.20    3.00
  -5   0   0    7.50    4.80
  -6   0   0 1146.09   33.40
  -6   0   0 1186.68   31.70
  -6   0   0 1170.58   33.00
  -6   0   0 1160.68   31.60
   6   0   0 1185.18   31.20
   7   0   0   11.40    4.90
  -7   0   0   20.70    5.10
  -7   0   0    3.40    5.80
  -7   0   0    9.70    4.00
  -7   0   0   13.20    5.00
  -8   0   0  454.85   16.20
  -8   0   0  455.25   20.10
  -8   0   0  481.25   18.80
   8   0   0  481.65   17.80
  -9   0   0    5.90    5.00
  -9   0   0   -4.10    3.90
  -9   0   0   -0.60    6.70
   9   0   0   -3.10    4.70
 -10   0   0   -0.80    6.80
 -10   0   0    8.10    5.90
 -10   0   0   14.90    4.60
  10   0   0   10.00    5.70
 -11   0   0    0.00    4.40
 -11   0   0    1.30    5.70
 -11   0   0   11.40    7.80
  11   0   0    8.40    5.80
 -12   0   0  434.16   20.90
 -12   0   0  430.26   23.40
  12   0   0  422.66   19.50
  13   0   0   -6.10    6.00
 -13   0   0    1.30    6.80
 -13   0   0    0.90    8.90
 -14   0   0  106.79   13.30
 -14   0   0   92.79   15.30
  14   0   0   67.79   10.90
 -15   0   0   -4.60    7.60
 -15   0   0   -0.80   10.50
  15   0   0   -0.10    7.70
 -16   0   0   28.00   10.60
  16   0   0   16.30    9.00
 -16   0   0   43.50   13.20
 -17   0   0    9.80   12.00
 -17   0   0   17.40   10.80
  17   0   0    6.30    8.70
  -1  -1   0  221.18    6.50
   1  -1   0  202.58    6.10
  -1  -1   0  212.98    5.70
  -1  -1   0  230.48    6.80
   1  -1   0  220.68    6.30
   1  -1   0  208.18    5.80
  -1  -1   0  225.28    6.30
  -1   1   0  207.58    5.80
   1   1   0  217.18    5.70
   1   1   0  226.78    6.50
  -1   1   0  224.38    6.40
  -1   1   0  210.18    6.20
   1   1   0  229.08    6.70
   1   1   0  220.88    6.30
  -2  -1   0  252.47    8.60
   2  -1   0  267.87    8.50
  -2  -1   0  258.77    8.50
   2  -1   0  253.97    8.20
  -2  -1   0  270.97    8.40
   2  -1   0  250.47    7.90
  -2  -1   0  265.47    7.70
  -2   1   0  264.97    8.20
  -2   1   0  266.97    8.70
  -2   1   0  268.57    8.00
   2   1   0  262.37    7.70
   2   1   0  259.77    8.40
   3  -1   0  892.61   24.70
  -3  -1   0  974.40   23.70
   3  -1   0  928.91   24.00
  -3  -1   0  955.80   25.20
   3  -1   0  981.80   25.10
  -3  -1   0  951.40   25.40
  -3  -1   0  942.11   25.40
  -3   1   0  978.80   24.20
  -3   1   0  946.01   24.80
   3   1   0  935.31   23.50
  -3   1   0  972.80   25.40
  -4  -1   0  232.78    9.70
  -4  -1   0  244.58    9.40
   4  -1   0  226.38    9.50
  -4  -1   0  239.48   10.70
  -4  -1   0  231.88    9.30
   4   1   0  242.38    9.70
  -4   1   0  240.98   10.80
  -4   1   0  230.28    9.40
  -4   1   0  222.28    9.60
   4   1   0  219.78    9.00
  -5  -1   0  352.46   12.30
  -5  -1   0  320.07   11.90
  -5  -1   0  314.87   12.60
   5  -1   0  308.57   12.10
  -5  -1   0  341.67   13.90
  -5   1   0  333.37   12.40
  -5   1   0  327.37   12.60
  -5   1   0  324.47   13.70
   5   1   0  336.77   11.90
  -6  -1   0  559.24   18.70
  -6  -1   0  566.14   17.80
  -6  -1   0  537.65   17.60
  -6  -1   0  570.54   20.00
   6  -1   0  532.25   17.80
  -6   1   0  530.25   18.10
  -6   1   0  547.75   18.30
   6   1   0  554.84   17.50
  -6   1   0  535.95   19.50
  -7  -1   0   39.80    5.30
  -7  -1   0   27.10    7.20
  -7  -1   0   38.10    6.10
   7  -1   0   39.70    6.30
  -7  -1   0   35.40    5.90
  -7   1   0   39.90    7.60
  -7   1   0   33.40    5.60
  -7   1   0   37.60    6.30
   7   1   0   31.60    5.80
  -7   1   0   20.90    4.20
  -8  -1   0    6.50    4.80
   8  -1   0    1.70    4.80
  -8  -1   0    5.10    4.50
  -8  -1   0   -4.90    6.20
  -8   1   0   -0.20    4.80
   8   1   0   -5.40    4.40
  -8   1   0    0.30    6.50
  -8   1   0    3.70    3.60
   9  -1   0  588.44   21.20
  -9  -1   0  568.44   20.10
  -9  -1   0  584.64   23.90
  -9  -1   0  598.54   22.60
  -9   1   0  590.04   23.90
  -9   1   0  570.24   18.70
  -9   1   0  616.54   22.20
   9   1   0  604.04   21.00
 -10  -1   0  -11.90    6.30
 -10  -1   0   -5.20    4.90
  10  -1   0   -1.30    5.00
 -10   1   0    4.60    5.40
 -10   1   0   -2.80    6.90
  10   1   0   -7.60    4.60
 -10   1   0    1.50    3.80
  11  -1   0   10.30    6.10
 -11  -1   0   19.30    8.50
 -11  -1   0   16.70    7.00
 -11   1   0   10.30    8.10
 -11   1   0   22.10    6.90
  11   1   0   23.90    6.60
 -11   1   0   19.20    4.50
  12  -1   0   50.29    8.50
 -12  -1   0   48.60    9.30
 -12  -1   0   56.99   11.40
 -12   1   0   41.60    8.70
 -12   1   0   35.80   10.20
  12   1   0   44.90    8.00
 -13  -1   0    4.30    9.00
  13  -1   0    6.30    6.50
 -13  -1   0    8.50    7.20
 -13   1   0    0.40    7.10
 -13   1   0   -4.90    8.90
  13   1   0    4.40    6.60
  14  -1   0   40.30    9.60
 -14  -1   0   18.60    8.20
 -14  -1   0   17.80   11.20
 -14   1   0   16.80    8.10
  14   1   0   22.00    8.00
 -14   1   0   29.70   12.00
 -15  -1   0   26.80   12.30
  15  -1   0   22.70    8.80
 -15  -1   0   17.20    8.80
 -15   1   0    8.00    8.90
 -15   1   0   12.00   10.90
  15   1   0   21.00    8.60
 -16  -1   0   48.60   14.20
  16  -1   0   61.49   10.70
 -16  -1   0   71.79   12.70
 -16   1   0   32.80   11.10
 -16   1   0   32.00   12.90
  16   1   0   35.80   10.00
  17  -1   0    7.40    9.30
 -17  -1   0    0.90   10.10
 -17  -1   0    9.20   12.20
 -17   1   0   -2.00    9.10
  17   1   0   -2.30    8.50
 -17   1   0   13.60   12.30
   0  -2   0 3171.38   71.39
   0  -2   0 3208.28   78.19
   0  -2   0 3369.06   74.49
   0   2   0 3312.87   74.49
   0   2   0 3185.28   78.19
   0   2   0 3130.09   71.39
   1  -2   0 2386.66   59.69
   1  -2   0 2456.35   57.39
   1  -2   0 2420.86   55.59
   1  -2   0 2422.76   55.49
  -1  -2   0 2485.15   58.49
  -1  -2   0 2646.64   60.89
  -1  -2   0 2480.35   54.79
   1   2   0 2475.95   54.79
   1   2   0 2605.64   60.89
  -1   2   0 2401.76   55.59
  -1   2   0 2469.75   55.49
  -1   2   0 2352.76   59.69
  -1   2   0 2488.65   57.39
  -2  -2   0 1136.69   29.10
   2  -2   0 1117.99   27.30
   2  -2   0 1105.99   27.50
  -2  -2   0 1087.29   27.80
   2  -2   0 1015.90   26.90
  -2  -2   0 1096.49   25.80
  -2  -2   0 1096.09   28.00
   2  -2   0 1054.89   26.50
  -2   2   0 1098.99   27.30
   2   2   0 1093.49   25.80
  -2   2   0 1121.19   27.60
   2   2   0 1134.69   29.20
   2   2   0 1124.19   27.90
  -2   2   0 1079.39   26.90
   2   2   0 1123.89   28.00
  -3  -2   0 3860.11   96.39
  -3  -2   0 3815.32   92.89
   3  -2   0 4020.00   92.49
  -3  -2   0 3951.40   94.09
   3  -2   0 3780.22   88.69
  -3  -2   0 3909.61   88.09
  -3   2   0 3851.31   93.19
   3   2   0 4012.50   94.29
  -3   2   0 4027.90   94.19
  -3   2   0 4021.00   92.59
   3   2   0 3908.01   87.99
  -3   2   0 3929.21   88.99
  -4  -2   0 1990.70   51.09
  -4  -2   0 2080.39   47.90
  -4  -2   0 2050.59   52.19
   4  -2   0 1980.10   48.50
  -4  -2   0 1983.00   50.89
  -4   2   0 2025.70   48.80
  -4   2   0 2020.40   50.39
  -4   2   0 2076.19   50.79
   4   2   0 1994.80   47.60
   4   2   0 2051.49   51.39
   5  -2   0  228.18   10.60
  -5  -2   0  237.68   11.90
  -5  -2   0  244.28   10.60
  -5  -2   0  255.07   10.40
  -5  -2   0  264.87   11.10
  -5   2   0  245.68   10.90
  -5   2   0  273.07   12.30
   5   2   0  242.68   10.10
   5   2   0  249.08   11.00
  -5   2   0  243.98   10.40
  -6  -2   0 3769.62   85.89
  -6  -2   0 3703.13   91.39
   6  -2   0 3634.24   86.09
  -6  -2   0 3572.34   90.59
  -6  -2   0 3563.74   92.29
   6   2   0 3676.43   85.39
  -6   2   0 3785.62   90.49
  -6   2   0 3698.43   86.69
  -6   2   0 3701.23   90.59
  -7  -2   0  373.36   15.10
  -7  -2   0  398.56   15.20
  -7  -2   0  401.16   16.20
   7  -2   0  355.86   15.30
  -7  -2   0  379.26   17.60
   7   2   0  406.76   15.10
  -7   2   0  436.26   17.80
  -7   2   0  395.36   15.60
  -7   2   0  376.86   16.50
  -8  -2   0  155.78   11.10
   8  -2   0  162.68   11.10
  -8  -2   0  143.69   12.50
  -8   2   0  150.88   13.00
   8   2   0  162.58   10.60
  -8   2   0  168.08   11.00
  -8   2   0  130.69    7.40
  -9  -2   0   54.89    9.20
  -9  -2   0   55.09    8.10
   9  -2   0   43.40    7.10
  -9   2   0   35.10    4.70
  -9   2   0   61.59    9.50
  -9   2   0   52.99    7.40
   9   2   0   53.29    7.40
 -10  -2   0  370.26   20.00
  10  -2   0  392.66   17.40
 -10  -2   0  429.66   18.80
 -10   2   0  350.46   13.30
 -10   2   0  406.76   18.00
  10   2   0  385.66   17.10
 -10   2   0  385.26   20.00
 -11  -2   0    3.10    7.40
 -11  -2   0   23.80    6.90
  11  -2   0   16.60    6.60
 -11   2   0   22.80    7.00
 -11   2   0   20.40    4.20
  11   2   0   18.20    6.10
 -11   2   0   26.00    8.60
 -12  -2   0   36.10   10.00
 -12  -2   0   14.00    6.90
  12  -2   0   25.50    7.10
  12   2   0   35.60    7.50
 -12   2   0   35.40   10.00
 -12   2   0   19.70    7.30
 -13  -2   0    8.60    6.90
  13  -2   0    2.90    6.80
 -13  -2   0    3.80    9.10
 -13   2   0    9.90    7.70
 -13   2   0    2.70    8.90
  13   2   0   13.80    6.80
 -14  -2   0    4.80    7.90
 -14  -2   0   -7.80   10.20
  14  -2   0   -9.00    6.60
  14   2   0   -3.30    6.70
 -14   2   0    4.90    7.70
 -14   2   0   15.20   10.60
 -15  -2   0   15.30   11.70
  15  -2   0    3.60    7.80
 -15  -2   0   -0.50    8.10
 -15   2   0    1.10    8.40
  15   2   0    0.10    6.80
 -15   2   0    6.40    9.80
 -16  -2   0  108.09   17.40
  16  -2   0   85.79   12.60
 -16  -2   0  110.99   15.00
 -16   2   0   65.19   14.60
 -16   2   0   90.69   14.20
  16   2   0   76.99   12.00
  17  -2   0   30.20   10.00
 -17  -2   0   53.19   12.90
 -17  -2   0   43.30   14.80
 -17   2   0   30.80   13.30
  17   2   0   28.80   10.60
 -17   2   0   42.20   12.00
   0  -3   0   -2.70    2.00
   0  -3   0    0.50    1.80
   0  -3   0    0.80    1.80
   0   3   0   -0.80    2.00
   0   3   0   -0.20    1.80
   0   3   0    0.00    1.90
   1  -3   0    5.50    2.20
  -1  -3   0    6.40    1.70
   1  -3   0    7.90    2.40
  -1  -3   0    7.70    1.80
  -1  -3   0    8.60    2.90
   1  -3   0    7.00    2.20
   1  -3   0    7.50    2.00
  -1  -3   0    8.00    2.50
   1   3   0    7.80    2.00
   1   3   0    5.70    2.80
  -1   3   0    5.00    2.30
  -1   3   0    5.80    2.40
  -1   3   0    6.80    2.50
   1   3   0    7.00    1.70
  -1   3   0    8.70    2.30
   2  -3   0  373.86   11.20
  -2  -3   0  391.96   12.60
  -2  -3   0  394.46   10.50
   2  -3   0  351.36   10.20
  -2  -3   0  384.06   11.60
   2  -3   0  392.06   11.60
   2  -3   0  358.66   11.60
  -2  -3   0  404.06   13.10
   2   3   0  381.56   10.50
  -2   3   0  347.67   11.00
  -2   3   0  386.46   11.80
  -2   3   0  372.86   10.20
  -2   3   0  367.56   11.20
  -2   3   0  413.06   11.90
   2   3   0  401.06   13.20
  -3  -3   0   14.70    4.30
   3  -3   0    7.10    3.60
  -3  -3   0   17.00    4.10
   3  -3   0   11.60    2.30
  -3  -3   0    9.60    3.00
  -3  -3   0   17.00    3.20
  -3   3   0   15.60    4.10
   3   3   0   11.10    3.10
  -3   3   0   13.20    2.50
  -3   3   0    8.50    2.40
   3   3   0   12.20    4.10
   3   3   0   12.50    3.10
  -3   3   0   18.80    3.90
  -4  -3   0  101.39    6.50
   4  -3   0  101.59    7.20
  -4  -3   0  110.19    7.70
  -4  -3   0   92.89    8.20
  -4  -3   0   96.99    6.70
  -4   3   0  109.99    7.50
   4   3   0  111.69    7.00
  -4   3   0   96.49    8.10
  -4   3   0   89.59    5.90
  -4   3   0  101.29    5.00
   4   3   0   91.19    6.20
  -5  -3   0  379.56   14.40
  -5  -3   0  378.26   15.10
   5  -3   0  350.86   13.40
  -5  -3   0  378.36   12.80
  -5  -3   0  357.76   13.80
   5   3   0  371.26   12.60
  -5   3   0  380.86   14.10
  -5   3   0  350.46   12.70
   5   3   0  378.56   14.10
  -5   3   0  361.36   14.60
  -6  -3   0   73.99    6.70
  -6  -3   0   75.69    6.70
  -6  -3   0   70.59    7.10
  -6  -3   0   72.89    7.90
   6  -3   0   82.89    7.60
   6   3   0   79.59    6.70
  -6   3   0   79.19    7.20
  -6   3   0   87.99    7.80
  -6   3   0   82.69    8.40
  -7  -3   0  111.19    9.50
   7  -3   0  109.89    9.10
  -7  -3   0  106.19    8.70
  -7  -3   0   99.89    9.90
   7   3   0  106.09    8.30
  -7   3   0  114.59    6.20
  -7   3   0  100.69   10.00
  -7   3   0   98.69    8.60
  -8  -3   0  111.89   11.10
   8  -3   0   99.19    9.30
  -8  -3   0  114.79   10.10
  -8   3   0  112.29    9.40
  -8   3   0  114.59   11.10
   8   3   0  107.59    9.40
  -9  -3   0   61.49    9.80
   9  -3   0   74.09    8.60
  -9  -3   0   85.49    9.20
  -9   3   0   76.29   10.00
  -9   3   0   63.69    5.30
  -9   3   0   79.79    8.60
   9   3   0  100.99    9.00
 -10  -3   0   70.29    9.10
 -10  -3   0   66.99   10.70
  10  -3   0   73.29    9.10
  10   3   0   77.79    8.70
 -10   3   0   69.89   10.40
 -10   3   0   69.49    5.40
 -10   3   0   72.89    8.50
 -10   3   0   91.99   11.30
 -11  -3   0  198.58   14.60
  11  -3   0  197.88   14.20
 -11  -3   0  235.58   17.30
 -11   3   0  215.78   14.20
 -11   3   0  205.48   16.70
  11   3   0  217.38   13.40
 -12  -3   0   -0.40    7.90
 -12  -3   0    0.70    6.70
  12  -3   0    2.60    6.40
 -12   3   0    5.20    8.60
  12   3   0   12.70    6.40
 -12   3   0   16.20    7.40
 -13  -3   0   29.00    8.60
 -13  -3   0   19.70   10.20
  13  -3   0   28.00    8.20
 -13   3   0   21.00    7.80
 -13   3   0   29.40   10.20
  13   3   0   14.30    7.30
 -14  -3   0  -11.60    6.70
 -14  -3   0    9.40   10.40
  14  -3   0    8.10    7.70
 -14   3   0   -4.90    9.50
 -14   3   0   -1.80    7.20
  14   3   0    0.10    6.70
 -15  -3   0   92.79   16.20
 -15  -3   0  106.49   14.00
  15  -3   0   95.79   12.70
 -15   3   0  120.69   14.20
  15   3   0  118.29   13.40
 -15   3   0  119.29   16.80
 -16  -3   0    7.50   11.50
 -16  -3   0   -1.40    8.70
  16  -3   0    5.90    8.50
 -16   3   0   13.10   10.60
  16   3   0    3.00    7.80
 -16   3   0   -8.70    8.30
 -17  -3   0  105.79   17.90
 -17  -3   0  119.99   16.10
  17  -3   0  120.59   14.90
 -17   3   0  134.69   18.20
  17   3   0  122.29   14.90
 -17   3   0  115.69   15.00
   0  -4   0 1234.28   32.40
   0  -4   0 1213.38   28.80
   0   4   0 1201.68   28.80
   0   4   0 1215.58   30.20
   0   4   0 1184.98   32.20
   1  -4   0   42.80    4.10
   1  -4   0   42.30    3.90
  -1  -4   0   52.29    5.10
   1  -4   0   46.80    4.20
  -1  -4   0   45.60    3.80
   1  -4   0   41.60    4.00
  -1  -4   0   46.70    3.50
   1   4   0   55.09    3.90
  -1   4   0   46.90    4.20
   1   4   0   55.69    5.50
  -1   4   0   40.50    4.30
  -1   4   0   53.79    4.10
   2  -4   0 2303.17   59.09
  -2  -4   0 2370.66   53.99
   2  -4   0 2345.57   55.39
  -2  -4   0 2423.66   58.29
  -2  -4   0 2422.76   57.89
  -2  -4   0 2490.55   61.39
   2  -4   0 2345.47   57.09
   2  -4   0 2353.36   55.59
  -2   4   0 2255.67   58.99
   2   4   0 2361.36   54.09
  -2   4   0 2425.16   57.09
   2   4   0 2498.05   58.19
  -2   4   0 2365.56   55.49
   2   4   0 2388.66   61.09
  -3  -4   0 1242.98   33.50
  -3  -4   0 1197.18   28.70
   3  -4   0 1146.49   30.50
   3  -4   0 1139.79   30.10
  -3  -4   0 1193.28   31.90
  -3  -4   0 1178.48   31.10
  -3   4   0 1146.99   29.30
   3   4   0 1203.88   31.40
  -3   4   0 1128.19   30.40
  -3   4   0 1151.88   30.40
  -3   4   0 1151.48   30.30
   3   4   0 1250.87   33.50
   3   4   0 1172.28   28.60
  -3   4   0 1234.68   31.00
  -4  -4   0   51.49    6.20
   4  -4   0   44.10    5.30
  -4  -4   0   57.79    4.90
   4  -4   0   60.89    4.30
  -4  -4   0   54.99    5.40
  -4  -4   0   64.29    6.50
  -4   4   0   53.09    4.80
  -4   4   0   51.29    5.70
   4   4   0   60.39    5.50
  -4   4   0   51.39    5.50
   4   4   0   58.19    4.90
  -4   4   0   57.39    4.40
   4   4   0   61.89    6.70
  -4   4   0   64.79    6.20
   5  -4   0 1105.59   31.20
  -5  -4   0 1167.68   32.70
  -5  -4   0 1256.97   34.70
  -5  -4   0 1176.58   30.10
  -5  -4   0 1159.68   33.60
  -5   4   0 1198.18   32.80
  -5   4   0 1145.99   31.90
   5   4   0 1162.38   29.90
  -5   4   0 1151.48   30.00
   5   4   0 1172.18   33.00
  -5   4   0 1162.28   31.00
  -6  -4   0  183.38    9.60
   6  -4   0  166.08   10.30
  -6  -4   0  172.38   10.10
  -6  -4   0  163.38   11.70
   6   4   0  158.98    9.10
   6   4   0  163.88    9.90
  -6   4   0  182.98    9.20
  -6   4   0  192.98   11.80
  -6   4   0  171.48   10.60
  -7  -4   0  442.46   19.70
   7  -4   0  460.35   17.90
  -7  -4   0  497.45   17.20
  -7  -4   0  472.05   18.40
  -7   4   0  476.15   19.50
   7   4   0  484.55   16.80
  -7   4   0  486.85   17.20
  -7   4   0  496.85   19.60
   8  -4   0  664.03   22.80
  -8  -4   0  636.54   25.00
  -8  -4   0  673.13   23.70
  -8   4   0  672.03   24.60
   8   4   0  649.74   21.30
  -8   4   0  670.83   22.30
  -9  -4   0  340.37   16.60
  -9  -4   0  326.47   18.10
   9  -4   0  342.67   16.20
   9   4   0  346.37   15.00
  -9   4   0  349.77   17.90
  -9   4   0  327.97   15.30
 -10  -4   0   -4.20    6.60
  10  -4   0    6.00    5.60
 -10  -4   0    4.70    5.80
 -10   4   0   -2.40    4.80
 -10   4   0   -0.80    6.30
  10   4   0    0.90    4.80
 -10   4   0    8.50    7.40
 -11  -4   0  462.85   21.00
 -11  -4   0  411.56   22.50
  11  -4   0  451.05   20.30
  11   4   0  431.06   18.70
 -11   4   0  432.96   22.10
 -11   4   0  460.75   19.90
 -12  -4   0   31.90   10.50
  12  -4   0   38.60    8.40
 -12  -4   0   28.00    8.10
 -12   4   0   45.90   10.20
  12   4   0   27.50    7.30
 -12   4   0   22.00    7.30
 -13  -4   0   62.49   12.60
  13  -4   0   75.99   10.50
 -13  -4   0   72.69   11.00
  13   4   0   73.09    9.90
 -13   4   0   52.79   12.00
 -13   4   0   66.99   10.60
 -14  -4   0    3.20    7.60
 -14  -4   0   22.40   11.60
  14  -4   0    1.40    7.40
 -14   4   0    2.00    7.50
  14   4   0    7.60    7.50
 -14   4   0   10.80   10.00
 -15  -4   0  214.08   22.30
  15  -4   0  192.08   17.10
 -15  -4   0  248.68   19.70
 -15   4   0  158.08   17.80
  15   4   0  227.68   17.20
 -15   4   0  232.98   18.40
 -16  -4   0  169.18   17.60
 -16  -4   0  182.18   22.00
  16  -4   0  211.48   17.90
 -16   4   0  178.28   20.20
  16   4   0  167.38   16.20
 -16   4   0  176.88   17.50
  17  -4   0   94.29   14.20
 -17  -4   0   86.99   17.20
 -17  -4   0  106.49   15.80
 -17   4   0   93.49   17.00
 -17   4   0   90.69   14.00
  17   4   0   86.59   13.20
   0  -5   0    2.70    3.50
   0  -5   0    9.90    3.00
   0   5   0    6.70    3.10
   0   5   0    3.40    3.00
   0   5   0    4.10    3.60
   1  -5   0  337.97   11.00
   1  -5   0  328.57   11.20
  -1  -5   0  343.47   13.00
  -1  -5   0  342.87   10.20
   1  -5   0  312.17   11.80
  -1  -5   0  331.57    9.90
  -1   5   0  352.36   11.20
   1   5   0  331.47   10.40
  -1   5   0  334.87   12.30
   1   5   0  327.77   12.90
   1   5   0  327.17   11.90
  -1   5   0  322.37   11.30
   2  -5   0    7.30    3.20
   2  -5   0    3.70    2.70
  -2  -5   0   -2.70    2.40
  -2  -5   0    1.40    2.40
   2  -5   0    3.80    3.40
  -2  -5   0   -0.10    3.70
   2   5   0    3.00    2.80
   2   5   0    4.40    2.40
  -2   5   0   -2.00    3.20
   2   5   0   -1.40    3.60
  -2   5   0   -0.60    3.10
  -2   5   0    1.50    3.40
  -2   5   0    4.40    3.50
   3  -5   0   14.80    4.10
  -3  -5   0   13.90    3.20
   3  -5   0    6.80    3.70
  -3  -5   0   19.80    4.80
  -3  -5   0   14.00    3.00
   3  -5   0   11.60    3.10
  -3  -5   0   12.10    4.50
   3   5   0   13.40    3.20
   3   5   0   12.80    4.50
  -3   5   0   15.60    3.90
  -3   5   0   10.00    2.10
  -3   5   0    8.10    3.10
  -3   5   0   11.20    3.10
  -3   5   0    9.40    3.90
  -4  -5   0    8.00    4.60
   4  -5   0    2.20    2.40
  -4  -5   0    3.50    3.00
   4  -5   0    0.30    3.90
  -4  -5   0    4.60    3.10
  -4   5   0    6.50    4.00
  -4   5   0   -0.10    3.50
  -4   5   0    1.50    2.40
   4   5   0    0.20    2.70
  -4   5   0    3.70    2.70
   4   5   0   -2.70    4.10
   4   5   0    0.00    2.80
  -4   5   0   -0.40    4.00
   5  -5   0  968.90   27.70
  -5  -5   0 1010.10   26.20
  -5  -5   0  985.00   28.60
   5  -5   0  970.00   26.30
  -5  -5   0 1003.20   29.90
   5   5   0  955.70   30.30
  -5   5   0  973.10   26.20
   5   5   0  981.80   26.00
  -5   5   0  970.40   28.30
  -5   5   0  962.80   26.50
  -5   5   0  998.80   28.40
   5   5   0 1001.60   29.00
  -5   5   0 1038.10   28.90
  -6  -5   0 1756.72   48.40
  -6  -5   0 1747.13   47.50
  -6  -5   0 1798.02   44.00
   6   5   0 1788.72   48.10
   6   5   0 1745.13   43.60
  -6   5   0 1732.83   47.50
  -6   5   0 1775.02   44.30
  -6   5   0 1678.43   45.90
  -6   5   0 1741.63   45.40
  -6   5   0 1818.92   47.50
  -7  -5   0  629.14   21.90
  -7  -5   0  590.64   23.20
   7  -5   0  584.44   21.10
  -7  -5   0  613.84   19.90
  -7   5   0  594.94   22.30
   7   5   0  608.84   22.60
  -7   5   0  605.94   20.00
  -7   5   0  632.04   22.60
   7   5   0  624.94   19.80
   8  -5   0 1374.96   39.80
  -8  -5   0 1387.06   43.10
  -8  -5   0 1477.25   42.10
  -8   5   0 1446.56   42.80
  -8   5   0 1448.56   42.20
   8   5   0 1454.15   38.30
  -8   5   0 1427.86   39.90
  -9  -5   0  372.06   19.60
  -9  -5   0  387.96   17.80
   9  -5   0  368.16   17.10
  -9   5   0  345.37   18.20
  -9   5   0  404.46   16.40
  -9   5   0  393.06   19.30
   9   5   0  365.36   15.60
 -10  -5   0   53.39    8.20
 -10  -5   0   48.90    9.50
  10  -5   0   45.90    8.20
 -10   5   0   44.30    7.20
  10   5   0   54.49    7.50
 -10   5   0   45.50    9.50
  11  -5   0  168.88   13.40
 -11  -5   0  169.88   13.80
 -11  -5   0  167.38   15.90
  11   5   0  154.28   12.00
 -11   5   0  128.29   13.60
 -11   5   0  155.28   12.50
  12  -5   0   29.80    8.50
 -12  -5   0   30.70   10.30
 -12  -5   0   32.80    8.70
  12   5   0   26.40    7.20
 -12   5   0   33.80    9.80
 -12   5   0   38.50    8.50
 -13  -5   0   93.19   14.30
  13  -5   0   48.50   10.00
 -13  -5   0   54.69   11.00
 -13   5   0   49.70    9.20
  13   5   0   44.90    8.90
 -13   5   0   61.09   12.10
 -14  -5   0   48.70   11.40
 -14  -5   0   21.30   12.10
  14  -5   0   54.69   10.80
 -14   5   0   27.40    9.20
  14   5   0   32.60    8.90
 -14   5   0   19.90   10.40
 -15  -5   0   61.79   15.10
 -15  -5   0   61.59   12.20
  15  -5   0   56.69   11.10
 -15   5   0   49.90   11.10
 -15   5   0   32.40   12.00
  15   5   0   63.99   10.70
 -16  -5   0   30.40   11.40
 -16  -5   0   56.99   15.60
  16  -5   0   71.09   11.90
 -16   5   0   26.70   12.10
  16   5   0   41.70   10.50
 -16   5   0   38.90   10.70
 -17  -5   0   80.59   18.60
 -17  -5   0   72.49   14.20
  17   5   0   32.80   10.20
 -17   5   0   19.20   12.60
 -17   5   0   71.59   13.20
   0  -6   0  834.92   21.30
   0  -6   0  801.62   24.50
   0   6   0  800.82   24.70
   0   6   0  814.12   21.50
   0   6   0  795.72   22.40
   1  -6   0 1923.61   46.10
  -1  -6   0 2004.10   51.89
   1  -6   0 1859.21   50.29
  -1  -6   0 1982.80   45.20
  -1  -6   0 1927.61   46.80
   1  -6   0 1946.01   46.00
  -1   6   0 1900.61   47.50
  -1   6   0 1846.72   50.29
   1   6   0 1953.00   45.40
  -1   6   0 1905.21   46.10
   1   6   0 1927.61   48.30
   1   6   0 1949.41   51.69
  -2  -6   0 1291.47   31.60
   2  -6   0 1232.08   35.30
  -2  -6   0 1338.67   33.60
   2  -6   0 1318.87   33.40
  -2  -6   0 1450.05   38.50
   2  -6   0 1305.17   33.30
  -2   6   0 1296.57   33.30
  -2   6   0 1290.67   33.50
   2   6   0 1348.86   37.70
  -2   6   0 1310.57   33.80
  -2   6   0 1279.57   35.50
   2   6   0 1293.17   31.90
  -3  -6   0 3465.75   78.69
   3  -6   0 3377.96   80.59
   3  -6   0 3332.77   85.99
  -3  -6   0 3442.66   84.69
  -3  -6   0 3500.85   84.29
   3  -6   0 3405.46   80.79
   3   6   0 3503.85   89.09
   3   6   0 3672.63   84.89
   3   6   0 3478.25   78.89
  -3   6   0 3517.95   80.99
  -3   6   0 3564.24   83.29
  -3   6   0 3307.77   85.89
  -4  -6   0  104.49    8.80
  -4  -6   0  103.89    6.60
   4  -6   0  104.29    6.40
   4  -6   0  104.69    8.20
   4  -6   0   99.09    8.30
  -4  -6   0  109.39    7.30
  -4   6   0  101.69    6.90
  -4   6   0   97.09    8.30
  -4   6   0  109.49    6.70
   4   6   0  108.59    7.00
  -4   6   0  103.89    5.30
   4   6   0   99.69    8.60
   4   6   0  106.69    6.50
  -4   6   0  114.99    8.30
   5  -6   0  152.98   10.20
  -5  -6   0  158.98   11.40
   5  -6   0  158.28    7.50
  -5  -6   0  153.18    8.30
  -5  -6   0  151.38    9.20
  -5   6   0  144.79    7.50
  -5   6   0  153.48    9.20
   5   6   0  154.88   10.70
  -5   6   0  154.78   10.30
  -5   6   0  149.99    7.30
   5   6   0  157.78    8.20
   5   6   0  170.68    9.50
  -5   6   0  159.18   10.30
  -6  -6   0    4.70    4.00
  -6  -6   0    4.10    4.00
  -6  -6   0    2.70    5.50
   6  -6   0    7.40    4.90
  -6   6   0   12.90    5.20
  -6   6   0   19.50    6.10
   6   6   0    7.00    4.10
  -6   6   0   12.30    3.70
   6   6   0   11.80    4.20
  -6   6   0   16.30    3.50
   7  -6   0   43.20    7.20
  -7  -6   0   48.70    8.20
  -7  -6   0   42.30    6.70
  -7  -6   0   50.19    6.20
  -7   6   0   48.40    8.00
  -7   6   0   47.20    7.40
  -7   6   0   48.70    5.90
   7   6   0   61.39    6.60
   7   6   0   51.39    6.70
   8  -6   0  114.79   10.10
  -8  -6   0   90.39    9.50
  -8  -6   0   88.99   10.90
  -8   6   0   94.69    9.60
  -8   6   0   98.59   10.30
  -8   6   0  106.29    8.70
   8   6   0   90.89    8.20
  -9  -6   0  231.28   16.40
  -9  -6   0  245.38   14.50
   9  -6   0  268.97   15.00
   9   6   0  255.17   13.00
  -9   6   0  263.27   13.20
  -9   6   0  245.18   15.60
  -9   6   0  265.17   16.10
 -10  -6   0   49.70    8.70
  10  -6   0   60.69    9.30
 -10  -6   0   50.09   10.40
 -10   6   0   44.70    7.10
 -10   6   0   48.60    8.90
 -10   6   0   58.69   10.00
  10   6   0   53.69    7.50
 -11  -6   0   -8.00    7.20
  11  -6   0    1.50    5.90
 -11  -6   0    5.90    6.50
  11   6   0   -1.80    5.10
 -11   6   0   -5.50    7.10
 -11   6   0    4.60    5.60
 -12  -6   0  195.28   15.60
 -12  -6   0  166.38   17.70
  12  -6   0  196.28   15.50
 -12   6   0  157.98   15.70
 -12   6   0  195.88   13.90
  12   6   0  158.28   13.20
 -13  -6   0   28.10    8.90
  13  -6   0    8.60    8.10
 -13  -6   0   33.20   11.60
  13   6   0   10.30    7.00
 -13   6   0   26.40    9.90
 -13   6   0   23.00    7.90
 -14  -6   0  155.08   15.60
  14  -6   0  168.48   15.50
 -14  -6   0  186.78   20.60
 -14   6   0  177.68   15.60
 -14   6   0  170.38   17.80
  14   6   0  177.68   15.10
 -15  -6   0   11.70    9.30
 -15  -6   0    8.70   11.70
  15  -6   0    9.50    8.40
 -15   6   0    8.30    8.00
  15   6   0    3.00    7.90
 -15   6   0    8.20   10.20
 -16  -6   0   80.09   17.80
 -16  -6   0   70.99   14.10
  16  -6   0   81.69   12.60
  16   6   0   66.19   12.20
 -16   6   0   70.39   11.80
 -16   6   0   81.39   15.40
 -17  -6   0   73.59   17.00
 -17   6   0   55.99   14.10
 -17   6   0   57.19   12.20
  17   6   0   58.49   12.20
   0  -7   0   11.20    4.40
   0  -7   0   19.40    3.60
   0   7   0   24.60    4.10
   0   7   0    7.10    3.50
   0   7   0   14.50    4.70
   1  -7   0  109.49    7.60
   1  -7   0  118.19    8.10
  -1  -7   0  131.69    5.70
   1  -7   0  129.29    7.40
  -1  -7   0  140.39    6.90
  -1   7   0  133.89    8.00
   1   7   0  145.29    9.70
  -1   7   0  122.99    7.90
   1   7   0  138.39    8.40
  -1   7   0  125.69    8.60
   1   7   0  140.39    7.30
   2  -7   0  677.13   20.10
   2  -7   0  644.44   21.20
   2  -7   0  657.53   20.00
  -2  -7   0  691.73   19.30
  -2  -7   0  702.33   18.50
  -2   7   0  663.93   21.50
   2   7   0  704.03   23.50
   2   7   0  697.13   18.90
  -2   7   0  701.83   20.30
  -2   7   0  694.63   20.50
  -3  -7   0   59.39    5.00
   3  -7   0   54.19    5.90
  -3  -7   0   71.89    7.60
   3  -7   0   55.29    6.00
  -3  -7   0   51.99    4.90
   3  -7   0   49.70    5.30
  -3   7   0   52.19    5.70
  -3   7   0   55.59    6.00
  -3   7   0   56.29    6.20
   3   7   0   58.09    7.20
   3   7   0   55.29    5.00
  -4  -7   0   30.30    4.40
  -4  -7   0   35.70    4.40
   4  -7   0   23.60    4.20
   4  -7   0   29.30    5.40
   4  -7   0   25.40    5.20
  -4  -7   0   36.20    6.40
   4   7   0   41.40    7.00
   4   7   0   28.00    4.10
  -4   7   0   32.30    5.70
  -4   7   0   39.50    5.70
  -4   7   0   35.40    4.80
   4   7   0   28.60    4.30
   5  -7   0  179.08   11.10
   5  -7   0  172.78    8.50
  -5  -7   0  189.08   12.50
  -5  -7   0  194.28    9.30
   5  -7   0  185.78   11.10
  -5  -7   0  179.98   10.00
  -5   7   0  173.28    7.60
  -5   7   0  164.38    8.70
   5   7   0  176.68   10.00
   5   7   0  188.18   12.40
  -5   7   0  171.68    9.50
   5   7   0  173.08    9.00
  -5   7   0  186.28   11.10
  -5   7   0  179.48   11.30
   6  -7   0  116.09    7.00
  -6  -7   0   96.39    8.00
  -6  -7   0  113.69    9.20
  -6  -7   0  103.49   10.50
   6  -7   0  100.69    9.30
  -6   7   0  110.69    7.10
   6   7   0  101.69    8.90
  -6   7   0  116.39   10.60
  -6   7   0  111.99    7.30
   6   7   0  115.99    8.20
  -6   7   0  113.99    9.20
   7  -7   0 1242.38   36.30
  -7  -7   0 1267.47   37.30
  -7  -7   0 1297.27   34.30
  -7  -7   0 1223.48   38.90
  -7   7   0 1220.28   36.70
  -7   7   0 1299.37   37.50
  -7   7   0 1245.98   33.40
   7   7   0 1295.07   38.20
  -7   7   0 1191.48   34.00
   7   7   0 1308.27   34.00
  -8  -7   0  882.91   31.50
   8  -7   0  876.01   29.10
  -8  -7   0  906.51   29.80
   8   7   0  854.11   30.10
  -8   7   0  875.21   26.70
  -8   7   0  920.31   30.10
  -8   7   0  933.01   30.00
   8   7   0  920.61   26.70
   9  -7   0  144.49   12.50
  -9  -7   0  159.28   14.70
  -9  -7   0  168.68   12.40
  -9   7   0  169.28   13.20
  -9   7   0  170.28   13.80
  -9   7   0  162.48   10.60
   9   7   0  167.58   10.90
  10  -7   0  464.35   20.90
 -10  -7   0  501.45   21.90
 -10  -7   0  499.95   24.10
 -10   7   0  492.75   22.60
  10   7   0  498.85   19.20
 -10   7   0  510.15   19.50
 -10   7   0  485.15   22.60
  11  -7   0   38.90    8.40
 -11  -7   0   29.20    9.80
 -11  -7   0   53.09    9.20
  11   7   0   40.30    7.60
 -11   7   0   20.70    9.10
 -11   7   0   35.00    7.30
 -12  -7   0  676.23   31.10
 -12  -7   0  701.63   28.50
  12  -7   0  655.83   27.10
  12   7   0  691.33   25.40
 -12   7   0  701.03   29.50
 -12   7   0  677.23   25.90
 -13  -7   0   -1.70    7.10
 -13  -7   0   14.80   10.80
  13  -7   0    4.50    7.60
 -13   7   0    6.70    6.90
 -13   7   0    0.20    9.20
  13   7   0    5.30    6.70
  14  -7   0  250.07   18.50
 -14  -7   0  233.38   19.10
 -14  -7   0  260.97   23.30
 -14   7   0  207.88   19.50
 -14   7   0  216.88   16.70
  14   7   0  221.58   16.40
  15  -7   0   14.90    8.60
 -15  -7   0   -3.10   11.90
 -15   7   0   -4.00    9.80
 -15   7   0   13.70    8.80
  15   7   0    9.30    7.80
  16  -7   0   25.90    9.50
 -16  -7   0   18.50   13.60
  16   7   0   -7.20    8.00
 -16   7   0   -1.00   10.60
 -16   7   0   16.60    9.10
 -17  -7   0   25.10   14.30
 -17   7   0    8.10    9.60
 -17   7   0   11.10   11.30
  17   7   0    1.80    8.90
   0  -8   0 3135.09   72.19
   0   8   0 3092.79   72.39
   0   8   0 3114.59   75.69
   0   8   0 3077.39   80.59
  -1  -8   0  827.02   22.10
   1  -8   0  817.72   23.10
   1  -8   0  813.12   23.00
  -1  -8   0  806.52   21.60
  -1   8   0  841.92   23.90
   1   8   0  832.72   27.00
   1   8   0  822.02   24.50
  -1   8   0  816.12   23.30
   1   8   0  816.82   22.40
  -1   8   0  800.02   25.90
   2  -8   0  148.19    8.60
   2  -8   0  162.78    9.00
   2  -8   0  162.78    9.40
  -2  -8   0  150.38    7.30
  -2  -8   0  157.48    7.30
   2   8   0  150.78    7.90
  -2   8   0  153.18    9.70
   2   8   0  149.59   10.80
  -2   8   0  154.88    9.50
  -2   8   0  172.58    9.10
   3  -8   0  607.24   19.60
   3  -8   0  600.74   19.60
  -3  -8   0  608.64   17.40
   3  -8   0  584.24   19.90
  -3  -8   0  637.14   18.90
  -3   8   0  635.94   19.60
   3   8   0  595.14   17.80
  -3   8   0  593.74   20.20
   3   8   0  639.54   22.90
  -3   8   0  638.54   20.00
   4  -8   0  365.16   14.30
   4  -8   0  393.56   15.40
  -4  -8   0  380.46   14.20
  -4  -8   0  366.36   16.40
   4  -8   0  395.86   15.40
  -4  -8   0  385.26   12.80
   4   8   0  394.26   17.70
  -4   8   0  396.16   15.50
  -4   8   0  374.86   14.60
   4   8   0  407.46   13.40
  -4   8   0  399.16   15.10
  -5  -8   0    7.40    3.70
  -5  -8   0    9.20    6.20
   5  -8   0   -5.00    4.70
   5  -8   0    5.50    3.70
  -5  -8   0    5.30    4.10
  -5   8   0    2.60    4.20
   5   8   0    1.20    3.50
   5   8   0    0.70    1.10
  -5   8   0    6.90    5.10
   5   8   0    0.90    5.60
  -6  -8   0  366.76   18.00
   6  -8   0  348.97   16.30
  -6  -8   0  397.06   14.10
   6  -8   0  352.56   13.50
  -6  -8   0  392.36   15.80
  -6   8   0  352.46   13.60
   6   8   0  347.67   17.60
  -6   8   0  391.76   16.50
  -6   8   0  364.06   12.50
   6   8   0  381.76   13.90
   6   8   0  374.16   16.00
  -6   8   0  341.57   14.40
   7  -8   0   49.00    7.80
  -7  -8   0   40.70    8.10
  -7  -8   0   39.50    5.90
   7  -8   0   48.90    5.00
  -7  -8   0   37.50    6.70
  -7   8   0   42.10    7.70
   7   8   0   38.10    6.20
  -7   8   0   46.70    6.80
  -7   8   0   32.50    4.90
   7   8   0   55.89    6.50
  -7   8   0   38.70    5.10
  -8  -8   0   37.80    8.40
  -8  -8   0   56.99    8.00
   8  -8   0   55.69    8.20
  -8   8   0   49.60    6.00
   8   8   0   43.50    7.70
  -8   8   0   37.30    7.10
  -8   8   0   57.79    8.80
   8   8   0   45.90    6.40
  -8   8   0   51.19    4.90
   9  -8   0   91.99   10.30
  -9  -8   0   83.49   10.20
  -9  -8   0   73.09   10.90
  -9   8   0   83.59    7.80
  -9   8   0   58.89    8.90
  -9   8   0   78.19   10.20
   9   8   0   76.79    8.10
  10  -8   0   99.19   10.80
 -10  -8   0   96.29   11.20
 -10  -8   0   83.79   11.80
  10   8   0  100.69    9.50
 -10   8   0   82.09   10.50
 -10   8   0   93.39   11.60
 -10   8   0   81.29    8.30
  11  -8   0  212.88   15.50
 -11  -8   0  220.68   15.80
 -11  -8   0  205.88   18.40
 -11   8   0  213.38   13.40
  11   8   0  231.08   13.90
 -11   8   0  222.88   16.70
 -12  -8   0   24.90    7.90
  12  -8   0   32.60    8.90
 -12  -8   0   39.60   11.20
 -12   8   0   37.40   10.60
  12   8   0   23.60    7.00
 -12   8   0   31.70    7.40
  13  -8   0  287.57   18.80
 -13  -8   0  296.67   19.90
 -13  -8   0  283.47   23.40
 -13   8   0  278.97   20.30
  13   8   0  302.27   17.30
 -13   8   0  258.37   17.00
 -14  -8   0    6.60   11.10
  14  -8   0   -6.80    7.20
 -14   8   0    5.00    7.60
 -14   8   0   11.90   10.10
  14   8   0   -5.10    6.50
 -15  -8   0  107.39   17.90
  15  -8   0  115.49   14.90
  15   8   0  109.39   13.30
 -15   8   0   94.79   12.50
 -15   8   0  118.29   16.20
  16  -8   0   48.30   12.00
 -16  -8   0   60.39   15.90
  16   8   0   37.90   10.40
 -16   8   0   63.09   14.70
 -16   8   0   31.00   10.20
 -17  -8   0   91.19   18.10
 -17   8   0   56.89   12.40
  17   8   0   75.49   12.90
 -17   8   0   43.60   13.50
   0  -9   0   -1.60    2.90
   0   9   0    4.80    4.80
   0   9   0    7.70    4.30
   0   9   0    5.90    3.90
   1  -9   0    9.70    4.30
   1  -9   0   26.80    4.70
  -1  -9   0   23.80    4.00
   1   9   0   29.10    5.70
  -1   9   0   19.40    5.50
   1   9   0   20.20    4.40
  -1   9   0   27.70    5.30
   1   9   0   18.50    5.90
  -1   9   0   22.20    5.00
  -2  -9   0  189.18    8.30
   2  -9   0  187.68   10.30
  -2  -9   0  198.48    8.60
   2  -9   0  187.68    9.90
  -2   9   0  197.38   10.40
  -2   9   0  185.48   11.30
   2   9   0  178.28    9.20
   2   9   0  192.18   12.40
  -2   9   0  198.08   10.90
   3  -9   0 2010.40   52.09
  -3  -9   0 2085.09   52.89
   3  -9   0 2025.10   52.19
  -3  -9   0 2074.99   49.70
   3   9   0 2070.99   50.19
  -3   9   0 2116.39   52.89
   3   9   0 2152.08   59.09
  -3   9   0 2072.89   55.99
  -3   9   0 2117.59   53.29
  -4  -9   0    9.20    3.60
  -4  -9   0    3.30    3.50
   4  -9   0    9.50    4.50
   4  -9   0    4.60    5.00
  -4  -9   0    7.20    5.50
   4  -9   0    3.80    3.70
   4   9   0    1.10    5.20
   4   9   0    4.10    3.60
  -4   9   0   -1.60    4.60
  -4   9   0    7.10    4.70
  -4   9   0    3.60    4.80
  -5  -9   0    5.40    3.70
  -5  -9   0    7.90    6.20
   5  -9   0    7.30    5.20
  -5  -9   0    2.10    3.90
   5  -9   0   -0.50    3.50
   5   9   0   12.00    6.50
  -5   9   0    0.70    5.10
   5   9   0   11.20    4.00
  -5   9   0    0.40    4.40
   6  -9   0    3.30    5.50
  -6  -9   0    1.70    6.40
   6  -9   0   -3.20    3.20
  -6  -9   0   -1.20    3.70
  -6  -9   0    1.70    3.90
   6   9   0    2.60    4.00
   6   9   0    7.00    6.10
  -6   9   0    2.10    4.20
  -6   9   0    1.40    5.10
   6   9   0    4.30    3.70
   7  -9   0  160.98   12.00
  -7  -9   0  155.98   13.60
   7  -9   0  134.59    8.40
  -7  -9   0  160.68   11.00
  -7   9   0  152.28   12.00
  -7   9   0  128.19   10.00
   7   9   0  141.69   10.70
  -7   9   0  136.19    8.00
  -7   9   0  147.79    8.80
   7   9   0  137.79    9.10
  -8  -9   0  353.16   16.80
   8  -9   0  320.37   17.10
  -8  -9   0  340.37   19.10
  -8   9   0  330.57   12.80
  -8   9   0  345.77   16.00
  -8   9   0  361.06   17.60
  -8   9   0  325.97   13.30
   8   9   0  347.87   14.50
   8   9   0  352.46   17.30
  -9  -9   0  205.98   13.70
  -9  -9   0  204.58   16.30
   9  -9   0  187.58   14.20
  -9   9   0  205.78   14.90
  -9   9   0  201.78   14.00
  -9   9   0  194.78   10.90
  -9   9   0  198.58    9.00
   9   9   0  233.18   12.30
 -10  -9   0   84.69   10.30
 -10  -9   0   98.49   12.90
  10  -9   0   91.59   11.10
  10   9   0   87.19    9.10
 -10   9   0  107.59    9.50
 -10   9   0  116.19   12.30
 -10   9   0   87.29   10.50
 -11  -9   0  206.98   15.60
  11  -9   0  208.08   15.80
 -11  -9   0  165.38   17.20
 -11   9   0  199.48   16.40
 -11   9   0  196.18   12.70
  11   9   0  204.98   13.40
 -12  -9   0   20.30   10.20
  12  -9   0   19.50    8.00
 -12  -9   0   15.50    8.00
 -12   9   0   12.20    8.90
  12   9   0   -2.90    5.90
 -12   9   0    5.90    6.20
  13  -9   0   29.20    9.40
 -13  -9   0   30.10   11.50
 -13   9   0   12.30    9.20
  13   9   0   13.80    7.40
 -13   9   0   18.20    7.60
  14  -9   0   17.30    9.30
 -14  -9   0   14.00   12.40
 -14   9   0   32.20   11.10
  14   9   0   13.00    7.90
 -14   9   0   22.90    8.30
 -15  -9   0   -1.40   12.20
  15  -9   0   -2.20    8.70
  15   9   0   -3.40    7.50
 -15   9   0   15.50   10.50
 -15   9   0   10.90    8.10
 -16  -9   0   18.60   14.50
  16  -9   0    4.90    9.70
  16   9   0   14.60    8.70
 -16   9   0   21.40   10.60
 -16   9   0   14.50    8.70
   0 -10   0  536.35   17.30
   0  10   0  545.85   19.10
   0  10   0  526.45   21.20
   0  10   0  544.95   18.00
   1 -10   0   77.39    6.90
   1 -10   0   78.49    7.60
  -1 -10   0   76.09    6.50
  -1  10   0   68.69    8.70
   1  10   0   92.89    8.70
   1  10   0   89.49    7.30
  -1  10   0   80.99    8.00
   1  10   0   85.69    9.70
  -1  10   0   83.49    7.80
   2 -10   0 2119.89   53.19
  -2 -10   0 2063.99   53.09
  -2 -10   0 2141.69   51.29
   2 -10   0 2168.68   53.49
   2  10   0 2146.79   60.39
  -2  10   0 2164.88   54.89
  -2  10   0 2110.89   58.69
   2  10   0 2131.89   51.99
  -2  10   0 2133.59   53.59
  -3 -10   0   93.09    6.80
  -3 -10   0   86.49    6.90
   3 -10   0   90.09    8.30
   3 -10   0  108.59    8.90
   3  10   0   91.39   10.30
  -3  10   0   89.09    8.80
  -3  10   0   87.49    9.00
   3  10   0   93.09    7.60
  -3  10   0  101.49    8.60
   4 -10   0  123.89   10.40
  -4 -10   0  161.18    9.20
  -4 -10   0  146.29    8.20
  -4 -10   0  131.99   11.70
  -4  10   0  150.08   10.60
  -4  10   0  146.09   10.70
   4  10   0  151.18    8.90
   4  10   0  133.69   12.30
  -5 -10   0   51.49    5.50
   5 -10   0   57.99    7.90
  -5 -10   0   49.50    8.50
  -5 -10   0   59.79    6.90
   5  10   0   66.39    9.70
  -5  10   0   70.59    7.90
   5  10   0   80.49    7.10
  -5  10   0   59.09    7.20
   6 -10   0  183.78   10.50
  -6 -10   0  201.18   11.50
  -6 -10   0  203.78   10.30
   6 -10   0  196.18   13.30
  -6 -10   0  202.18   14.50
  -6  10   0  178.98   10.90
   6  10   0  214.08   14.70
  -6  10   0  202.58   12.80
   6  10   0  193.18   10.40
   7 -10   0  291.77   12.90
   7 -10   0  305.37   16.20
  -7 -10   0  319.57   15.20
  -7 -10   0  314.37   17.70
  -7  10   0  314.97   16.00
  -7  10   0  302.77   13.30
   7  10   0  325.07   13.40
   8 -10   0    9.20    3.90
  -8 -10   0   19.40    5.80
   8 -10   0   10.80    6.30
  -8 -10   0    6.10    6.90
  -8  10   0    6.70    3.80
   8  10   0   11.90    4.80
  -8  10   0   14.70    5.70
  -8  10   0   21.30    4.90
  -8  10   0   23.80    7.40
  -9 -10   0  627.34   24.20
  -9 -10   0  598.14   26.80
   9 -10   0  590.74   24.30
   9  10   0  618.64   21.30
  -9  10   0  583.44   24.10
  -9  10   0  634.54   23.10
  -9  10   0  578.04   19.90
  -9  10   0  584.74   19.10
  10 -10   0   17.60    7.80
 -10 -10   0   12.20    8.90
 -10 -10   0    9.60    6.50
 -10  10   0   10.80    5.10
 -10  10   0    5.50    7.50
 -10  10   0   14.20    6.60
  10  10   0   16.10    5.90
 -11 -10   0    7.60    9.00
 -11 -10   0   -1.00    6.20
  11 -10   0   15.00    8.20
 -11  10   0    6.80    5.20
  11  10   0    3.50    5.70
 -11  10   0    5.20    8.10
  12 -10   0   24.40    9.20
 -12 -10   0   17.90   10.70
 -12  10   0   12.70    9.20
 -12  10   0   29.10    7.20
  12  10   0   40.30    8.20
 -13 -10   0   64.79   14.60
  13 -10   0   68.19   11.80
 -13  10   0   65.29   12.50
  13  10   0   76.09   10.50
 -13  10   0   76.59    9.80
 -14 -10   0   45.60   13.10
  14 -10   0   54.59   11.70
  14  10   0   34.10    9.10
 -14  10   0   32.30    8.80
 -14  10   0   37.50   11.30
  15 -10   0   89.49   13.90
 -15 -10   0   96.29   18.20
 -15  10   0   75.79   11.50
  15  10   0   89.29   12.60
 -15  10   0   83.39   14.50
 -16 -10   0   50.89   16.90
 -16  10   0   33.60   10.20
  16  10   0   40.90   10.80
   0 -11   0    9.60    4.00
   0  11   0    4.50    5.90
   0  11   0   11.70    5.00
   0  11   0    2.70    4.80
  -1 -11   0 1855.41   46.10
   1 -11   0 1857.21   47.10
   1 -11   0 1844.32   47.30
  -1  11   0 1776.82   52.99
   1  11   0 1893.51   46.90
   1  11   0 1842.72   54.19
   1  11   0 1891.41   50.09
  -1  11   0 1850.91   49.20
  -1  11   0 1827.22   47.50
   2 -11   0  176.28   10.70
   2 -11   0  167.88   10.90
  -2 -11   0  180.58    9.20
  -2  11   0  190.38   11.50
  -2  11   0  182.28   11.40
   2  11   0  170.58   12.80
  -2  11   0  193.48   13.10
   2  11   0  178.18   10.00
   3 -11   0   21.00    5.50
  -3 -11   0   26.20    4.70
   3 -11   0   35.80    6.50
  -3 -11   0   42.20    5.00
  -3  11   0   45.80    7.70
  -3  11   0   28.40    6.40
   3  11   0   35.30    7.70
  -3  11   0   33.50    6.40
   3  11   0   43.10    5.80
  -4 -11   0    4.60    3.80
  -4 -11   0   11.50    3.90
   4 -11   0    3.90    5.10
  -4 -11   0    6.10    5.80
  -4  11   0   10.30    5.40
  -4  11   0    3.30    5.50
   4  11   0   12.40    4.50
   4  11   0    5.20    6.00
  -5 -11   0  426.76   15.10
  -5 -11   0  420.96   16.60
   5 -11   0  429.76   18.20
  -5 -11   0  429.46   19.90
  -5  11   0  414.86   17.80
  -5  11   0  474.65   18.40
   5  11   0  436.96   15.70
   5  11   0  460.55   21.50
  -6 -11   0 1103.79   31.10
  -6 -11   0 1125.89   34.20
   6 -11   0 1102.19   34.60
  -6 -11   0 1098.19   36.90
   6  11   0 1170.58   31.70
  -6  11   0 1184.98   34.80
   6  11   0 1213.28   40.20
  -6  11   0 1120.39   34.30
   7 -11   0 1071.89   34.30
  -7 -11   0 1097.29   37.20
  -7 -11   0 1083.79   34.10
  -7  11   0 1149.58   34.80
   7  11   0 1100.09   31.10
  -7  11   0 1065.29   32.80
  -8 -11   0    9.60    7.30
   8 -11   0   -0.20    3.90
   8 -11   0   18.80    7.10
  -8 -11   0   14.10    5.50
  -8  11   0   11.20    3.90
   8  11   0    5.90    4.40
  -8  11   0    0.70    4.90
  -8  11   0   13.70    6.90
  -9 -11   0  211.98   17.50
  -9 -11   0  198.18   14.20
   9 -11   0  207.58   15.50
  -9  11   0  195.78   10.60
  -9  11   0  206.18   10.80
  -9  11   0  210.58   13.40
   9  11   0  218.98   12.40
  -9  11   0  225.98   15.60
  10 -11   0   19.80    8.10
 -10 -11   0   35.10    8.00
 -10 -11   0   21.90    9.80
  10  11   0   13.20    5.50
 -10  11   0   28.30    7.40
 -10  11   0   25.10    8.60
 -10  11   0   28.20    5.80
  11 -11   0   78.19   11.80
 -11 -11   0   75.99   14.20
 -11  11   0  108.39   13.00
 -11  11   0   80.09    8.80
  11  11   0   90.79    9.80
  12 -11   0   61.99   11.50
 -12 -11   0   43.80   12.90
 -12  11   0   56.19    8.30
  12  11   0   50.59    8.50
 -12  11   0   47.30   11.00
 -13 -11   0  172.48   20.10
  13 -11   0  176.48   16.80
 -13  11   0  152.88   16.40
 -13  11   0  145.69   13.00
  13  11   0  140.39   13.10
  14 -11   0   60.39   12.10
 -14 -11   0   44.10   14.10
 -14  11   0   43.90   12.10
 -14  11   0   41.80    8.90
  14  11   0   47.40    9.80
  15 -11   0  128.19   16.00
 -15 -11   0  100.79   18.60
 -15  11   0   79.19   11.50
 -15  11   0   80.69   14.60
  15  11   0   91.99   12.50
 -16 -11   0   32.40   16.20
  16  11   0   20.60    9.70
 -16  11   0   11.50    8.90
   0 -12   0   12.90    4.10
   0  12   0    9.70    6.40
   0  12   0    9.00    5.00
   0  12   0    1.70    5.10
   1 -12   0   67.19    7.10
  -1 -12   0   77.79    7.00
   1 -12   0   74.09    7.90
  -1  12   0   85.49    9.00
  -1  12   0   80.79    9.90
  -1  12   0   72.69    8.10
   1  12   0   81.49    9.20
   1  12   0   82.79    7.90
   1  12   0   88.99   10.70
   2 -12   0  456.55   18.00
  -2 -12   0  466.45   15.90
   2 -12   0  465.25   17.60
  -2  12   0  476.35   18.60
   2  12   0  483.85   17.00
   2  12   0  472.35   21.80
  -2  12   0  467.35   20.50
  -2  12   0  488.85   18.40
  -3 -12   0  102.79    7.30
  -3 -12   0   92.29    7.60
   3 -12   0   95.39    9.10
   3  12   0   96.59   11.60
  -3  12   0   96.89    9.10
   3  12   0   99.59    8.40
  -3  12   0  107.39   10.40
  -3  12   0   95.59    9.50
  -4 -12   0   54.69    8.70
  -4 -12   0   51.39    6.20
   4 -12   0   66.49    8.20
  -4 -12   0   69.99    6.40
   4  12   0   64.99    6.80
   4  12   0   57.79   10.00
  -4  12   0   54.29    7.70
  -4  12   0   63.79    8.60
  -5 -12   0  194.08   11.00
  -5 -12   0  176.88   13.70
   5 -12   0  180.48   12.60
  -5 -12   0  186.58    9.80
   5  12   0  179.08   10.40
   5  12   0  180.78   14.50
  -5  12   0  179.08   12.30
  -5  12   0  201.98   12.80
  -6 -12   0   10.00    6.30
  -6 -12   0   10.20    4.70
   6 -12   0   21.20    6.50
   6  12   0   34.30    5.50
  -6  12   0   10.50    5.90
  -6  12   0   15.00    6.40
   6  12   0   22.30    7.60
   7 -12   0   31.10    7.70
  -7 -12   0   32.10    8.40
  -7 -12   0   26.70    6.40
   7  12   0   39.10    6.20
  -7  12   0   21.80    5.90
  -7  12   0   35.20    7.80
   8 -12   0   15.80    7.20
  -8 -12   0   16.50    5.80
  -8 -12   0   33.90    9.00
  -8  12   0   17.50    7.70
  -8  12   0   25.60    6.00
   8  12   0   19.00    5.30
  -9 -12   0   32.80    9.60
  -9 -12   0   38.90    8.80
   9 -12   0   62.39   10.10
  -9  12   0   34.60    6.30
  -9  12   0   52.19    9.70
   9  12   0   53.09    7.50
 -10 -12   0   98.79   14.20
  10 -12   0   76.69   11.30
 -10  12   0   86.79    9.90
 -10  12   0   53.69   10.10
  10  12   0   80.89    9.20
 -10  12   0   64.79    7.10
  11 -12   0    9.00    8.10
 -11 -12   0   10.00    9.90
 -11  12   0    8.30    5.40
 -11  12   0   -5.10    8.10
  11  12   0   10.60    6.10
 -12 -12   0   64.49   14.10
  12 -12   0   39.30   10.40
  12  12   0   38.20    8.60
 -12  12   0   33.90   10.50
 -12  12   0   24.90    6.70
 -13 -12   0   19.50   12.50
  13 -12   0   11.30    9.40
  13  12   0   10.70    7.20
 -13  12   0   22.40   10.20
 -13  12   0   23.50    7.50
 -14 -12   0   23.80   13.70
  14 -12   0   10.00    9.50
 -14  12   0   24.70   10.50
  14  12   0   25.10    8.40
 -14  12   0   19.10    7.60
 -15 -12   0   61.39   16.20
  15 -12   0   32.10   11.10
  15  12   0   40.30    9.70
 -15  12   0   28.90    8.70
   0 -13   0    8.80    4.30
   0  13   0    4.60    6.40
   0  13   0   11.80    5.20
   0  13   0    7.20    5.50
   1 -13   0   92.49    9.00
   1 -13   0   92.09    8.60
  -1 -13   0   96.99    8.00
   1  13   0  103.39    8.90
  -1  13   0   94.89   11.20
  -1  13   0   96.09    9.60
   1  13   0  101.59   11.80
   1  13   0  115.39   10.80
  -1  13   0  101.59    9.30
  -2 -13   0   34.40    5.00
   2 -13   0   33.80    6.60
   2  13   0   31.70    5.60
  -2  13   0   30.40    6.90
   2  13   0   22.00    7.50
  -2  13   0   31.80    7.00
  -2  13   0   36.20    8.00
   3 -13   0   -2.80    4.40
  -3 -13   0    3.70    3.40
   3  13   0   -1.10    4.10
  -3  13   0    3.40    5.70
   3  13   0    3.20    5.90
  -3  13   0    0.40    5.20
  -3  13   0    3.60    5.50
   4 -13   0  808.52   27.00
  -4 -13   0  762.12   23.40
  -4 -13   0  821.92   29.50
  -4 -13   0  777.62   24.90
   4  13   0  812.72   31.70
   4  13   0  813.22   24.70
  -4  13   0  839.12   29.50
  -4  13   0  836.52   27.10
  -5 -13   0  225.08   15.60
   5 -13   0  236.98   14.10
  -5 -13   0  237.28   12.20
   5  13   0  223.08   16.70
  -5  13   0  245.68   14.60
  -5  13   0  240.38   14.00
   5  13   0  234.18   11.90
  -6 -13   0  235.98   13.10
  -6 -13   0  247.68   16.50
   6 -13   0  215.08   14.50
  -6  13   0  236.88   14.20
   6  13   0  245.38   17.60
  -6  13   0  258.37   14.80
   6  13   0  243.98   12.30
  -7 -13   0  689.53   28.80
   7 -13   0  712.43   26.60
  -7 -13   0  719.63   25.40
   7  13   0  697.13   23.10
  -7  13   0  681.03   25.20
  -7  13   0  726.53   26.30
  -8 -13   0  194.58   16.50
   8 -13   0  204.78   15.20
  -8  13   0  200.88   12.80
   8  13   0  187.98   12.00
  -8  13   0  206.98   14.90
   9 -13   0  836.52   30.80
  -9 -13   0  792.32   33.30
  -9  13   0  860.31   30.80
   9  13   0  842.02   27.00
  -9  13   0  768.62   26.80
 -10 -13   0  472.05   27.10
  10 -13   0  512.55   24.60
 -10  13   0  496.25   23.50
  10  13   0  516.75   20.40
  11 -13   0   31.40    9.60
 -11 -13   0   14.10   10.20
  11  13   0    2.60    6.00
 -11  13   0    8.10    8.40
 -11  13   0   11.50    5.60
 -12 -13   0  323.47   24.80
  12 -13   0  302.67   21.20
 -12  13   0  280.87   20.00
  12  13   0  316.47   17.20
 -12  13   0  268.97   14.60
  13 -13   0   66.79   12.60
 -13 -13   0   96.09   17.50
 -13  13   0   81.89   13.30
 -13  13   0   57.39    8.60
  13  13   0   92.59   11.10
  14 -13   0   49.20   11.80
 -14 -13   0   65.99   16.20
  14  13   0   44.70    9.50
 -14  13   0   65.39   13.40
 -14  13   0   37.30    8.30
 -15 -13   0   21.00   14.20
 -15  13   0    8.60    7.60
  15  13   0    0.10    7.60
   0  14   0  516.55   20.70
   0  14   0  506.35   23.30
   0  14   0  478.15   18.90
  -1 -14   0  973.60   28.80
   1 -14   0  988.20   30.00
   1  14   0 1001.90   29.50
  -1  14   0  953.30   31.20
  -1  14   0  946.81   34.60
   1  14   0 1036.80   35.90
   1  14   0  937.91   31.70
  -1  14   0  978.40   30.00
   2 -14   0   14.00    5.80
  -2 -14   0   15.00    4.40
  -2  14   0   -0.90    6.50
   2  14   0    8.20    6.60
  -2  14   0   17.10    6.30
   2  14   0    9.80    5.00
  -2  14   0    7.40    5.50
   3 -14   0  428.76   18.20
  -3 -14   0  409.06   15.60
  -3  14   0  417.56   20.50
  -3  14   0  425.56   18.70
   3  14   0  393.06   21.10
  -3  14   0  403.26   18.10
   3  14   0  411.76   16.30
  -4 -14   0  209.38   15.40
   4 -14   0  230.68   13.90
  -4  14   0  210.98   14.60
   4  14   0  220.08   16.40
   4  14   0  209.18   11.70
  -4  14   0  256.57   14.20
  -5 -14   0   61.49    9.90
   5 -14   0   62.69    8.70
  -5 -14   0   47.40    7.00
   5  14   0   60.69    7.40
  -5  14   0   66.59    9.10
   5  14   0   62.19   11.30
  -5  14   0   37.30    8.30
  -6 -14   0  193.58   15.80
  -6 -14   0  181.08   12.00
   6 -14   0  197.88   14.60
   6  14   0  207.38   11.70
  -6  14   0  187.78   13.80
  -6  14   0  212.68   14.00
   6  14   0  192.68   16.20
   7 -14   0   55.89    9.50
  -7 -14   0   61.59   11.50
   7  14   0   68.49    8.20
  -7  14   0   47.80    9.20
  -7  14   0   62.39    8.90
   8 -14   0   50.49    9.80
  -8 -14   0   59.69   11.50
  -8  14   0   35.90    7.60
  -8  14   0   46.70    9.70
   8  14   0   53.59    7.40
  -9 -14   0   43.00   11.20
   9 -14   0   19.30    8.40
   9  14   0   38.00    7.40
  -9  14   0   52.19   10.20
  10 -14   0   27.10    9.30
 -10 -14   0   38.90   11.60
 -10  14   0   14.90    9.10
  10  14   0   36.10    7.50
 -11 -14   0    9.90   10.80
  11 -14   0    9.70    9.10
  11  14   0    6.20    6.20
 -11  14   0   -2.80    8.70
  12 -14   0   28.40   10.00
 -12 -14   0   41.80   13.60
  12  14   0   26.60    8.10
 -12  14   0   35.00   10.80
  13 -14   0   39.00   11.00
 -13 -14   0   53.99   15.10
  13  14   0   22.50    8.10
 -13  14   0   41.20   11.70
 -13  14   0   31.80    7.40
 -14 -14   0   50.39   15.40
  14 -14   0   33.90   11.50
  14  14   0   45.40   10.00
 -14  14   0   29.30    7.80
 -15 -14   0   52.09   15.80
 -15  14   0   30.40    8.30
   0  15   0   -0.20    5.70
   0  15   0    2.60    6.80
   0  15   0   -4.10    4.70
   1 -15   0  275.07   14.30
  -1  15   0  258.07   14.10
  -1  15   0  252.97   14.90
   1  15   0  231.18   17.00
  -1  15   0  233.98   16.80
   1  15   0  252.97   13.60
   2 -15   0    1.50    5.00
   2  15   0   -8.60    6.10
  -2  15   0    0.90    6.60
  -2  15   0    2.00    5.20
   2  15   0    5.00    5.00
  -2  15   0   -3.80    5.40
   3 -15   0   12.60    6.00
  -3  15   0   11.80    6.70
   3  15   0   14.00    5.20
   3  15   0    3.60    7.10
  -3  15   0   10.10    5.90
  -3  15   0    5.80    7.10
   4 -15   0  113.69   10.90
  -4 -15   0   89.49   11.10
  -4  15   0  119.79   12.40
   4  15   0  115.99   13.90
   4  15   0  115.19    9.80
  -4  15   0  107.89   10.80
  -5 -15   0   37.50    6.80
   5 -15   0   44.20    8.40
  -5 -15   0   50.59    9.60
  -5  15   0   50.79    9.50
   5  15   0   62.89    7.80
  -5  15   0   61.89    9.20
   5  15   0   42.90   10.50
  -6 -15   0  666.63   28.80
   6 -15   0  704.23   26.80
   6  15   0  714.63   31.50
  -6  15   0  705.73   27.30
   6  15   0  667.73   23.30
  -6  15   0  696.33   26.30
   7 -15   0  216.58   15.90
  -7 -15   0  193.48   17.60
  -7  15   0  184.48   14.90
   7  15   0  198.28   12.50
  -7  15   0  192.78   14.10
   8 -15   0    5.00    7.60
  -8 -15   0    7.00    9.10
   8  15   0   -2.50    4.80
  -8  15   0   -5.00    6.10
  -8  15   0   -4.60    7.20
   9 -15   0   57.89   10.70
  -9 -15   0   49.00   11.50
   9  15   0   61.59    8.60
  -9  15   0   42.60   10.00
  10 -15   0  805.82   32.40
 -10 -15   0  764.52   35.20
 -10  15   0  787.82   31.00
  10  15   0  831.12   28.20
  11 -15   0   87.79   13.40
 -11 -15   0   72.89   14.20
 -11  15   0   49.60   11.20
  11  15   0   67.99    9.40
 -12 -15   0  114.19   17.90
  12 -15   0  111.09   14.70
 -12  15   0   96.69   13.80
  12  15   0  119.39   12.80
  13 -15   0   40.20   11.20
 -13 -15   0   47.70   14.90
  13  15   0   17.20    8.20
 -14 -15   0  113.49   20.00
 -14  15   0   89.79   10.10
   0  16   0   31.70    9.10
   0  16   0   18.80    6.40
   0  16   0   35.60    8.30
   1 -16   0 1258.27   37.40
  -1  16   0 1260.97   43.50
  -1  16   0 1203.68   38.90
  -1  16   0 1318.27   37.90
   1  16   0 1243.28   44.00
   1  16   0 1289.07   36.90
   2 -16   0  457.75   20.10
   2  16   0  530.05   25.60
  -2  16   0  470.95   20.60
  -2  16   0  485.35   21.20
  -2  16   0  521.55   24.80
   2  16   0  511.75   19.80
   3 -16   0  362.56   17.60
   3  16   0  320.87   15.50
  -3  16   0  342.37   17.80
  -3  16   0  387.66   20.80
   3  16   0  354.46   21.50
  -3  16   0  343.17   17.80
   4 -16   0  130.59   12.00
  -4 -16   0  101.89   12.70
  -4  16   0  144.09   13.20
  -4  16   0  131.49   13.50
   4  16   0  160.18   16.40
   4  16   0  141.79   10.80
  -5 -16   0  339.77   20.60
   5 -16   0  362.16   18.70
  -5  16   0  345.27   18.20
   5  16   0  338.87   22.30
  -5  16   0  339.97   19.40
   5  16   0  363.86   16.30
  -6 -16   0  116.29   14.80
   6 -16   0  140.79   13.40
   6  16   0  163.48   17.30
   6  16   0  160.88   11.50
  -6  16   0  141.59   13.20
  -6  16   0  116.59   12.60
  -7 -16   0   35.40   10.60
   7 -16   0   34.00    9.20
  -7  16   0   29.20    8.50
  -7  16   0   29.00    8.30
   7  16   0   36.20    7.30
  -8 -16   0  169.28   17.90
   8 -16   0  211.78   16.60
  -8  16   0  159.28   14.00
  -8  16   0  186.48   15.60
   8  16   0  177.38   12.60
   9 -16   0   89.09   12.20
  -9 -16   0   67.89   13.30
   9  16   0   75.99    9.50
  -9  16   0   99.79   12.70
  10 -16   0  113.59   14.60
 -10 -16   0  109.99   16.20
  10  16   0  129.79   12.00
 -10  16   0   88.09   12.80
  11 -16   0   11.30    9.20
 -11 -16   0  -13.20    9.20
  11  16   0    2.10    6.50
 -11  16   0   -4.80    8.40
 -12 -16   0   39.20   14.10
  12 -16   0   47.90   11.90
 -12  16   0   17.70   10.30
  12  16   0   24.60    8.10
  13 -16   0   15.00    9.90
 -13 -16   0    0.70   12.10
 -14 -16   0  104.49   19.70
   0  17   0    3.10    5.70
   0  17   0   12.20    7.00
   0  17   0   12.50    7.60
   1 -17   0   15.20    6.60
   1  17   0   30.30    9.30
   1  17   0    4.10    5.40
  -1  17   0   13.00    6.30
  -1  17   0    5.10    7.70
  -1  17   0   25.80    8.00
   2 -17   0   35.00    7.70
  -2  17   0   19.30    7.00
   2  17   0   23.70    6.60
   2  17   0   28.20    9.60
  -2  17   0   13.00    7.30
  -2  17   0   20.40    8.80
   3 -17   0   57.49    8.90
  -3  17   0   60.59    9.90
   3  17   0   57.59   11.90
   3  17   0   54.39    8.10
  -3  17   0   38.40    8.60
  -3  17   0   33.90    9.20
   4 -17   0  192.38   14.50
  -4 -17   0  191.58   16.60
   4  17   0  211.18   18.40
  -4  17   0  214.58   15.40
   4  17   0  206.98   12.90
  -4  17   0  235.98   17.30
   5 -17   0   11.50    6.90
  -5 -17   0   13.40    7.80
   5  17   0   -2.10    7.40
  -5  17   0    4.00    7.10
  -5  17   0   -6.80    6.40
   5  17   0    3.10    5.00
   6 -17   0   73.69   10.90
  -6 -17   0   55.59   11.10
   6  17   0   85.89    9.60
  -6  17   0   84.79   11.60
   6  17   0   90.39   14.90
  -6  17   0   86.29   11.00
   7 -17   0   15.10    7.80
  -7 -17   0   23.30   10.10
  -7  17   0   10.40    7.60
   7  17   0   12.90    6.30
  -7  17   0   17.60    8.40
  -8 -17   0  146.39   16.80
   8 -17   0  165.08   16.00
  -8  17   0  128.19   13.20
  -8  17   0  161.68   15.10
   8  17   0  161.38   12.50
   9 -17   0  106.29   13.50
  -9 -17   0   90.49   14.90
  -9  17   0   96.39   12.70
   9  17   0   99.29   10.80
 -10 -17   0   82.09   15.00
  10 -17   0   55.39   11.80
 -10  17   0   85.39   13.20
  10  17   0   69.09   10.00
  11 -17   0   -7.10    8.30
 -11 -17   0    3.90   11.10
 -11  17   0    5.30    9.10
  11  17   0   13.70    7.40
 -12 -17   0   23.30   13.20
  12 -17   0   16.50    9.70
 -13 -17   0    6.20   12.70
  13 -17   0   18.60   10.60
   0 -18   0  513.95   21.60
   0  18   0  504.95   23.60
   0  18   0  534.85   21.90
   0  18   0  526.65   27.20
   1 -18   0  348.37   17.70
  -1  18   0  322.17   17.80
  -1  18   0  321.57   18.80
   1  18   0  311.67   21.60
  -1  18   0  311.37   21.20
   1  18   0  342.07   17.00
   2 -18   0  310.27   17.30
   2  18   0  289.57   20.90
  -2  18   0  362.26   19.20
   2  18   0  309.37   16.50
  -2  18   0  316.17   18.30
  -2  18   0  342.47   21.30
   3 -18   0  114.99   12.30
  -3  18   0  106.79   12.20
  -3  18   0  137.99   14.90
   3  18   0  113.19   15.20
   3  18   0  109.49   10.70
  -3  18   0  120.09   12.80
   4 -18   0  199.28   14.90
  -4 -18   0  164.88   17.30
   4  18   0  198.58   19.90
  -4  18   0  197.78   15.70
  -4  18   0  194.68   17.30
   4  18   0  170.48   12.70
  -5 -18   0  410.66   23.90
   5 -18   0  415.56   21.10
  -5  18   0  437.66   21.90
   5  18   0  453.55   26.50
   5  18   0  410.66   18.70
  -5  18   0  440.46   23.40
   6 -18   0  105.49   12.80
  -6 -18   0  103.49   14.00
  -6  18   0  110.09   12.50
  -6  18   0  118.19   13.60
   6  18   0  114.09   16.10
   6  18   0   95.59   10.30
   7 -18   0   73.39   11.60
  -7 -18   0   68.99   13.50
   7  18   0   77.29    9.60
  -7  18   0   80.29   11.60
  -7  18   0   96.79   12.20
   8 -18   0   24.70    9.00
  -8 -18   0   38.00   11.90
  -8  18   0    2.60    8.00
   8  18   0    2.90    5.70
  -9 -18   0    7.80   10.10
   9 -18   0    8.00    8.80
   9  18   0   12.50    6.80
  -9  18   0    8.10    9.40
  10 -18   0    2.40    8.70
 -10 -18   0   -9.70    9.50
 -10  18   0    4.10    9.00
 -11 -18   0    9.50   12.00
  11 -18   0   -5.30    8.80
 -12 -18   0   47.00   14.40
  12 -18   0   52.49   12.00
 -13 -18   0   -5.40   11.10
   0 -19   0   17.00    6.70
   0  19   0   26.50    7.40
   0  19   0   14.50    9.30
   1 -19   0  259.17   16.20
   1  19   0  261.77   16.00
  -1  19   0  266.47   18.30
  -1  19   0  276.37   17.00
  -1  19   0  272.97   20.80
   1  19   0  260.57   21.30
   2 -19   0    9.70    6.80
   2  19   0    4.60    8.40
  -2  19   0   12.40    8.10
  -2  19   0   12.40    7.10
   2  19   0    0.40    6.00
  -2  19   0   10.70    8.70
   3 -19   0   33.90    8.30
  -3  19   0   50.19   11.10
  -3  19   0   44.90   10.10
   3  19   0   39.10    8.10
  -3  19   0   35.80    8.80
   3  19   0   46.70   12.10
  -4 -19   0  520.55   27.00
   4 -19   0  563.84   24.60
  -4  19   0  562.54   25.00
   4  19   0  578.24   22.80
  -4  19   0  537.75   27.40
   4  19   0  531.25   30.10
  -5 -19   0   40.80   11.30
   5 -19   0   15.50    8.20
  -5  19   0   30.20    9.60
   5  19   0   26.40   10.90
  -5  19   0   35.50   10.10
   5  19   0   33.40    7.40
  -6 -19   0  235.58   20.10
   6 -19   0  196.68   16.50
  -6  19   0  205.78   16.90
   6  19   0  189.48   13.70
  -6  19   0  229.28   18.30
  -7 -19   0   -7.70    8.40
   7 -19   0    5.00    7.50
   7  19   0   -7.10    5.60
  -7  19   0  -12.60    7.10
  -7  19   0  -10.70    7.30
   8 -19   0  180.68   16.90
  -8 -19   0  197.68   20.20
  -8  19   0  188.08   16.80
   8  19   0  179.78   14.00
  -9 -19   0   27.70   12.30
   9 -19   0   10.50    9.00
  -9  19   0    6.70    9.00
 -10 -19   0  120.29   18.10
  10 -19   0  111.79   14.80
 -10  19   0  120.79   14.50
 -11 -19   0  110.69   18.40
  11 -19   0  130.29   16.80
  12 -19   0   12.60   11.00
 -12 -19   0    8.40   11.50
   0 -20   0    8.60    6.90
   0  20   0    5.20    9.70
   0  20   0   17.30    7.70
   1 -20   0  919.01   32.30
   1  20   0  872.51   38.70
  -1  20   0  912.11   34.60
  -1  20   0  970.30   39.50
   1  20   0  883.41   31.50
  -1  20   0  908.91   32.50
   2 -20   0  923.41   32.70
  -2  20   0  907.71   33.10
   2  20   0  895.61   31.40
   2  20   0  882.61   39.50
  -2  20   0  921.21   34.40
  -2  20   0  946.21   39.10
   3 -20   0   19.20    7.40
  -3  20   0   30.50    9.90
   3  20   0   13.40    7.10
  -3  20   0   33.10   10.90
  -3  20   0   37.90    9.80
   3  20   0   17.20   10.20
  -4 -20   0  136.29   16.70
   4 -20   0  191.68   15.50
  -4  20   0  167.18   17.60
   4  20   0  144.49   18.40
   4  20   0  176.08   14.10
  -4  20   0  154.58   15.40
  -5 -20   0   21.30   10.60
   5 -20   0   17.70    8.30
  -5  20   0   19.20    9.40
   5  20   0    7.90    6.60
  -5  20   0    3.30    9.10
   5  20   0   27.30   10.60
   6 -20   0   32.40    9.70
  -6 -20   0   28.70   10.60
  -6  20   0   30.90   10.60
  -6  20   0   15.30    9.30
   6  20   0   22.90    7.40
  -7 -20   0   83.09   14.90
   7 -20   0   81.29   12.60
  -7  20   0   74.49   12.60
  -7  20   0   73.59   12.20
  -8 -20   0   -8.70   10.40
   8 -20   0   -4.40    8.00
  -8  20   0   13.70    8.60
  -9 -20   0   21.60   11.70
   9 -20   0   67.99   12.60
  -9  20   0   59.39   12.00
  10 -20   0   13.00    9.60
 -10 -20   0    4.20   12.90
  11 -20   0    6.90    9.80
 -11 -20   0    4.90   12.00
   0 -21   0    7.40    7.00
   0  21   0    9.80    9.10
   0  21   0    0.30    7.30
   1 -21   0    0.60    7.30
  -1 -21   0   -7.80    6.60
  -1  21   0   10.50    9.20
  -1  21   0   -7.90    6.30
   1  21   0   14.50    7.60
  -1  21   0   -4.70    8.00
   1  21   0   18.80   10.80
   2 -21   0   56.09   10.70
  -2  21   0   64.79   12.00
   2  21   0   51.79    9.60
  -2  21   0   60.09   10.80
   2  21   0   45.40   12.40
  -2  21   0   42.40   11.90
   3 -21   0   19.20    8.00
   3  21   0   10.90   10.10
  -3  21   0    4.90    8.50
   3  21   0    9.30    7.40
  -3  21   0   14.80   10.30
  -3  21   0   17.20    8.20
  -4 -21   0  117.69   16.20
   4 -21   0  130.89   13.90
  -4  21   0   92.89   14.90
   4  21   0  113.79   12.10
   4  21   0  116.79   17.80
  -4  21   0  115.99   14.10
   5 -21   0    3.30    7.60
  -5 -21   0    4.70    9.70
  -5  21   0   -3.60    8.60
  -5  21   0   22.40    9.90
   5  21   0    7.90    7.90
   6 -21   0   90.79   12.90
  -6 -21   0  122.59   16.80
  -6  21   0   81.59   12.60
  -6  21   0   92.89   14.10
   7 -21   0   -4.30    7.50
  -7 -21   0   -0.90   10.20
  -7  21   0   -8.80    8.70
  -8 -21   0  132.49   18.70
   8 -21   0  106.89   14.20
  -8  21   0   88.09   13.80
  -9 -21   0    2.20   10.50
   9 -21   0   12.00    9.10
 -10 -21   0  -10.90   10.90
  10 -21   0    2.70    9.00
   0 -22   0  307.67   18.80
   0  22   0  319.67   24.40
   0  22   0  280.47   18.70
   1 -22   0   -6.90    6.90
  -1 -22   0    1.10    7.00
  -1  22   0    9.60   10.30
   1  22   0   -6.20    7.30
   1  22   0    2.40    9.40
  -1  22   0  -13.50    6.60
   2 -22   0  338.37   20.30
   2  22   0  392.06   20.30
  -2  22   0  331.17   22.10
  -2  22   0  345.97   21.70
   2  22   0  319.07   25.60
  -2  22   0  387.06   25.60
   3 -22   0   57.39   10.70
   3  22   0   53.79   13.70
  -3  22   0   29.70   10.40
   3  22   0   52.39   10.20
  -3  22   0   67.69   13.50
   4 -22   0  445.16   23.90
  -4 -22   0  442.46   27.50
  -4  22   0  436.86   24.70
  -4  22   0  503.35   28.70
   4  22   0  489.85   30.30
  -5 -22   0   23.90   11.70
   5 -22   0   13.50    9.00
  -5  22   0    5.20    9.80
  -5  22   0   24.30   10.00
  -6 -22   0   37.40   12.80
   6 -22   0   21.40    9.90
  -6  22   0   18.50   10.20
  -6  22   0   13.50   10.50
  -7 -22   0   11.10   11.70
   7 -22   0   -2.00    8.30
  -7  22   0    4.80    9.80
   8 -22   0   -3.10    8.40
  -8 -22   0  -22.30    9.90
  -8  22   0   -1.10   10.20
  -9 -22   0   79.89   16.60
   9 -22   0   53.99   12.80
   0 -23   0   20.50    8.10
   0  23   0    6.10    7.70
   0  23   0   16.20   10.40
  -1 -23   0   -7.50    6.90
   1 -23   0    0.20    7.20
   1  23   0   -6.40    9.60
  -1  23   0   -0.80    8.00
  -1  23   0   -5.40    9.10
   1  23   0  -10.80    6.70
   2 -23   0   56.89   10.70
  -2  23   0   70.69   11.90
   2  23   0   71.39   15.10
  -2  23   0   58.19   12.10
  -2  23   0   74.29   14.90
   3 -23   0   -2.10    7.50
  -3  23   0   -2.80    9.00
  -3  23   0  -15.30    8.40
   3  23   0   10.40   10.50
  -4 -23   0  134.59   18.50
   4 -23   0  157.78   16.20
  -4  23   0  134.89   17.80
  -4  23   0  163.68   17.00
   5 -23   0   -3.30    7.80
  -5 -23   0   -1.40   10.40
  -5  23   0    1.60    9.30
  -5  23   0    7.90    9.90
  -6 -23   0   30.80   12.80
   6 -23   0   30.10    9.80
  -6  23   0    8.00   10.50
  -6  23   0   22.00   11.30
  -7 -23   0  -12.00    9.80
   7 -23   0   -7.80    8.10
  -7  23   0   -0.10    9.90
   8 -23   0   19.30    9.80
  -8 -23   0   -7.90   10.40
   0 -24   0   63.09   11.20
   0  24   0   48.80   13.60
  -1 -24   0  104.79   13.50
   1 -24   0  112.49   13.70
   1  24   0  120.19   18.70
  -1  24   0  129.09   18.60
  -1  24   0   83.19   13.40
   2 -24   0   41.70   10.60
   2  24   0   40.90   13.30
  -2  24   0   35.70   11.60
  -2  24   0   41.60   10.50
  -2  24   0   41.00   13.20
  -3 -24   0   71.29   13.80
   3 -24   0   63.99   11.50
  -3  24   0   49.20   13.60
  -3  24   0   48.30   12.40
  -4 -24   0   22.30   12.00
   4 -24   0    8.90    9.10
  -4  24   0   13.30   10.10
  -4  24   0   22.70   11.40
  -5 -24   0  120.89   17.80
   5 -24   0  116.79   14.60
  -5  24   0   66.09   13.50
  -5  24   0   94.29   15.90
   6 -24   0   30.80   10.60
  -6 -24   0   35.50   12.50
  -6  24   0   33.20   11.40
   7 -24   0   32.40   10.70
  -7 -24   0   45.40   15.20
   0  25   0   -0.80   10.70
   1  25   0    7.80   10.70
  -1  25   0   -5.50   10.00
   2 -25   0   76.99   12.50
  -2  25   0   64.99   14.60
   3 -25   0   21.20    9.90
  -3 -25   0   34.80   12.90
  -3  25   0   38.80   11.60
  -3  25   0   16.60   11.20
  -4 -25   0   27.40   12.30
   4 -25   0   18.70   10.00
  -4  25   0   23.60   11.50
  -4  25   0   30.80   12.70
  -5 -25   0    9.40   12.40
   5 -25   0    4.40    8.90
  -5  25   0   16.30   11.40
  -5  25   0    3.10   10.60
 -18   0   1  -25.00   10.20
 -18   0   1  -14.30    9.10
  17   0  -1   56.59   12.30
 -17   0   1   56.59   15.50
 -17   0   1   79.99   13.80
 -16   0   1   -8.10    8.20
 -16   0   1  -10.00    9.70
  16   0  -1   -6.70    6.90
 -15   0   1  306.47   20.70
 -15   0   1  296.67   23.70
  15   0  -1  266.67   18.40
  14   0  -1   -2.70    7.20
 -14   0   1   -8.70    9.80
 -14   0   1    8.90    8.00
  13   0  -1   14.40    7.10
 -13   0   1   24.70   10.40
 -13   0   1   26.90    9.10
 -12   0   1  -11.50    7.00
  12   0  -1    6.30    6.10
 -12   0   1    6.20    6.60
 -11   0   1   56.19    6.20
  11   0  -1   55.49    8.30
 -11   0   1   60.99    8.90
 -11   0   1   64.39   10.90
  10   0  -1   -3.10    4.70
 -10   0   1    1.50    4.90
 -10   0   1  -10.00    6.10
 -10   0   1   -2.50    3.50
  -9   0   1  941.51   28.30
  -9   0   1  993.00   31.50
   9   0  -1  998.00   30.10
  -9   0   1 1047.40   33.10
   8   0  -1   -6.00    4.40
  -8   0   1    0.60    6.20
  -8   0   1    0.20    3.40
  -8   0   1    2.30    4.80
  -7   0   1 1742.03   45.30
  -7   0   1 1656.33   43.20
  -7   0   1 1557.04   42.90
  -7   0   1 1644.54   45.40
   7   0  -1 1686.93   42.80
  -6   0   1    5.40    3.90
  -6   0   1    1.60    2.70
  -6   0   1   -1.30    3.60
  -6   0   1   -0.10    4.60
   6   0  -1   -7.70    3.50
  -5   0   1 1981.10   50.99
  -5   0   1 2088.49   49.50
  -5   0   1 2014.00   51.59
  -5   0   1 2081.19   51.99
   5   0  -1 2048.79   49.20
  -4   0   1   -4.70    2.20
  -4   0   1   -3.20    3.40
  -4   0   1   -1.00    3.90
  -4   0   1   -3.10    2.70
   4   0  -1   -1.90    3.10
   4   0  -1   -4.60    2.20
  -3   0   1 2379.76   53.09
  -3   0   1 2191.28   55.79
  -3   0   1 2326.87   54.99
   3   0  -1 2214.28   54.69
   3   0  -1 2346.17   55.99
  -3   0   1 2335.47   55.89
   3   0  -1 2243.78   55.89
   3   0  -1 2317.67   52.79
   2   0  -1   -0.70    1.40
   2   0  -1    0.70    1.80
  -2   0   1   -2.10    1.90
   2   0  -1    3.00    1.60
  -2   0   1    0.20    1.60
  -2   0   1    1.40    1.90
   2   0  -1    0.70    1.30
  -2   0   1    0.20    1.30
   1   0  -1 1823.02   42.60
  -1   0   1 1816.32   41.80
  -1   0   1 1701.63   39.40
   1   0  -1 1734.03   40.70
   1   0  -1 1699.83   39.40
  -1   0   1 1850.81   42.60
  -1   0   1 1710.23   40.70
   1   0  -1 1772.22   41.80
  -1   0  -1  174.38    5.80
   1   0   1  165.08    5.80
  -1   0  -1  163.58    5.80
  -1   0  -1  171.98    5.00
   1   0   1  168.88    5.00
   1   0   1  166.88    5.70
  -2   0  -1    0.20    1.70
   2   0   1    0.20    1.80
  -2   0  -1   -2.30    2.50
   2   0   1    3.00    2.60
  -2   0  -1   -1.90    1.90
   2   0   1    1.00    2.00
  -2   0  -1   -0.80    2.50
  -3   0  -1 1371.06   35.40
   3   0   1 1368.76   35.30
   3   0   1 1358.66   33.00
  -3   0  -1 1412.36   33.20
  -3   0  -1 1386.56   36.40
  -3   0  -1 1363.96   35.10
   4   0   1    2.20    3.10
  -4   0  -1    2.10    2.90
  -4   0  -1   -0.10    4.10
  -4   0  -1    1.70    3.20
  -5   0  -1  418.16   16.30
  -5   0  -1  436.16   15.30
  -5   0  -1  446.66   14.80
   5   0   1  450.65   14.50
  -6   0  -1   -1.80    3.80
  -6   0  -1    3.00    3.90
  -6   0  -1   -1.30    5.10
   6   0   1   -4.60    3.70
   7   0   1  806.82   24.70
  -7   0  -1  841.52   25.30
  -7   0  -1  829.42   27.60
  -7   0  -1  829.12   26.20
  -8   0  -1  -12.00    5.70
  -8   0  -1    4.00    4.70
   8   0   1   -2.80    4.50
  -9   0  -1  234.98   14.00
  -9   0  -1  248.98   11.90
  -9   0  -1  241.08   16.30
   9   0   1  253.27   13.50
 -10   0  -1   -4.80    4.70
 -10   0  -1   -3.20    6.70
  10   0   1   -3.30    5.00
 -11   0  -1  373.16   21.10
 -11   0  -1  403.36   19.70
  11   0   1  401.16   18.10
 -12   0  -1    4.90    8.50
 -12   0  -1    7.30    6.30
  12   0   1   -1.30    5.40
  13   0   1  137.59   12.80
 -13   0  -1  118.99   15.40
 -13   0  -1  106.89   12.10
  14   0   1    8.60    7.50
 -14   0  -1    8.00    8.20
 -14   0  -1    8.50   10.00
 -15   0  -1  110.09   16.40
 -15   0  -1  124.49   14.90
  15   0   1   95.59   12.50
  16   0   1   10.60    8.00
 -16   0  -1   -3.40    8.70
 -16   0  -1   12.30   11.70
 -17   0  -1  295.47   22.60
  17   0   1  261.97   20.00
 -17   0  -1  238.98   24.60
 -18  -1   1   58.59   15.30
 -18  -1   1   75.59   14.80
 -18   1   1  102.49   18.00
 -18   1   1   50.89   13.80
  17  -1  -1   10.70    9.60
 -17  -1   1   17.70   10.40
 -17  -1   1   19.00   12.70
 -17   1   1   13.00   11.80
 -17   1   1   12.50   10.10
  17   1  -1   19.70    9.50
 -16  -1   1   -9.70   10.10
  16  -1  -1   -4.10    8.20
 -16  -1   1   30.20   10.80
  16   1  -1    2.90    8.10
 -16   1   1   -5.80    8.40
 -16   1   1  -15.30   10.10
  15  -1  -1   25.30    8.90
 -15  -1   1   34.00    9.80
 -15  -1   1   25.00   11.90
 -15   1   1   26.90    9.50
 -15   1   1   31.40   12.10
  15   1  -1   26.60    9.70
 -14  -1   1   19.40    8.50
 -14  -1   1    4.60   10.90
  14  -1  -1   31.20    9.10
 -14   1   1   28.50    9.40
 -14   1   1   12.70   10.50
  14   1  -1   17.70    8.20
 -13  -1   1   91.49   14.40
  13  -1  -1   94.49   11.70
 -13  -1   1   92.39   11.30
  13   1  -1  109.09   11.70
 -13   1   1  113.49   14.70
 -13   1   1  115.19   12.50
  12  -1  -1   53.19    8.70
 -12  -1   1   67.39   10.10
 -12  -1   1   41.50   10.40
 -12   1   1   45.70    8.80
  12   1  -1   51.39    8.70
 -12   1   1   47.40   10.50
 -11  -1   1   17.40    6.90
  11  -1  -1   23.40    6.90
 -11  -1   1   31.90    8.90
  11   1  -1    7.90    6.10
 -11   1   1   12.20    6.20
 -11   1   1    7.60    8.20
 -11   1   1   16.40    4.10
 -10  -1   1  100.39   11.20
 -10  -1   1   82.39    7.70
  10  -1  -1   88.59    9.30
 -10  -1   1  102.29   10.10
 -10   1   1   94.19   11.50
 -10   1   1   93.69    9.90
 -10   1   1   96.29    6.80
  10   1  -1   93.59    9.70
  -9  -1   1  659.33   21.90
   9  -1  -1  690.43   23.30
  -9  -1   1  693.83   25.90
  -9  -1   1  716.63   24.60
  -9   1   1  642.04   20.10
  -9   1   1  704.23   24.20
  -9   1   1  708.23   25.80
   9   1  -1  657.33   22.90
   8  -1  -1  405.96   16.30
  -8  -1   1  391.66   14.60
  -8  -1   1  386.86   18.30
  -8  -1   1  408.26   16.80
   8   1  -1  384.86   15.90
  -8   1   1  395.26   18.20
  -8   1   1  366.56   12.90
  -8   1   1  406.16   16.60
  -7  -1   1 1297.67   36.80
  -7  -1   1 1376.46   38.30
  -7  -1   1 1343.37   38.90
   7  -1  -1 1365.66   36.50
  -7  -1   1 1363.06   36.50
  -7   1   1 1405.46   38.90
   7   1  -1 1360.06   36.10
  -7   1   1 1321.57   35.20
  -7   1   1 1380.66   37.00
  -7   1   1 1377.56   38.00
  -6  -1   1  199.28   10.30
   6  -1  -1  211.58   10.30
  -6  -1   1  202.28   11.60
  -6  -1   1  189.28    8.90
  -6  -1   1  217.08   10.40
  -6   1   1  190.48    7.50
  -6   1   1  214.08   10.80
   6   1  -1  211.08   10.10
  -6   1   1  204.08   10.20
  -6   1   1  201.88   11.40
  -5  -1   1    4.30    3.50
   5  -1  -1    8.80    3.70
  -5  -1   1    8.20    3.20
  -5  -1   1    7.80    3.50
  -5  -1   1    6.80    4.50
  -5   1   1    4.50    2.20
  -5   1   1    5.50    3.70
  -5   1   1    7.60    3.30
  -5   1   1    4.70    4.50
   5   1  -1    4.60    3.40
  -4  -1   1  549.74   16.20
  -4  -1   1  536.85   15.50
  -4  -1   1  501.25   15.50
  -4  -1   1  531.85   16.70
   4  -1  -1  519.85   15.60
   4   1  -1  512.95   15.70
  -4   1   1  531.85   15.80
  -4   1   1  463.85   13.60
   4   1  -1  517.75   15.30
  -4   1   1  526.15   15.80
  -4   1   1  545.95   16.50
   4   1  -1  533.15   16.20
  -3  -1   1  505.15   14.10
  -3  -1   1  491.55   14.50
   3  -1  -1  500.65   14.40
  -3  -1   1  511.35   15.00
   3  -1  -1  491.45   14.40
  -3  -1   1  518.35   14.80
   3  -1  -1  493.55   14.20
   3   1  -1  500.45   14.00
   3   1  -1  513.95   14.80
  -3   1   1  514.75   14.40
  -3   1   1  491.35   14.30
   3   1  -1  489.75   14.60
  -3   1   1  496.35   14.60
   2  -1  -1    6.20    1.60
  -2  -1   1    4.50    2.30
  -2  -1   1    9.00    2.20
  -2  -1   1    8.90    2.00
  -2  -1   1    7.00    2.00
   2  -1  -1    6.20    1.90
   2  -1  -1    1.80    2.10
  -2   1   1    7.30    1.80
  -2   1   1    8.10    2.20
   2   1  -1    5.20    1.90
   2   1  -1    6.20    2.10
   2   1  -1    6.60    2.10
   2   1  -1    6.60    2.10
  -2   1   1    9.70    2.30
  -1  -1   1  322.47    8.70
   1  -1  -1  317.47    8.30
  -1  -1   1  326.87    9.30
  -1  -1   1  333.17    8.80
   1  -1  -1  326.87    8.50
  -1   1   1  337.57    8.50
   1   1  -1  318.57    8.30
   1   1  -1  321.77    8.70
  -1   1   1  309.97    8.30
   1   1  -1  331.37    9.30
   0  -1  -1    0.70    0.90
   0  -1   1    0.70    0.60
   0  -1   1   -0.40    0.80
   0  -1  -1    0.70    0.60
   0  -1   1   -0.60    0.90
   0  -1   1    0.10    0.90
   0   1   1    1.30    0.80
   0   1  -1    1.60    0.90
   0   1  -1    0.70    0.90
   0   1  -1   -0.80    1.00
   0   1   1   -0.50    0.80
  -1  -1  -1    9.00    1.90
   1  -1   1    5.50    1.70
   1  -1   1   10.30    1.70
  -1  -1  -1    8.80    2.00
   1  -1   1   10.20    1.80
   1  -1   1    9.20    1.80
   1  -1   1   10.00    1.80
  -1  -1  -1   10.60    1.20
  -1   1  -1   10.20    1.70
  -1   1  -1    8.60    1.80
   1   1   1    9.90    1.30
  -1   1  -1    7.70    2.00
  -1   1  -1   12.80    1.90
   1   1   1   11.40    1.90
   1   1   1    9.30    1.90
  -2  -1  -1   36.90    3.90
  -2  -1  -1   32.60    3.90
   2  -1   1   28.00    3.30
  -2  -1  -1   36.70    2.80
   2  -1   1   26.20    3.20
   2  -1   1   33.70    3.80
   2  -1   1   21.80    2.50
  -2  -1  -1   27.80    2.90
   2   1   1   28.50    3.30
   2   1   1   37.10    2.90
  -2   1  -1   30.80    3.70
  -2   1  -1   25.10    2.70
  -2   1  -1   36.80    3.40
   3  -1   1 1139.59   28.70
  -3  -1  -1 1177.68   30.70
  -3  -1  -1 1165.38   30.50
   3  -1   1 1105.19   30.00
  -3  -1  -1 1192.28   28.30
  -3   1  -1 1166.18   28.90
   3   1   1 1163.28   28.10
  -3   1  -1 1128.19   30.00
  -3   1  -1 1179.48   30.70
   3   1   1 1223.88   30.80
  -3   1  -1 1138.79   31.10
  -4  -1  -1    6.70    3.30
   4  -1   1    4.00    3.50
  -4  -1  -1    2.90    4.30
  -4  -1  -1    6.00    3.40
  -4   1  -1    7.20    4.40
   4   1   1    3.80    3.10
   4   1   1    1.60    2.80
  -4   1  -1    3.20    3.00
  -4   1  -1    1.70    3.60
  -5  -1  -1    1.40    3.30
   5  -1   1   -2.60    3.20
  -5  -1  -1    0.10    4.60
  -5  -1  -1    1.30    3.20
  -5   1  -1   -1.80    3.40
  -5   1  -1    1.20    3.20
   5   1   1   -2.20    3.20
  -5   1  -1    0.90    4.60
  -5   1  -1    1.70    4.80
  -6  -1  -1   -2.80    3.50
  -6  -1  -1   15.40    5.60
   6  -1   1    0.40    3.80
  -6  -1  -1    6.00    4.10
   6   1   1    4.50    3.90
  -6   1  -1   -0.60    5.30
  -6   1  -1    2.30    5.10
  -6   1  -1    3.50    3.70
  -6   1  -1   -3.40    3.60
  -7  -1  -1   21.30    5.40
   7  -1   1   23.80    5.60
  -7  -1  -1   22.90    6.90
  -7  -1  -1   27.50    5.20
  -7  -1  -1   33.10    5.70
   7   1   1   29.40    5.70
  -7   1  -1   24.80    7.30
  -7   1  -1   25.10    7.00
  -7   1  -1   30.40    5.70
  -7   1  -1   18.10    5.40
  -8  -1  -1  155.78    9.90
  -8  -1  -1  175.18   11.70
  -8  -1  -1  158.08   13.30
   8  -1   1  166.68   11.30
   8   1   1  163.48   10.60
  -8   1  -1  151.78   13.40
  -8   1  -1  170.08   14.30
  -8   1  -1  146.39   11.10
   9  -1   1   61.49    7.90
  -9  -1  -1   53.49    7.90
  -9  -1  -1   54.79    9.40
  -9   1  -1   49.99    9.40
   9   1   1   72.49    8.20
  -9   1  -1   54.99    7.90
  -9   1  -1   51.09    9.60
 -10  -1  -1   45.90    8.20
  10  -1   1   52.39    7.70
 -10  -1  -1   50.29    9.90
 -10   1  -1   41.50    7.30
 -10   1  -1   42.90    9.40
  10   1   1   57.69    8.00
 -10   1  -1   49.30    5.90
 -10   1  -1   39.40    9.20
  11  -1   1    0.20    5.30
 -11  -1  -1   -7.00    6.90
 -11  -1  -1   -1.20    5.60
 -11   1  -1    0.10    5.60
  11   1   1    4.10    5.30
 -11   1  -1   -5.30    6.90
 -11   1  -1    0.80    4.10
 -12  -1  -1   -2.30    8.80
  12  -1   1    3.60    5.90
 -12  -1  -1    3.90    6.60
 -12   1  -1   -1.20    6.30
  12   1   1   -1.20    5.40
 -12   1  -1    8.10    8.80
 -13  -1  -1    7.50    9.20
 -13  -1  -1   -1.30    6.50
  13  -1   1    4.90    6.40
 -13   1  -1   -0.10    6.60
  13   1   1    4.50    6.00
 -13   1  -1   -1.20    8.90
  14  -1   1   -0.70    6.80
 -14  -1  -1   -5.20    7.50
 -14  -1  -1    5.20   10.40
 -14   1  -1   26.70   11.90
  14   1   1   19.60    8.20
 -14   1  -1    6.30    7.70
 -15  -1  -1   33.10   13.30
  15  -1   1   61.09   11.10
 -15  -1  -1   66.49   11.30
  15   1   1   57.69   10.50
 -15   1  -1   74.49   15.00
 -15   1  -1   47.40   10.50
  16  -1   1   15.40    8.70
 -16  -1  -1    9.60   12.90
 -16  -1  -1   25.40   10.20
 -16   1  -1   19.70   11.60
 -16   1  -1   11.00    9.30
  16   1   1    8.60    8.30
  17  -1   1   23.70    9.90
 -17  -1  -1   -1.80    9.90
 -17  -1  -1   11.60   12.50
 -17   1  -1   14.00   12.30
 -17   1  -1   11.90    9.60
  17   1   1   10.20    9.50
 -17  -2   1   72.39   13.60
 -17  -2   1   51.29   14.90
  17  -2  -1   58.59   12.20
 -17   2   1   43.00   12.10
  17   2  -1   75.09   12.80
 -17   2   1  103.59   17.00
  16  -2  -1   15.10    9.00
 -16  -2   1    5.30   11.30
 -16  -2   1  -15.00    8.40
 -16   2   1    1.30   11.30
  16   2  -1   16.50    9.20
 -16   2   1   14.90    9.80
  15  -2  -1  159.68   15.50
 -15  -2   1  174.18   19.60
 -15  -2   1  204.78   18.20
 -15   2   1  205.98   19.90
  15   2  -1  184.38   16.00
 -15   2   1  163.38   16.00
  14  -2  -1    0.20    6.60
 -14  -2   1    2.40    7.60
 -14  -2   1   -2.10   10.30
 -14   2   1    2.30    9.90
 -14   2   1   -5.90    7.10
  14   2  -1   -3.70    6.40
  13  -2  -1   26.70    8.00
 -13  -2   1   28.40    8.70
 -13  -2   1   15.80   10.20
  13   2  -1   31.70    8.30
 -13   2   1   23.40    8.10
 -13   2   1   30.20   10.60
 -12  -2   1  154.88   14.40
  12  -2  -1  150.48   13.20
 -12  -2   1  200.58   17.10
  12   2  -1  184.58   13.30
 -12   2   1  190.88   14.50
 -12   2   1  170.98   15.70
  11  -2  -1   19.40    6.90
 -11  -2   1    7.30    8.10
 -11  -2   1   17.30    6.50
 -11   2   1   17.80    8.00
 -11   2   1    6.00    3.40
 -11   2   1   14.60    6.70
  11   2  -1   21.50    6.90
  10  -2  -1    6.20    5.90
 -10  -2   1   22.60    6.60
 -10  -2   1   19.20    7.60
 -10   2   1   18.30    3.40
  10   2  -1   16.00    6.30
 -10   2   1   17.80    6.00
 -10   2   1    8.40    7.40
  -9  -2   1  833.02   27.60
   9  -2  -1  817.72   26.40
  -9  -2   1  796.62   28.70
  -9   2   1  808.02   26.80
   9   2  -1  831.42   25.80
  -9   2   1  828.22   28.60
  -9   2   1  754.82   22.10
  -8  -2   1  212.28   14.70
  -8  -2   1  197.58   11.00
   8  -2  -1  231.38   12.60
  -8  -2   1  220.48   12.60
  -8   2   1  219.68   14.10
   8   2  -1  230.18   12.20
  -8   2   1  222.78   12.30
  -7  -2   1    9.00    6.30
  -7  -2   1    4.60    4.10
  -7  -2   1    2.70    4.50
   7  -2  -1    3.00    4.80
  -7  -2   1    1.90    4.10
  -7   2   1    3.40    5.20
  -7   2   1    8.20    6.10
   7   2  -1   -2.40    4.20
  -7   2   1   -0.40    4.00
  -6  -2   1  122.19    7.90
  -6  -2   1  120.49    8.70
  -6  -2   1  123.49   10.00
   6  -2  -1  132.59    8.80
  -6  -2   1  147.99    8.80
  -6   2   1  129.39    8.40
   6   2  -1  142.79    8.70
  -6   2   1  126.99    9.90
  -6   2   1  121.39    8.90
  -5  -2   1   10.00    4.60
  -5  -2   1    2.30    3.20
  -5  -2   1    6.40    3.60
   5  -2  -1    2.30    3.70
  -5  -2   1   -2.40    3.40
  -5   2   1    1.60    3.70
   5   2  -1    4.30    3.00
  -5   2   1    8.40    4.60
   5   2  -1    3.30    3.40
   5   2  -1    4.90    3.30
  -5   2   1    4.40    3.10
  -4  -2   1  151.68    8.00
   4  -2  -1  144.99    7.90
  -4  -2   1  153.98    8.90
  -4  -2   1  150.38    7.80
  -4  -2   1  167.18    7.80
  -4   2   1  157.48    8.60
   4   2  -1  145.99    7.30
  -4   2   1  152.58    8.20
  -4   2   1  155.28    7.40
   4   2  -1  159.28    7.90
   4   2  -1  142.49    7.80
  -3  -2   1  863.51   23.80
   3  -2  -1  831.92   22.10
  -3  -2   1  853.01   21.70
  -3  -2   1  847.82   23.10
  -3  -2   1  854.71   23.50
  -3   2   1  850.71   22.30
   3   2  -1  873.61   23.30
  -3   2   1  885.91   22.80
   3   2  -1  860.61   21.70
   3   2  -1  856.61   23.90
  -3   2   1  850.91   22.30
  -2  -2   1 1591.04   38.70
  -2  -2   1 1602.24   40.10
   2  -2  -1 1492.15   37.90
  -2  -2   1 1572.34   36.40
   2  -2  -1 1582.94   37.50
  -2  -2   1 1613.84   38.70
   2  -2  -1 1536.65   36.70
   2   2  -1 1598.44   38.70
   2   2  -1 1539.45   36.30
  -2   2   1 1541.15   37.90
   2   2  -1 1569.84   40.10
  -2   2   1 1643.24   37.60
  -2   2   1 1578.64   36.80
   1  -2  -1  834.22   20.30
  -1  -2   1  823.42   20.10
   1  -2  -1  829.32   20.10
   1  -2  -1  834.82   21.60
  -1  -2   1  874.41   22.70
  -1  -2   1  894.31   21.50
   1  -2  -1  863.01   20.60
  -1  -2   1  846.62   21.10
  -1   2   1  866.21   20.60
   1   2  -1  886.91   21.40
  -1   2   1  822.52   20.20
   1   2  -1  878.41   22.70
   1   2  -1  828.32   20.10
  -1   2   1  858.71   20.30
   0  -2   1  395.46   11.40
   0  -2   1  390.66   10.30
   0  -2   1  388.86   10.60
   0  -2   1  404.96    9.80
   0  -2  -1  395.66   10.30
   0   2  -1  391.76   10.60
   0   2   1  382.36   10.20
   0   2  -1  389.96   11.40
   0   2  -1  372.36   10.20
   0   2  -1  395.26    9.70
   1  -2   1 1002.00   25.00
   1  -2   1 1077.29   25.70
   1  -2   1 1025.40   25.90
  -1  -2  -1 1066.19   23.60
   1  -2   1 1069.19   26.90
  -1  -2  -1 1051.39   26.50
  -1   2  -1 1042.80   25.00
  -1   2  -1 1062.49   26.90
  -1   2  -1 1009.60   25.50
  -1   2  -1 1012.30   25.00
   1   2   1 1080.39   26.00
  -1   2  -1 1055.39   26.00
   2  -2   1 2189.88   51.89
  -2  -2  -1 2355.76   54.89
  -2  -2  -1 2220.48   54.09
  -2  -2  -1 2290.67   50.49
   2  -2   1 2204.58   51.79
   2  -2   1 2125.19   54.39
   2  -2   1 2275.87   54.09
   2  -2   1 2314.27   55.39
   2  -2   1 2100.29   53.89
  -2   2  -1 2180.88   54.49
  -2   2  -1 2243.98   51.89
  -2   2  -1 2177.28   53.79
  -2   2  -1 2325.87   54.29
   2   2   1 2348.76   54.39
  -2   2  -1 2320.77   55.39
   2   2   1 2249.18   50.39
   3  -2   1  141.89    7.60
  -3  -2  -1  156.18    7.60
  -3  -2  -1  161.38    8.70
  -3  -2  -1  169.28    6.80
   3   2   1  159.48    6.70
   3   2   1  159.28    7.60
  -3   2  -1  157.08    6.90
  -3   2  -1  144.09    6.80
  -3   2  -1  162.38    8.80
  -3   2  -1  154.48    7.80
  -4  -2  -1  753.42   22.20
  -4  -2  -1  766.02   22.90
  -4  -2  -1  772.92   20.30
   4  -2   1  735.63   21.10
  -4   2  -1  741.33   21.40
   4   2   1  797.12   22.60
  -4   2  -1  766.42   21.60
   4   2   1  733.53   20.00
  -4   2  -1  763.62   22.90
  -5  -2  -1   88.69    6.60
  -5  -2  -1   84.99    8.00
  -5  -2  -1   78.79    6.90
  -5  -2  -1   87.49    7.30
   5  -2   1   85.79    6.90
  -5   2  -1   83.29    7.10
  -5   2  -1  102.79    8.90
   5   2   1   75.59    7.00
  -5   2  -1   94.99    8.30
   5   2   1   89.59    6.60
  -5   2  -1   89.19    7.00
   6  -2   1  288.07   12.90
  -6  -2  -1  328.67   15.10
  -6  -2  -1  313.07   13.10
  -6  -2  -1  294.37   13.40
  -6  -2  -1  312.37   12.40
  -6   2  -1  331.97   15.10
  -6   2  -1  309.97   14.90
   6   2   1  315.47   12.30
  -6   2  -1  328.67   13.10
  -6   2  -1  318.97   13.40
   7  -2   1  907.11   27.20
  -7  -2  -1  944.21   28.80
  -7  -2  -1  893.91   29.60
  -7  -2  -1  918.11   26.60
  -7  -2  -1  941.61   28.40
  -7   2  -1  911.81   30.30
  -7   2  -1  921.81   28.00
   7   2   1  887.01   26.10
  -7   2  -1  905.11   29.70
  -8  -2  -1   79.09   10.00
   8  -2   1   90.19    8.70
  -8  -2  -1   83.49    8.30
  -8   2  -1   87.69   10.20
   8   2   1   91.59    8.50
  -8   2  -1   81.79   10.00
  -8   2  -1   73.49    7.90
  -9  -2  -1  478.25   21.90
  -9  -2  -1  502.95   20.30
   9  -2   1  480.25   19.30
   9   2   1  491.95   18.50
  -9   2  -1  505.85   22.70
  -9   2  -1  465.25   21.60
  -9   2  -1  484.75   19.60
  10  -2   1  502.55   20.40
 -10  -2  -1  522.45   21.70
 -10  -2  -1  508.75   23.40
  10   2   1  541.65   20.00
 -10   2  -1  528.05   21.20
 -10   2  -1  502.95   23.90
 -10   2  -1  477.65   17.30
 -10   2  -1  532.85   23.60
  11  -2   1  325.37   16.60
 -11  -2  -1  329.17   19.80
 -11  -2  -1  328.97   17.80
 -11   2  -1  304.77   19.20
 -11   2  -1  316.07   16.90
  11   2   1  308.27   15.60
 -11   2  -1  286.47   12.90
  12  -2   1   44.60    8.30
 -12  -2  -1   36.50    8.80
 -12  -2  -1   44.60   11.00
  12   2   1   37.70    7.50
 -12   2  -1   48.10   10.70
 -12   2  -1   36.10    8.40
  13  -2   1  407.06   20.70
 -13  -2  -1  430.36   22.00
 -13  -2  -1  400.86   24.90
 -13   2  -1  385.16   24.10
 -13   2  -1  421.46   21.50
  13   2   1  431.36   20.40
 -14  -2  -1   13.50   11.10
  14  -2   1    3.70    7.20
 -14  -2  -1   19.40    8.70
 -14   2  -1   20.20   11.10
 -14   2  -1    8.80    8.20
  14   2   1    0.80    6.60
  15  -2   1  292.47   19.30
 -15  -2  -1  310.87   24.80
 -15  -2  -1  326.37   21.70
 -15   2  -1  301.27   24.20
  15   2   1  311.57   19.40
 -15   2  -1  331.47   21.20
 -16  -2  -1  108.89   17.50
 -16  -2  -1  125.89   15.70
  16  -2   1  114.79   13.60
 -16   2  -1  130.09   18.50
 -16   2  -1  135.19   15.70
  16   2   1  119.59   13.90
 -17  -2  -1  151.28   18.30
  17  -2   1  152.98   17.00
 -17  -2  -1  156.48   20.40
  17   2   1  174.88   17.30
 -17   2  -1  179.48   18.10
 -17   2  -1  141.39   19.10
  17  -3  -1   17.80    9.90
 -17  -3   1   38.50   14.90
 -17  -3   1   38.20   11.50
 -17   3   1   24.90   12.20
  17   3  -1   17.50    9.80
 -17   3   1    8.40   10.30
  16  -3  -1   -0.10    8.30
 -16  -3   1   17.00   10.30
 -16  -3   1   16.40   12.80
  16   3  -1   19.50    9.30
 -16   3   1   32.80   12.60
 -16   3   1   10.20    9.40
  15  -3  -1  158.58   15.70
 -15  -3   1  191.98   20.10
 -15  -3   1  207.58   18.30
  15   3  -1  189.38   16.30
 -15   3   1  151.18   18.00
 -15   3   1  179.48   16.30
 -14  -3   1  557.84   29.80
  14  -3  -1  611.74   25.80
 -14  -3   1  605.14   27.40
  14   3  -1  576.84   24.90
 -14   3   1  546.95   28.60
 -14   3   1  584.74   26.30
 -13  -3   1   16.70    9.60
  13  -3  -1   12.60    7.10
 -13  -3   1    8.80    7.60
 -13   3   1    3.40    8.70
  13   3  -1   14.50    6.80
 -13   3   1   26.60    8.10
  12  -3  -1   50.09    8.70
 -12  -3   1   67.19   10.20
 -12  -3   1   61.69   11.40
  12   3  -1   71.19    9.40
 -12   3   1   46.30    8.80
 -12   3   1   59.69   10.80
  11  -3  -1   70.99    9.70
 -11  -3   1   96.79   10.90
 -11  -3   1   91.69   12.00
 -11   3   1   95.09   11.70
 -11   3   1   88.89    9.90
  11   3  -1   92.59    9.70
 -10  -3   1   -4.60    6.50
  10  -3  -1    0.00    5.40
 -10  -3   1    3.10    5.30
 -10   3   1    4.50    5.10
  10   3  -1    5.40    5.50
 -10   3   1   -1.20    6.70
  -9  -3   1    2.80    4.80
  -9  -3   1   -2.50    6.20
   9  -3  -1   -0.50    5.20
  -9   3   1   -1.10    4.70
  -9   3   1    8.10    6.70
   9   3  -1    4.40    5.00
  -8  -3   1   37.70    7.90
  -8  -3   1   30.30    5.90
   8  -3  -1   27.70    6.40
   8   3  -1   23.20    5.90
  -8   3   1   33.80    5.80
  -8   3   1   27.50    7.20
  -7  -3   1   44.50    6.20
  -7  -3   1   26.70    6.90
  -7  -3   1   30.80    5.70
   7  -3  -1   31.00    6.00
  -7   3   1   29.10    6.90
   7   3  -1   36.30    5.80
  -7   3   1   35.40    5.70
  -6  -3   1   66.39    6.90
  -6  -3   1   70.19    7.10
  -6  -3   1   62.39    6.40
  -6  -3   1   80.09    8.20
   6  -3  -1   69.79    6.80
  -6   3   1   71.79    7.60
  -6   3   1   68.49    6.40
   6   3  -1   80.69    6.70
  -6   3   1   74.09    7.00
  -5  -3   1  102.99    7.70
  -5  -3   1  120.99    7.60
  -5  -3   1  127.29    8.10
   5  -3  -1  120.79    8.10
  -5  -3   1  123.69    9.20
   5   3  -1  111.69    8.20
   5   3  -1  126.59    7.90
  -5   3   1  124.29    8.80
  -5   3   1  118.99    7.10
   5   3  -1  118.69    7.40
  -5   3   1  126.39    8.30
   4  -3  -1   40.40    4.90
  -4  -3   1   42.30    5.80
  -4  -3   1   48.60    4.70
  -4  -3   1   44.30    4.90
  -4  -3   1   39.90    5.10
  -4   3   1   49.99    4.40
   4   3  -1   41.80    5.50
  -4   3   1   34.60    4.90
   4   3  -1   45.90    4.60
  -4   3   1   52.49    5.50
   4   3  -1   46.90    4.70
  -3  -3   1    7.50    3.60
  -3  -3   1    5.00    2.60
  -3  -3   1    3.30    3.80
   3  -3  -1    3.80    3.30
  -3  -3   1   11.10    3.10
   3  -3  -1    9.20    3.00
  -3   3   1    5.40    1.90
   3   3  -1    9.30    3.00
   3   3  -1    7.20    2.70
   3   3  -1   10.70    3.90
  -3   3   1   14.00    3.60
  -3   3   1    5.90    3.50
  -3   3   1    9.50    2.40
  -2  -3   1   51.59    4.30
   2  -3  -1   55.39    4.00
   2  -3  -1   49.40    3.60
   2  -3  -1   47.60    4.10
   2  -3  -1   46.00    3.10
  -2  -3   1   56.59    4.90
  -2  -3   1   55.59    4.20
  -2   3   1   51.99    4.40
  -2   3   1   48.10    3.30
   2   3  -1   60.99    5.50
   2   3  -1   53.69    4.20
  -2   3   1   41.90    3.60
  -2   3   1   60.49    4.30
  -1  -3   1  237.98    7.10
   1  -3  -1  234.88    8.10
   1  -3  -1  232.28    7.00
   1  -3  -1  232.48    7.40
  -1  -3   1  240.48    8.90
   1  -3  -1  220.78    7.40
  -1  -3   1  235.08    7.40
  -1  -3   1  256.87    8.30
   1   3  -1  224.18    7.40
  -1   3   1  238.48    7.60
   1   3  -1  231.48    9.00
   1   3  -1  227.68    7.10
  -1   3   1  226.98    8.00
   1   3  -1  243.28    8.30
  -1   3   1  235.48    7.10
   0  -3   1    8.30    2.20
   0  -3   1   13.50    2.70
   0  -3  -1   10.10    2.80
   0  -3   1   12.30    2.50
   0  -3  -1   13.10    2.30
   0  -3  -1   12.80    1.90
   0   3  -1   12.60    2.50
   0   3  -1   11.80    2.50
   0   3   1   10.10    1.90
   0   3  -1   10.00    2.80
   0   3   1   10.10    2.90
   1  -3   1   68.29    4.50
   1  -3   1   73.39    5.20
   1  -3   1   68.49    4.80
   1  -3   1   72.69    4.90
  -1  -3  -1   71.29    5.00
  -1  -3  -1   77.69    5.30
  -1  -3  -1   68.19    3.10
  -1   3  -1   78.69    5.20
  -1   3  -1   72.19    4.90
   1   3   1   75.29    3.30
  -1   3  -1   75.49    5.10
   2  -3   1 2304.57   53.99
  -2  -3  -1 2575.54   59.39
  -2  -3  -1 2353.66   52.09
   2  -3   1 2347.07   57.49
  -2  -3  -1 2344.47   56.19
   2  -3   1 2400.96   56.39
  -2  -3  -1 2417.36   56.69
   2  -3   1 2255.27   53.79
   2  -3   1 2146.29   55.29
   2  -3   1 2184.28   55.79
  -2   3  -1 2156.68   55.09
  -2   3  -1 2325.77   54.09
  -2   3  -1 2274.17   53.79
   2   3   1 2349.86   51.99
  -2   3  -1 2380.26   55.99
  -2   3  -1 2323.67   57.49
  -2   3  -1 2233.48   55.79
  -3  -3  -1  430.16   12.30
   3  -3   1  444.16   13.30
  -3  -3  -1  435.56   14.10
   3  -3   1  426.76   14.00
  -3  -3  -1  447.76   15.20
  -3  -3  -1  423.86   14.80
  -3   3  -1  405.36   13.90
  -3   3  -1  442.56   14.80
  -3   3  -1  430.56   13.30
   3   3   1  445.46   12.30
   3   3   1  446.16   14.30
  -3   3  -1  441.46   14.10
  -3   3  -1  415.36   12.80
  -4  -3  -1  338.37   13.70
  -4  -3  -1  345.87   11.30
   4  -3   1  316.37   12.50
  -4  -3  -1  352.06   12.80
  -4  -3  -1  339.97   13.30
   4   3   1  367.66   13.10
   4   3   1  350.96   11.20
  -4   3  -1  339.47   13.70
  -4   3  -1  334.27   11.30
  -4   3  -1  356.46   13.30
  -4   3  -1  336.77   12.70
  -4   3  -1  326.07   11.60
  -5  -3  -1 1064.29   30.90
   5  -3   1  985.70   28.50
  -5  -3  -1 1068.19   30.30
  -5  -3  -1 1112.59   31.20
  -5  -3  -1 1069.79   27.60
   5   3   1 1075.69   27.40
  -5   3  -1 1047.40   29.00
  -5   3  -1 1095.79   30.90
   5   3   1 1065.59   30.60
  -5   3  -1 1085.69   28.40
  -5   3  -1 1062.39   29.30
  -5   3  -1  942.51   30.10
  -6  -3  -1    7.00    3.90
   6  -3   1   10.10    4.60
  -6  -3  -1    8.10    5.10
  -6  -3  -1   10.60    4.30
  -6   3  -1   10.30    4.40
  -6   3  -1    6.30    5.20
  -6   3  -1   13.50    3.60
   6   3   1    6.50    4.00
  -6   3  -1    3.60    4.50
  -7  -3  -1  473.15   19.80
   7  -3   1  461.45   17.70
  -7  -3  -1  462.75   16.70
  -7  -3  -1  462.45   18.10
  -7   3  -1  467.85   17.40
   7   3   1  474.35   16.60
  -7   3  -1  459.95   19.60
  -7   3  -1  485.15   19.90
   8  -3   1   -3.00    5.00
  -8  -3  -1   -4.90    6.10
  -8  -3  -1    2.20    4.40
  -8   3  -1    3.30    6.60
  -8   3  -1    7.10    6.20
  -8   3  -1    8.10    4.80
   8   3   1    0.50    4.60
  -9  -3  -1  288.27   17.50
   9  -3   1  315.57   15.50
  -9  -3  -1  333.17   16.40
  -9   3  -1  325.37   18.20
  -9   3  -1  315.77   15.30
  -9   3  -1  324.97   18.10
   9   3   1  324.87   14.70
  10  -3   1   74.49    9.40
 -10  -3  -1   87.89   10.20
 -10  -3  -1   79.19   11.20
  10   3   1   81.29    8.70
 -10   3  -1  101.59   11.80
 -10   3  -1   60.49   10.30
 -10   3  -1   83.49    9.00
  11  -3   1  476.45   20.90
 -11  -3  -1  483.85   24.20
 -11  -3  -1  521.15   22.50
 -11   3  -1  503.45   21.30
 -11   3  -1  503.55   23.90
  11   3   1  472.65   19.70
  12  -3   1   16.10    7.20
 -12  -3  -1   19.90   10.00
 -12  -3  -1   12.60    7.70
  12   3   1   23.10    7.00
 -12   3  -1   10.90    9.00
 -12   3  -1   10.80    6.50
 -13  -3  -1  272.67   21.50
 -13  -3  -1  282.97   18.60
  13  -3   1  287.57   17.90
 -13   3  -1  248.78   20.50
  13   3   1  304.37   17.20
 -13   3  -1  285.57   17.80
 -14  -3  -1   49.50   10.80
  14  -3   1   69.19   10.70
 -14  -3  -1   45.10   13.30
 -14   3  -1   56.69   10.60
  14   3   1   53.99    9.90
 -14   3  -1   43.50   12.60
 -15  -3  -1   19.20    9.60
 -15  -3  -1   -2.20   11.00
  15  -3   1   24.10    8.40
  15   3   1   22.40    8.30
 -15   3  -1   33.20    9.90
 -15   3  -1   14.90   11.60
 -16  -3  -1   82.89   13.80
 -16  -3  -1  101.59   18.20
  16  -3   1   81.99   12.50
 -16   3  -1   80.09   12.90
 -16   3  -1   85.49   15.90
  16   3   1   88.49   12.80
  17  -3   1   38.90   10.80
 -17  -3  -1    7.00    9.80
 -17  -3  -1   29.10   14.30
 -17   3  -1    8.00   10.20
  17   3   1   19.10    9.50
 -17   3  -1   27.60   13.70
 -17  -4   1   27.40   11.50
 -17  -4   1   39.90   14.50
  17  -4  -1    7.30    9.30
  17   4  -1   18.40    9.30
 -17   4   1   13.60    9.60
 -17   4   1    5.00   11.50
 -16  -4   1    5.20   12.10
  16  -4  -1    5.10    8.30
 -16  -4   1    6.00    9.80
  16   4  -1    9.60    8.40
 -16   4   1  -16.10    7.80
 -16   4   1    9.30   10.80
 -15  -4   1  151.98   16.00
 -15  -4   1  162.08   19.60
  15  -4  -1  172.18   15.90
 -15   4   1  149.69   17.70
 -15   4   1  134.29   14.60
  15   4  -1  142.89   14.20
 -14  -4   1   18.70    8.70
 -14  -4   1   32.70   11.90
  14  -4  -1    9.00    7.40
 -14   4   1   -5.30    8.80
  14   4  -1    8.30    7.20
 -14   4   1    6.20    7.80
 -13  -4   1  406.26   21.70
  13  -4  -1  409.96   20.70
 -13  -4   1  390.36   24.40
 -13   4   1  414.96   20.90
 -13   4   1  395.76   23.00
  13   4  -1  363.86   19.20
 -12  -4   1  323.77   21.20
 -12  -4   1  307.17   18.60
  12  -4  -1  313.07   17.70
 -12   4   1  310.47   17.40
  12   4  -1  357.36   17.40
 -12   4   1  314.97   20.10
 -11  -4   1  181.28   16.20
  11  -4  -1  154.78   13.20
 -11  -4   1  195.78   14.20
 -11   4   1  194.88   13.30
 -11   4   1  183.78   15.60
  11   4  -1  180.78   12.70
  10  -4  -1  143.99   12.40
 -10  -4   1  166.58   15.10
 -10  -4   1  175.08   13.00
 -10   4   1  196.78   14.50
 -10   4   1  157.18   11.80
  10   4  -1  163.78   11.70
  -9  -4   1   30.50    6.50
   9  -4  -1   24.90    6.50
  -9  -4   1   30.40    8.30
  -9   4   1   25.60    6.00
   9   4  -1   39.10    6.50
  -9   4   1   26.50    7.40
  -8  -4   1  196.98   14.40
   8  -4  -1  211.18   12.80
  -8  -4   1  210.08   12.70
   8   4  -1  230.48   12.00
  -8   4   1  239.28   14.20
  -8   4   1  228.58   12.00
   7  -4  -1   14.80    5.50
  -7  -4   1   21.70    6.80
  -7  -4   1   12.10    4.90
  -7  -4   1    8.20    4.90
  -7   4   1   20.70    6.50
   7   4  -1   21.70    5.20
  -7   4   1   19.00    4.70
  -6  -4   1  572.94   20.90
  -6  -4   1  561.04   19.50
  -6  -4   1  571.74   18.20
   6  -4  -1  566.54   19.10
  -6   4   1  570.54   18.10
   6   4  -1  557.44   20.20
   6   4  -1  562.94   19.60
  -6   4   1  600.94   20.00
   6   4  -1  551.84   17.90
  -6   4   1  590.64   19.70
  -5  -4   1   74.39    7.20
  -5  -4   1   86.69    7.10
   5  -4  -1   80.59    7.00
  -5  -4   1   71.89    7.40
  -5  -4   1   79.59    6.50
  -5   4   1   86.39    7.30
  -5   4   1   86.79    7.30
   5   4  -1   68.79    6.10
  -5   4   1   75.09    6.00
   5   4  -1   72.39    7.30
   5   4  -1   86.59    6.60
  -4  -4   1   16.00    4.80
   4  -4  -1   11.90    2.20
  -4  -4   1   10.60    4.30
  -4  -4   1   13.20    3.30
  -4  -4   1   10.80    3.50
   4  -4  -1   11.50    3.90
  -4   4   1    9.20    4.00
  -4   4   1    9.50    4.00
  -4   4   1   11.30    2.90
   4   4  -1   11.00    3.60
   4   4  -1   12.00    3.50
  -4   4   1   10.30    2.20
   4   4  -1    8.00    4.30
   3  -4  -1  259.57    9.50
  -3  -4   1  268.57    9.90
  -3  -4   1  297.67   11.70
   3  -4  -1  247.48    8.60
   3  -4  -1  269.37   10.30
  -3  -4   1  272.17    9.30
  -3  -4   1  271.17   11.40
  -3   4   1  277.87   10.00
  -3   4   1  233.68    8.60
  -3   4   1  267.07    8.50
   3   4  -1  278.17   10.00
   3   4  -1  277.57    9.40
   3   4  -1  264.87   11.50
  -3   4   1  259.87   10.40
  -2  -4   1 1595.64   42.20
  -2  -4   1 1611.24   37.30
   2  -4  -1 1565.04   37.90
   2  -4  -1 1552.54   38.40
  -2  -4   1 1595.84   39.40
   2  -4  -1 1547.25   40.20
  -2   4   1 1511.15   40.20
  -2   4   1 1598.54   38.10
  -2   4   1 1640.14   38.60
   2   4  -1 1624.14   39.50
   2   4  -1 1597.84   37.40
   2   4  -1 1627.84   42.40
  -1  -4   1  313.37    9.10
   1  -4  -1  313.57   10.80
   1  -4  -1  308.07    9.50
  -1  -4   1  326.57   11.80
   1  -4  -1  304.97    9.70
   1  -4  -1  303.87    9.70
  -1  -4   1  311.17    9.70
  -1   4   1  310.47    9.60
   1   4  -1  315.77    9.10
  -1   4   1  319.67    9.90
  -1   4   1  307.57   10.90
   1   4  -1  312.17   11.80
   1   4  -1  298.97    9.80
  -1   4   1  319.97    9.80
   1   4  -1  324.17   10.80
   0  -4  -1  930.91   22.20
   0  -4  -1  971.50   26.00
   0  -4  -1  969.80   23.70
   0  -4   1  906.11   25.70
   0  -4   1  912.01   23.10
   0   4   1  919.01   25.70
   0   4  -1  885.21   25.60
   0   4   1  962.60   23.80
   0   4   1  910.11   22.20
   0   4  -1  933.91   24.10
   0   4  -1  900.01   23.20
  -1  -4  -1 1101.69   25.70
   1  -4   1 1085.29   27.60
  -1  -4  -1 1202.68   31.00
   1  -4   1 1080.09   29.70
   1   4   1 1153.88   30.80
  -1   4  -1 1087.69   27.70
  -1   4  -1 1092.69   28.30
  -1   4  -1 1070.49   29.70
   1   4   1 1122.79   25.90
   2  -4   1 2078.49   52.89
  -2  -4  -1 2179.28   51.79
   2  -4   1 2062.09   49.60
  -2  -4  -1 2152.08   47.50
  -2  -4  -1 2109.99   51.79
   2  -4   1 2077.99   49.70
   2  -4   1 2081.29   50.59
   2   4   1 2114.29   47.50
  -2   4  -1 2156.38   51.29
  -2   4  -1 2015.30   49.70
  -2   4  -1 2065.79   49.80
  -2   4  -1 2060.19   49.60
  -2   4  -1 2082.59   52.89
   3  -4   1  256.47    9.30
  -3  -4  -1  246.48    9.80
   3  -4   1  230.48   10.30
   3  -4   1  225.98   10.30
  -3  -4  -1  238.28   10.90
  -3  -4  -1  257.67   11.40
   3  -4   1  222.78    9.40
  -3  -4  -1  237.48    8.20
  -3   4  -1  233.78   10.30
  -3   4  -1  244.48   10.70
   3   4   1  232.38    8.20
  -3   4  -1  236.88    8.20
  -3   4  -1  236.08    9.50
  -3   4  -1  232.68    9.30
  -4  -4  -1  543.55   18.80
  -4  -4  -1  613.04   19.50
   4  -4   1  567.74   16.60
  -4  -4  -1  513.15   17.50
   4  -4   1  530.35   17.50
  -4  -4  -1  559.64   15.80
  -4   4  -1  537.15   17.70
   4   4   1  565.54   18.10
  -4   4  -1  564.64   16.70
   4   4   1  538.75   15.60
  -4   4  -1  591.94   18.80
  -4   4  -1  526.05   17.60
  -4   4  -1  544.35   16.20
  -5  -4  -1   21.20    5.60
  -5  -4  -1   14.50    3.70
   5  -4   1   12.30    4.50
  -5  -4  -1   21.40    4.80
  -5   4  -1   20.00    5.10
  -5   4  -1   24.40    3.80
   5   4   1   20.50    4.10
  -5   4  -1   16.40    3.80
  -5   4  -1   19.00    5.00
  -5   4  -1   24.50    5.70
   5   4   1   19.70    4.00
  -6  -4  -1  145.99    9.70
   6  -4   1  138.79    9.80
  -6  -4  -1  146.29    8.70
  -6  -4  -1  137.39   11.20
  -6   4  -1  147.29    8.70
   6   4   1  138.19    8.50
  -6   4  -1  131.89    9.70
   6   4   1  136.09    9.40
  -6   4  -1  146.09    7.60
  -6   4  -1  155.58   11.00
  -6   4  -1  142.49   11.20
  -7  -4  -1   11.20    4.60
  -7  -4  -1   11.40    5.10
   7  -4   1    4.30    5.30
  -7  -4  -1   13.00    6.20
  -7   4  -1   15.90    7.00
   7   4   1    8.00    4.60
  -7   4  -1   19.20    4.00
  -7   4  -1   10.10    4.50
  -7   4  -1   12.90    6.00
  -8  -4  -1  218.98   15.00
   8  -4   1  214.48   12.90
  -8  -4  -1  224.18   13.20
   8   4   1  215.68   11.60
  -8   4  -1  215.48    9.60
  -8   4  -1  198.78   14.50
  -8   4  -1  215.28   12.00
   9  -4   1  305.37   15.50
  -9  -4  -1  316.17   16.10
  -9  -4  -1  295.57   18.10
  -9   4  -1  326.27   12.10
   9   4   1  294.47   14.00
  -9   4  -1  309.67   14.80
  -9   4  -1  300.07   17.50
 -10  -4  -1   -1.60    6.70
 -10  -4  -1    2.20    5.60
  10  -4   1    4.50    5.60
 -10   4  -1    5.50    6.70
 -10   4  -1   -5.10    6.40
  10   4   1    2.10    4.90
 -10   4  -1    2.80    5.10
 -10   4  -1    6.50    3.60
 -11  -4  -1   37.90    7.90
  11  -4   1   52.49    8.80
 -11  -4  -1   39.40   10.40
 -11   4  -1   45.20    8.00
 -11   4  -1   51.69    5.60
  11   4   1   44.80    7.80
 -11   4  -1   67.49   11.10
 -12  -4  -1  500.25   23.40
 -12  -4  -1  412.46   24.30
  12  -4   1  443.56   21.40
 -12   4  -1  498.95   25.00
  12   4   1  492.95   20.50
 -12   4  -1  459.75   21.40
  13  -4   1   37.30    9.30
 -13  -4  -1   35.10    8.80
 -13  -4  -1   33.10   11.20
 -13   4  -1   29.00   10.80
  13   4   1   33.80    8.10
 -13   4  -1   25.20    8.50
 -14  -4  -1  209.18   21.00
  14  -4   1  234.08   17.70
 -14  -4  -1  244.98   18.80
 -14   4  -1  238.38   17.70
  14   4   1  216.78   16.10
 -14   4  -1  244.18   21.50
 -15  -4  -1  144.59   19.30
 -15  -4  -1  206.58   18.60
  15  -4   1  171.38   16.60
 -15   4  -1  191.98   17.50
  15   4   1  196.78   16.40
 -15   4  -1  152.38   18.20
  16  -4   1   31.50    9.80
 -16  -4  -1   77.59   16.50
 -16  -4  -1   39.40   11.50
  16   4   1   58.49   11.50
 -16   4  -1   36.00   13.00
 -16   4  -1   52.09   11.20
 -17  -4  -1  118.89   16.20
  17  -4   1  148.59   17.00
 -17  -4  -1  127.29   20.10
  17   4   1  114.69   14.10
 -17   4  -1  134.49   15.80
 -17   4  -1  131.09   19.20
 -17  -5   1   13.60   12.80
 -17  -5   1  -14.60    9.00
 -17   5   1   11.50   11.50
 -17   5   1    7.10    9.30
  17   5  -1    3.40    8.70
  16  -5  -1   30.20    9.60
 -16  -5   1   13.80   10.50
 -16  -5   1   23.60   13.20
 -16   5   1   15.40   11.70
  16   5  -1   22.80    9.40
 -16   5   1   23.70    9.40
 -15  -5   1   -0.30   11.30
 -15  -5   1   -5.80    8.20
  15  -5  -1    4.20    7.70
 -15   5   1   16.50   10.20
 -15   5   1   -6.70    7.40
  15   5  -1   -7.30    6.90
 -14  -5   1   96.69   13.40
  14  -5  -1   75.59   11.60
 -14  -5   1   85.59   15.60
  14   5  -1   73.79   10.90
 -14   5   1   63.09   10.40
 -14   5   1   64.49   12.50
 -13  -5   1   89.39   14.40
  13  -5  -1  106.39   12.30
 -13  -5   1   76.69   11.50
  13   5  -1   78.19   10.50
 -13   5   1   81.69   11.20
 -13   5   1   86.29   13.30
 -12  -5   1   -6.50    8.20
  12  -5  -1   16.00    7.20
 -12  -5   1   11.40    7.60
  12   5  -1   -6.60    5.30
 -12   5   1   -0.10    8.10
 -12   5   1    6.00    6.50
 -11  -5   1  119.59   11.50
 -11  -5   1  106.49   13.00
  11  -5  -1  125.79   11.60
 -11   5   1  111.59   10.60
 -11   5   1  116.39   12.80
  11   5  -1  131.49   11.40
  10  -5  -1   54.19    8.40
 -10  -5   1   68.89   10.60
 -10  -5   1   56.89    8.40
 -10   5   1   50.49    7.20
  10   5  -1   71.29    8.20
 -10   5   1   79.99   10.40
  -9  -5   1  294.27   15.40
  -9  -5   1  286.97   17.50
   9  -5  -1  266.07   14.80
   9   5  -1  308.37   14.30
  -9   5   1  295.57   16.30
  -9   5   1  295.47   13.90
  -8  -5   1   -0.10    6.30
  -8  -5   1   -1.20    4.40
   8  -5  -1   -8.30    4.70
   8   5  -1    4.60    4.50
  -8   5   1    6.80    4.50
  -8   5   1    5.60    6.00
   7  -5  -1 1195.98   34.30
  -7  -5   1 1199.68   33.20
  -7  -5   1 1247.28   36.00
  -7  -5   1 1167.08   36.80
   7   5  -1 1218.78   32.90
  -7   5   1 1229.98   33.80
  -7   5   1 1245.88   35.60
   7   5  -1 1205.38   36.10
  -6  -5   1   57.59    6.70
  -6  -5   1   49.70    7.50
   6  -5  -1   49.70    6.70
  -6  -5   1   72.69    6.70
   6   5  -1   70.89    6.60
  -6   5   1   66.49    7.50
   6   5  -1   46.00    5.80
  -6   5   1   53.59    5.60
   6   5  -1   61.49    7.80
  -6   5   1   63.49    7.40
   5  -5  -1   16.40    2.50
   5  -5  -1    8.80    4.20
  -5  -5   1   24.50    4.50
  -5  -5   1   15.90    5.90
  -5  -5   1   13.80    3.90
   5   5  -1    9.60    3.70
  -5   5   1   11.10    2.50
   5   5  -1   16.00    3.80
   5   5  -1   13.00    5.20
  -5   5   1   11.00    4.40
  -5   5   1   10.50    3.30
  -5   5   1   20.00    5.00
   4  -5  -1 1777.12   44.80
   4  -5  -1 1766.12   45.60
  -4  -5   1 1850.41   43.80
  -4  -5   1 1825.62   46.80
  -4  -5   1 1778.92   47.40
   4   5  -1 1837.92   43.70
   4   5  -1 1867.31   49.80
  -4   5   1 1704.33   45.50
  -4   5   1 1868.41   45.50
  -4   5   1 1787.32   44.70
  -4   5   1 1907.51   46.00
   4   5  -1 1866.31   47.20
  -3  -5   1  203.88    8.60
  -3  -5   1  202.88   10.40
  -3  -5   1  226.18   10.90
  -3  -5   1  214.78    8.30
   3  -5  -1  203.18    9.20
   3  -5  -1  176.18    7.80
  -3   5   1  207.68    9.50
   3   5  -1  212.48    8.40
  -3   5   1  220.28    8.90
   3   5  -1  227.08   10.90
  -3   5   1  184.48    8.10
  -3   5   1  205.08    7.00
  -2  -5   1  436.66   15.80
   2  -5  -1  426.76   13.90
   2  -5  -1  436.56   13.60
   2  -5  -1  450.05   13.30
  -2  -5   1  423.06   13.00
  -2  -5   1  448.86   12.80
   2  -5  -1  442.06   13.60
   2   5  -1  420.46   15.80
  -2   5   1  415.66   14.00
   2   5  -1  435.26   13.00
  -2   5   1  435.96   13.60
  -2   5   1  453.75   13.20
   2   5  -1  447.46   13.20
  -1  -5   1   19.50    2.60
   1  -5  -1   23.40    4.00
   1  -5  -1   22.70    3.30
  -1  -5   1   20.20    4.40
  -1  -5   1   22.00    3.50
   1  -5  -1   22.30    3.50
   1  -5  -1   20.80    3.40
   1   5  -1   21.50    2.40
  -1   5   1   20.80    4.10
   1   5  -1   20.40    4.10
   1   5  -1   17.70    4.70
  -1   5   1   23.70    3.80
  -1   5   1   26.60    3.60
   1   5  -1   20.50    3.70
   0  -5   1   29.40    3.90
   0  -5  -1   35.10    4.90
   0  -5  -1   35.10    3.60
   0  -5   1   29.10    4.60
   0   5  -1   35.40    5.30
   0   5   1   36.00    3.70
   0   5   1   40.60    4.20
   0   5   1   33.60    4.80
   0   5  -1   28.30    4.20
   0   5  -1   34.30    4.40
  -1  -5  -1    7.60    4.10
   1  -5   1    3.80    3.30
  -1  -5  -1   10.00    2.40
   1  -5   1    4.70    3.20
  -1   5  -1    6.30    3.50
   1   5   1    5.50    3.80
  -1   5  -1    5.20    3.70
   1   5   1    2.20    2.50
  -1   5  -1    6.80    3.40
  -2  -5  -1  825.52   24.70
   2  -5   1  745.53   22.60
  -2  -5  -1  812.22   21.70
  -2  -5  -1  781.02   19.30
   2  -5   1  787.92   21.90
   2  -5   1  790.32   21.80
  -2  -5  -1  787.62   22.80
   2   5   1  789.92   19.60
  -2   5  -1  788.22   22.10
  -2   5  -1  781.22   21.70
  -2   5  -1  750.02   22.60
  -2   5  -1  780.22   22.00
   3  -5   1  283.67   11.60
   3  -5   1  285.07   10.70
   3  -5   1  286.07   11.60
  -3  -5  -1  294.37    9.40
  -3  -5  -1  309.07   11.20
   3  -5   1  289.57   10.40
  -3  -5  -1  293.67   12.40
  -3  -5  -1  294.77   13.10
  -3   5  -1  277.37   11.60
  -3   5  -1  292.47   11.00
  -3   5  -1  286.17    8.90
   3   5   1  279.47    9.30
  -3   5  -1  265.17   10.00
  -3   5  -1  294.57   11.80
   4  -5   1 1239.68   33.40
   4  -5   1 1266.77   33.80
  -4  -5  -1 1275.67   34.40
  -4  -5  -1 1250.77   35.20
   4  -5   1 1249.77   33.80
  -4  -5  -1 1261.57   31.00
  -4   5  -1 1298.47   33.80
  -4   5  -1 1219.18   33.40
   4   5   1 1265.07   30.90
  -4   5  -1 1274.87   33.70
  -4   5  -1 1272.57   34.60
  -4   5  -1 1240.68   32.20
  -5  -5  -1  165.58   11.00
  -5  -5  -1  167.98    8.30
   5  -5   1  175.18   10.20
  -5  -5  -1  168.18    9.60
   5   5   1  156.48    8.00
  -5   5  -1  164.68    9.90
  -5   5  -1  148.39    8.00
  -5   5  -1  171.98   10.30
   5   5   1  165.68    9.60
  -5   5  -1  168.48    8.20
  -5   5  -1  175.08   10.90
   6  -5   1  436.56   16.70
  -6  -5  -1  423.86   18.40
  -6  -5  -1  411.06   16.60
  -6  -5  -1  436.06   14.80
   6   5   1  412.46   16.90
  -6   5  -1  435.46   14.30
  -6   5  -1  439.56   17.90
  -6   5  -1  420.06   14.90
   6   5   1  425.26   14.60
  -6   5  -1  423.46   17.30
  -6   5  -1  411.66   17.00
   7  -5   1  548.05   20.60
  -7  -5  -1  606.64   19.30
  -7  -5  -1  571.34   21.00
  -7  -5  -1  533.35   22.40
  -7   5  -1  575.94   19.40
  -7   5  -1  569.54   21.80
  -7   5  -1  587.64   17.90
   7   5   1  588.14   18.80
  -7   5  -1  590.94   22.30
  -8  -5  -1   20.30    6.00
   8  -5   1   16.50    6.10
  -8  -5  -1    7.00    6.90
  -8   5  -1   22.50    7.50
   8   5   1   12.20    4.90
  -8   5  -1   24.70    6.70
  -8   5  -1   17.90    5.10
  -8   5  -1   18.90    4.20
   9  -5   1  277.07   15.00
  -9  -5  -1  265.27   17.00
  -9  -5  -1  248.68   14.80
  -9   5  -1  266.67   16.20
  -9   5  -1  274.37   10.90
   9   5   1  254.47   13.10
  -9   5  -1  281.77   13.80
  -9   5  -1  282.77   16.70
 -10  -5  -1   63.89    9.00
  10  -5   1   61.89    8.80
 -10  -5  -1   63.59   10.70
 -10   5  -1   82.39   11.10
 -10   5  -1   79.59    8.80
  10   5   1   86.09    8.90
  11  -5   1  353.76   18.70
 -11  -5  -1  378.06   22.10
 -11  -5  -1  385.86   19.70
  11   5   1  394.46   17.40
 -11   5  -1  393.26   21.50
 -11   5  -1  368.06   18.00
  12  -5   1  143.99   13.40
 -12  -5  -1  152.48   16.60
 -12  -5  -1  132.79   13.60
 -12   5  -1  161.98   13.80
  12   5   1  146.69   12.60
 -12   5  -1  147.99   15.90
  13  -5   1  719.63   29.10
 -13  -5  -1  764.32   31.10
 -13  -5  -1  749.33   34.10
 -13   5  -1  809.92   29.90
  13   5   1  767.02   27.80
 -13   5  -1  677.73   32.10
  14  -5   1  130.19   14.30
 -14  -5  -1  113.29   14.10
 -14  -5  -1  137.69   17.90
  14   5   1  142.79   13.40
 -14   5  -1  129.19   13.90
 -14   5  -1  137.59   16.80
 -15  -5  -1   20.80   12.90
 -15  -5  -1    9.20    8.90
  15  -5   1   15.60    8.80
 -15   5  -1   30.50   12.10
 -15   5  -1    1.70    9.00
  15   5   1   20.60    8.60
  16  -5   1    5.70    8.10
 -16  -5  -1    1.40   12.50
 -16  -5  -1    7.40   10.00
  16   5   1   -3.40    7.90
 -16   5  -1    3.50    9.10
 -16   5  -1   -4.60   10.70
 -17  -5  -1   -0.70    9.20
 -17  -5  -1   -4.00   12.80
 -17   5  -1    0.00    9.20
 -17   5  -1   -8.40   11.80
  17   5   1   11.00    9.10
 -17  -6   1   29.30   14.50
 -17   6   1   57.19   11.90
  17   6  -1   54.99   11.80
 -17   6   1   22.90   12.90
  16  -6  -1   76.89   12.40
 -16  -6   1   66.59   13.60
 -16  -6   1   80.09   17.30
 -16   6   1   94.09   15.40
  16   6  -1   57.29   11.60
 -16   6   1   65.89   11.70
 -15  -6   1  189.88   21.00
 -15  -6   1  143.29   16.10
  15  -6  -1  190.98   17.30
 -15   6   1  134.39   14.20
  15   6  -1  141.69   14.30
 -15   6   1  138.69   16.90
 -14  -6   1  -11.20   10.00
 -14  -6   1   -0.30    7.60
  14  -6  -1   22.50    8.80
  14   6  -1    0.30    6.60
 -14   6   1    7.70    9.70
 -14   6   1   14.90    8.30
 -13  -6   1   54.79   12.90
 -13  -6   1   53.49   10.80
  13  -6  -1   45.20   10.10
 -13   6   1   51.89    9.30
 -13   6   1   71.49   12.40
  13   6  -1   57.89    9.30
  12  -6  -1   36.60    8.70
 -12  -6   1   22.50    8.00
 -12  -6   1    4.50    8.80
 -12   6   1   15.00    8.90
 -12   6   1   24.50    7.40
  12   6  -1   18.40    6.90
  11  -6  -1  137.99   12.60
 -11  -6   1  152.48   15.30
 -11  -6   1  145.49   13.30
 -11   6   1  127.39   13.50
 -11   6   1  140.39   11.70
  11   6  -1  157.38   12.20
  10  -6  -1    0.80    5.80
 -10  -6   1    4.20    7.10
 -10  -6   1    3.70    5.40
  10   6  -1    7.20    5.10
 -10   6   1   -0.20    4.80
 -10   6   1   -1.20    6.10
 -10   6   1    0.50    6.50
  -9  -6   1  320.57   18.50
   9  -6  -1  310.47   16.00
  -9  -6   1  323.87   16.30
  -9   6   1  331.57   17.30
  -9   6   1  355.96   18.00
  -9   6   1  327.47   14.60
   9   6  -1  347.77   15.00
   8  -6  -1  266.97   14.30
  -8  -6   1  258.67   14.10
  -8  -6   1  286.67   16.60
  -8   6   1  270.97   12.50
  -8   6   1  281.77   15.00
   8   6  -1  242.48   12.50
  -7  -6   1   -1.40    6.30
   7  -6  -1    2.60    5.30
  -7  -6   1   -0.60    4.30
  -7  -6   1    2.60    4.40
   7   6  -1   -1.20    3.90
  -7   6   1    4.60    5.60
  -7   6   1    0.50    3.90
   7   6  -1   -0.50    5.10
   7   6  -1   -2.90    3.40
   6  -6  -1 1214.68   32.20
  -6  -6   1 1272.97   33.20
  -6  -6   1 1261.87   37.20
  -6  -6   1 1223.18   35.50
   6  -6  -1 1227.98   34.80
  -6   6   1 1247.78   33.20
   6   6  -1 1244.08   38.00
  -6   6   1 1294.77   35.50
   6   6  -1 1249.88   36.10
   6   6  -1 1253.77   32.90
  -5  -6   1  288.77   12.10
  -5  -6   1  285.07   11.30
   5  -6  -1  276.87    9.90
  -5  -6   1  286.17   14.00
   5  -6  -1  247.78   12.20
  -5   6   1  270.37   12.70
  -5   6   1  251.47    9.70
  -5   6   1  275.97   10.10
  -5   6   1  307.07   12.60
   5   6  -1  276.67   11.10
   5   6  -1  305.37   14.30
   5   6  -1  303.87   12.40
  -4  -6   1 1643.54   43.80
   4  -6  -1 1552.84   41.80
  -4  -6   1 1677.83   42.60
  -4  -6   1 1615.44   39.60
   4  -6  -1 1588.64   41.10
  -4   6   1 1704.03   41.80
  -4   6   1 1695.93   41.70
   4   6  -1 1504.85   42.40
   4   6  -1 1637.24   39.80
  -4   6   1 1587.04   41.90
   4   6  -1 1696.13   46.20
  -4   6   1 1619.14   40.00
   3  -6  -1 1202.68   31.30
  -3  -6   1 1195.38   31.80
   3  -6  -1 1200.78   31.60
  -3  -6   1 1219.28   30.00
   3  -6  -1 1156.08   32.30
  -3   6   1 1233.28   31.30
   3   6  -1 1268.97   35.70
   3   6  -1 1225.98   32.10
  -3   6   1 1218.68   31.60
  -3   6   1 1110.89   32.20
   3   6  -1 1206.98   30.20
   2  -6  -1    3.00    3.20
   2  -6  -1    2.70    3.30
  -2  -6   1    0.60    2.30
  -2  -6   1   -0.10    4.10
  -2  -6   1    8.10    2.90
   2  -6  -1    4.80    3.20
  -2   6   1    3.30    3.50
  -2   6   1    1.40    3.00
  -2   6   1    2.30    3.60
   2   6  -1   -2.10    3.80
   2   6  -1    4.80    3.20
   2   6  -1    0.70    2.30
  -1  -6   1  108.89    5.10
   1  -6  -1  108.49    6.60
  -1  -6   1  117.99    8.40
  -1  -6   1  104.79    6.30
   1  -6  -1  116.69    6.50
   1  -6  -1  102.69    7.20
  -1   6   1  102.09    6.60
  -1   6   1  105.59    7.90
   1   6  -1  115.89    7.60
  -1   6   1   93.09    6.50
   1   6  -1  110.29    6.80
   1   6  -1  112.09    8.30
   1   6  -1  107.59    5.00
   0  -6   1 6567.14  165.28
   0  -6  -1 6996.20  165.58
   0  -6   1 6816.32  150.88
   0  -6  -1 6784.12  149.88
   0   6   1 6715.63  149.99
   0   6  -1 6699.93  165.38
   0   6   1 6632.64  165.38
   0   6  -1 6793.22  157.28
   0   6  -1 6750.23  150.98
   0   6   1 6777.12  156.88
  -1  -6  -1    8.30    4.50
   1  -6   1    6.50    3.40
   1  -6   1   13.30    3.90
  -1  -6  -1    9.50    2.70
  -1   6  -1   12.70    3.80
   1   6   1    5.70    4.20
  -1   6  -1    5.20    3.90
  -1   6  -1    3.40    3.80
   1   6   1   10.20    3.00
  -2  -6  -1  859.91   21.40
  -2  -6  -1  883.01   23.70
   2  -6   1  846.42   23.90
   2  -6   1  854.11   24.00
  -2  -6  -1  898.81   25.30
   2  -6   1  829.82   25.10
   2   6   1  892.71   27.10
  -2   6  -1  869.41   24.30
   2   6   1  879.51   21.70
  -2   6  -1  832.62   24.00
  -2   6  -1  845.12   25.30
   3  -6   1  103.79    6.80
  -3  -6  -1   98.99    5.40
  -3  -6  -1   85.99    6.50
   3  -6   1   88.99    7.50
  -3  -6  -1   90.09    8.10
   3  -6   1   80.99    7.00
   3  -6   1   87.19    5.90
  -3   6  -1   98.49    7.90
  -3   6  -1   98.59    7.80
   3   6   1   94.59    8.30
   3   6   1   96.39    5.70
  -3   6  -1   96.49    7.80
  -3   6  -1   87.79    7.10
   4  -6   1  194.78   10.50
   4  -6   1  173.28    8.60
  -4  -6  -1  177.38   11.10
   4  -6   1  154.28    9.80
  -4  -6  -1  181.08    7.90
  -4  -6  -1  185.78    9.40
  -4   6  -1  169.88    8.60
  -4   6  -1  193.18   10.50
   4   6   1  175.08    7.70
  -4   6  -1  172.78    7.00
  -4   6  -1  175.28   10.20
  -4   6  -1  182.08    9.00
  -5  -6  -1  569.94   16.90
   5  -6   1  538.85   19.40
  -5  -6  -1  590.34   19.40
   5  -6   1  559.14   19.30
  -5  -6  -1  555.34   20.50
   5  -6   1  548.15   17.60
  -5   6  -1  548.85   18.40
  -5   6  -1  547.35   16.70
  -5   6  -1  548.25   19.40
  -5   6  -1  552.94   17.60
  -5   6  -1  559.64   19.90
   5   6   1  566.84   16.70
  -6  -6  -1  141.89   12.00
  -6  -6  -1  143.29    8.60
  -6  -6  -1  124.39    9.60
   6  -6   1  140.79   10.60
   6   6   1  145.99    8.50
  -6   6  -1  148.79    8.30
   6   6   1  134.69    9.80
  -6   6  -1  139.39    8.20
  -6   6  -1  138.19   10.40
  -6   6  -1  138.59   11.40
  -7  -6  -1  646.74   24.90
  -7  -6  -1  633.14   22.90
  -7  -6  -1  682.83   21.00
   7  -6   1  606.94   22.40
   7   6   1  673.03   23.80
  -7   6  -1  688.93   20.00
  -7   6  -1  646.24   20.90
  -7   6  -1  661.03   24.20
   7   6   1  676.13   20.50
  -7   6  -1  626.34   23.30
  -8  -6  -1  174.18   14.10
   8  -6   1  164.18   12.20
  -8  -6  -1  157.28   11.60
  -8   6  -1  142.99    9.90
  -8   6  -1  151.08   13.30
  -8   6  -1  170.58    8.50
  -8   6  -1  163.78   12.50
   8   6   1  162.78   10.30
   9  -6   1  185.48   13.40
  -9  -6  -1  196.68   13.20
  -9  -6  -1  172.48   14.80
   9   6   1  188.98   11.40
  -9   6  -1  171.28   14.40
  -9   6  -1  179.38   11.30
  -9   6  -1  197.78   14.10
 -10  -6  -1   15.40    7.80
 -10  -6  -1   14.80    5.90
  10  -6   1   12.80    6.30
 -10   6  -1   13.20    7.00
 -10   6  -1   13.80    7.90
 -10   6  -1   12.60    5.80
  10   6   1   20.50    5.90
 -11  -6  -1   24.10    7.40
  11  -6   1   21.30    7.40
 -11  -6  -1   17.80    9.40
  11   6   1   15.20    5.90
 -11   6  -1   13.10    8.30
 -11   6  -1   17.90    6.50
  12  -6   1    9.80    7.60
 -12  -6  -1    3.60    8.70
 -12  -6  -1   16.60    7.80
  12   6   1   22.20    7.20
 -12   6  -1   11.90    6.70
 -12   6  -1   -2.10    8.70
 -13  -6  -1    0.90    7.30
  13  -6   1   17.10    8.30
 -13  -6  -1   22.40   11.50
 -13   6  -1   14.30    7.50
 -13   6  -1    1.40    9.40
  13   6   1   10.40    6.50
 -14  -6  -1   79.59   15.40
  14  -6   1  119.29   13.70
 -14  -6  -1   95.49   13.70
 -14   6  -1  122.19   15.80
 -14   6  -1   74.09   11.30
  14   6   1  111.09   12.20
 -15  -6  -1   75.89   13.20
 -15  -6  -1   73.29   15.30
  15  -6   1   80.49   12.60
 -15   6  -1   59.89   13.40
 -15   6  -1   74.89   11.90
  15   6   1   45.50    9.90
  16  -6   1    4.60    8.30
 -16  -6  -1    3.00   12.20
 -16   6  -1    2.60   11.10
  16   6   1   26.00    9.50
 -16   6  -1    2.10    8.00
 -17  -6  -1   30.80   14.60
 -17   6  -1   22.60    9.80
  17   6   1   15.50    9.90
 -17   6  -1    8.70   12.50
 -17  -7   1   59.59   16.00
 -17   7   1   20.80   10.40
  17   7  -1   63.09   11.90
  16  -7  -1    5.30    8.80
 -16  -7   1   -3.40   11.80
 -16   7   1    7.10   10.00
 -16   7   1    9.00    8.70
  16   7  -1   -9.70    7.40
 -15  -7   1   80.49   16.00
  15  -7  -1   76.49   13.00
 -15  -7   1   90.39   14.60
 -15   7   1   78.49   12.10
  15   7  -1   85.09   12.30
 -15   7   1   73.49   13.70
 -14  -7   1   -6.00    7.50
 -14  -7   1   -1.30   10.90
  14  -7  -1    1.60    7.50
  14   7  -1    7.80    7.40
 -14   7   1    6.30    9.80
 -14   7   1   -0.90    6.80
 -13  -7   1  120.59   13.50
  13  -7  -1  119.39   13.80
 -13  -7   1  129.59   16.40
 -13   7   1  129.69   15.30
 -13   7   1  128.39   12.50
  13   7  -1  118.79   12.30
  12  -7  -1   90.89   11.70
 -12  -7   1   80.39   13.50
 -12  -7   1   92.09   11.30
  12   7  -1   93.69   10.40
 -12   7   1   79.59   12.10
 -12   7   1   86.49   10.10
 -11  -7   1  186.08   14.50
  11  -7  -1  169.88   14.40
 -11  -7   1  171.68   16.40
 -11   7   1  168.78   12.50
 -11   7   1  196.08   15.80
  11   7  -1  194.08   13.00
 -10  -7   1  104.99   10.50
  10  -7  -1  125.69   11.50
 -10  -7   1  107.09   12.70
  10   7  -1  110.39    9.80
 -10   7   1  118.29   10.30
 -10   7   1  105.89   11.60
 -10   7   1  132.89   12.60
  -9  -7   1 1317.27   42.80
   9  -7  -1 1344.97   39.80
  -9  -7   1 1369.96   41.20
   9   7  -1 1355.96   37.70
  -9   7   1 1405.06   41.20
  -9   7   1 1362.56   41.70
  -9   7   1 1329.47   38.20
   8  -7  -1  156.18   12.00
  -8  -7   1  169.88   14.20
  -8  -7   1  177.98   12.20
   8   7  -1  189.48   11.00
  -8   7   1  206.88   13.10
   8   7  -1  172.28   11.90
  -8   7   1  180.58   12.80
  -8   7   1  154.98    9.70
  -7  -7   1   14.30    5.50
  -7  -7   1   15.90    7.30
   7  -7  -1   18.90    6.00
  -7  -7   1   14.40    5.50
   7   7  -1   14.50    5.10
   7   7  -1   18.10    5.10
  -7   7   1   18.50    4.30
   7   7  -1   14.00    6.40
  -7   7   1   21.70    6.30
  -7   7   1   20.00    6.10
   6  -7  -1   19.70    6.00
   6  -7  -1   22.80    3.60
  -6  -7   1   17.50    5.00
  -6  -7   1   27.60    7.60
  -6  -7   1   28.50    5.10
   6   7  -1   29.40    7.30
   6   7  -1   32.90    5.40
  -6   7   1   21.30    3.90
  -6   7   1   16.30    5.70
  -6   7   1   33.10    5.80
  -6   7   1   17.40    3.90
   6   7  -1   22.20    5.30
   5  -7  -1    1.80    2.80
   5  -7  -1    3.50    4.50
  -5  -7   1    5.90    3.80
  -5  -7   1    8.70    5.50
   5  -7  -1   -0.90    4.00
  -5  -7   1    4.00    3.50
  -5   7   1   -1.80    4.50
  -5   7   1    5.00    4.00
   5   7  -1    0.00    5.00
   5   7  -1   -2.90    3.50
   5   7  -1    0.70    3.30
  -5   7   1    1.20    2.80
  -5   7   1    3.20    4.40
  -5   7   1    4.20    3.40
   4  -7  -1  544.85   18.50
   4  -7  -1  555.74   17.70
  -4  -7   1  565.84   18.20
  -4  -7   1  577.74   20.50
  -4  -7   1  573.64   16.90
   4  -7  -1  587.34   19.00
   4   7  -1  569.04   21.40
  -4   7   1  539.25   17.80
   4   7  -1  570.24   18.20
  -4   7   1  597.94   18.30
   4   7  -1  562.14   17.10
  -4   7   1  586.04   19.00
  -3  -7   1    3.60    2.80
   3  -7  -1    2.80    3.10
  -3  -7   1    0.10    2.70
   3  -7  -1   -4.60    3.20
   3  -7  -1   -1.30    3.30
  -3   7   1   -0.30    3.60
   3   7  -1    5.80    3.20
   3   7  -1   -0.30    4.00
  -3   7   1    0.80    3.40
  -3   7   1   -1.50    3.80
   3   7  -1    2.50    2.70
  -2  -7   1   79.99    5.90
   2  -7  -1   84.79    6.80
   2  -7  -1   87.09    6.70
   2  -7  -1   89.69    6.70
  -2  -7   1   84.19    5.50
  -2   7   1   89.59    7.30
  -2   7   1   81.89    7.40
   2   7  -1   92.79    5.60
  -2   7   1   80.79    6.90
   2   7  -1   85.89    6.50
  -2   7   1   95.59    6.70
   2   7  -1   96.69    8.50
  -1  -7   1  256.87    8.50
   1  -7  -1  259.37   10.00
   1  -7  -1  258.87   10.20
   1  -7  -1  252.67   11.80
  -1  -7   1  283.47   10.20
   1   7  -1  270.07   12.60
   1   7  -1  267.77   10.60
  -1   7   1  281.17   10.60
  -1   7   1  262.87   10.50
  -1   7   1  251.97   11.80
   1   7  -1  267.37   11.30
   0  -7  -1    7.50    3.00
   0  -7  -1    3.80    4.10
   0  -7   1   10.90    4.30
   0  -7   1    5.80    3.30
   0   7  -1    5.60    4.50
   0   7   1    5.90    3.70
   0   7   1   13.20    4.60
   0   7  -1    6.10    3.80
   0   7  -1    6.90    4.00
   0   7   1    3.10    3.20
   1  -7   1  275.17   11.10
   1  -7   1  281.57   12.30
  -1  -7  -1  275.77    9.40
   1   7   1  305.37   13.40
  -1   7  -1  268.97   11.30
  -1   7  -1  278.17   11.50
   1   7   1  288.07    9.90
  -1   7  -1  271.47   12.50
   2  -7   1   77.09    6.60
  -2  -7  -1   69.59    5.50
   2  -7   1   63.89    6.40
  -2  -7  -1   63.79    4.70
   2  -7   1   64.89    6.20
  -2   7  -1   88.09    7.60
  -2   7  -1   78.19    6.60
   2   7   1   72.39    5.50
   2   7   1   72.69    7.80
  -2   7  -1   63.09    6.70
  -3  -7  -1 1234.88   30.40
  -3  -7  -1 1247.48   35.00
   3  -7   1 1244.98   33.50
   3  -7   1 1171.28   33.10
   3  -7   1 1215.48   34.80
  -3  -7  -1 1277.37   33.60
  -3   7  -1 1255.57   33.80
  -3   7  -1 1275.37   34.00
   3   7   1 1315.27   37.80
  -3   7  -1 1233.18   33.50
  -3   7  -1 1222.68   34.80
   3   7   1 1263.97   30.70
   4  -7   1  403.46   14.80
  -4  -7  -1  421.76   13.10
  -4  -7  -1  428.86   15.20
   4  -7   1  418.76   16.10
   4  -7   1  417.76   15.90
  -4  -7  -1  431.56   17.10
  -4   7  -1  400.76   15.70
  -4   7  -1  379.66   14.90
   4   7   1  408.76   13.00
  -4   7  -1  440.56   16.10
   5  -7   1  224.78   10.30
   5  -7   1  211.98   12.30
  -5  -7  -1  230.78   11.50
   5  -7   1  219.28   12.50
  -5  -7  -1  232.68    9.80
  -5  -7  -1  225.28   13.50
  -5   7  -1  226.68    9.00
  -5   7  -1  223.18   12.30
  -5   7  -1  218.98   10.70
  -5   7  -1  222.78   10.70
  -5   7  -1  233.38   12.70
   5   7   1  219.78    9.60
   6  -7   1   23.50    4.40
  -6  -7  -1   20.40    4.70
  -6  -7  -1   22.40    6.80
   6  -7   1   16.10    5.90
  -6  -7  -1   27.20    5.20
  -6   7  -1   26.30    4.30
  -6   7  -1   15.70    5.20
  -6   7  -1   24.40    4.80
  -6   7  -1   20.70    6.70
   6   7   1   24.10    4.70
  -7  -7  -1  851.21   25.00
   7  -7   1  824.52   27.30
  -7  -7  -1  865.51   28.00
  -7  -7  -1  868.11   30.10
  -7   7  -1  855.81   25.00
  -7   7  -1  841.42   27.60
  -7   7  -1  876.61   28.90
  -7   7  -1  854.11   25.20
   7   7   1  854.71   24.70
  -8  -7  -1  221.78   15.70
   8  -7   1  222.28   13.90
  -8  -7  -1  201.78   13.20
  -8   7  -1  230.48   14.20
  -8   7  -1  242.28   11.80
  -8   7  -1  248.68   15.10
   8   7   1  228.98   11.60
  -8   7  -1  243.78   10.30
  -9  -7  -1  261.37   15.00
  -9  -7  -1  261.97   17.30
   9  -7   1  248.28   15.20
  -9   7  -1  295.37   17.20
  -9   7  -1  271.27   10.90
   9   7   1  279.07   13.30
  -9   7  -1  277.57   13.50
  -9   7  -1  266.47   15.80
  10  -7   1  273.37   16.10
 -10  -7  -1  296.57   16.70
 -10  -7  -1  235.98   18.20
  10   7   1  283.27   14.20
 -10   7  -1  278.67   17.90
 -10   7  -1  285.47   14.50
 -10   7  -1  268.17   17.20
 -11  -7  -1  223.08   18.50
 -11  -7  -1  244.98   16.30
  11  -7   1  236.18   15.90
 -11   7  -1  222.08   17.10
 -11   7  -1  228.08   14.10
  11   7   1  231.68   13.90
  12  -7   1   -9.30    6.80
 -12  -7  -1    6.90    7.40
 -12  -7  -1    6.70    9.40
 -12   7  -1    7.70    6.60
  12   7   1    0.00    5.90
 -12   7  -1   -1.60    7.80
 -13  -7  -1  164.28   15.40
  13  -7   1  167.58   15.70
 -13  -7  -1  204.48   20.00
 -13   7  -1  192.88   15.10
  13   7   1  198.48   14.60
 -13   7  -1  149.19   16.50
 -14  -7  -1    5.00   11.10
 -14  -7  -1    9.30    8.60
  14  -7   1    1.10    7.80
 -14   7  -1    5.80    7.70
 -14   7  -1   -2.50   10.00
  14   7   1    7.70    7.20
 -15  -7  -1   33.00   13.80
  15  -7   1   22.90    9.80
 -15   7  -1   24.50   10.00
  15   7   1   46.40   10.50
 -15   7  -1   46.80   13.20
 -16  -7  -1    8.20   12.40
  16  -7   1    9.80    9.30
 -16   7  -1   14.30    9.40
 -16   7  -1   17.40   11.90
  16   7   1    3.30    8.50
 -17  -7  -1    2.30   12.30
  17   7   1  -17.20    7.30
 -17   7  -1   -0.30    9.20
 -17   7  -1   -4.60   11.40
 -17  -8   1  133.69   20.50
  17   8  -1   89.79   13.70
 -17   8   1   87.59   13.60
 -16  -8   1  232.58   24.50
  16  -8  -1  261.57   20.50
 -16   8   1  249.18   21.70
 -16   8   1  250.47   19.20
  16   8  -1  278.37   19.70
  15  -8  -1   22.70    9.80
 -15  -8   1   13.90   13.30
  15   8  -1   -4.90    7.50
 -15   8   1    4.60    7.70
 -15   8   1    4.40    9.90
  14  -8  -1   43.70   11.40
 -14  -8   1   63.79   15.40
  14   8  -1   70.79   10.90
 -14   8   1   62.29   12.10
 -14   8   1   62.89   10.30
 -13  -8   1  128.09   13.80
  13  -8  -1  109.69   13.70
 -13  -8   1  113.09   16.20
  13   8  -1  101.59   11.60
 -13   8   1  103.79   11.50
 -13   8   1  113.39   14.30
  12  -8  -1   38.20    9.10
 -12  -8   1   31.60    8.70
 -12  -8   1   51.39   11.60
 -12   8   1   38.00   10.00
 -12   8   1   35.60    7.60
  12   8  -1   45.90    8.40
  11  -8  -1   10.90    7.00
 -11  -8   1   -4.60    5.90
 -11  -8   1    2.90    8.20
 -11   8   1    9.00    5.50
 -11   8   1   16.60    8.10
  11   8  -1    9.60    5.90
 -10  -8   1   29.60    9.20
  10  -8  -1   11.40    6.60
 -10  -8   1   17.20    6.50
 -10   8   1   23.30    7.60
  10   8  -1   13.20    5.90
 -10   8   1   24.10    7.50
 -10   8   1   16.20    5.30
   9  -8  -1  201.48   13.60
  -9  -8   1  168.38   14.90
  -9  -8   1  188.18   13.00
   9   8  -1  203.28   11.80
  -9   8   1  187.78   13.60
  -9   8   1  192.48   13.80
  -9   8   1  177.58   10.70
   9   8  -1  174.38   13.20
  -8  -8   1  449.66   18.70
  -8  -8   1  417.26   20.60
   8  -8  -1  420.56   18.30
  -8   8   1  425.26   18.60
  -8   8   1  395.66   15.30
   8   8  -1  456.95   16.80
  -8   8   1  429.86   18.40
   8   8  -1  428.16   18.80
  -7  -8   1   14.50    6.80
   7  -8  -1   20.90    6.30
  -7  -8   1   14.80    5.40
   7  -8  -1   18.60    3.50
   7   8  -1   16.20    4.70
   7   8  -1   17.80    6.80
  -7   8   1   10.20    6.10
  -7   8   1   16.10    4.10
  -7   8   1   23.50    5.60
  -7   8   1   17.70    3.80
   7   8  -1   11.40    4.60
  -6  -8   1  637.44   21.50
  -6  -8   1  636.34   19.90
   6  -8  -1  594.54   19.10
   6  -8  -1  635.14   21.80
  -6  -8   1  636.34   24.10
   6   8  -1  659.83   25.00
  -6   8   1  654.63   21.50
   6   8  -1  638.24   19.70
  -6   8   1  609.04   18.30
  -6   8   1  578.24   19.10
   6   8  -1  635.34   22.00
  -6   8   1  603.84   20.30
   5  -8  -1 1111.69   32.10
  -5  -8   1 1136.79   29.60
  -5  -8   1 1091.49   31.70
   5  -8  -1 1109.59   31.70
  -5  -8   1 1113.69   34.10
   5  -8  -1 1037.00   30.80
  -5   8   1 1159.18   31.50
  -5   8   1 1068.69   30.90
   5   8  -1 1130.49   35.80
   5   8  -1 1102.49   29.60
  -5   8   1 1081.19   32.00
   4  -8  -1  188.18    9.30
  -4  -8   1  176.98    9.20
  -4  -8   1  175.78    8.80
   4  -8  -1  165.78   10.10
  -4  -8   1  184.58   11.90
   4  -8  -1  175.48   10.40
   4   8  -1  179.28    9.20
  -4   8   1  190.58   10.80
   4   8  -1  190.68   12.50
   4   8  -1  191.18    9.40
  -4   8   1  146.79    9.10
  -4   8   1  188.88    9.90
  -3  -8   1  197.68    8.90
   3  -8  -1  205.18   10.20
  -3  -8   1  189.58    8.50
   3  -8  -1  198.18   10.00
   3  -8  -1  191.08    9.90
  -3   8   1  194.28   10.50
   3   8  -1  192.48   12.00
  -3   8   1  199.08   10.20
  -3   8   1  196.88    9.60
   3   8  -1  199.98    9.00
   3   8  -1  193.38    9.20
   2  -8  -1  286.07   11.40
  -2  -8   1  290.57   10.50
  -2  -8   1  271.57    9.80
   2  -8  -1  264.07   11.00
   2  -8  -1  272.47   12.20
  -2   8   1  280.27   11.20
  -2   8   1  256.17   11.50
   2   8  -1  281.17   14.00
   2   8  -1  266.17    9.90
  -2   8   1  266.37   12.50
   2   8  -1  275.77   10.90
   1  -8  -1  755.72   21.10
  -1  -8   1  723.63   19.60
  -1  -8   1  771.52   21.00
   1  -8  -1  741.23   20.90
  -1   8   1  730.53   21.10
   1   8  -1  739.83   24.90
  -1   8   1  739.23   24.20
   1   8  -1  732.63   22.70
  -1   8   1  743.83   21.80
   1   8  -1  747.73   21.30
   0  -8   1  589.44   17.80
   0  -8  -1  609.64   17.10
   0   8   1  580.84   18.60
   0   8  -1  567.04   18.10
   0   8   1  595.54   17.30
   0   8   1  588.34   21.00
   0   8  -1  572.74   20.90
   0   8  -1  599.04   19.10
  -1  -8  -1   93.89    5.90
   1  -8   1   98.19    7.50
   1   8   1   92.89    8.50
  -1   8  -1  102.69    7.90
  -1   8  -1   91.49    8.40
   1   8   1  106.69    6.70
  -1   8  -1  106.19    7.90
  -2  -8  -1  675.53   18.10
   2  -8   1  692.53   20.90
   2  -8   1  672.43   20.80
  -2  -8  -1  658.53   19.50
  -2   8  -1  638.44   22.10
  -2   8  -1  678.33   21.20
  -2   8  -1  682.23   21.00
   2   8   1  680.63   23.80
   2   8   1  679.53   18.70
  -3  -8  -1    0.30    2.30
   3  -8   1    3.20    3.80
   3  -8   1    1.60    3.40
  -3  -8  -1   -1.90    2.70
  -3  -8  -1   -3.10    4.30
   3  -8   1    8.00    4.50
  -3   8  -1   -6.70    3.80
  -3   8  -1   -1.80    4.30
  -3   8  -1    3.50    4.40
   3   8   1    2.00    4.70
   3   8   1    1.10    2.80
   4  -8   1   92.59    7.70
   4  -8   1  106.79    9.10
  -4  -8  -1  115.29   10.40
  -4  -8  -1  111.19    8.00
   4  -8   1   92.99    8.50
  -4  -8  -1  118.89    6.70
  -4   8  -1  111.19    8.90
   4   8   1  115.09   10.90
  -4   8  -1  101.69    8.90
  -4   8  -1  115.89    9.50
   4   8   1  104.49    6.90
  -5  -8  -1 1267.67   32.40
   5  -8   1 1237.98   35.70
   5  -8   1 1203.98   35.50
  -5  -8  -1 1272.47   38.10
  -5  -8  -1 1269.37   35.90
  -5   8  -1 1285.27   35.80
   5   8   1 1264.17   32.30
  -5   8  -1 1300.67   36.40
   6  -8   1  132.79    8.60
  -6  -8  -1  150.78    8.80
   6  -8   1  145.49   11.50
  -6  -8  -1  155.48   10.30
  -6  -8  -1  119.69   11.50
  -6   8  -1  130.39   11.60
   6   8   1  146.69    8.70
  -6   8  -1  152.98    7.80
  -6   8  -1  147.09   10.00
  -6   8  -1  147.49    9.30
   7  -8   1   10.20    5.90
  -7  -8  -1    9.70    4.80
  -7  -8  -1   24.00    5.10
   7  -8   1   10.70    3.60
  -7  -8  -1   15.70    6.80
  -7   8  -1   19.70    5.70
   7   8   1   27.20    5.20
  -7   8  -1   17.90    7.00
  -7   8  -1   20.20    4.30
  -7   8  -1   19.40    4.80
  -8  -8  -1    4.30    4.70
   8  -8   1   16.10    6.20
  -8  -8  -1    4.50    6.50
  -8   8  -1    2.00    3.90
  -8   8  -1    8.60    4.20
   8   8   1    5.30    4.20
  -8   8  -1    4.40    5.20
  -8   8  -1   11.30    6.80
  -9  -8  -1   86.99   11.60
  -9  -8  -1   61.99    9.00
   9  -8   1   81.89   10.40
  -9   8  -1   74.09   10.40
  -9   8  -1   81.39    9.60
   9   8   1   94.59    8.70
  -9   8  -1   82.19    6.90
  -9   8  -1   72.69    7.70
 -10  -8  -1  196.48   17.00
 -10  -8  -1  226.08   15.10
  10  -8   1  224.48   15.50
  10   8   1  188.48   12.30
 -10   8  -1  241.78   15.80
 -10   8  -1  222.38   16.30
 -10   8  -1  199.68   12.30
 -11  -8  -1   34.70    8.90
 -11  -8  -1   27.80   10.20
  11  -8   1   36.10    9.00
 -11   8  -1   34.60    9.80
  11   8   1   40.40    7.50
 -11   8  -1   37.80    7.20
  12  -8   1  291.57   18.90
 -12  -8  -1  294.97   19.30
 -12  -8  -1  321.87   22.70
 -12   8  -1  288.07   16.50
 -12   8  -1  322.77   20.80
  12   8   1  319.07   16.70
 -13  -8  -1    5.10   11.10
 -13  -8  -1    0.20    7.60
  13  -8   1   16.40    8.70
 -13   8  -1   -2.10    6.80
  13   8   1    0.10    6.40
 -13   8  -1    3.30    9.30
 -14  -8  -1    8.50   11.50
  14  -8   1   32.50   10.00
  14   8   1   26.50    8.40
 -14   8  -1   20.40   11.00
 -14   8  -1   11.40    8.10
  15  -8   1    4.60    8.70
 -15  -8  -1   -9.60   10.80
  15   8   1    0.40    7.20
 -15   8  -1    2.90    8.00
 -15   8  -1    8.20   10.90
  16  -8   1    1.80    8.50
 -16  -8  -1   -2.20   12.00
  16   8   1    0.20    8.10
 -16   8  -1    6.50   10.90
 -16   8  -1    7.50    9.40
 -17  -8  -1   36.20   15.80
  17   8   1   30.80   10.50
 -16  -9   1   31.80   14.30
  16  -9  -1   14.20   10.00
 -16   9   1   24.50   10.10
  16   9  -1   22.10    9.50
  15  -9  -1  116.79   15.10
 -15  -9   1  114.79   19.00
  15   9  -1  129.09   14.40
 -15   9   1  109.99   13.00
 -15   9   1  155.48   16.60
  14  -9  -1   88.29   13.10
 -14  -9   1   93.89   16.50
 -14   9   1   84.29   11.30
 -14   9   1   87.59   13.70
  14   9  -1   89.19   12.00
  13  -9  -1  402.96   22.50
 -13  -9   1  399.96   26.60
 -13   9   1  384.06   19.40
 -13   9   1  356.96   22.30
  13   9  -1  416.56   20.00
 -12  -9   1    6.70    7.40
  12  -9  -1    8.30    8.10
 -12  -9   1    2.20    9.00
  12   9  -1    4.70    6.10
 -12   9   1   11.00    6.30
 -12   9   1   17.80    8.80
  11  -9  -1  142.19   13.50
 -11  -9   1  115.89   12.60
 -11  -9   1  122.49   15.40
 -11   9   1   91.79    9.10
 -11   9   1  124.69   13.10
  11   9  -1  121.59   11.10
  10  -9  -1  164.78   13.90
 -10  -9   1  172.18   16.10
 -10  -9   1  179.28   13.80
 -10   9   1  176.98   14.20
 -10   9   1  154.88   13.70
  10   9  -1  171.38   12.00
 -10   9   1  139.19   10.50
   9  -9  -1   30.70    7.80
  -9  -9   1   22.30    7.80
  -9  -9   1   39.60    7.10
   9   9  -1   48.30    6.80
  -9   9   1   35.80    5.60
  -9   9   1   27.40    7.50
   9   9  -1   22.30    6.70
  -9   9   1   34.60    7.90
   8  -9  -1  184.98   13.60
  -8  -9   1  173.18   12.40
  -8  -9   1  196.58   15.00
   8  -9  -1  174.28    8.40
  -8   9   1  217.28   13.60
  -8   9   1  180.28    9.90
   8   9  -1  183.98   12.70
   8   9  -1  220.78   11.60
  -8   9   1  176.08    8.60
  -8   9   1  196.78   12.50
   7  -9  -1   20.40    6.40
  -7  -9   1   20.70    7.40
   7  -9  -1   20.60    3.90
  -7  -9   1   26.40    5.80
  -7   9   1   23.00    5.80
  -7   9   1   21.60    4.60
   7   9  -1   17.80    5.30
  -7   9   1   22.50    4.30
  -7   9   1   12.70    5.90
   7   9  -1   28.50    5.50
   7   9  -1   15.50    7.00
   6  -9  -1 1524.55   42.50
   6  -9  -1 1578.84   43.00
  -6  -9   1 1547.65   46.10
  -6  -9   1 1636.24   44.20
  -6  -9   1 1558.34   40.60
   6   9  -1 1566.74   40.80
  -6   9   1 1525.35   42.50
   6   9  -1 1631.74   48.70
  -6   9   1 1651.33   43.40
  -5  -9   1    0.00    3.60
  -5  -9   1    5.60    3.70
   5  -9  -1    1.00    3.30
   5  -9  -1    7.90    4.80
  -5  -9   1    8.20    5.70
   5   9  -1   -2.80    3.00
   5   9  -1   -3.90    5.00
  -5   9   1   -8.40    4.00
   5   9  -1    3.80    4.00
  -5   9   1   -2.40    4.50
  -4  -9   1 1123.19   29.50
   4  -9  -1 1100.49   31.60
   4  -9  -1 1050.19   32.20
   4  -9  -1 1087.39   31.70
  -4  -9   1 1118.79   31.30
   4   9  -1 1137.29   30.10
  -4   9   1 1112.79   31.90
  -4   9   1 1171.28   31.50
   4   9  -1 1127.09   31.90
  -4   9   1 1089.89   32.60
   4   9  -1 1173.58   36.70
  -3  -9   1  180.18    8.70
   3  -9  -1  167.88   10.10
  -3  -9   1  178.98    8.70
   3  -9  -1  195.58   10.30
   3   9  -1  174.88   12.70
   3   9  -1  199.38    9.10
   3   9  -1  175.18    9.30
  -3   9   1  184.68   10.50
  -3   9   1  190.38   10.00
  -3   9   1  169.48   10.70
   2  -9  -1   13.70    4.20
  -2  -9   1    7.00    2.80
  -2  -9   1   12.10    3.60
   2  -9  -1    2.50    3.50
  -2   9   1    3.20    3.90
   2   9  -1    9.10    4.10
  -2   9   1    5.70    4.70
  -2   9   1    7.20    4.00
   2   9  -1    6.70    5.10
   1  -9  -1   32.90    5.00
   1  -9  -1   40.50    5.10
  -1  -9   1   39.90    5.10
   1   9  -1   41.40    5.50
  -1   9   1   39.10    6.20
   1   9  -1   43.60    6.40
  -1   9   1   43.90    5.50
   1   9  -1   37.90    6.80
  -1   9   1   48.50    5.90
   0  -9  -1   75.39    6.10
   0  -9   1   84.89    6.90
   0   9  -1   70.39    8.10
   0   9   1   80.59    6.90
   0   9   1   82.39    8.50
   0   9   1   88.79    7.80
   0   9  -1   95.49    8.50
   0   9  -1   78.59    7.00
  -1  -9  -1  582.24   17.10
   1  -9   1  591.94   18.90
  -1   9  -1  556.64   19.00
  -1   9  -1  610.24   21.70
  -1   9  -1  604.44   19.70
   1   9   1  598.04   17.70
   1   9   1  601.24   22.10
  -2  -9  -1  110.79    6.80
   2  -9   1  102.79    8.30
   2  -9   1  110.59    8.70
  -2  -9  -1  112.49    6.40
  -2   9  -1  116.29    9.90
   2   9   1  112.59    7.30
   2   9   1  108.79   10.20
  -2   9  -1  109.39    8.90
  -2   9  -1  108.39    8.90
  -3  -9  -1   37.90    4.30
  -3  -9  -1   41.60    6.90
   3  -9   1   34.20    5.80
   3  -9   1   30.80    5.60
  -3  -9  -1   40.00    5.00
  -3   9  -1   32.00    6.20
  -3   9  -1   37.70    6.30
   3   9   1   40.10    7.90
   3   9   1   32.50    4.70
  -3   9  -1   36.90    6.70
  -4  -9  -1  437.96   13.90
  -4  -9  -1  460.35   18.90
   4  -9   1  399.96   16.90
   4  -9   1  431.46   17.60
  -4  -9  -1  447.36   16.10
  -4   9  -1  421.56   17.00
  -4   9  -1  450.55   17.40
  -4   9  -1  412.56   17.10
   4   9   1  447.96   14.30
   4   9   1  423.46   19.50
  -5  -9  -1  301.87   13.50
  -5  -9  -1  310.47   16.40
  -5  -9  -1  310.17   11.70
   5  -9   1  274.47   12.90
   5  -9   1  294.97   14.70
  -5   9  -1  286.37   13.50
  -5   9  -1  336.57   15.40
   5   9   1  288.67   11.60
  -6  -9  -1  797.32   26.20
  -6  -9  -1  806.32   23.30
   6  -9   1  768.72   26.60
   6  -9   1  761.32   25.00
  -6  -9  -1  781.12   28.50
  -6   9  -1  807.22   25.30
   6   9   1  843.52   23.30
  -6   9  -1  848.72   27.30
  -7  -9  -1   63.69    6.70
   7  -9   1   77.89    9.20
  -7  -9  -1   75.69   10.20
  -7  -9  -1   72.79    8.20
   7  -9   1   62.89    6.50
  -7   9  -1   80.29    9.50
  -7   9  -1   70.39    6.20
   7   9   1   89.19    7.50
  -7   9  -1   77.79    7.20
  -7   9  -1   78.79    8.00
  -8  -9  -1  974.40   31.90
  -8  -9  -1  945.51   33.90
   8  -9   1  978.10   31.70
  -8   9  -1  946.51   30.50
  -8   9  -1  970.40   32.40
   8   9   1  995.40   28.10
  -8   9  -1  928.51   27.70
  -8   9  -1  959.30   28.20
  -9  -9  -1   17.90    8.10
  -9  -9  -1    0.10    4.60
   9  -9   1    5.50    6.30
  -9   9  -1   -3.10    5.70
  -9   9  -1   12.60    7.30
  -9   9  -1    2.70    4.20
  -9   9  -1   -2.60    3.80
   9   9   1   -4.00    4.20
  10  -9   1  798.92   29.30
 -10  -9  -1  776.42   32.20
 -10  -9  -1  809.72   29.70
 -10   9  -1  787.62   23.10
 -10   9  -1  734.53   25.40
 -10   9  -1  765.82   30.10
  10   9   1  794.72   25.70
 -10   9  -1  819.52   29.40
  11  -9   1    4.90    7.00
 -11  -9  -1   12.80    6.90
 -11  -9  -1   18.80    9.20
 -11   9  -1    5.20    8.00
 -11   9  -1    9.80    5.90
  11   9   1    7.20    5.90
 -12  -9  -1  141.49   17.30
  12  -9   1  139.19   14.40
 -12  -9  -1  155.38   14.70
  12   9   1  158.58   12.90
 -12   9  -1  152.78   15.90
 -12   9  -1  148.69   12.60
  13  -9   1   16.90    8.90
 -13  -9  -1    6.60   10.70
 -13   9  -1    9.30    7.00
 -13   9  -1   13.90    9.60
  13   9   1   15.60    7.20
 -14  -9  -1   88.59   16.50
  14  -9   1  112.49   14.30
 -14   9  -1   87.99   11.40
 -14   9  -1  103.79   14.70
  14   9   1   83.29   11.20
  15  -9   1    4.70    8.20
 -15  -9  -1   14.50   12.60
 -15   9  -1    6.20    8.10
  15   9   1  -15.50    7.20
 -15   9  -1    4.20   10.00
 -16  -9  -1   72.99   17.70
 -16   9  -1   58.79   11.70
  16   9   1   52.89   11.50
 -16   9  -1   56.89   14.30
 -16 -10   1  226.18   24.80
  16  10  -1  229.98   18.40
 -16  10   1  154.48   15.70
  15 -10  -1   -5.10    8.40
 -15 -10   1   -6.50   11.40
 -15  10   1  -15.40    9.00
 -15  10   1    3.30    8.10
  15  10  -1    8.10    8.30
  14 -10  -1  213.98   18.40
 -14 -10   1  222.28   22.30
  14  10  -1  189.08   16.20
 -14  10   1  231.68   19.50
 -14  10   1  168.68   15.00
  13 -10  -1   24.00    9.80
 -13 -10   1   42.70   11.80
  13  10  -1   21.20    7.60
 -13  10   1   15.40    9.70
 -13  10   1   32.70    8.20
  12 -10  -1  538.05   25.30
 -12 -10   1  598.44   30.00
  12  10  -1  545.95   22.60
 -12  10   1  530.75   25.20
 -12  10   1  504.15   21.40
  11 -10  -1    9.90    7.30
 -11 -10   1    2.40    6.40
 -11 -10   1   21.60    9.80
  11  10  -1    3.30    5.40
 -11  10   1    3.30    5.30
 -11  10   1    4.10    7.80
 -10 -10   1  350.86   18.50
 -10 -10   1  340.17   21.20
  10 -10  -1  335.57   18.50
 -10  10   1  357.26   18.30
  10  10  -1  328.57   16.10
 -10  10   1  352.96   18.70
 -10  10   1  314.37   14.70
  -9 -10   1  173.88   13.10
   9 -10  -1  212.28   14.80
  -9 -10   1  179.68   16.00
   9  10  -1  187.18   11.80
  -9  10   1  166.08   10.20
  -9  10   1  217.48   13.60
  -9  10   1  208.18   14.20
  -8 -10   1  384.26   20.20
   8 -10  -1  348.87   13.50
   8 -10  -1  394.96   18.50
  -8 -10   1  369.76   17.30
  -8  10   1  354.16   13.70
  -8  10   1  355.16   13.70
  -8  10   1  384.56   17.50
  -8  10   1  384.36   16.30
   8  10  -1  403.96   15.90
   8  10  -1  385.66   20.20
   8  10  -1  381.36   18.10
  -7 -10   1    1.20    6.10
   7 -10  -1    2.20    5.60
   7 -10  -1    5.80    3.70
  -7 -10   1    2.90    4.40
   7  10  -1    9.70    6.20
   7  10  -1    4.00    4.10
  -7  10   1    5.70    4.50
  -7  10   1   -2.30    5.40
   7  10  -1   -8.80    3.50
  -6 -10   1   25.70    6.90
   6 -10  -1    7.70    5.80
  -6 -10   1   22.80    5.20
  -6 -10   1   23.70    5.10
   6 -10  -1   17.90    4.40
  -6  10   1   18.60    5.10
   6  10  -1   12.00    4.20
   6  10  -1   21.30    7.50
   6  10  -1   25.90    5.20
  -6  10   1   34.60    6.40
  -5 -10   1   84.59    7.50
  -5 -10   1   92.19    7.70
   5 -10  -1   94.99    9.00
  -5 -10   1   97.39   10.40
   5  10  -1   99.79    8.20
  -5  10   1  114.19    9.60
   5  10  -1  102.79    8.40
   5  10  -1  115.19   11.80
  -5  10   1   91.29    8.50
   4 -10  -1  113.49    9.20
  -4 -10   1  127.49    7.90
   4 -10  -1  107.19    9.10
  -4 -10   1   96.49    7.80
   4  10  -1  107.69    8.40
  -4  10   1  106.39    9.20
  -4  10   1  101.39    9.30
   4  10  -1  116.29   11.80
  -4  10   1  119.39    9.30
   4  10  -1  108.79    7.90
   3 -10  -1   20.60    5.10
  -3 -10   1   22.80    4.20
  -3 -10   1   21.20    4.20
   3 -10  -1   23.20    5.10
   3  10  -1   30.80    7.50
   3  10  -1   19.60    4.80
  -3  10   1   15.40    5.80
  -3  10   1   27.70    5.40
   2 -10  -1   78.39    7.50
   2 -10  -1   96.29    7.90
  -2 -10   1   87.69    7.10
  -2 -10   1   70.89    6.00
  -2  10   1   89.49    8.00
  -2  10   1   83.99    7.90
   2  10  -1   87.79    7.70
   2  10  -1   96.69   10.60
  -2  10   1   72.19    8.70
   1 -10  -1   18.00    4.80
  -1 -10   1   11.50    4.20
   1 -10  -1    9.50    4.10
  -1  10   1   18.00    5.20
   1  10  -1   11.20    5.90
   1  10  -1   17.50    4.80
   1  10  -1   13.00    5.40
  -1  10   1   23.20    6.20
  -1  10   1   17.40    5.00
   0 -10  -1   -2.90    3.00
   0 -10   1    5.90    3.50
   0  10   1    1.60    4.10
   0  10   1   -6.30    5.00
   0  10  -1    0.90    4.30
   0  10   1    8.50    4.70
   0  10  -1   -4.90    5.10
   0  10  -1    1.80    4.60
   1 -10   1  225.78   11.20
  -1 -10  -1  231.98    9.70
   1  10   1  210.78   13.20
  -1  10  -1  231.78   13.40
  -1  10  -1  221.98   11.80
  -1  10  -1  215.98   12.00
   1  10   1  238.28   10.60
   2 -10   1   -4.00    4.40
  -2 -10  -1    1.60    3.10
  -2 -10  -1    4.30    3.10
   2 -10   1   -0.70    4.00
   2  10   1    4.10    3.60
  -2  10  -1   -2.90    5.10
  -2  10  -1   -5.20    4.40
   2  10   1   -2.30    5.20
  -2  10  -1   -3.40    4.70
  -3 -10  -1  984.50   25.90
   3 -10   1  964.70   29.30
  -3 -10  -1  965.00   31.00
  -3 -10  -1  987.30   28.10
   3 -10   1  970.30   29.20
  -3  10  -1  956.70   29.60
   3  10   1 1001.10   26.60
   3  10   1  990.30   33.50
  -3  10  -1  991.70   31.40
  -3  10  -1 1026.40   29.70
   4 -10   1    6.30    5.30
  -4 -10  -1    5.60    6.30
  -4 -10  -1    3.50    3.80
  -4 -10  -1    8.40    3.40
   4  10   1    6.20    6.00
  -4  10  -1    4.80    5.10
  -4  10  -1    3.70    5.40
   4  10   1    7.20    3.80
  -5 -10  -1   27.30    7.80
   5 -10   1   32.00    7.10
  -5 -10  -1   37.50    4.90
  -5 -10  -1   31.40    5.50
  -5  10  -1   40.40    6.70
  -5  10  -1   34.00    6.80
   5  10   1   33.00    5.10
  -6 -10  -1   19.00    4.40
  -6 -10  -1    5.00    4.10
  -6 -10  -1   11.00    6.50
   6 -10   1   16.40    6.40
   6  10   1   18.90    4.60
  -6  10  -1   16.00    5.30
  -6  10  -1    8.00    6.20
  -7 -10  -1  181.18   14.50
   7 -10   1  182.68   13.60
  -7 -10  -1  191.58   10.30
  -7 -10  -1  180.58   12.00
  -7  10  -1  201.78   13.70
  -7  10  -1  163.58    8.40
   7  10   1  182.18   10.10
  -7  10  -1  186.98   10.90
  -7  10  -1  169.98   10.60
   8 -10   1   -1.80    5.70
  -8 -10  -1    3.20    4.50
  -8 -10  -1    4.10    6.60
   8 -10   1    7.90    3.70
  -8  10  -1    6.10    3.90
   8  10   1    1.00    4.10
  -8  10  -1    1.60    6.60
  -8  10  -1    4.20    5.00
  -8  10  -1    2.40    4.50
   9 -10   1   10.40    6.90
  -9 -10  -1    1.90    6.90
  -9 -10  -1   14.60    6.10
   9  10   1    8.40    4.70
  -9  10  -1   11.40    6.10
  -9  10  -1    7.70    4.50
  -9  10  -1    5.60    4.40
  -9  10  -1    4.40    7.20
 -10 -10  -1   80.09   10.20
  10 -10   1   90.89   11.50
 -10 -10  -1  101.19   13.40
 -10  10  -1  103.39    9.40
  10  10   1   86.79    9.00
 -10  10  -1   95.69   12.50
 -10  10  -1   99.89   10.90
 -11 -10  -1   14.00    7.60
 -11 -10  -1   16.80   10.00
  11 -10   1   28.40    9.20
 -11  10  -1   29.30    6.60
 -11  10  -1   33.00   10.00
  11  10   1   24.70    6.90
 -12 -10  -1   21.60   11.40
  12 -10   1   22.50    9.10
 -12  10  -1   13.10    9.50
  12  10   1   20.40    6.90
 -12  10  -1   20.70    6.90
 -13 -10  -1   50.19   13.90
  13 -10   1   -0.30    8.00
 -13  10  -1   26.20    7.70
 -13  10  -1   29.70   10.80
  13  10   1   29.70    7.90
 -14 -10  -1   49.90   15.30
  14 -10   1   63.59   11.80
 -14  10  -1   63.09   13.40
 -14  10  -1   23.80    8.40
  14  10   1   33.00    9.00
  15 -10   1   22.00   10.00
 -15 -10  -1   11.60   13.40
 -15  10  -1   17.30    8.90
  15  10   1    4.50    8.00
 -15  10  -1    4.70    9.90
 -16 -10  -1    5.20   14.70
 -16  10  -1   23.00    9.70
 -16  10  -1   39.60   12.70
  16  10   1   38.30   10.20
 -16 -11   1   10.20   14.40
  16  11  -1   -5.70    7.80
 -16  11   1   11.40    9.00
 -15 -11   1    9.60   13.00
  15 -11  -1   14.70    9.90
  15  11  -1    3.10    7.70
 -15  11   1   10.20    7.90
  14 -11  -1  111.39   14.70
 -14 -11   1  130.09   18.60
 -14  11   1  103.39   14.40
 -14  11   1   85.39   10.90
  14  11  -1   80.29   11.30
  13 -11  -1    9.20    9.00
 -13 -11   1   12.90   11.60
  13  11  -1    4.70    6.90
 -13  11   1   -5.60    8.10
 -13  11   1   18.80    6.90
  12 -11  -1  146.19   14.80
 -12 -11   1  133.69   17.20
  12  11  -1  132.49   12.50
 -12  11   1  138.69   14.50
 -12  11   1  121.59   11.00
  11 -11  -1   17.90    8.50
 -11 -11   1   -6.30    8.90
 -11  11   1   -0.20    5.10
  11  11  -1   -9.90    4.90
 -11  11   1    8.70    8.10
  10 -11  -1  306.47   18.20
 -10 -11   1  291.17   17.40
 -10 -11   1  273.67   20.40
 -10  11   1  285.97   13.50
 -10  11   1  319.07   18.30
  10  11  -1  291.57   15.10
 -10  11   1  303.57   16.50
   9 -11  -1   -0.40    6.80
  -9 -11   1   -8.60    6.90
  -9 -11   1   -2.50    5.00
   9  11  -1   -4.00    4.50
  -9  11   1   -0.90    6.40
  -9  11   1   -3.90    3.60
  -9  11   1    6.30    5.60
  -9  11   1   -2.10    3.70
   8 -11  -1  559.24   22.40
   8 -11  -1  459.75   17.90
  -8 -11   1  563.24   21.80
  -8 -11   1  520.65   24.20
  -8  11   1  597.74   22.20
   8  11  -1  539.25   19.60
   8  11  -1  557.34   25.50
  -8  11   1  532.65   18.50
   8  11  -1  530.75   22.30
  -7 -11   1   52.19    7.40
  -7 -11   1   75.49   10.30
   7 -11  -1   69.19    8.90
  -7  11   1   62.89    7.30
   7  11  -1   69.79   11.00
   7  11  -1   80.09    7.90
  -7  11   1   63.89    8.40
  -6 -11   1  323.67   17.60
  -6 -11   1  330.67   15.10
   6 -11  -1  332.17   16.10
  -6  11   1  352.16   15.60
  -6  11   1  281.97   14.10
   6  11  -1  303.27   18.30
   6  11  -1  343.87   15.40
   6  11  -1  350.06   14.00
  -5 -11   1   -0.80    3.90
  -5 -11   1    8.30    3.90
   5 -11  -1   -4.80    4.50
  -5 -11   1    1.30    5.80
   5  11  -1  -11.10    5.00
  -5  11   1    2.30    5.00
   5  11  -1   15.60    4.40
  -5  11   1   -2.20    4.90
   4 -11  -1  181.58   11.50
  -4 -11   1  196.58    9.80
  -4 -11   1  193.78   10.20
   4  11  -1  193.08   10.40
  -4  11   1  198.78   11.40
   4  11  -1  175.58   13.90
  -4  11   1  178.68   12.20
  -3 -11   1   51.09    5.70
   3 -11  -1   44.00    6.70
   3 -11  -1   48.90    6.50
  -3 -11   1   44.30    5.30
  -3  11   1   50.99    7.80
  -3  11   1   54.29    6.80
   3  11  -1   43.70    8.50
   3  11  -1   53.99    6.50
  -2 -11   1   62.19    6.20
   2 -11  -1   58.59    6.60
   2 -11  -1   56.89    6.90
  -2  11   1   59.89    7.40
   2  11  -1   53.79    8.90
   2  11  -1   62.69    6.90
  -2  11   1   54.99    7.30
  -2  11   1   50.59    8.10
   1 -11  -1   24.30    5.10
  -1 -11   1   38.30    5.60
   1 -11  -1   27.40    5.50
  -1  11   1   27.90    5.80
   1  11  -1   25.80    5.70
   1  11  -1   35.50    6.80
  -1  11   1   14.40    6.40
  -1  11   1   26.80    6.00
   1  11  -1   21.60    7.20
   0 -11  -1  232.88   10.50
   0 -11   1  208.28   10.90
   0  11  -1  234.98   12.20
   0  11  -1  225.18   14.50
   0  11   1  230.38   11.40
   0  11   1  185.98   13.30
   0  11   1  224.28   12.50
   0  11  -1  219.58   12.60
   1 -11   1   39.70    6.00
  -1 -11  -1   50.39    5.60
  -1  11  -1   58.29    7.70
  -1  11  -1   47.50    8.10
   1  11   1   51.59    8.60
   1  11   1   55.99    6.30
  -1  11  -1   38.80    6.70
   2 -11   1   11.50    5.30
  -2 -11  -1    8.60    3.30
   2 -11   1   24.20    5.20
  -2  11  -1   13.80    5.90
   2  11   1   11.70    4.20
  -2  11  -1   15.20    5.80
   2  11   1   -4.10    5.30
  -2  11  -1    7.40    6.10
   3 -11   1   66.59    8.00
  -3 -11  -1   82.59    6.30
  -3 -11  -1   54.79    8.80
  -3 -11  -1   64.79    6.40
  -3  11  -1   64.39    9.00
   3  11   1   66.49    9.60
  -3  11  -1   69.79    8.40
  -3  11  -1   48.30    7.50
   3  11   1   70.89    6.60
  -4 -11  -1 1164.98   30.60
  -4 -11  -1 1134.39   36.40
   4 -11   1 1152.98   34.60
  -4 -11  -1 1142.89   33.40
   4  11   1 1215.78   39.70
   4  11   1 1188.98   31.40
  -4  11  -1 1191.78   36.50
  -4  11  -1 1220.18   35.10
  -5 -11  -1 1041.30   28.20
   5 -11   1 1029.20   32.40
  -5 -11  -1 1044.70   31.40
  -5 -11  -1 1024.90   34.30
  -5  11  -1 1085.19   32.70
   5  11   1 1070.79   28.90
  -5  11  -1 1030.60   32.90
  -6 -11  -1  570.54   18.50
  -6 -11  -1  535.05   23.90
   6 -11   1  569.14   22.40
  -6 -11  -1  551.54   20.80
   6  11   1  600.54   18.90
  -6  11  -1  574.34   22.20
  -6  11  -1  572.54   21.40
  -7 -11  -1   30.70    8.80
   7 -11   1   26.90    7.20
  -7 -11  -1   25.90    5.90
  -7  11  -1   33.80    7.80
  -7  11  -1   32.80    6.20
   7  11   1   33.80    5.50
  -8 -11  -1 1463.65   44.30
  -8 -11  -1 1475.75   47.20
   8 -11   1 1445.56   43.90
  -8  11  -1 1499.65   42.20
   8  11   1 1487.85   39.70
  -8  11  -1 1504.45   44.70
  -9 -11  -1   11.80    7.30
  -9 -11  -1    1.50    5.30
   9 -11   1   13.10    7.10
  -9  11  -1    7.20    7.60
  -9  11  -1   -5.10    5.30
   9  11   1    8.00    4.80
  -9  11  -1    0.80    4.00
  -9  11  -1    4.80    4.80
  10 -11   1  436.16   22.10
 -10 -11  -1  434.76   24.70
 -10 -11  -1  416.26   21.20
 -10  11  -1  427.76   21.90
 -10  11  -1  452.15   20.10
 -10  11  -1  408.96   16.50
  10  11   1  429.96   18.00
  11 -11   1    9.70    8.70
 -11 -11  -1   -1.40    8.80
 -11  11  -1   -5.60    7.80
  11  11   1    2.70    5.10
 -11  11  -1   -1.50    5.40
 -12 -11  -1  644.94   31.70
  12 -11   1  585.94   26.70
  12  11   1  553.64   22.50
 -12  11  -1  514.45   21.50
 -12  11  -1  600.94   27.60
 -13 -11  -1   51.89   14.10
  13 -11   1   46.20   11.30
 -13  11  -1   40.80   11.70
  13  11   1   47.30    9.00
 -13  11  -1   46.90    8.40
 -14 -11  -1   81.79   16.30
  14 -11   1   54.89   11.80
 -14  11  -1   51.89    9.60
 -14  11  -1   68.79   13.50
  14  11   1   78.99   11.20
 -15 -11  -1   -0.30   13.70
  15 -11   1   25.10   10.10
 -15  11  -1    8.30    8.00
 -15  11  -1    8.90   10.80
  15  11   1   13.00    8.40
 -16 -11  -1   15.00   14.00
 -16  11  -1   -9.80   10.00
 -16  11  -1   10.80    8.50
  16  11   1   -5.60    7.80
 -16 -12   1  164.38   23.20
  16  12  -1   97.39   13.30
 -16  12   1   96.39   12.80
  15 -12  -1   25.50   10.70
 -15 -12   1   -9.50   11.80
  15  12  -1   16.20    8.70
 -15  12   1   22.00    8.30
  14 -12  -1   91.79   13.60
 -14 -12   1  120.79   19.20
 -14  12   1   58.49   12.70
  14  12  -1   92.89   12.20
 -14  12   1   94.49   10.90
  13 -12  -1   43.80   10.70
 -13 -12   1   62.39   14.70
 -13  12   1   46.00    8.40
  13  12  -1   64.29   10.00
 -13  12   1   25.10   10.20
 -12 -12   1   83.29   14.50
  12 -12  -1   77.89   12.20
 -12  12   1   71.29    8.60
  12  12  -1   84.99   10.20
 -12  12   1   92.09   12.70
  11 -12  -1   -4.70    7.30
 -11 -12   1  -10.00    8.20
 -11  12   1   -0.30    8.00
 -11  12   1    3.40    5.00
  11  12  -1    6.00    5.70
 -10 -12   1  475.85   25.70
  10 -12  -1  468.05   22.90
  10  12  -1  461.55   19.60
 -10  12   1  508.15   20.90
 -10  12   1  450.45   17.40
 -10  12   1  493.85   22.40
   9 -12  -1   61.09    9.80
  -9 -12   1   53.79   10.80
  -9 -12   1   55.79    8.80
  -9  12   1   45.80    9.40
  -9  12   1   55.09    6.50
   9  12  -1   69.29    8.40
   8 -12  -1  787.62   28.40
  -8 -12   1  809.12   31.70
  -8 -12   1  798.52   28.10
  -8  12   1  765.02   25.40
   8  12  -1  795.82   32.60
   8  12  -1  814.32   25.90
  -8  12   1  813.02   28.10
   7 -12  -1    0.30    5.60
  -7 -12   1    5.50    6.60
  -7 -12   1   -7.00    4.00
   7  12  -1    1.20    4.20
  -7  12   1   -3.00    5.50
   7  12  -1    4.20    6.50
  -7  12   1   -3.80    4.50
  -6 -12   1  291.77   14.10
  -6 -12   1  277.57   17.00
   6 -12  -1  272.67   15.20
  -6  12   1  270.47   14.20
   6  12  -1  293.27   18.00
  -6  12   1  280.97   14.60
   6  12  -1  319.07   13.70
  -5 -12   1   -4.30    3.60
   5 -12  -1    5.40    5.00
  -5 -12   1   -3.60    5.80
   5  12  -1   -1.10    6.10
   5  12  -1    0.70    4.10
  -5  12   1    0.00    5.10
  -5  12   1    0.80    5.00
  -4 -12   1  257.87   11.90
   4 -12  -1  244.58   13.40
  -4 -12   1  242.98   11.20
  -4  12   1  257.97   13.20
  -4  12   1  246.48   14.20
   4  12  -1  254.47   16.40
   4  12  -1  237.78   12.10
  -3 -12   1  116.79    8.20
   3 -12  -1  111.89    9.50
  -3  12   1  115.99   10.60
  -3  12   1  133.19   10.20
   3  12  -1  119.29   13.00
   3  12  -1  114.69    9.10
   2 -12  -1   16.10    4.70
  -2 -12   1    9.40    3.90
   2 -12  -1   15.80    5.00
  -2  12   1   10.80    6.30
  -2  12   1   11.70    5.50
  -2  12   1   17.80    5.40
   2  12  -1    9.10    6.60
   2  12  -1   12.00    4.80
  -1 -12   1   82.69    7.60
   1 -12  -1   86.29    8.20
   1 -12  -1   91.59    7.90
  -1  12   1   98.49   10.50
   1  12  -1   91.39    8.50
   1  12  -1   92.49   10.90
  -1  12   1   89.29    8.90
  -1  12   1   91.69    8.40
   1  12  -1   92.69    9.50
   0 -12  -1   71.59    6.80
   0 -12   1   64.19    7.00
   0  12  -1   66.99    7.90
   0  12   1   70.79    9.40
   0  12  -1   75.59    9.10
   0  12   1   76.59    8.60
   0  12  -1   81.39   10.20
   0  12   1   72.89    7.50
   1 -12   1   90.29    8.30
  -1 -12  -1   83.99    7.20
  -1  12  -1   88.09    9.60
  -1  12  -1   74.49    9.90
  -1  12  -1   78.49    8.40
   1  12   1  102.69   11.00
   1  12   1   85.79    7.70
  -2 -12  -1   96.89    7.10
   2 -12   1   86.39    9.00
  -2  12  -1   91.89    9.30
  -2  12  -1  110.49   11.00
   2  12   1   95.09   10.90
  -2  12  -1  101.99    9.80
   2  12   1   96.89    8.10
  -3 -12  -1   98.59    7.80
  -3 -12  -1  106.89    7.10
   3 -12   1   99.69    9.60
   3  12   1  116.59    8.50
   3  12   1  126.29   13.20
  -3  12  -1  118.29   10.50
  -3  12  -1  124.39   10.50
  -3  12  -1  113.99   10.90
   4 -12   1  345.17   16.00
  -4 -12  -1  267.77   16.20
  -4 -12  -1  297.87   13.10
  -4 -12  -1  285.37   11.50
   4  12   1  303.57   12.50
  -4  12  -1  301.67   15.80
  -4  12  -1  293.37   15.20
  -4  12  -1  307.87   15.90
   4  12   1  296.57   17.50
  -5 -12  -1  196.78   11.20
  -5 -12  -1  185.88   14.40
   5 -12   1  168.48   12.90
  -5 -12  -1  184.08    9.50
   5  12   1  193.58   10.20
  -5  12  -1  196.28   13.20
   5  12   1  190.68   14.60
  -5  12  -1  193.38   13.10
  -6 -12  -1    4.90    6.50
   6 -12   1    8.80    6.30
  -6 -12  -1    1.80    4.30
  -6 -12  -1    9.10    3.90
  -6  12  -1   11.30    6.00
  -6  12  -1    4.60    6.00
   6  12   1    9.80    4.20
  -7 -12  -1   14.50    5.90
  -7 -12  -1    7.40    6.90
   7 -12   1   16.90    7.20
  -7  12  -1    3.40    5.70
  -7  12  -1    4.70    6.70
   7  12   1    0.80    4.20
  -8 -12  -1   18.50    7.80
   8 -12   1   17.60    7.80
  -8 -12  -1   33.50    7.30
  -8  12  -1   32.40    8.50
   8  12   1   17.90    5.50
  -8  12  -1   34.70    6.60
  -9 -12  -1  539.55   27.00
   9 -12   1  556.44   24.60
  -9  12  -1  562.04   20.70
  -9  12  -1  577.14   25.00
   9  12   1  590.94   20.80
 -10 -12  -1    1.30    8.80
  10 -12   1    8.70    8.00
 -10  12  -1    5.40    6.40
  10  12   1   -2.20    4.90
 -10  12  -1   14.80    8.80
 -10  12  -1    5.50    4.70
  11 -12   1    0.10    8.00
 -11 -12  -1   22.10   10.30
 -11  12  -1   -1.60    8.10
  11  12   1    3.10    5.50
 -11  12  -1    2.60    5.20
 -12 -12  -1   82.99   14.90
  12 -12   1   83.09   12.70
 -12  12  -1   67.39    8.60
 -12  12  -1   74.29   12.60
  12  12   1   64.29    9.40
 -13 -12  -1   18.00   11.60
  13 -12   1   10.60    9.10
 -13  12  -1   16.40    9.70
  13  12   1   14.70    7.20
 -13  12  -1    8.40    6.60
 -14 -12  -1   61.29   15.90
  14 -12   1   50.89   11.50
 -14  12  -1   53.39    9.50
 -14  12  -1   47.30   13.00
  14  12   1   46.40   10.00
 -15 -12  -1  -21.90   10.10
 -15  12  -1   -8.70    6.60
  15  12   1   -0.20    7.40
 -15  12  -1   -0.70   10.00
 -15 -13   1   -3.40   13.50
 -15  13   1   15.10    7.80
  15  13  -1   20.80    9.00
 -14 -13   1   32.60   15.00
  14 -13  -1   38.30   11.30
  14  13  -1   31.90    9.70
 -14  13   1   38.70    8.60
 -13 -13   1  153.98   20.10
  13 -13  -1  133.99   15.30
  13  13  -1  156.48   14.20
 -13  13   1  103.09   14.10
 -13  13   1  100.29   10.40
  12 -13  -1  165.68   16.30
 -12 -13   1  165.68   19.40
 -12  13   1  142.09   14.80
  12  13  -1  158.78   13.80
 -12  13   1  133.09   11.40
 -11 -13   1  303.37   22.70
  11 -13  -1  312.57   19.80
  11  13  -1  279.17   16.30
 -11  13   1  309.27   19.30
 -11  13   1  265.17   13.90
 -10 -13   1  444.66   25.90
  10 -13  -1  502.15   23.70
 -10  13   1  476.25   22.80
  10  13  -1  472.75   20.00
   9 -13  -1   97.69   11.50
  -9 -13   1   86.99   13.00
   9  13  -1  122.59   10.80
  -9  13   1  108.49   11.70
  -8 -13   1  324.97   20.40
   8 -13  -1  322.27   17.90
  -8  13   1  291.87   14.80
  -8  13   1  337.27   17.40
   8  13  -1  318.47   15.30
   8  13  -1  329.97   20.90
  -7 -13   1  137.29   13.90
  -7 -13   1  121.09   10.80
   7 -13  -1  135.29   12.20
   7  13  -1  127.89   10.20
  -7  13   1  127.89   10.90
   7  13  -1  137.19   15.10
  -7  13   1  145.69   12.20
  -6 -13   1  198.88   15.20
   6 -13  -1  187.58   13.20
  -6 -13   1  204.48   12.00
   6  13  -1  213.78   11.80
  -6  13   1  198.48   13.00
   6  13  -1  209.58   16.50
  -6  13   1  197.48   13.00
  -5 -13   1   14.90    7.20
  -5 -13   1   14.40    4.60
   5 -13  -1   25.30    6.60
   5  13  -1   12.10    7.00
   5  13  -1   22.70    5.50
  -5  13   1   17.10    6.20
  -5  13   1   18.50    6.30
   4 -13  -1   -0.70    4.70
  -4 -13   1   -4.80    3.50
  -4  13   1    9.30    5.50
  -4  13   1  -13.90    5.20
   4  13  -1   -3.10    5.90
   4  13  -1   -2.50    3.90
  -3 -13   1  424.96   16.10
   3 -13  -1  426.96   17.60
  -3  13   1  439.56   19.90
   3  13  -1  454.15   21.80
   3  13  -1  452.55   17.10
  -3  13   1  414.26   17.90
  -3  13   1  428.16   17.80
  -2 -13   1  152.48    9.30
   2 -13  -1  152.38   10.60
  -2  13   1  153.28   12.90
   2  13  -1  159.88   10.70
  -2  13   1  167.88   11.30
  -2  13   1  155.48   11.50
   2  13  -1  148.29   14.00
   1 -13  -1  168.78   10.10
   1 -13  -1  163.58   10.80
  -1 -13   1  181.38   10.40
  -1  13   1  184.78   12.00
  -1  13   1  161.78   13.10
   1  13  -1  165.98   13.80
   1  13  -1  170.88   12.70
   1  13  -1  167.18   11.10
  -1  13   1  154.88   10.80
   0 -13  -1  205.08   10.70
   0  13  -1  248.08   15.80
   0  13   1  227.98   11.90
   0  13  -1  210.38   13.40
   0  13  -1  221.08   12.60
   0  13   1  207.48   13.20
   0  13   1  221.48   14.90
  -1 -13  -1  142.39    8.90
   1  13   1  130.09    9.70
  -1  13  -1  162.18   13.60
  -1  13  -1  147.99   11.20
  -1  13  -1  164.68   12.00
   1  13   1  147.69   12.70
  -2 -13  -1  184.38    9.40
   2 -13   1  178.68   12.10
  -2  13  -1  198.88   12.80
   2  13   1  172.28   10.40
   2  13   1  192.38   14.30
  -2  13  -1  197.78   12.80
  -2  13  -1  189.08   14.10
  -3 -13  -1    0.10    3.10
   3 -13   1    7.10    5.40
   3  13   1   -1.80    3.70
  -3  13  -1    7.50    6.20
  -3  13  -1   -0.20    5.50
   3  13   1    0.30    5.60
  -3  13  -1    8.80    5.80
  -4 -13  -1  393.46   14.20
  -4 -13  -1  393.76   19.50
  -4 -13  -1  400.56   15.70
   4 -13   1  392.46   18.00
  -4  13  -1  430.06   19.00
  -4  13  -1  401.36   18.00
   4  13   1  398.86   21.20
   4  13   1  399.76   15.20
  -4  13  -1  429.96   19.60
   5 -13   1    9.00    6.00
  -5 -13  -1   12.00    6.80
  -5 -13  -1   13.80    4.00
  -5 -13  -1   14.10    4.60
  -5  13  -1   12.30    6.30
  -5  13  -1   17.80    6.70
   5  13   1   18.80    7.50
   5  13   1   25.70    5.30
   6 -13   1   90.79   10.70
  -6 -13  -1   85.49    8.50
  -6 -13  -1   83.39   11.50
  -6  13  -1   91.39   10.10
  -6  13  -1   77.59    9.90
   6  13   1   96.19    8.30
  -7 -13  -1  347.07   16.90
   7 -13   1  349.96   18.90
  -7 -13  -1  373.06   20.70
  -7  13  -1  363.56   18.80
   7  13   1  377.46   15.30
  -7  13  -1  388.06   17.70
  -8 -13  -1  802.22   32.60
   8 -13   1  769.52   29.60
   8  13   1  792.22   25.60
  -8  13  -1  842.42   30.20
  -8  13  -1  820.62   27.90
   9 -13   1  204.88   16.40
  -9 -13  -1  178.28   17.90
  -9  13  -1  190.78   12.60
   9  13   1  178.88   12.00
  -9  13  -1  194.68   16.10
  10 -13   1  178.38   16.00
 -10 -13  -1  189.38   18.70
 -10  13  -1  133.29   14.30
  10  13   1  186.58   12.70
  11 -13   1   84.89   12.90
 -11 -13  -1   76.99   14.00
 -11  13  -1   51.19   11.30
  11  13   1   44.20    8.10
 -11  13  -1   53.69    7.20
  12 -13   1  411.86   23.80
 -12 -13  -1  356.16   26.50
  12  13   1  411.86   19.30
 -12  13  -1  376.36   17.00
 -12  13  -1  408.06   23.40
 -13 -13  -1    3.20   11.40
  13 -13   1   11.00    9.80
  13  13   1   -6.00    5.80
 -13  13  -1   -0.60    5.90
 -13  13  -1   -2.50    9.00
 -14 -13  -1   56.49   15.80
  14 -13   1   31.60   11.00
 -14  13  -1    3.30   10.20
 -14  13  -1   17.70    7.40
  14  13   1   17.50    7.90
 -15 -13  -1   16.00   13.80
 -15  13  -1   -3.10    7.30
 -15 -14   1  113.19   20.00
 -15  14   1   71.89   10.30
  15  14  -1   79.39   12.40
 -14 -14   1   23.10   14.60
  14 -14  -1   30.90   11.20
 -14  14   1   25.20    7.70
  14  14  -1   18.40    9.10
  13 -14  -1  106.09   14.50
 -13 -14   1  119.19   18.60
  13  14  -1   89.19   11.80
 -13  14   1   68.59    8.90
 -12 -14   1    5.50   11.00
  12 -14  -1   30.00   10.00
  12  14  -1   -4.20    6.50
 -12  14   1   -1.80    5.20
 -12  14   1   -0.10    8.90
 -11 -14   1   11.60   10.30
  11 -14  -1   24.10    9.70
 -11  14   1   27.60    9.70
  11  14  -1   21.00    7.40
  10 -14  -1  169.48   15.50
 -10 -14   1  143.39   16.60
 -10  14   1  148.39   14.20
  10  14  -1  171.48   13.20
  -9 -14   1   -1.10    8.40
   9 -14  -1   15.00    7.80
  -9  14   1    7.80    7.60
   9  14  -1    9.20    5.90
   8 -14  -1    4.00    6.30
  -8 -14   1    3.20    7.80
  -8  14   1   -0.80    6.60
   8  14  -1    4.10    5.20
  -8  14   1   -1.00    5.90
   8  14  -1   10.80    8.00
  -7 -14   1  293.47   19.00
   7 -14  -1  275.17   16.50
   7  14  -1  287.57   19.90
  -7  14   1  280.27   16.00
  -7  14   1  250.57   14.80
   7  14  -1  288.97   14.40
  -6 -14   1   35.60    8.70
  -6 -14   1   21.90    5.80
   6 -14  -1   32.50    7.50
  -6  14   1   31.60    7.70
   6  14  -1   40.30    6.70
   6  14  -1   43.70    9.90
  -6  14   1   35.50    7.80
  -5 -14   1  129.29   13.00
  -5 -14   1  129.79    9.80
   5 -14  -1  135.89   11.80
  -5  14   1  135.19   12.20
   5  14  -1  148.09   14.80
   5  14  -1  128.89   10.20
  -5  14   1  134.69   11.50
   4 -14  -1    6.00    5.20
   4  14  -1    7.50    6.70
  -4  14   1    7.90    6.60
   4  14  -1    9.60    4.90
  -4  14   1    4.70    5.70
   3 -14  -1   17.10    5.70
   3  14  -1   12.50    5.10
   3  14  -1   11.30    7.20
  -3  14   1   20.10    6.50
  -3  14   1    4.90    5.60
  -3  14   1    3.90    6.30
   2 -14  -1   45.50    7.10
   2  14  -1   44.80    6.90
   2  14  -1   38.10    9.00
  -2  14   1   42.70    7.20
  -2  14   1   42.80    7.30
  -2  14   1   37.90    8.40
   1 -14  -1   97.29    9.00
  -1  14   1  100.29   10.10
  -1  14   1   88.99    8.90
   1  14  -1   95.79   11.00
   1  14  -1   85.69   11.30
  -1  14   1   77.89   10.40
   1  14  -1  103.39    9.40
   0 -14  -1   77.69    7.50
   0  14   1   93.69   11.70
   0  14   1   98.49   10.20
   0  14  -1  110.79    9.80
   0  14  -1   93.99   10.60
   0  14   1  102.29    8.80
   0  14  -1   87.69   11.50
   1 -14   1   34.70    6.80
  -1 -14  -1   24.70    4.80
   1  14   1   34.60    6.20
  -1  14  -1   12.50    7.00
  -1  14  -1   30.10    6.60
  -1  14  -1   40.90    7.80
   1  14   1   31.90    8.20
   2 -14   1  693.43   24.30
  -2 -14  -1  667.63   20.80
  -2  14  -1  703.43   25.10
   2  14   1  663.93   28.10
  -2  14  -1  682.23   27.60
  -2  14  -1  677.83   24.40
   2  14   1  688.23   22.20
   3 -14   1  689.03   24.70
  -3 -14  -1  665.13   20.70
  -3  14  -1  724.83   27.90
   3  14   1  677.63   21.90
  -3  14  -1  689.33   24.90
   3  14   1  672.33   28.70
  -3  14  -1  661.53   24.90
  -4 -14  -1   33.90    5.20
   4 -14   1   34.20    7.50
  -4 -14  -1   34.00    8.50
  -4  14  -1   50.49    8.90
   4  14   1   41.90    9.30
   4  14   1   34.90    6.00
  -4  14  -1   39.80    7.90
  -4  14  -1   46.70    8.30
   5 -14   1   67.69    9.60
  -5 -14  -1   54.39    9.60
  -5 -14  -1   55.89    7.20
  -5  14  -1   57.49    9.30
   5  14   1   62.99    7.00
  -5  14  -1   62.09    9.50
   5  14   1   53.59   10.30
   6 -14   1   61.99    9.70
  -6 -14  -1   63.19    8.10
  -6 -14  -1   71.99   11.60
  -6  14  -1   69.59    9.80
   6  14   1   66.19    7.40
  -6  14  -1   56.29    9.50
  -7 -14  -1  202.78   17.60
   7 -14   1  235.28   16.20
   7  14   1  217.18   12.30
  -7  14  -1  231.08   15.00
  -7  14  -1  197.78   15.30
   8 -14   1    5.50    7.10
  -8 -14  -1   15.30    8.70
  -8  14  -1  -11.50    6.70
  -8  14  -1    4.70    6.50
   8  14   1    6.20    5.00
  -9 -14  -1    7.00    8.70
   9 -14   1   -4.30    7.10
   9  14   1    6.50    5.30
  -9  14  -1    4.20    7.70
  10 -14   1  173.68   16.40
 -10 -14  -1  181.38   18.30
 -10  14  -1  164.38   15.60
  10  14   1  176.68   12.90
  11 -14   1   55.59   11.80
 -11 -14  -1   71.39   14.30
  11  14   1   54.59    8.70
 -11  14  -1   53.19   12.00
 -12 -14  -1  292.87   24.40
  12 -14   1  256.17   20.40
  12  14   1  292.97   16.70
 -12  14  -1  290.07   20.80
 -12  14  -1  231.68   13.30
  13 -14   1    6.30    9.60
 -13 -14  -1    5.00   11.20
 -13  14  -1    0.50    9.70
 -13  14  -1   10.70    6.40
  13  14   1   13.90    7.30
  14 -14   1   45.30   11.60
 -14 -14  -1   59.59   16.90
 -14  14  -1   40.30    8.30
 -14  14  -1   24.80   12.30
 -15 -14  -1    4.50   12.20
 -15  14  -1    5.30    7.10
  14 -15  -1   15.50   10.90
 -14 -15   1    5.50   13.10
 -14  15   1   -3.30    6.30
  14  15  -1  -10.10    6.60
  13 -15  -1   53.49   11.80
 -13 -15   1   39.20   14.20
  13  15  -1   45.50   10.20
  12 -15  -1   75.59   12.30
 -12 -15   1   66.99   15.20
  12  15  -1   46.90    9.10
 -12  15   1   60.79   12.10
  11 -15  -1   41.80    9.90
 -11 -15   1   32.10   13.10
 -11  15   1   12.90    9.00
  11  15  -1   32.00    8.30
  10 -15  -1   11.90    8.70
 -10 -15   1   -2.50    9.70
 -10  15   1    5.00    7.50
  10  15  -1   24.90    7.30
  -9 -15   1  244.88   20.20
   9 -15  -1  230.98   17.60
   9  15  -1  251.27   14.90
  -9  15   1  251.07   16.70
   8 -15  -1  126.39   12.90
  -8 -15   1  127.39   15.40
   8  15  -1  136.09   16.30
  -8  15   1  124.09   11.60
  -8  15   1  116.09   11.60
   8  15  -1  119.69   11.10
   7 -15  -1    4.00    6.50
  -7 -15   1    6.70    8.30
  -7  15   1   -3.80    6.30
   7  15  -1    4.60    5.10
   7  15  -1    2.70    7.70
  -7  15   1   -1.50    6.00
  -6 -15   1  121.19   13.70
   6 -15  -1  123.69   11.90
  -6  15   1  119.09   11.90
  -6  15   1  138.49   12.50
   6  15  -1  139.99   10.80
   6  15  -1  135.49   15.70
   5 -15  -1   52.39    8.70
  -5 -15   1   53.69   10.40
  -5 -15   1   48.60    7.30
   5  15  -1   59.09    7.70
  -5  15   1   66.29    8.70
   5  15  -1   47.20   10.70
  -5  15   1   48.80    8.60
   4 -15  -1  156.98   12.10
   4  15  -1  134.49   14.80
  -4  15   1  138.79   12.70
   4  15  -1  128.29   10.60
  -4  15   1  120.59   11.10
   3 -15  -1   84.49    9.50
   3  15  -1  105.19   13.40
   3  15  -1  108.19    9.70
  -3  15   1   98.49   10.30
  -3  15   1  109.49   11.60
  -3  15   1  100.19   10.40
   2 -15  -1    4.90    5.20
  -2  15   1   10.80    6.90
  -2  15   1   17.90    6.20
   2  15  -1    7.00    5.10
   2  15  -1   21.50    8.20
  -2  15   1   13.80    6.40
   1 -15  -1  144.89   11.20
  -1  15   1  145.29   13.70
  -1  15   1  166.38   12.60
   1  15  -1  165.88   15.80
  -1  15   1  169.78   11.90
   1  15  -1  147.99   13.10
   1  15  -1  162.48   11.70
   0  15   1   35.30    8.80
   0  15  -1   52.09    9.80
   0  15   1   38.50    8.10
   0  15   1   40.20    6.80
   0  15  -1   40.20    7.40
   0  15  -1   32.80    7.80
   1 -15   1   65.19    8.50
  -1  15  -1   54.89    8.20
  -1  15  -1   62.59   10.60
   1  15   1   50.39    7.20
   1  15   1   48.10    9.90
  -1  15  -1   36.00    8.00
  -2 -15  -1   40.00    5.60
   2 -15   1   55.89    8.10
  -2  15  -1   53.19    8.60
  -2  15  -1   48.50    9.30
   2  15   1   55.09   10.10
  -2  15  -1   43.30    7.90
   2  15   1   54.79    7.30
   3 -15   1  642.34   23.70
  -3 -15  -1  593.04   19.80
  -3  15  -1  595.04   26.20
  -3  15  -1  584.24   23.70
   3  15   1  638.84   28.20
  -3  15  -1  637.84   24.10
   3  15   1  602.04   20.80
  -4 -15  -1  123.69   12.80
   4 -15   1  132.69   12.10
  -4  15  -1  120.59   11.90
  -4  15  -1  140.49   13.40
   4  15   1  126.69    9.60
  -4  15  -1  120.09   11.80
   4  15   1  109.69   13.40
  -5 -15  -1  731.33   29.20
   5 -15   1  701.43   26.90
   5  15   1  747.03   23.80
  -5  15  -1  731.33   27.10
  -5  15  -1  736.63   28.70
  -6 -15  -1    2.00    7.80
   6 -15   1   17.90    7.40
  -6  15  -1   13.20    7.80
   6  15   1    8.50    4.90
  -6  15  -1    4.50    6.80
  -7 -15  -1  395.66   22.80
   7 -15   1  345.37   19.80
  -7  15  -1  368.46   19.70
   7  15   1  365.76   16.00
  -7  15  -1  373.86   19.30
   8 -15   1  255.97   18.20
  -8 -15  -1  261.47   20.40
  -8  15  -1  271.37   16.60
  -8  15  -1  294.07   18.20
   8  15   1  297.57   14.70
   9 -15   1  447.76   23.10
  -9 -15  -1  452.15   25.80
  -9  15  -1  433.86   22.80
   9  15   1  454.05   18.90
 -10 -15  -1    5.30   10.20
  10 -15   1   19.50    9.20
  10  15   1    2.80    5.60
 -10  15  -1    2.00    8.40
 -11 -15  -1  807.32   37.50
  11 -15   1  849.81   34.20
 -11  15  -1  832.22   33.60
  11  15   1  834.12   29.10
  12 -15   1   25.30    9.90
 -12 -15  -1    1.80   11.90
  12  15   1    2.30    6.20
 -12  15  -1   -1.30    9.40
 -13 -15  -1  164.38   21.60
  13 -15   1  145.79   17.50
 -13  15  -1  159.88   17.30
 -14 -15  -1  -32.00   10.00
 -14  15  -1    8.20    6.60
 -14 -16   1   -6.40   13.10
 -13 -16   1  115.09   19.40
  13 -16  -1  118.59   15.50
  13  16  -1   95.09   12.80
 -12 -16   1    7.90   11.70
  12 -16  -1   -8.70    8.40
  12  16  -1    7.70    7.40
  11 -16  -1  209.48   18.70
 -11 -16   1  178.88   20.00
 -11  16   1  184.28   16.70
  11  16  -1  230.18   15.90
  10 -16  -1  109.39   13.90
 -10 -16   1  105.69   16.20
 -10  16   1  127.79   13.80
  10  16  -1  127.79   12.50
   9 -16  -1   52.49   10.10
  -9 -16   1   20.40   11.00
  -9  16   1   32.80    9.20
   9  16  -1   48.30    8.60
   8 -16  -1   16.20    8.30
  -8 -16   1   24.80   10.40
   8  16  -1   14.80    6.40
  -8  16   1   14.10    7.40
   8  16  -1   24.30   10.20
  -8  16   1   14.90    7.90
  -7 -16   1    2.30    8.50
   7 -16  -1   -3.20    6.30
  -7  16   1   -2.60    6.10
   7  16  -1   13.40    6.20
  -7  16   1   -5.60    6.60
   7  16  -1   -9.10    7.30
   6 -16  -1  313.77   18.00
  -6 -16   1  290.17   20.00
   6  16  -1  344.17   16.20
  -6  16   1  340.07   17.80
  -6  16   1  313.17   18.10
   6  16  -1  352.06   22.80
   5 -16  -1  123.59   11.90
  -5 -16   1  116.09   13.80
   5  16  -1  122.69   15.30
   5  16  -1  124.29   11.00
  -5  16   1  119.89   12.90
  -5  16   1  137.19   12.60
   4 -16  -1   58.19    8.50
   4  16  -1   38.10   10.20
  -4  16   1   26.80    8.40
   4  16  -1   42.40    7.40
  -4  16   1   40.80    8.50
   3 -16  -1    2.70    5.40
  -3  16   1   -6.90    5.70
   3  16  -1    3.50    4.90
  -3  16   1   -0.30    5.90
   3  16  -1   -7.50    5.60
  -3  16   1   -1.40    6.30
   2 -16  -1  406.06   17.90
  -2  16   1  389.86   18.20
   2  16  -1  408.46   18.00
  -2  16   1  412.46   19.00
   2  16  -1  418.56   22.90
  -2  16   1  398.56   21.70
   1 -16  -1   23.20    6.20
   1  16  -1    0.70    5.30
   1  16  -1   12.20    7.50
   1  16  -1   12.20    6.90
  -1  16   1    6.50    7.20
  -1  16   1   13.20    6.80
  -1  16   1   -3.00    5.10
   0 -16  -1   51.99    7.50
   0  16   1   28.00    6.90
   0  16  -1   32.00    9.40
   0  16  -1   47.00    8.70
   0  16  -1   33.70    7.40
   0  16   1   33.10    9.00
   1 -16   1  155.48   12.40
  -1  16  -1  162.28   15.60
   1  16   1  144.59   11.10
  -1  16  -1  147.39   12.30
   1  16   1  161.68   15.90
  -1  16  -1  140.69   13.00
   2 -16   1  147.49   12.30
  -2  16  -1  127.39   14.20
   2  16   1  150.48   10.80
   2  16   1  143.09   15.50
  -2  16  -1  118.99   12.50
  -2  16  -1  128.29   11.60
   3 -16   1   42.30    8.40
  -3  16  -1   52.09    8.90
   3  16   1   57.49    7.60
  -3  16  -1   52.49   10.20
   3  16   1   80.69   12.20
  -3  16  -1   48.80    9.00
   4 -16   1  476.55   21.60
  -4 -16  -1  473.55   23.30
  -4  16  -1  463.65   21.70
   4  16   1  474.05   18.30
  -4  16  -1  513.85   24.00
   4  16   1  465.25   24.70
  -4  16  -1  487.85   21.60
   5 -16   1  463.95   21.50
  -5 -16  -1  419.66   22.80
   5  16   1  457.15   18.10
  -5  16  -1  452.85   21.20
  -5  16  -1  491.55   23.20
   6 -16   1   76.09   11.00
  -6 -16  -1   72.49   12.50
  -6  16  -1   81.49   11.10
   6  16   1   89.99    9.00
  -6  16  -1   96.49   11.90
   7 -16   1    8.50    7.50
  -7 -16  -1    5.50    8.40
  -7  16  -1   11.60    8.20
  -7  16  -1    3.70    7.40
   7  16   1   11.20    5.50
   8 -16   1   19.40    8.20
  -8 -16  -1    7.60    8.80
   8  16   1   11.40    5.50
  -8  16  -1   -5.20    7.80
  -8  16  -1   -8.20    6.40
   9 -16   1   31.90   10.10
  -9 -16  -1    6.00    9.70
  -9  16  -1   14.80    8.90
   9  16   1   13.50    6.40
  10 -16   1    9.20    8.80
 -10 -16  -1    4.90   10.00
 -10  16  -1   -1.90    8.40
  10  16   1   16.20    6.90
  11 -16   1    7.40    9.10
 -11 -16  -1   30.00   11.90
  11  16   1   11.80    6.70
 -11  16  -1    4.20    9.30
 -12 -16  -1   88.09   16.60
  12 -16   1  106.19   14.80
 -12  16  -1  111.59   14.80
 -13 -16  -1    7.50   13.00
  13 -16   1   63.59   13.30
 -13  16  -1   -3.10   10.60
 -14 -16  -1   98.79   18.50
  13 -17  -1  100.89   15.10
 -13 -17   1  110.29   18.90
  12 -17  -1   -2.20    8.60
 -12 -17   1    5.90   12.60
  12  17  -1    3.00    7.20
  11 -17  -1   86.99   13.80
 -11 -17   1   92.39   16.90
  11  17  -1   78.69   11.40
  10 -17  -1   -9.00    7.70
 -10 -17   1   19.50   11.10
  10  17  -1    9.90    7.40
 -10  17   1    3.40    8.00
  -9 -17   1  237.88   21.60
   9 -17  -1  242.78   18.20
   9  17  -1  229.88   15.10
  -9  17   1  246.98   17.40
   8 -17  -1   78.79   11.50
  -8 -17   1   80.39   14.40
   8  17  -1   84.79   10.00
  -8  17   1   79.19   11.00
   7 -17  -1   26.90    8.40
  -7 -17   1   11.20    9.40
   7  17  -1    8.10    8.70
   7  17  -1   19.90    6.80
  -7  17   1   23.60    8.40
  -7  17   1   14.00    7.80
   6 -17  -1   24.60    8.20
  -6 -17   1   25.00    9.50
  -6  17   1   16.50    7.90
  -6  17   1   25.20    8.00
   6  17  -1   25.10   10.10
   6  17  -1   28.80    7.20
   5 -17  -1  265.47   16.30
  -5 -17   1  243.28   19.00
   5  17  -1  281.17   15.10
   5  17  -1  284.37   21.20
  -5  17   1  274.67   17.90
  -5  17   1  262.57   16.60
   4 -17  -1   18.50    6.90
   4  17  -1   10.90    5.60
  -4  17   1   11.10    7.60
   4  17  -1    9.70    8.60
  -4  17   1   16.00    8.10
   3 -17  -1   10.60    5.90
   3  17  -1   -4.50    7.40
  -3  17   1    1.40    7.00
  -3  17   1   10.00    6.40
  -3  17   1    2.70    6.50
   3  17  -1    3.30    5.60
   2 -17  -1   22.40    6.60
   2  17  -1   17.00    8.90
   2  17  -1   17.40    6.40
  -2  17   1    8.40    6.70
  -2  17   1   12.00    6.70
  -2  17   1   18.70    8.70
   1 -17  -1   55.99    8.20
   1  17  -1   50.59    9.70
  -1  17   1   37.60    7.70
  -1  17   1   61.19   11.10
   1  17  -1   54.79    8.40
   1  17  -1   55.59   11.10
  -1  17   1   49.50    9.20
   0 -17  -1    7.40    5.40
   0  17   1   13.90    7.90
   0  17   1   20.00    6.30
   0  17  -1   18.70    7.90
   0  17  -1   21.70    9.10
   0  17  -1   28.10    7.40
   1 -17   1   27.00    7.60
   1  17   1   55.69   11.00
  -1  17  -1   34.60    7.80
  -1  17  -1   41.50    9.20
  -1  17  -1   45.40   10.90
   1  17   1   38.90    6.90
   2 -17   1  102.59   11.00
   2  17   1  112.59   10.30
  -2  17  -1  114.09   12.20
   2  17   1   95.29   13.50
  -2  17  -1  103.19   13.70
  -2  17  -1  105.69   11.40
   3 -17   1    7.90    6.40
  -3  17  -1   -2.20    6.10
   3  17   1   -6.10    4.50
  -3  17  -1   -4.50    7.20
  -3  17  -1   -5.20    6.60
   3  17   1   -6.60    6.70
   4 -17   1   39.80    8.80
  -4 -17  -1   55.89   10.70
  -4  17  -1   41.30    9.50
  -4  17  -1   65.39   10.10
   4  17   1   57.29   11.70
   4  17   1   63.09    8.00
  -4  17  -1   47.20   10.40
   5 -17   1   -2.70    6.50
  -5 -17  -1    3.30    7.30
  -5  17  -1    9.30    7.60
  -5  17  -1    8.20    7.90
   5  17   1    3.90    5.00
  -6 -17  -1    7.70    8.10
   6 -17   1    8.50    7.00
   6  17   1    6.00    5.20
  -6  17  -1    8.90    7.90
  -6  17  -1   -2.50    7.20
  -7 -17  -1  229.28   19.80
   7 -17   1  268.67   18.30
  -7  17  -1  223.58   17.00
   7  17   1  230.88   13.70
  -7  17  -1  262.67   17.80
   8 -17   1    0.80    7.50
  -8 -17  -1    4.50    8.50
  -8  17  -1   -6.00    7.70
  -8  17  -1   -0.70    7.20
   8  17   1   -4.70    5.30
   9 -17   1  273.67   19.80
  -9 -17  -1  233.98   21.70
  -9  17  -1  259.67   19.30
   9  17   1  256.07   15.00
  10 -17   1   88.69   13.90
 -10 -17  -1   92.79   16.30
 -10  17  -1   71.39   12.50
  11 -17   1  183.78   18.20
 -11 -17  -1  194.78   21.90
 -11  17  -1  160.38   16.90
 -12 -17  -1    4.00   12.40
  12 -17   1   16.30    9.60
 -12  17  -1  -16.50    8.90
 -13 -17  -1   -7.70   11.80
 -13 -18   1  120.69   20.20
  12 -18  -1   82.29   13.30
 -12 -18   1  101.49   17.90
  11 -18  -1   22.40   10.10
 -11 -18   1   -8.20   11.00
  10 -18  -1  126.49   15.60
 -10 -18   1  117.29   18.20
 -10  18   1  108.09   14.00
  10  18  -1  147.59   13.80
   9 -18  -1   -2.70    7.00
  -9 -18   1    2.80   10.80
  -9  18   1    9.10    8.20
   9  18  -1   -1.50    6.40
  -8 -18   1  230.58   21.60
   8 -18  -1  235.38   17.80
   8  18  -1  242.68   15.50
  -8  18   1  243.68   17.10
  -7 -18   1   19.70    9.10
   7 -18  -1   16.80    8.20
   7  18  -1   11.90    9.90
  -7  18   1   25.70    8.60
   7  18  -1   13.80    6.70
  -7  18   1   20.30    8.40
   6 -18  -1   13.90    7.40
  -6 -18   1    8.70    9.20
  -6  18   1   -1.20    7.80
   6  18  -1   18.80    7.20
  -6  18   1   15.50    8.40
   6  18  -1    6.80    9.40
   5 -18  -1    6.30    6.60
  -5 -18   1    1.90    7.60
  -5  18   1    1.10    7.40
  -5  18   1   -5.80    7.10
   5  18  -1    6.30    6.30
   5  18  -1   -2.40    7.90
   4 -18  -1  144.79   13.20
  -4  18   1  141.89   13.60
  -4  18   1  143.59   15.10
   4  18  -1  145.09   12.20
   4  18  -1  127.19   16.30
   3 -18  -1  358.56   18.10
  -3  18   1  333.47   21.30
  -3  18   1  352.16   18.90
   3  18  -1  352.96   23.20
   3  18  -1  332.37   17.40
   2 -18  -1   84.59   10.10
   2  18  -1  116.39   15.80
  -2  18   1  100.49   12.00
  -2  18   1   99.29   11.70
   2  18  -1  101.39   10.90
  -2  18   1  110.79   14.20
   1 -18  -1   13.70    6.30
  -1  18   1   17.30    7.80
  -1  18   1   -3.50    7.60
   1  18  -1   18.10    7.20
  -1  18   1   21.30    7.00
   1  18  -1   19.60    9.30
   0 -18  -1  164.08   12.50
   0  18   1  126.79   11.40
   0  18  -1  156.38   13.30
   0  18   1  171.18   17.20
   0  18  -1  155.28   16.70
   0  18  -1  129.79   13.80
   1 -18   1 1445.36   42.50
   1  18   1 1353.16   40.30
  -1  18  -1 1419.16   44.40
   1  18   1 1393.46   49.40
  -1  18  -1 1417.06   49.50
  -1  18  -1 1357.26   42.10
   2 -18   1   85.59   11.00
  -2  18  -1   66.79   10.00
   2  18   1   71.19    9.10
  -2  18  -1   80.39   11.50
  -2  18  -1   59.09   11.70
   2  18   1   69.59   12.70
   3 -18   1   73.79   10.30
   3  18   1   79.49   13.10
   3  18   1   86.39    9.60
  -3  18  -1   60.89   12.30
  -3  18  -1   82.99   11.00
  -3  18  -1   62.79   10.80
   4 -18   1   92.99   11.80
  -4 -18  -1   71.49   12.40
   4  18   1   72.39    9.10
  -4  18  -1   88.39   12.30
  -4  18  -1   72.99   12.40
   4  18   1   74.69   13.80
  -4  18  -1   82.39   11.10
   5 -18   1   20.50    8.10
  -5 -18  -1   27.30    9.40
  -5  18  -1   25.60    9.50
   5  18   1   30.10    7.10
  -5  18  -1   20.50    8.90
  -6 -18  -1  179.98   18.70
   6 -18   1  169.28   15.40
   6  18   1  163.88   12.30
  -6  18  -1  179.78   15.60
  -6  18  -1  188.58   16.60
  -7 -18  -1  102.49   15.00
   7 -18   1  118.19   13.90
  -7  18  -1   89.59   12.40
   7  18   1  113.09   10.70
  -7  18  -1   92.29   12.40
   8 -18   1   24.40    9.80
  -8 -18  -1   23.90   11.00
   8  18   1   31.20    7.50
  -8  18  -1   14.70    9.60
  -9 -18  -1   39.40   12.40
   9 -18   1   38.50   10.70
  -9  18  -1   36.50   10.70
 -10 -18  -1   96.99   16.70
  10 -18   1   61.59   12.30
 -10  18  -1   47.00   11.40
 -11 -18  -1   42.80   14.10
  11 -18   1   23.20   10.70
 -11  18  -1   20.80   10.40
 -12 -18  -1  141.39   20.30
  12 -18   1  122.79   17.10
 -12 -19   1   -9.80   11.50
  12 -19  -1   12.90    9.60
 -11 -19   1  111.19   18.90
  11 -19  -1  160.08   17.30
 -10 -19   1  185.48   21.10
  10 -19  -1  224.58   19.20
   9 -19  -1  421.76   23.60
  -9 -19   1  370.66   27.40
   9  19  -1  444.66   20.90
  -9  19   1  403.36   22.10
  -8 -19   1   11.20   10.30
   8 -19  -1    7.30    7.80
   8  19  -1    0.80    6.10
  -8  19   1   -1.70    7.40
   7 -19  -1  171.18   15.70
  -7 -19   1  168.28   18.30
   7  19  -1  193.48   21.10
  -7  19   1  169.68   15.90
   7  19  -1  172.48   14.10
  -7  19   1  172.18   15.70
  -6 -19   1   16.70   10.20
   6 -19  -1   11.70    7.30
  -6  19   1   11.70    8.70
   6  19  -1   19.40   10.80
   6  19  -1    2.20    6.30
  -6  19   1   13.70    8.10
   5 -19  -1   -8.00    6.10
  -5 -19   1   -1.30    8.30
   5  19  -1    1.80    8.90
  -5  19   1    5.90    8.00
  -5  19   1   -6.30    7.60
   5  19  -1   -3.20    5.90
   4 -19  -1    4.10    6.90
   4  19  -1    7.00    6.60
  -4  19   1   -1.10    7.40
   4  19  -1  -12.20    7.90
  -4  19   1   -4.00    7.90
   3 -19  -1   16.00    7.20
   3  19  -1    3.80    6.70
  -3  19   1   27.70    8.70
  -3  19   1   15.60    9.30
   3  19  -1   19.40   10.20
   2 -19  -1  245.58   15.70
   2  19  -1  238.48   20.50
  -2  19   1  215.48   18.70
   2  19  -1  196.98   14.80
  -2  19   1  241.78   16.30
  -2  19   1  235.98   16.90
   1 -19  -1   42.20    8.20
  -1  19   1   20.40    9.20
   1  19  -1   30.10    8.50
   1  19  -1   41.10   11.60
  -1  19   1   42.70   11.40
  -1  19   1   27.20    8.10
   0 -19  -1  645.74   24.40
   0 -19   1  610.64   25.10
   0  19   1  638.24   30.90
   0  19  -1  611.94   27.30
   0  19  -1  639.34   31.20
   0  19  -1  609.34   25.10
   0  19   1  620.14   24.30
   1 -19   1   37.20    8.20
   1  19   1   11.90    6.80
  -1  19  -1   24.40    8.00
   1  19   1   28.40   10.70
  -1  19  -1   44.30   10.20
  -1  19  -1   40.80   11.00
   2 -19   1    2.10    6.20
  -2  19  -1   -5.50    8.10
   2  19   1   15.50    9.50
  -2  19  -1   -2.90    6.80
  -2  19  -1   10.20    8.40
   2  19   1  -13.60    5.00
   3 -19   1   58.59   10.20
   3  19   1   43.30    8.20
   3  19   1   51.49   11.90
  -3  19  -1   49.10   11.70
  -3  19  -1   44.70   10.30
  -3  19  -1   45.80    9.90
  -4 -19  -1  189.18   18.00
   4 -19   1  202.08   16.10
  -4  19  -1  209.78   19.10
  -4  19  -1  237.28   17.70
   4  19   1  217.18   13.90
   5 -19   1    0.60    7.10
  -5 -19  -1   -5.60    7.80
   5  19   1    7.30    5.90
  -5  19  -1   16.00    9.20
  -5  19  -1   15.50    9.20
  -6 -19  -1   62.99   13.00
   6 -19   1   57.29   10.70
  -6  19  -1   53.49   11.40
  -6  19  -1   62.49   11.60
   6  19   1   68.39    9.10
   7 -19   1   25.90    9.50
  -7 -19  -1    6.20    9.30
  -7  19  -1    8.40    8.70
  -7  19  -1    7.10    8.90
   8 -19   1    9.00    8.40
  -8 -19  -1   21.40   11.00
  -8  19  -1    7.50    8.60
   9 -19   1   11.50    9.20
  -9 -19  -1   -1.00   10.80
  -9  19  -1   15.90    9.90
 -10 -19  -1   -6.00   10.10
  10 -19   1   -5.60    8.50
 -10  19  -1   -8.20    8.70
 -11 -19  -1    0.80   11.10
  11 -19   1   -6.80    8.50
 -11  19  -1  -14.90    9.20
 -12 -19  -1    4.80   12.40
  11 -20  -1   17.20   10.40
 -11 -20   1   20.60   13.20
 -10 -20   1   23.90   12.70
  10 -20  -1   15.20   10.10
  -9 -20   1  -20.90   10.30
   9 -20  -1   -1.50    8.20
   8 -20  -1    5.00    8.20
  -8 -20   1  -30.20    9.00
  -8  20   1  -19.40    7.40
  -7 -20   1   59.09   13.20
   7 -20  -1   60.89   11.40
   7  20  -1   68.59   15.70
   7  20  -1   59.99   10.00
  -7  20   1   63.69   11.90
  -7  20   1   68.49   11.90
  -6 -20   1  146.09   17.10
   6 -20  -1  152.98   14.90
  -6  20   1  122.69   14.30
  -6  20   1  150.18   16.00
   6  20  -1  137.39   13.10
   6  20  -1  167.48   20.20
  -5 -20   1  359.06   24.30
   5 -20  -1  340.37   19.90
  -5  20   1  379.66   20.80
   5  20  -1  360.56   25.10
  -5  20   1  337.27   22.20
   5  20  -1  308.77   18.00
   4 -20  -1   45.80    9.60
  -4  20   1   40.90   11.40
  -4  20   1   54.59   10.60
   4  20  -1   38.30    8.70
   4  20  -1   63.69   13.60
   3 -20  -1  123.29   12.80
   3  20  -1  154.18   18.70
  -3  20   1  146.39   16.40
   3  20  -1  144.29   13.30
  -3  20   1  103.89   13.00
   2 -20  -1   20.90    7.70
  -2  20   1    8.40    8.40
   2  20  -1   10.10    7.60
   2  20  -1   12.60   10.00
  -2  20   1   12.10    9.50
  -2  20   1    2.50    8.00
   1 -20  -1   92.69   11.10
  -1  20   1   99.49   11.60
   1  20  -1   80.59   11.50
   1  20  -1   89.09   15.00
  -1  20   1   89.99   14.50
   0 -20  -1  111.69   11.90
   0 -20   1   92.79   11.90
   0  20  -1   78.69   11.40
   0  20  -1   99.89   15.30
   0  20   1   70.89   13.90
   0  20   1   88.99   11.30
   0  20  -1  109.99   14.70
  -1 -20  -1  331.87   17.90
   1 -20   1  344.27   19.20
  -1  20  -1  339.07   23.90
  -1  20  -1  320.57   19.40
  -1  20  -1  365.26   21.40
   1  20   1  339.47   18.30
   1  20   1  323.17   23.50
   2 -20   1   18.60    7.90
  -2  20  -1   29.70   10.20
  -2  20  -1   31.30    9.30
   2  20   1   23.40   10.70
  -2  20  -1   27.50   11.00
   2  20   1   15.70    7.20
   3 -20   1  404.86   21.40
  -3 -20  -1  388.06   23.40
   3  20   1  384.26   25.80
  -3  20  -1  372.56   24.70
  -3  20  -1  412.76   22.30
  -3  20  -1  417.66   22.40
   3  20   1  372.16   18.70
   4 -20   1  236.38   17.20
  -4 -20  -1  236.68   19.60
  -4  20  -1  219.58   17.90
   4  20   1  211.18   14.70
  -4  20  -1  252.87   20.60
  -5 -20  -1   23.40   11.00
   5 -20   1   21.60    8.80
  -5  20  -1   25.90   10.50
  -5  20  -1   12.70    9.40
   5  20   1   30.40    7.40
   6 -20   1    1.30    7.70
  -6 -20  -1    0.50    8.20
  -6  20  -1   -6.40    8.30
  -6  20  -1   11.50    9.40
   7 -20   1    1.10    8.40
  -7 -20  -1  -15.20    9.10
  -7  20  -1   21.10   10.00
  -7  20  -1   20.80    9.70
  -8 -20  -1   27.40   11.80
   8 -20   1    4.80    8.30
  -8  20  -1    7.90    9.10
  -9 -20  -1  -23.70    9.20
   9 -20   1   18.90   10.20
  -9  20  -1  -17.90    8.20
  10 -20   1   23.60   10.80
 -10 -20  -1   -3.60   10.60
 -10  20  -1   -7.60    9.60
 -11 -20  -1   -6.00   12.40
  11 -20   1    6.90   10.50
 -10 -21   1  -14.50   10.90
  10 -21  -1    2.10    9.30
   9 -21  -1   -1.80    8.50
  -9 -21   1   15.40   12.50
  -8 -21   1   49.99   14.60
   8 -21  -1   37.20   10.80
  -8  21   1   31.80   10.90
  -7 -21   1   14.70   10.60
   7 -21  -1  -11.40    6.80
  -7  21   1  -14.90    7.80
  -6 -21   1   10.00   10.50
   6 -21  -1   12.10    8.00
  -6  21   1   16.10    9.50
  -6  21   1   16.70    9.20
   6  21  -1    8.60    7.00
   6  21  -1    6.60   10.30
   5 -21  -1   64.69   11.50
  -5 -21   1   78.09   14.70
   5  21  -1   86.49   11.30
   5  21  -1   82.99   15.40
  -5  21   1   76.19   13.30
  -5  21   1   84.89   12.20
   4 -21  -1   39.10    9.40
  -4  21   1   19.80    9.70
   4  21  -1   25.80    8.30
  -4  21   1   55.59   12.70
   4  21  -1   41.70   12.50
   3 -21  -1  167.68   15.10
  -3  21   1  198.38   19.10
   3  21  -1  176.28   15.10
  -3  21   1  162.68   15.70
   3  21  -1  187.98   20.90
   2 -21  -1   34.90    9.10
  -2  21   1   16.90   10.80
   2  21  -1   22.10   11.10
  -2  21   1    8.20    7.30
   2  21  -1   26.90    8.20
  -2  21   1   21.10    9.60
   1 -21  -1    5.10    6.70
   1  21  -1   18.00   10.50
  -1  21   1   -3.70    8.30
   1  21  -1    7.80    7.10
  -1  21   1   -7.30    6.80
   0 -21   1   27.60    8.40
   0 -21  -1   57.29    9.90
   0  21  -1   75.59   14.20
   0  21  -1   59.19   12.00
   0  21   1   40.80    9.40
   0  21  -1   52.69   10.10
   0  21   1   54.09   12.80
   1 -21   1   89.59   12.00
  -1 -21  -1   95.29   11.10
  -1  21  -1   87.19   13.50
  -1  21  -1  121.99   16.20
   1  21   1   73.79   14.30
  -1  21  -1  101.29   12.70
   1  21   1  125.79   12.40
   2 -21   1   16.10    8.50
  -2  21  -1   -0.60    9.30
   2  21   1   14.30    7.20
  -2  21  -1   13.20    9.30
  -2  21  -1    7.70    8.30
   2  21   1   26.40   10.80
   3 -21   1   -1.60    6.90
  -3 -21  -1   -5.90    8.40
  -3  21  -1    8.10    8.20
   3  21   1    1.60    6.10
  -3  21  -1   -3.10    8.70
  -3  21  -1  -12.20    8.70
  -4 -21  -1   93.39   14.50
   4 -21   1  104.39   12.90
  -4  21  -1  110.99   14.40
  -4  21  -1   86.39   14.90
  -5 -21  -1    9.40   10.50
   5 -21   1   15.20    8.60
  -5  21  -1    1.30    8.80
  -5  21  -1   16.30   10.10
   6 -21   1   -6.30    7.30
  -6 -21  -1  -16.70    9.00
  -6  21  -1   -3.60    8.50
  -6  21  -1   17.30    9.50
  -7 -21  -1   12.50   10.50
   7 -21   1   10.30    9.30
  -7  21  -1    3.30    9.60
  -8 -21  -1   56.39   15.60
   8 -21   1   52.19   11.90
  -8  21  -1   32.40   11.00
   9 -21   1   11.20    9.50
  -9 -21  -1   23.70   13.20
  -9  21  -1   31.30   11.10
  10 -21   1   12.70   10.30
 -10 -21  -1   31.90   13.70
   9 -22  -1   45.10   11.40
  -9 -22   1   24.10   14.00
  -8 -22   1   -3.60   10.50
   8 -22  -1   13.60    8.70
  -7 -22   1   84.69   16.60
   7 -22  -1   93.89   13.40
  -7  22   1  109.39   14.50
   6 -22  -1   29.90    9.60
  -6 -22   1   28.80   12.20
   6  22  -1   56.99   14.20
  -6  22   1   45.60   11.10
  -5 -22   1   67.49   13.90
   5 -22  -1   66.79   11.80
  -5  22   1   73.29   13.30
  -5  22   1   71.59   13.20
   5  22  -1   81.49   15.10
   4 -22  -1    2.00    7.60
  -4  22   1   13.50   10.10
   4  22  -1    3.90    7.60
  -4  22   1   24.20    9.60
   4  22  -1    9.60   11.00
   3 -22  -1  223.98   17.20
   3  22  -1  211.18   22.60
  -3  22   1  205.88   18.30
  -3  22   1  232.48   21.10
   3  22  -1  205.18   16.20
   2 -22  -1  131.49   13.80
   2  22  -1  117.69   13.20
  -2  22   1   95.59   13.70
  -2  22   1  111.49   13.30
   2  22  -1  107.89   16.80
  -2  22   1  114.99   15.90
  -1 -22   1  421.56   21.70
   1 -22  -1  372.56   20.30
   1  22  -1  385.06   27.20
  -1  22   1  349.47   20.80
   1  22  -1  388.66   21.20
  -1  22   1  387.46   26.10
   0 -22  -1  151.28   14.30
   0 -22   1  150.58   14.70
   0  22   1  130.29   17.50
   0  22   1  147.79   14.20
   0  22  -1  129.99   18.00
   0  22  -1  125.59   14.10
  -1 -22  -1  420.56   20.90
   1 -22   1  386.36   21.70
  -1  22  -1  391.56   26.90
   1  22   1  422.36   27.40
  -1  22  -1  409.26   22.50
  -1  22  -1  384.26   23.50
   1  22   1  396.66   20.80
   2 -22   1   57.79   10.60
  -2  22  -1   73.39   14.70
  -2  22  -1   54.09   11.50
  -2  22  -1   64.49   12.90
   3 -22   1  371.96   21.90
  -3 -22  -1  397.16   25.10
  -3  22  -1  390.26   23.50
  -3  22  -1  372.36   25.40
  -3  22  -1  367.16   22.40
  -4 -22  -1  270.97   22.80
   4 -22   1  242.28   18.60
  -4  22  -1  254.47   22.40
  -4  22  -1  262.67   20.20
   5 -22   1   44.00   10.60
  -5 -22  -1   62.19   14.00
  -5  22  -1   46.00   12.60
  -5  22  -1   74.19   13.80
   6 -22   1   89.49   13.50
  -6 -22  -1   84.99   15.50
  -6  22  -1   79.69   13.30
  -6  22  -1   73.29   13.80
   7 -22   1    0.60    8.20
  -7 -22  -1  -11.20    9.40
  -7  22  -1    9.20    9.60
  -8 -22  -1   -2.60   10.90
   8 -22   1    0.30    8.60
  -8  22  -1  -15.60    9.00
   9 -22   1    6.60    9.60
  -9 -22  -1  -10.00   11.50
  -9  22  -1    1.00   10.10
   8 -23  -1   14.10    9.20
  -8 -23   1    7.40   12.30
  -7 -23   1   41.40   12.90
   7 -23  -1    8.60    9.20
   6 -23  -1   38.40   10.70
  -6 -23   1   27.80   12.90
  -6  23   1   38.60   11.10
  -5 -23   1   59.09   13.40
   5 -23  -1   92.19   13.20
   5  23  -1   65.59   15.80
  -5  23   1   72.39   13.00
   4 -23  -1  137.69   15.00
  -4 -23   1  133.99   18.40
  -4  23   1   98.79   15.60
   4  23  -1  157.18   20.90
  -4  23   1  146.19   16.50
   3 -23  -1    7.00    8.20
   3  23  -1   25.30   11.40
  -3  23   1   10.30   10.00
  -3  23   1   -1.80    9.40
   2 -23  -1   53.59   10.00
  -2  23   1   29.90   11.40
  -2  23   1   42.90   10.10
   2  23  -1   48.50   13.90
   2  23  -1   45.00   10.10
   1 -23  -1    6.20    7.80
  -1 -23   1    0.70    6.90
   1  23  -1   20.20   11.60
   1  23  -1    8.30    8.70
  -1  23   1    8.10    8.00
  -1  23   1   12.70   10.30
   0 -23   1  101.39   13.20
   0 -23  -1  100.29   12.70
   0  23  -1  117.39   17.60
   0  23  -1   98.49   13.50
   1 -23   1   -3.30    7.20
  -1 -23  -1    6.00    7.10
  -1  23  -1   -1.40    9.30
  -1  23  -1   -8.80    7.40
  -1  23  -1   -0.20   10.30
   2 -23   1   47.90   10.40
  -2  23  -1   71.19   15.30
  -2  23  -1   70.79   13.90
  -2  23  -1   39.80   11.00
   3 -23   1   -2.10    8.00
  -3 -23  -1   -4.00    9.30
  -3  23  -1   10.30    9.30
  -3  23  -1    0.70    9.90
  -3  23  -1   -6.20    9.80
   4 -23   1   42.80   10.70
  -4 -23  -1   63.59   13.20
  -4  23  -1   57.79   13.30
  -4  23  -1   56.49   13.60
  -5 -23  -1   -9.00    9.70
   5 -23   1    1.70    8.60
  -5  23  -1   -4.60    9.70
  -5  23  -1    1.60   10.00
   6 -23   1   50.19   11.30
  -6 -23  -1   21.90   12.00
  -6  23  -1   36.80   12.00
  -6  23  -1   46.50   13.00
   7 -23   1    6.00    8.90
  -7 -23  -1   12.40   11.40
  -7  23  -1   -8.40    9.60
   8 -23   1    1.10    8.90
  -8 -23  -1   -3.70   11.40
  -8  23  -1  -12.60    9.20
  -7 -24   1   53.89   14.80
   7 -24  -1   32.80   11.20
  -6 -24   1  134.39   19.10
   6 -24  -1   96.29   13.70
  -6  24   1  114.19   16.40
   5 -24  -1   37.50   11.20
  -5 -24   1   50.19   13.60
  -5  24   1   22.90   11.40
  -4 -24   1  135.29   19.50
   4 -24  -1  115.69   14.20
   4  24  -1  131.29   20.10
  -4  24   1  124.79   15.70
   3 -24  -1  149.49   16.10
  -3  24   1  137.19   16.50
   3  24  -1  154.48   20.90
   2 -24  -1  156.48   15.30
   2  24  -1  175.08   21.50
  -1 -24   1   33.10   10.00
   1 -24  -1   15.40    8.10
   1  24  -1   -1.80   10.50
   0 -24   1   75.59   12.40
   0  24  -1  103.49   17.60
   0  24  -1   77.09   12.80
   1 -24   1   91.39   13.00
  -1  24  -1   95.59   17.10
  -1  24  -1   54.09   11.60
   2 -24   1   95.49   13.40
  -2  24  -1  131.49   18.10
  -2  24  -1  120.19   14.70
  -2  24  -1  124.69   16.80
  -3 -24  -1   84.39   15.20
   3 -24   1   94.39   13.60
  -3  24  -1   73.19   13.10
  -3  24  -1   78.69   13.80
  -3  24  -1   91.09   16.10
   4 -24   1   92.39   13.90
  -4 -24  -1  100.09   16.40
  -4  24  -1  101.89   16.60
  -4  24  -1   83.49   14.50
  -5 -24  -1   21.70   12.20
   5 -24   1   23.80    9.80
  -5  24  -1   22.90   11.70
  -5  24  -1   33.50   12.70
  -6 -24  -1   45.80   13.60
   6 -24   1    8.40    9.50
  -6  24  -1    8.30   10.30
  -5 -25   1   45.40   14.40
   5 -25  -1   46.70   11.40
  -5  25   1   38.20   12.60
  -4 -25   1   19.70   12.10
   4 -25  -1   50.49   11.30
   4  25  -1   32.80   13.70
  -4  25   1   48.00   12.20
   3 -25  -1   -6.40    7.70
   3  25  -1    3.00   11.20
   2  25  -1   44.10   13.90
   1  25  -1   50.29   14.90
   0 -25   1   10.10    9.00
   0  25  -1   14.80   12.10
   1 -25   1    1.40    8.10
  -1  25  -1   12.70   11.90
  -2 -25  -1  237.88   22.90
   2 -25   1  228.08   19.20
  -2  25  -1  191.58   18.50
  -2  25  -1  227.38   23.80
  -2  25  -1  225.18   21.60
   3 -25   1   44.20   11.60
  -3 -25  -1   81.49   16.00
  -3  25  -1   49.40   13.10
  -3  25  -1   34.40   13.20
   4 -25   1   -6.00    8.10
  -4 -25  -1   -7.20   10.40
  -4  25  -1  -17.40    9.90
  -4  25  -1    3.70   10.60
  -5 -25  -1   30.00   13.80
   5 -25   1   41.60   12.00
  -5  25  -1    5.20   11.60
  -5  25  -1   34.80   13.00
   1  26  -1   24.30   12.90
   0  26  -1  101.69   19.00
  -1  26  -1    2.50   11.20
 -18   0   2   -2.20   10.00
 -18   0   2    5.60   12.20
  17   0  -2   -5.70    8.60
 -17   0   2   11.00   11.30
 -17   0   2  -17.50    8.00
 -16   0   2   20.90   11.60
  16   0  -2   15.60    9.40
 -16   0   2   17.60   10.30
  15   0  -2    9.70    7.90
 -15   0   2   -1.20    7.90
 -15   0   2   -7.20    9.80
 -14   0   2    4.40    7.60
 -14   0   2   -3.40    9.50
  14   0  -2    6.70    7.40
  13   0  -2   -8.10    5.80
 -13   0   2   10.80    8.90
 -13   0   2    1.20    7.10
  12   0  -2   53.99    8.90
 -12   0   2   43.80   10.30
 -12   0   2   69.59   10.10
 -11   0   2   -0.40    5.60
  11   0  -2    5.90    5.80
 -11   0   2    0.70    3.60
 -11   0   2   -7.10    7.30
 -10   0   2  221.28   10.60
 -10   0   2  239.38   16.00
  10   0  -2  223.38   13.60
 -10   0   2  264.57   14.60
  -9   0   2    2.20    3.60
  -9   0   2   -0.60    4.70
   9   0  -2    1.20    5.00
  -9   0   2    5.20    6.30
  -8   0   2  487.55   18.30
   8   0  -2  453.25   17.40
  -8   0   2  457.55   19.00
  -8   0   2  419.26   14.80
  -7   0   2   -7.30    2.80
  -7   0   2   -4.00    4.40
   7   0  -2   -4.40    4.30
  -7   0   2   -1.60    5.60
  -7   0   2   -3.60    4.10
  -6   0   2    6.90    4.90
  -6   0   2    2.70    2.70
  -6   0   2    2.90    3.70
   6   0  -2    2.00    3.70
  -6   0   2    6.80    4.00
   5   0  -2    0.10    2.60
  -5   0   2    0.70    3.60
  -5   0   2    2.20    2.40
   5   0  -2    0.90    3.40
  -5   0   2    0.40    4.10
  -5   0   2   -1.90    3.00
  -4   0   2 1595.84   40.90
  -4   0   2 1634.94   41.70
   4   0  -2 1590.94   41.00
  -4   0   2 1632.74   41.00
  -4   0   2 1669.93   39.80
   4   0  -2 1695.23   42.20
   4   0  -2 1659.23   39.70
   3   0  -2   -2.50    1.90
   3   0  -2    2.70    2.40
   3   0  -2    1.20    2.20
  -3   0   2   -0.50    2.80
  -3   0   2   -2.30    2.30
  -3   0   2   -1.50    2.10
   3   0  -2   -1.80    2.80
  -3   0   2   -1.10    2.80
  -2   0   2   60.09    3.70
   2   0  -2   52.49    3.60
  -2   0   2   51.69    3.60
  -2   0   2   54.69    3.80
  -2   0   2   53.49    4.00
   2   0  -2   55.09    3.80
   2   0  -2   52.69    3.50
   1   0  -2    0.40    1.20
  -1   0   2    0.00    1.00
  -1   0   2    0.70    1.20
  -1   0   2    1.10    1.30
  -1   0   2    1.90    1.60
   1   0  -2    0.40    1.00
   1   0  -2   -1.20    1.20
   1   0  -2   -0.80    1.50
   0   0  -2 4182.38   93.19
   0   0   2 4117.49   93.19
   0   0  -2 4362.96   97.49
   0   0   2 4290.97   97.49
   0   0  -2 4293.87   99.79
   0   0   2 4212.88   99.69
   1   0   2   -2.00    1.50
  -1   0  -2   -2.30    1.80
  -1   0  -2    0.60    1.50
   1   0   2    2.20    2.20
   1   0   2    1.20    2.10
  -1   0  -2    0.40    2.20
   1   0   2   -1.30    1.60
  -1   0  -2    1.10    1.50
   2   0   2 1460.15   33.80
   2   0   2 1485.45   36.40
  -2   0  -2 1446.56   36.40
   2   0   2 1417.06   37.00
  -2   0  -2 1453.95   33.80
  -2   0  -2 1402.26   37.00
   3   0   2   -1.40    3.60
  -3   0  -2    2.50    2.70
  -3   0  -2    1.30    3.80
  -3   0  -2   -1.80    3.80
  -3   0  -2   -1.30    2.90
   3   0   2   -1.10    2.80
  -4   0  -2  118.29    9.10
  -4   0  -2  135.59    7.50
  -4   0  -2  126.69    7.60
  -4   0  -2  132.89    9.40
   4   0   2  119.99    7.30
  -5   0  -2    2.60    3.30
  -5   0  -2   -2.40    3.40
   5   0   2    2.30    3.50
  -5   0  -2    3.70    4.70
  -5   0  -2   -1.40    4.50
  -6   0  -2 1617.74   45.20
  -6   0  -2 1555.64   40.40
   6   0   2 1580.34   40.10
  -6   0  -2 1540.55   42.80
  -6   0  -2 1568.84   43.90
  -7   0  -2    5.20    4.70
  -7   0  -2   -3.50    4.20
  -7   0  -2    1.40    6.20
  -7   0  -2   -8.50    5.70
   7   0   2   -5.40    4.40
  -8   0  -2  306.47   17.30
   8   0   2  321.77   14.30
  -8   0  -2  311.77   18.00
  -8   0  -2  299.57   15.00
   9   0   2   -4.00    4.70
  -9   0  -2   -3.90    6.20
  -9   0  -2   -3.40    4.80
 -10   0  -2   20.70    6.50
  10   0   2   26.10    6.40
 -10   0  -2   31.10    9.00
 -11   0  -2   -6.90    6.60
 -11   0  -2   -1.60    5.90
  11   0   2    3.00    5.30
  12   0   2 1107.99   35.10
 -12   0  -2 1126.89   38.00
 -12   0  -2 1069.29   40.20
 -13   0  -2    2.50    9.30
  13   0   2   10.80    7.10
 -13   0  -2  -10.40    6.10
 -14   0  -2   77.79   14.20
 -14   0  -2  106.09   13.40
  14   0   2   81.59   11.10
  15   0   2   10.00    7.60
 -15   0  -2    2.00   10.70
 -15   0  -2   10.90    8.80
 -16   0  -2  294.57   21.60
 -16   0  -2  307.17   25.70
  16   0   2  297.37   20.00
 -17   0  -2   -7.60   11.00
  17   0   2   -7.30    8.10
 -17   0  -2    5.90    9.90
 -18  -1   2   22.80   11.50
 -18  -1   2   40.20   13.70
 -18   1   2   17.10   11.50
 -18   1   2   48.80   14.40
 -17  -1   2  -10.50    9.30
  17  -1  -2   11.30    9.30
 -17  -1   2    6.30   12.10
 -17   1   2   13.70   11.70
  17   1  -2   19.00   10.30
 -17   1   2    3.30    9.30
  16  -1  -2   29.80   10.10
 -16  -1   2   35.60   10.60
 -16  -1   2   38.40   13.70
 -16   1   2   24.80   11.90
  16   1  -2   40.20   10.60
 -16   1   2   13.90    9.10
 -15  -1   2   58.09   13.60
 -15  -1   2   49.99   10.60
  15  -1  -2   72.89   11.80
 -15   1   2   76.29   12.10
 -15   1   2   49.20   13.00
  15   1  -2   61.79   11.20
 -14  -1   2  500.35   24.10
  14  -1  -2  458.05   22.70
 -14  -1   2  417.46   26.20
  14   1  -2  455.85   22.50
 -14   1   2  466.65   23.60
 -14   1   2  437.36   25.90
 -13  -1   2   65.49   12.30
 -13  -1   2   55.49    9.90
  13  -1  -2   73.29   10.30
 -13   1   2   75.19   10.30
  13   1  -2   81.69   10.50
 -13   1   2   56.29   11.80
 -12  -1   2   34.30    8.20
 -12  -1   2   29.80    9.50
  12  -1  -2   20.20    7.10
 -12   1   2   22.30    7.70
  12   1  -2   24.50    7.50
 -12   1   2   17.10    8.80
  11  -1  -2  177.58   13.20
 -11  -1   2  166.18   14.60
 -11  -1   2  186.48   13.70
  11   1  -2  157.68   12.20
 -11   1   2  164.88   14.80
 -11   1   2  165.68   13.00
 -11   1   2  160.48    8.60
 -10  -1   2   51.69    8.00
  10  -1  -2   46.70    7.90
 -10  -1   2   55.59    6.50
 -10  -1   2   48.80    9.40
 -10   1   2   52.29    9.50
 -10   1   2   52.49    7.70
  10   1  -2   54.49    7.80
 -10   1   2   51.59    5.20
  -9  -1   2  101.99    9.80
   9  -1  -2  106.09    9.40
  -9  -1   2   91.29    7.80
  -9  -1   2  104.19   10.90
   9   1  -2   98.39    9.10
  -9   1   2   96.99    6.40
  -9   1   2  100.89    9.50
  -9   1   2  119.39   11.20
  -8  -1   2  101.89    7.60
   8  -1  -2  126.69   10.20
  -8  -1   2  117.49   10.00
  -8  -1   2  116.09   10.70
  -8   1   2  115.09   10.40
  -8   1   2  108.99    9.70
   8   1  -2  107.69    9.10
  -8   1   2  104.09    6.20
  -7  -1   2  753.72   23.70
  -7  -1   2  728.73   22.80
   7  -1  -2  722.93   22.60
  -7  -1   2  687.13   21.80
  -7  -1   2  750.22   24.40
  -7   1   2  766.52   24.30
  -7   1   2  729.93   23.30
  -7   1   2  766.92   23.60
  -7   1   2  678.93   20.00
   7   1  -2  730.43   22.50
  -6  -1   2   43.90    6.40
  -6  -1   2   63.39    5.70
  -6  -1   2   67.69    6.40
   6  -1  -2   53.09    6.10
  -6  -1   2   59.89    6.40
  -6   1   2   52.69    5.80
   6   1  -2   57.19    6.10
   6   1  -2   53.59    5.30
  -6   1   2   70.69    6.60
  -6   1   2   58.69    6.70
  -6   1   2   59.39    4.20
  -5  -1   2   38.70    5.70
  -5  -1   2   40.90    5.10
   5  -1  -2   40.80    5.20
  -5  -1   2   39.80    4.80
  -5  -1   2   40.00    4.40
   5   1  -2   36.40    4.50
  -5   1   2   40.60    3.40
  -5   1   2   40.50    5.00
  -5   1   2   49.70    5.60
  -5   1   2   45.60    5.10
   5   1  -2   44.60    5.10
   4  -1  -2 1888.11   46.30
  -4  -1   2 1956.40   49.20
  -4  -1   2 1966.50   46.40
  -4  -1   2 1990.10   49.00
  -4  -1   2 1972.50   48.40
  -4   1   2 2001.20   46.70
   4   1  -2 1940.41   46.20
  -4   1   2 1940.91   47.70
   4   1  -2 1957.70   49.10
   4   1  -2 1852.61   49.00
  -4   1   2 1947.21   48.60
   3  -1  -2 1167.48   28.60
   3  -1  -2 1093.99   28.60
  -3  -1   2 1158.08   28.60
  -3  -1   2 1173.28   30.10
  -3  -1   2 1187.68   30.40
   3  -1  -2 1154.58   29.70
  -3  -1   2 1161.48   29.70
   3   1  -2 1215.68   30.20
   3   1  -2 1134.89   30.20
   3   1  -2 1156.88   28.50
  -3   1   2 1156.68   28.90
  -3   1   2 1200.48   29.80
  -3   1   2 1166.38   28.70
   3   1  -2 1216.48   29.70
   2  -1  -2  526.25   13.40
  -2  -1   2  482.65   13.30
  -2  -1   2  524.15   14.10
  -2  -1   2  510.85   14.60
   2  -1  -2  517.15   13.80
   2  -1  -2  483.25   13.20
  -2   1   2  523.15   13.90
   2   1  -2  510.15   14.00
   2   1  -2  512.95   14.50
   2   1  -2  491.45   13.30
  -2   1   2  498.35   13.40
  -1  -1   2   12.00    1.70
  -1  -1   2   14.20    1.90
  -1  -1   2   14.50    1.90
   1  -1  -2   19.70    2.00
   1  -1  -2   15.00    1.70
  -1  -1   2   16.00    2.50
   1   1  -2   16.30    1.90
   1   1  -2   13.40    1.80
  -1   1   2   16.10    2.00
   1   1  -2   16.90    2.00
   1   1  -2   19.40    2.50
  -1   1   2   16.30    1.90
   0  -1   2 1203.98   30.00
   0  -1  -2 1298.67   30.50
   0  -1  -2 1266.17   29.20
   0  -1   2 1196.98   28.40
   0  -1   2 1131.79   29.50
   0   1  -2 1275.97   31.70
   0   1  -2 1216.28   29.60
   0   1  -2 1196.18   28.40
   0   1   2 1266.57   29.20
   0   1   2 1285.77   30.50
  -1  -1  -2   63.89    4.80
   1  -1   2   58.69    4.00
   1  -1   2   59.09    4.30
   1  -1   2   62.89    3.90
   1  -1   2   59.39    4.30
  -1  -1  -2   61.99    4.30
  -1  -1  -2   59.89    2.70
  -1   1  -2   61.69    4.50
   1   1   2   65.69    4.20
   1   1   2   54.09    4.60
  -1   1  -2   62.49    4.00
   1   1   2   59.69    2.90
   2  -1   2  203.68    8.70
  -2  -1  -2  189.88    8.90
   2  -1   2  197.68    7.60
   2  -1   2  193.98    7.60
  -2  -1  -2  207.88    8.70
   2  -1   2  205.28    8.80
  -2  -1  -2  208.48    6.80
  -2   1  -2  199.78    7.60
  -2   1  -2  217.88    8.90
  -2   1  -2  200.48    8.50
   2   1   2  192.88    8.80
   2   1   2  210.98    6.80
  -3  -1  -2 1241.38   33.20
  -3  -1  -2 1285.07   30.30
   3  -1   2 1212.58   33.60
  -3  -1  -2 1251.57   33.10
   3  -1   2 1243.28   30.90
  -3  -1  -2 1256.97   34.10
  -3   1  -2 1223.98   33.60
  -3   1  -2 1292.67   31.20
  -3   1  -2 1222.48   32.60
   3   1   2 1252.27   30.10
  -3   1  -2 1294.77   33.50
  -4  -1  -2  234.18    9.30
  -4  -1  -2  222.28   11.40
   4  -1   2  237.68    9.90
  -4  -1  -2  249.18   12.30
  -4  -1  -2  242.08   10.50
  -4   1  -2  237.58   11.70
  -4   1  -2  249.38   11.80
   4   1   2  236.68    9.30
  -4   1  -2  226.78   10.00
  -4   1  -2  235.38   10.10
  -5  -1  -2   69.69    7.80
  -5  -1  -2   65.49    6.20
  -5  -1  -2   75.49    6.20
   5  -1   2   75.59    6.50
  -5  -1  -2   52.49    7.00
   5   1   2   75.99    6.20
  -5   1  -2   78.39    7.80
  -5   1  -2   56.19    5.80
  -5   1  -2   68.29    6.60
  -5   1  -2   57.49    7.00
  -6  -1  -2    0.90    3.70
  -6  -1  -2   -0.20    5.10
  -6  -1  -2   -1.30    3.60
  -6  -1  -2   -6.20    4.90
   6  -1   2   -0.10    4.00
  -6   1  -2    1.70    3.90
  -6   1  -2   -3.90    5.10
  -6   1  -2   -3.70    3.40
  -6   1  -2    8.20    5.30
   6   1   2    4.60    3.90
  -7  -1  -2  529.75   18.70
  -7  -1  -2  540.25   19.90
  -7  -1  -2  522.25   21.50
   7  -1   2  536.05   18.70
  -7   1  -2  541.15   19.40
  -7   1  -2  542.75   19.70
  -7   1  -2  558.14   21.90
  -7   1  -2  554.44   22.40
   7   1   2  542.05   18.40
   8  -1   2  131.89   10.30
  -8  -1  -2  128.69   10.80
  -8  -1  -2  111.09   11.50
  -8   1  -2  129.99   10.70
  -8   1  -2  121.79   12.00
  -8   1  -2  113.99   11.90
   8   1   2  130.09    9.90
   9  -1   2   50.49    7.60
  -9  -1  -2   52.69    9.40
  -9  -1  -2   45.80    7.70
  -9   1  -2   53.49    9.60
  -9   1  -2   48.10    9.50
  -9   1  -2   54.49    8.00
   9   1   2   59.59    7.60
  10  -1   2   60.29    8.30
 -10  -1  -2   62.39    8.80
 -10  -1  -2   80.79   11.60
  10   1   2   63.09    8.20
 -10   1  -2   68.79    9.00
 -10   1  -2   66.99   10.80
 -10   1  -2   58.89   10.20
 -11  -1  -2    5.40    6.10
  11  -1   2    4.20    5.50
 -11  -1  -2   13.50    8.40
 -11   1  -2   10.30    6.20
  11   1   2    4.00    5.20
 -11   1  -2   16.60    8.80
  12  -1   2  317.47   17.30
 -12  -1  -2  358.96   19.40
 -12  -1  -2  304.37   21.10
 -12   1  -2  305.47   20.80
  12   1   2  287.77   16.40
 -12   1  -2  343.67   19.10
  13  -1   2   15.40    7.30
 -13  -1  -2    6.10    9.40
 -13  -1  -2    4.80    7.60
 -13   1  -2   11.30    7.00
 -13   1  -2    2.40    9.10
  13   1   2    5.50    6.60
  14  -1   2   44.30    9.70
 -14  -1  -2   40.30   12.70
 -14  -1  -2   34.40    9.90
  14   1   2   47.70    9.50
 -14   1  -2   66.39   11.10
 -14   1  -2   35.90   12.30
 -15  -1  -2   60.99   14.60
 -15  -1  -2   65.19   11.80
  15  -1   2   46.80   10.20
 -15   1  -2   69.99   11.90
  15   1   2   56.39   10.80
 -15   1  -2   67.29   14.40
 -16  -1  -2   33.30   13.30
  16  -1   2   25.50    9.10
 -16  -1  -2   35.40   10.80
 -16   1  -2   44.00   11.10
 -16   1  -2   33.60   13.30
  16   1   2   23.90    9.00
 -17  -1  -2   54.39   13.50
 -17  -1  -2   72.59   16.70
  17  -1   2   58.99   12.00
 -17   1  -2   78.89   16.40
 -17   1  -2   56.89   12.70
  17   1   2   77.99   13.00
 -18  -2   2    5.40   12.40
 -18  -2   2    3.20    9.90
 -18   2   2   -0.10    9.90
 -18   2   2  -11.60   11.00
  17  -2  -2   -6.10    7.90
 -17  -2   2   11.80   10.00
 -17  -2   2   14.40   12.00
  17   2  -2    5.10    8.10
 -17   2   2   14.50   10.20
 -17   2   2    5.30   11.50
 -16  -2   2   16.50   11.90
 -16  -2   2    3.00    9.20
  16  -2  -2   19.30    9.40
  16   2  -2    6.80    7.90
 -16   2   2   18.70   11.40
 -16   2   2   25.10   10.30
  15  -2  -2   29.10    9.60
 -15  -2   2   31.90   10.40
 -15  -2   2   26.90   11.60
  15   2  -2   20.90    8.90
 -15   2   2   24.10   11.60
 -15   2   2   34.60    9.90
 -14  -2   2  145.89   17.50
  14  -2  -2  112.79   13.10
 -14  -2   2  149.49   14.90
  14   2  -2  141.69   14.00
 -14   2   2  130.99   16.00
 -14   2   2  147.39   14.30
 -13  -2   2   32.50    8.70
 -13  -2   2   23.70   10.40
  13  -2  -2   26.80    8.10
 -13   2   2   34.90    8.90
  13   2  -2   21.50    7.70
 -13   2   2    5.30    8.50
  12  -2  -2  491.15   21.10
 -12  -2   2  473.75   22.20
 -12  -2   2  472.55   23.90
 -12   2   2  469.25   21.30
  12   2  -2  473.75   20.60
 -12   2   2  431.06   22.90
  11  -2  -2   17.40    7.00
 -11  -2   2   26.30    7.60
 -11  -2   2   23.30    8.50
 -11   2   2   25.80    8.60
 -11   2   2   23.60    6.70
  11   2  -2   23.70    6.50
 -10  -2   2  180.78   12.70
  10  -2  -2  152.88   11.90
 -10  -2   2  166.68   14.40
  10   2  -2  158.48   11.80
 -10   2   2  175.78   14.20
 -10   2   2  164.78   12.00
  -9  -2   2  218.78   15.00
   9  -2  -2  185.58   12.40
  -9  -2   2  214.28   13.10
   9   2  -2  212.78   12.40
  -9   2   2  234.98   14.60
  -9   2   2  233.18   12.90
  -8  -2   2  308.77   13.50
  -8  -2   2  325.37   16.70
   8  -2  -2  332.07   15.00
  -8  -2   2  333.07   15.30
   8   2  -2  350.76   14.90
  -8   2   2  343.27   16.40
  -8   2   2  324.37   14.60
   7  -2  -2  391.16   15.90
  -7  -2   2  424.06   15.90
  -7  -2   2  427.26   16.50
  -7  -2   2  365.36   14.90
  -7  -2   2  405.66   17.60
   7   2  -2  427.86   15.70
  -7   2   2  431.26   16.00
  -7   2   2  424.26   17.30
  -6  -2   2  157.98   10.50
   6  -2  -2  140.59    9.00
  -6  -2   2  130.19    9.00
  -6  -2   2  156.18    8.60
  -6  -2   2  147.49    8.90
  -6   2   2  156.08    9.50
   6   2  -2  145.39    8.80
  -6   2   2  167.18   10.10
  -6   2   2  146.49    8.80
   6   2  -2  142.59    8.70
  -5  -2   2  427.36   14.70
  -5  -2   2  451.85   15.90
  -5  -2   2  457.45   15.30
  -5  -2   2  461.45   14.80
   5  -2  -2  428.36   14.70
   5   2  -2  439.86   14.50
  -5   2   2  424.56   14.90
   5   2  -2  423.76   15.00
   5   2  -2  422.96   15.00
  -5   2   2  456.85   15.20
  -5   2   2  449.95   14.60
   4  -2  -2  499.95   15.80
  -4  -2   2  531.05   16.60
  -4  -2   2  532.25   16.50
  -4  -2   2  530.85   15.70
  -4  -2   2  517.35   16.90
   4  -2  -2  528.75   15.50
  -4   2   2  541.95   16.00
   4   2  -2  511.85   16.50
   4   2  -2  567.44   16.70
   4   2  -2  535.25   15.70
  -4   2   2  548.15   16.40
  -4   2   2  548.15   15.90
  -3  -2   2 1105.19   27.40
  -3  -2   2 1115.09   29.00
   3  -2  -2 1087.59   27.50
  -3  -2   2 1151.08   29.10
  -3  -2   2 1122.19   29.90
   3  -2  -2 1071.49   27.40
   3   2  -2 1092.09   27.30
  -3   2   2 1128.49   28.40
  -3   2   2 1125.49   27.80
   3   2  -2 1127.59   29.00
  -3   2   2 1141.19   27.70
   3   2  -2 1069.99   29.70
   2  -2  -2  481.75   13.50
   2  -2  -2  498.45   13.70
  -2  -2   2  516.45   15.30
  -2  -2   2  496.45   13.60
  -2  -2   2  519.35   14.50
  -2  -2   2  520.05   14.20
  -2   2   2  517.55   13.80
   2   2  -2  509.15   14.20
  -2   2   2  493.05   13.60
   2   2  -2  516.15   15.40
  -1  -2   2 2357.96   54.89
  -1  -2   2 2338.27   57.39
  -1  -2   2 2219.48   51.99
   1  -2  -2 2355.66   54.79
  -1  -2   2 2298.07   54.29
   1  -2  -2 2216.98   51.29
  -1   2   2 2357.56   54.89
   1   2  -2 2363.06   57.39
   1   2  -2 2319.17   54.29
  -1   2   2 2294.27   51.39
   1   2  -2 2188.68   51.99
   0  -2   2 1566.44   39.90
   0  -2  -2 1675.93   38.30
   0  -2   2 1535.25   36.20
   0  -2  -2 1575.14   36.80
   0  -2   2 1551.24   37.60
   0   2  -2 1513.95   36.10
   0   2  -2 1534.55   37.50
   0   2  -2 1519.45   37.50
   0   2   2 1593.84   36.90
   0   2   2 1563.94   38.20
   0   2  -2 1550.94   39.80
  -1  -2  -2 2248.68   53.69
  -1  -2  -2 2187.18   52.29
   1  -2   2 2119.89   50.29
   1  -2   2 2289.37   55.09
   1  -2   2 2151.78   52.89
  -1   2  -2 2148.69   50.39
  -1   2  -2 2206.58   52.69
   1   2   2 2233.38   53.69
  -1   2  -2 2251.67   54.99
  -1   2  -2 2118.49   52.69
  -2  -2  -2 3006.60   70.99
   2  -2   2 2861.41   67.79
  -2  -2  -2 2992.00   66.19
   2  -2   2 2840.02   67.69
  -2  -2  -2 2957.30   72.69
   2  -2   2 2877.41   71.79
  -2   2  -2 2989.30   68.09
   2   2   2 2985.60   72.59
  -2   2  -2 3005.90   71.79
  -2   2  -2 2960.30   67.89
  -2   2  -2 3044.70   71.29
   2   2   2 2971.60   66.09
  -2   2  -2 3088.79   73.59
  -3  -2  -2  586.84   19.30
   3  -2   2  591.34   17.40
  -3  -2  -2  619.84   18.30
  -3  -2  -2  599.14   18.70
  -3  -2  -2  608.64   16.00
   3  -2   2  605.84   17.60
   3  -2   2  576.74   18.50
  -3   2  -2  595.54   17.40
  -3   2  -2  617.34   19.00
   3   2   2  604.34   15.90
  -3   2  -2  617.14   17.50
   4  -2   2  110.59    7.70
  -4  -2  -2  103.89    8.70
  -4  -2  -2  106.69    9.30
  -4  -2  -2  114.69    6.40
  -4  -2  -2  118.99    7.60
   4   2   2   98.39    6.20
  -4   2  -2   71.69    6.70
  -4   2  -2  106.69    7.00
  -4   2  -2  108.09    7.50
  -4   2  -2  106.99    8.80
  -5  -2  -2  564.04   20.00
   5  -2   2  579.54   18.20
  -5  -2  -2  567.14   19.10
  -5  -2  -2  570.34   17.30
  -5   2  -2  583.04   18.50
   5   2   2  556.34   16.90
  -5   2  -2  603.84   20.50
  -5   2  -2  572.74   20.20
  -5   2  -2  584.34   18.60
   6  -2   2  562.34   19.30
  -6  -2  -2  588.94   21.60
  -6  -2  -2  589.64   18.50
  -6  -2  -2  618.64   20.70
  -6   2  -2  576.74   19.70
  -6   2  -2  621.64   22.00
   6   2   2  604.04   18.40
  -6   2  -2  584.54   21.70
  -6   2  -2  593.64   19.80
  -7  -2  -2  198.28   13.80
  -7  -2  -2  204.08   12.00
   7  -2   2  222.78   11.90
  -7  -2  -2  217.18   11.20
   7   2   2  210.48   10.90
  -7   2  -2  223.38   14.10
  -7   2  -2  191.08   13.70
  -7   2  -2  206.68   11.80
  -8  -2  -2  569.24   21.70
  -8  -2  -2  562.44   23.20
   8  -2   2  578.54   20.50
  -8   2  -2  596.84   23.70
  -8   2  -2  580.74   21.30
  -8   2  -2  571.94   23.80
   8   2   2  569.24   19.60
  -9  -2  -2   -4.20    4.80
  -9  -2  -2   -1.60    6.30
   9  -2   2   -2.80    4.90
  -9   2  -2    0.10    4.60
  -9   2  -2   -5.40    5.80
   9   2   2    0.50    4.50
  -9   2  -2   -6.80    6.50
  10  -2   2   10.60    5.80
 -10  -2  -2   10.70    6.10
 -10  -2  -2   -0.50    7.00
 -10   2  -2    8.90    7.30
 -10   2  -2    6.60    5.50
  10   2   2    2.10    4.90
 -10   2  -2    9.00    6.90
 -11  -2  -2   12.10    8.40
  11  -2   2   17.10    6.40
 -11  -2  -2   11.40    6.70
 -11   2  -2   20.90    8.80
 -11   2  -2    9.30    6.30
  11   2   2   13.20    5.90
 -12  -2  -2  339.57   22.30
  12  -2   2  370.06   18.70
 -12  -2  -2  354.86   19.90
  12   2   2  365.46   18.00
 -12   2  -2  379.66   22.50
 -12   2  -2  372.16   19.50
  13  -2   2   38.00    8.90
 -13  -2  -2   68.59   11.10
 -13  -2  -2   35.90   11.50
 -13   2  -2   50.29    9.50
  13   2   2   66.29    9.70
 -13   2  -2   58.39   12.60
 -14  -2  -2   43.00   13.20
  14  -2   2   49.40    9.60
 -14  -2  -2   67.59   11.30
 -14   2  -2   42.50   10.20
  14   2   2   58.89   10.20
 -14   2  -2   61.19   13.30
 -15  -2  -2  231.58   22.70
  15  -2   2  260.27   18.30
 -15  -2  -2  298.47   20.70
 -15   2  -2  243.48   18.90
  15   2   2  236.78   17.50
 -15   2  -2  206.58   21.60
 -16  -2  -2  207.18   19.20
 -16  -2  -2  214.88   23.20
  16  -2   2  243.58   18.80
 -16   2  -2  234.38   19.70
 -16   2  -2  235.08   23.70
  16   2   2  244.88   18.40
 -17  -2  -2   11.20   10.50
 -17  -2  -2   12.20   12.90
  17  -2   2    6.90    8.70
  17   2   2   14.80    9.00
 -17   2  -2    8.30   10.20
 -17   2  -2   14.70   12.10
 -17  -3   2   82.39   14.30
  17  -3  -2   56.99   12.80
 -17  -3   2   53.49   14.90
  17   3  -2   52.39   11.60
 -17   3   2   63.59   14.60
 -17   3   2   65.39   13.00
  16  -3  -2   -3.80    8.30
 -16  -3   2    6.00    9.50
 -16  -3   2   34.60   13.20
  16   3  -2   23.90    9.40
 -16   3   2   19.70   11.90
 -16   3   2   12.50    9.20
  15  -3  -2    4.20    7.90
 -15  -3   2   15.00    9.10
 -15  -3   2   11.20   11.40
  15   3  -2    1.60    7.30
 -15   3   2   18.00   10.60
 -15   3   2   -2.40    7.90
 -14  -3   2   50.39   10.20
  14  -3  -2   36.30    9.30
 -14  -3   2   25.20   11.50
 -14   3   2   71.19   13.10
  14   3  -2   44.30    9.60
 -14   3   2   30.00    9.10
 -13  -3   2    0.00    6.90
  13  -3  -2    3.90    6.70
 -13  -3   2   15.30    9.90
 -13   3   2    7.40    8.40
 -13   3   2   14.50    7.40
  13   3  -2    9.50    7.10
  12  -3  -2   76.69   10.00
 -12  -3   2   95.89   13.00
 -12  -3   2   62.09    9.80
  12   3  -2   75.89    9.70
 -12   3   2   67.19   11.60
 -12   3   2   87.29   10.80
 -11  -3   2  251.67   15.60
  11  -3  -2  244.08   15.20
 -11  -3   2  242.48   17.30
 -11   3   2  249.28   14.90
 -11   3   2  255.87   17.00
  11   3  -2  236.88   14.20
 -10  -3   2  873.21   31.60
 -10  -3   2  934.41   30.70
  10  -3  -2  901.01   29.20
  10   3  -2  889.51   28.30
 -10   3   2  873.21   30.80
 -10   3   2  891.31   29.30
  -9  -3   2  471.35   19.40
  -9  -3   2  470.55   21.00
   9  -3  -2  451.35   18.70
  -9   3   2  481.25   18.70
  -9   3   2  467.75   20.10
   9   3  -2  474.65   18.30
  -8  -3   2 1470.65   41.70
  -8  -3   2 1439.86   42.30
   8  -3  -2 1382.86   39.50
   8   3  -2 1466.05   39.10
  -8   3   2 1486.25   40.70
  -8   3   2 1469.65   41.50
  -7  -3   2  238.78   12.20
  -7  -3   2  233.48   11.70
  -7  -3   2  200.48   13.60
  -7  -3   2  216.48   11.30
   7  -3  -2  213.28   12.10
   7   3  -2  219.38   11.60
  -7   3   2  238.98   11.30
   7   3  -2  193.38   11.20
  -7   3   2  222.18   12.90
  -6  -3   2 3534.95   86.69
  -6  -3   2 3512.85   81.69
   6  -3  -2 3362.36   81.89
  -6  -3   2 3431.66   88.09
  -6  -3   2 3429.96   85.99
   6   3  -2 3508.85   88.49
  -6   3   2 3509.55   85.59
  -6   3   2 3495.35   82.69
  -6   3   2 3549.84   84.89
   6   3  -2 3504.75   81.49
  -5  -3   2 3255.67   81.59
  -5  -3   2 3373.96   83.59
  -5  -3   2 3259.07   76.79
  -5  -3   2 3341.57   81.09
   5  -3  -2 3213.28   77.19
   5   3  -2 3421.66   83.89
  -5   3   2 3262.07   80.39
  -5   3   2 3358.06   79.79
   5   3  -2 3259.17   76.69
  -5   3   2 3288.97   77.69
   5   3  -2 3349.56   81.99
  -4  -3   2  424.76   13.50
   4  -3  -2  405.06   13.80
  -4  -3   2  433.76   14.90
  -4  -3   2  398.36   14.90
  -4  -3   2  428.96   14.20
   4  -3  -2  413.46   13.20
  -4   3   2  426.36   13.20
   4   3  -2  426.36   15.00
   4   3  -2  444.26   14.30
   4   3  -2  423.26   13.40
  -4   3   2  446.26   13.80
  -4   3   2  424.56   14.10
   3  -3  -2 1330.57   33.80
   3  -3  -2 1306.67   34.30
  -3  -3   2 1411.76   33.80
   3  -3  -2 1397.76   34.00
  -3  -3   2 1405.66   35.70
  -3  -3   2 1432.56   37.50
   3   3  -2 1377.46   33.70
  -3   3   2 1380.36   34.10
  -3   3   2 1412.26   34.80
   3   3  -2 1448.06   35.90
  -3   3   2 1466.65   34.30
   3   3  -2 1378.26   37.30
   2  -3  -2   78.69    4.30
   2  -3  -2   68.59    4.90
  -2  -3   2   76.59    5.90
  -2  -3   2   74.89    5.20
  -2  -3   2   76.59    4.80
  -2   3   2   81.49    5.40
   2   3  -2   72.79    6.20
   2   3  -2   64.89    4.00
   2   3  -2   80.99    5.30
   2   3  -2   81.59    5.90
  -2   3   2   82.49    4.50
  -1  -3   2   58.79    4.50
  -1  -3   2   55.69    4.40
   1  -3  -2   49.60    3.50
   1  -3  -2   56.89    3.10
  -1  -3   2   49.70    4.80
  -1  -3   2   51.89    3.60
   1  -3  -2   59.59    3.70
   1   3  -2   56.39    4.40
  -1   3   2   53.89    3.20
  -1   3   2   53.09    4.00
   1   3  -2   47.70    3.80
  -1   3   2   49.60    3.90
   1   3  -2   62.39    5.10
   1   3  -2   57.39    3.50
   0  -3   2  140.89    5.00
   0  -3  -2  139.49    6.00
   0  -3   2  132.79    6.10
   0  -3   2  132.09    6.10
   0  -3   2  140.49    7.00
   0  -3  -2  130.69    5.50
   0   3  -2  132.69    6.20
   0   3   2  134.49    5.90
   0   3  -2  137.79    7.20
   0   3  -2  143.39    4.90
   0   3  -2  140.29    6.30
  -1  -3  -2  293.17    9.80
   1  -3   2  283.17   10.40
   1  -3   2  278.67    9.00
   1  -3   2  285.27    9.80
  -1  -3  -2  282.17   10.10
  -1   3  -2  280.67   10.50
  -1   3  -2  282.27    8.70
  -1   3  -2  278.57    9.90
  -1   3  -2  289.97   10.10
   1   3   2  287.07   10.00
   1   3   2  299.77    9.80
   2  -3   2  294.87   10.40
  -2  -3  -2  285.97   11.30
   2  -3   2  301.87   10.90
  -2  -3  -2  298.77    8.20
   2  -3   2  280.17   10.60
  -2  -3  -2  307.67   11.20
   2  -3   2  281.87   10.50
  -2   3  -2  293.87   11.00
  -2   3  -2  272.17   10.40
  -2   3  -2  304.47   11.40
  -2   3  -2  288.57   10.80
  -2   3  -2  303.57   10.40
   3  -3   2  348.67   12.50
  -3  -3  -2  359.76   10.40
  -3  -3  -2  355.56   13.20
   3  -3   2  333.27   12.40
   3  -3   2  332.77   12.30
  -3  -3  -2  337.67   12.30
  -3   3  -2  324.87   11.10
   3   3   2  336.47   10.10
  -3   3  -2  358.46   12.30
  -3   3  -2  353.06   13.40
  -3   3  -2  329.37   12.20
  -3   3  -2  330.57   12.50
   4  -3   2  183.88   10.10
   4  -3   2  190.48    9.70
  -4  -3  -2  198.68    8.10
  -4  -3  -2  199.08    9.70
  -4  -3  -2  195.88   10.70
  -4   3  -2  204.28    9.20
  -4   3  -2  185.98    8.70
  -4   3  -2  214.08   11.10
  -4   3  -2  187.98    9.70
   4   3   2  191.08    7.90
  -4   3  -2  191.18   10.20
   5  -3   2  232.98   11.10
  -5  -3  -2  219.68   12.30
  -5  -3  -2  249.88    9.80
  -5  -3  -2  246.38   11.50
  -5   3  -2  254.47   11.70
  -5   3  -2  244.88   10.70
  -5   3  -2  252.77   12.90
   5   3   2  245.28    9.70
  -5   3  -2  247.48   10.50
  -6  -3  -2  951.50   26.00
  -6  -3  -2  904.31   28.50
   6  -3   2  895.91   27.10
  -6  -3  -2  929.81   29.70
  -6   3  -2  991.50   30.00
   6   3   2  948.61   25.70
  -6   3  -2  962.20   28.00
  -6   3  -2  910.41   27.50
  -7  -3  -2  283.47   12.50
  -7  -3  -2  264.97   15.60
  -7  -3  -2  283.57   13.90
   7  -3   2  265.57   13.30
   7   3   2  258.57   12.10
  -7   3  -2  273.67   15.60
  -7   3  -2  267.77   15.10
  -7   3  -2  290.57   13.40
  -8  -3  -2  285.47   16.80
  -8  -3  -2  294.17   14.90
   8  -3   2  316.17   14.70
  -8   3  -2  296.47   14.40
  -8   3  -2  291.37   16.80
  -8   3  -2  273.47   16.30
   8   3   2  273.07   13.00
  -9  -3  -2    5.40    5.10
  -9  -3  -2    1.40    6.70
   9  -3   2    5.90    5.50
  -9   3  -2   -1.10    6.70
  -9   3  -2   -1.30    5.90
  -9   3  -2   -6.50    4.70
   9   3   2    2.10    4.40
  10  -3   2  186.38   12.90
 -10  -3  -2  153.98   14.40
 -10  -3  -2  181.78   13.40
 -10   3  -2  166.28   14.90
  10   3   2  165.98   11.50
 -10   3  -2  178.78   15.50
 -10   3  -2  172.18   12.80
 -11  -3  -2    5.70    7.90
 -11  -3  -2    4.40    6.00
  11  -3   2   14.80    6.60
 -11   3  -2   -5.50    5.40
  11   3   2   10.10    6.10
 -11   3  -2   14.80    8.40
 -12  -3  -2   96.49   11.70
  12  -3   2  101.49   11.50
 -12  -3  -2  104.69   14.40
 -12   3  -2   91.49   11.10
 -12   3  -2   86.79   13.20
  12   3   2  105.39   10.80
 -13  -3  -2   92.59   12.90
 -13  -3  -2   99.89   14.80
  13  -3   2  108.09   12.30
 -13   3  -2   95.09   14.90
 -13   3  -2  122.89   12.50
  13   3   2  117.29   11.80
 -14  -3  -2    0.00    7.40
  14  -3   2   -1.00    7.00
 -14  -3  -2   -1.50   10.40
  14   3   2    0.90    6.80
 -14   3  -2    1.80    8.00
 -14   3  -2    2.50    9.70
 -15  -3  -2   14.00    9.20
 -15  -3  -2   10.60   12.00
  15  -3   2   12.50    8.40
 -15   3  -2    8.90    8.10
  15   3   2    3.90    7.60
 -15   3  -2   25.40   12.00
  16  -3   2   -0.30    7.30
 -16  -3  -2   -4.60   11.00
 -16  -3  -2  -16.80    7.60
 -16   3  -2  -10.90   10.00
 -16   3  -2   -4.80    8.30
  16   3   2  -17.30    7.00
  17  -3   2   -3.00    8.50
 -17  -3  -2   -8.00    9.20
 -17  -3  -2  -11.70   11.70
 -17   3  -2    2.90   10.10
  17   3   2    2.90    8.30
 -17   3  -2   22.70   13.60
 -17  -4   2   -1.40   11.70
 -17  -4   2   -9.20    8.90
  17  -4  -2   12.30    9.70
 -17   4   2   10.80   11.30
  17   4  -2    6.90    9.80
 -17   4   2   16.90   10.40
 -16  -4   2   29.50   13.80
 -16  -4   2   25.50   10.90
  16  -4  -2   17.00    9.00
 -16   4   2   54.39   13.40
 -16   4   2   22.00   10.10
  16   4  -2   34.50    9.70
 -15  -4   2   18.70    9.50
 -15  -4   2   23.10   11.70
  15  -4  -2    9.80    8.10
 -15   4   2   36.10   11.50
  15   4  -2   11.50    7.50
 -15   4   2   25.70    9.40
 -14  -4   2   81.19   14.40
 -14  -4   2   79.29   12.00
  14  -4  -2   68.49   11.30
 -14   4   2   59.69   12.20
  14   4  -2   95.59   11.80
 -14   4   2   80.69   11.50
 -13  -4   2  154.78   16.80
 -13  -4   2  150.88   14.20
  13  -4  -2  130.19   13.40
  13   4  -2  158.98   13.80
 -13   4   2  160.18   14.80
 -13   4   2  174.58   16.60
 -12  -4   2    1.40    7.80
 -12  -4   2   -4.00    6.20
  12  -4  -2    4.80    6.10
 -12   4   2    7.60    8.20
 -12   4   2    5.20    6.60
  12   4  -2    6.40    5.90
 -11  -4   2  435.46   22.50
  11  -4  -2  454.05   20.10
 -11  -4   2  452.95   20.80
 -11   4   2  460.65   19.70
  11   4  -2  469.75   19.50
 -11   4   2  457.65   21.90
  10  -4  -2   70.09    9.10
 -10  -4   2   67.09    9.10
 -10  -4   2   53.59    9.90
  10   4  -2   75.49    8.40
 -10   4   2   63.89   10.10
 -10   4   2   74.59    8.80
   9  -4  -2   51.09    7.60
  -9  -4   2   49.30    9.00
  -9  -4   2   44.90    7.10
  -9   4   2   54.59    7.20
   9   4  -2   45.70    7.10
  -9   4   2   57.59    8.80
  -8  -4   2   14.80    5.20
   8  -4  -2    3.50    5.30
  -8  -4   2   21.90    7.30
   8   4  -2   21.90    5.70
  -8   4   2    7.50    6.00
  -8   4   2   18.20    5.00
  -7  -4   2   60.39    7.00
   7  -4  -2   42.10    6.60
  -7  -4   2   47.50    7.80
  -7  -4   2   52.29    6.70
   7   4  -2   53.89    6.60
   7   4  -2   42.80    6.90
  -7   4   2   57.99    7.60
  -7   4   2   56.79    6.30
  -6  -4   2  622.24   19.30
  -6  -4   2  584.54   20.00
  -6  -4   2  585.44   21.10
   6  -4  -2  563.94   19.30
  -6   4   2  620.44   20.10
   6   4  -2  581.44   20.10
  -6   4   2  590.64   18.70
   6   4  -2  612.94   21.10
  -6   4   2  620.34   19.90
   6   4  -2  613.74   18.90
  -5  -4   2  305.67   12.90
   5  -4  -2  289.37   12.00
  -5  -4   2  300.27   11.50
  -5  -4   2  302.67   12.20
  -5  -4   2  288.97   13.30
   5   4  -2  296.77   12.10
  -5   4   2  293.27   12.30
  -5   4   2  288.07   10.80
  -5   4   2  293.87   12.00
   5   4  -2  289.17   11.20
   5   4  -2  281.87   12.70
  -4  -4   2 2077.09   54.19
  -4  -4   2 2059.39   52.29
  -4  -4   2 2060.59   48.90
  -4  -4   2 2076.39   51.89
   4  -4  -2 2002.80   49.40
   4  -4  -2 2073.29   50.39
  -4   4   2 2019.10   49.80
   4   4  -2 2076.99   54.39
  -4   4   2 1991.70   50.49
   4   4  -2 2043.00   48.90
  -4   4   2 2104.89   50.29
   4   4  -2 2058.09   52.09
   3  -4  -2  929.21   24.80
  -3  -4   2  968.10   25.90
   3  -4  -2  902.21   24.90
  -3  -4   2  952.20   24.50
   3  -4  -2  969.20   24.50
  -3  -4   2  979.60   28.00
   3   4  -2  957.50   28.00
  -3   4   2  988.00   25.30
  -3   4   2  978.20   24.70
   3   4  -2  956.60   24.60
  -3   4   2  994.90   24.50
   3   4  -2  967.60   26.00
   2  -4  -2  856.81   22.10
  -2  -4   2  883.41   22.30
  -2  -4   2  916.31   25.80
   2  -4  -2  865.41   21.80
   2  -4  -2  880.11   23.80
  -2  -4   2  866.41   23.00
  -2   4   2  867.11   22.50
   2   4  -2  885.41   25.70
   2   4  -2  908.21   24.20
   2   4  -2  848.92   22.90
  -2   4   2  908.51   21.90
   2   4  -2  854.31   22.40
  -2   4   2  877.61   22.30
  -1  -4   2  834.32   23.90
  -1  -4   2  814.12   20.90
   1  -4  -2  793.32   20.00
   1  -4  -2  818.82   22.90
   1  -4  -2  837.12   20.50
  -1  -4   2  801.62   20.80
   1  -4  -2  806.52   20.20
  -1   4   2  814.72   20.20
   1   4  -2  829.32   22.10
  -1   4   2  824.12   20.50
   1   4  -2  827.82   20.80
   1   4  -2  779.32   21.00
   1   4  -2  821.82   24.00
   0  -4  -2 2118.79   51.49
   0  -4   2 2175.98   50.39
   0  -4   2 2083.59   54.29
   0  -4   2 2079.59   49.40
   0  -4  -2 2224.18   54.49
   0   4  -2 2090.49   54.29
   0   4  -2 2145.99   51.29
   0   4  -2 2070.39   49.40
   0   4   2 2063.09   51.09
   1  -4   2    3.90    3.20
   1  -4   2    6.70    2.30
  -1  -4  -2   12.80    3.60
   1  -4   2    1.80    3.30
  -1   4  -2    4.10    3.50
  -1   4  -2    3.50    3.20
  -1   4  -2    2.50    3.30
   1   4   2    9.50    3.20
   2  -4   2 3041.10   71.89
   2  -4   2 2947.41   69.29
  -2  -4  -2 3047.00   72.09
   2  -4   2 2968.90   74.69
   2  -4   2 2958.80   69.19
  -2   4  -2 2945.51   69.29
  -2   4  -2 2898.21   71.29
   2   4   2 3042.90   66.39
  -2   4  -2 3072.69   72.09
  -2   4  -2 2808.02   70.79
  -2   4  -2 3063.79   74.79
   3  -4   2   -1.20    3.00
   3  -4   2   -1.30    3.60
  -3  -4  -2   -3.30    3.60
   3  -4   2    0.10    2.80
  -3  -4  -2    3.00    2.40
   3  -4   2   -4.20    3.20
  -3  -4  -2   -1.80    2.80
   3   4   2    3.60    2.50
  -3   4  -2   -3.70    3.90
  -3   4  -2   -0.40    3.50
  -3   4  -2    4.60    3.60
  -3   4  -2    1.40    2.30
  -3   4  -2    2.90    3.50
   4  -4   2  527.75   18.00
   4  -4   2  522.15   17.70
  -4  -4  -2  575.74   19.30
  -4  -4  -2  592.34   19.80
  -4  -4  -2  554.64   18.20
  -4  -4  -2  555.54   15.60
   4  -4   2  532.85   18.00
  -4   4  -2  582.94   19.30
   4   4   2  552.94   15.40
  -4   4  -2  555.04   18.10
  -4   4  -2  567.54   17.60
  -4   4  -2  552.44   16.70
  -4   4  -2  539.05   18.10
   5  -4   2   -6.90    3.60
  -5  -4  -2   -0.20    4.50
   5  -4   2   -3.80    3.70
  -5  -4  -2   -0.40    2.90
  -5  -4  -2    1.50    3.60
  -5   4  -2   -1.00    4.00
  -5   4  -2    0.30    4.20
   5   4   2    0.80    2.90
  -5   4  -2   -2.80    3.20
  -5   4  -2    4.00    4.80
  -5   4  -2   -1.10    3.10
  -6  -4  -2   48.30    5.40
  -6  -4  -2   46.50    7.50
  -6  -4  -2   41.60    6.20
   6  -4   2   31.40    5.80
  -6   4  -2   42.80    6.70
   6   4   2   41.20    5.40
  -6   4  -2   40.90    5.60
  -6   4  -2   41.50    7.40
  -6   4  -2   45.10    5.50
  -6   4  -2   34.30    6.20
  -7  -4  -2    2.70    5.90
   7  -4   2    1.90    4.90
  -7  -4  -2    8.40    4.60
  -7  -4  -2   -1.10    4.20
  -7   4  -2    7.60    6.40
  -7   4  -2    4.20    4.60
  -7   4  -2    1.80    4.00
   7   4   2    7.40    4.20
  -7   4  -2    6.00    5.40
  -8  -4  -2   92.49    9.10
  -8  -4  -2  108.89   11.90
   8  -4   2  122.99   10.40
  -8   4  -2  103.19    8.20
  -8   4  -2  105.99   11.30
  -8   4  -2  110.79    9.70
   8   4   2  108.49    9.10
  -9  -4  -2 1199.68   39.20
   9  -4   2 1182.28   35.50
  -9  -4  -2 1232.68   37.60
   9   4   2 1210.68   33.70
  -9   4  -2 1148.39   33.60
  -9   4  -2 1187.38   38.70
  -9   4  -2 1174.98   35.80
  10  -4   2    9.70    6.20
 -10  -4  -2   15.30    8.20
 -10  -4  -2   22.10    6.50
 -10   4  -2   -0.90    6.90
 -10   4  -2   19.50    6.30
 -10   4  -2   17.60    4.70
 -10   4  -2   23.00    7.60
  10   4   2   16.30    5.60
 -11  -4  -2   -1.70    5.70
  11  -4   2    5.70    5.90
 -11  -4  -2    6.40    7.80
  11   4   2    0.90    5.00
 -11   4  -2    4.00    6.10
 -11   4  -2   -2.20    4.00
 -11   4  -2    3.10    8.20
 -12  -4  -2   14.00    9.30
  12  -4   2   22.90    7.60
 -12  -4  -2   13.30    7.20
 -12   4  -2    6.30    8.90
 -12   4  -2   17.20    7.10
  12   4   2   16.50    6.40
  13  -4   2  106.39   12.80
 -13  -4  -2  128.99   13.40
 -13  -4  -2  107.09   15.70
 -13   4  -2   94.29   14.50
  13   4   2  108.49   11.60
 -13   4  -2  107.39   12.40
 -14  -4  -2  100.69   14.50
  14  -4   2   96.29   12.80
 -14  -4  -2  115.59   16.90
 -14   4  -2   85.69   11.70
 -14   4  -2   77.09   14.40
  14   4   2  112.99   12.30
  15  -4   2  158.38   15.80
 -15  -4  -2  142.49   15.60
 -15  -4  -2  145.99   19.90
  15   4   2  199.88   16.20
 -15   4  -2  169.58   16.00
 -15   4  -2  180.18   20.50
 -16  -4  -2   56.79   15.70
  16  -4   2   76.49   12.50
 -16  -4  -2   71.69   14.20
 -16   4  -2   65.89   15.10
  16   4   2   82.49   12.80
 -16   4  -2   54.89   12.00
 -17  -4  -2   11.30   12.80
 -17  -4  -2   20.30   11.00
  17  -4   2   33.30   10.90
 -17   4  -2   27.60   10.90
  17   4   2    5.10    8.50
 -17   4  -2   19.40   13.10
 -17  -5   2   25.40   11.60
 -17  -5   2   53.69   15.60
  17   5  -2   33.40   10.90
 -17   5   2   22.50   10.00
 -17   5   2   17.40   11.40
  16  -5  -2    8.10    8.80
 -16  -5   2   12.50    9.90
 -16  -5   2   18.60   12.40
 -16   5   2    6.40   10.60
  16   5  -2   12.60    8.70
 -16   5   2   -7.60    8.00
 -15  -5   2   50.29   14.10
 -15  -5   2   35.60   11.00
  15  -5  -2   40.60   10.30
 -15   5   2   37.60   12.20
  15   5  -2   36.90    9.80
 -15   5   2   29.90    9.70
 -14  -5   2  174.38   19.10
  14  -5  -2  190.78   16.30
 -14  -5   2  198.88   17.30
  14   5  -2  175.08   15.30
 -14   5   2  177.18   17.40
 -14   5   2  188.68   16.00
  13  -5  -2   -1.90    7.10
 -13  -5   2    3.40    7.70
 -13  -5   2    5.80    9.70
  13   5  -2   -3.80    6.40
 -13   5   2   -5.60    6.40
 -13   5   2    1.00    8.30
  12  -5  -2  436.66   21.20
 -12  -5   2  485.75   22.90
 -12  -5   2  489.85   25.30
 -12   5   2  488.25   23.80
  12   5  -2  482.65   20.80
 -12   5   2  482.65   21.30
  11  -5  -2   98.79   10.50
 -11  -5   2   91.69   11.10
 -11  -5   2  114.39   13.20
  11   5  -2  113.59   10.50
 -11   5   2   82.69   11.20
 -11   5   2  106.89   10.60
 -10  -5   2  206.78   13.80
 -10  -5   2  190.58   15.60
  10  -5  -2  183.58   13.20
 -10   5   2  218.18   12.70
  10   5  -2  193.98   12.60
 -10   5   2  194.38   14.30
   9  -5  -2   32.30    7.00
  -9  -5   2   15.40    7.20
  -9  -5   2   27.40    6.40
  -9   5   2   20.40    5.50
   9   5  -2   25.40    5.80
  -9   5   2   14.80    6.70
  -8  -5   2  121.19   11.60
   8  -5  -2  118.29   10.40
  -8  -5   2  131.79   10.70
  -8   5   2  123.79    9.40
   8   5  -2  134.99    9.90
  -8   5   2  139.09   11.40
   8   5  -2  102.29   10.20
  -7  -5   2 1104.49   33.20
  -7  -5   2 1112.89   31.60
   7  -5  -2 1080.29   31.90
  -7  -5   2 1127.49   34.50
   7   5  -2 1136.69   34.80
   7   5  -2 1110.49   30.90
  -7   5   2 1132.69   32.70
   7   5  -2 1108.49   33.60
  -7   5   2 1114.29   31.40
   6  -5  -2   25.00    5.60
  -6  -5   2   26.70    5.40
  -6  -5   2   25.30    6.60
  -6  -5   2   32.70    5.30
   6   5  -2   19.00    5.70
   6   5  -2   23.60    4.60
   6   5  -2   33.90    5.20
  -6   5   2   27.10    4.60
  -6   5   2   32.80    5.90
  -6   5   2   33.20    6.00
   5  -5  -2 1818.92   47.30
  -5  -5   2 1900.81   46.60
  -5  -5   2 1925.91   49.70
  -5  -5   2 1855.31   50.19
   5   5  -2 1926.11   52.39
   5   5  -2 1914.71   46.60
  -5   5   2 1876.51   47.70
  -5   5   2 1950.01   48.20
  -5   5   2 1970.60   48.20
   5   5  -2 1897.81   49.90
  -4  -5   2   28.30    5.30
  -4  -5   2   34.30    4.60
   4  -5  -2   28.50    4.60
   4  -5  -2   23.60    3.10
  -4  -5   2   35.60    4.60
  -4   5   2   28.90    4.90
  -4   5   2   40.20    4.70
   4   5  -2   30.60    4.50
   4   5  -2   32.40    5.70
   4   5  -2   26.20    4.10
  -4   5   2   25.30    3.50
  -3  -5   2   70.49    5.70
  -3  -5   2   56.39    6.30
  -3  -5   2   73.29    5.50
   3  -5  -2   68.69    4.90
   3  -5  -2   53.69    5.00
   3  -5  -2   53.89    4.90
  -3   5   2   63.99    5.60
   3   5  -2   63.79    5.10
   3   5  -2   73.59    7.10
  -3   5   2   62.99    4.60
  -3   5   2   56.49    5.10
   2  -5  -2    7.80    2.50
  -2  -5   2    7.80    2.60
  -2  -5   2    8.90    3.10
   2  -5  -2    6.40    3.00
  -2  -5   2   -0.20    3.60
   2  -5  -2    6.80    3.30
   2   5  -2    7.30    3.20
   2   5  -2    4.40    2.40
  -2   5   2    8.50    2.70
   2   5  -2    5.80    3.90
   2   5  -2    7.20    4.20
  -2   5   2    6.70    3.30
   1  -5  -2 1083.19   29.60
  -1  -5   2 1072.39   26.80
   1  -5  -2 1063.99   26.60
  -1  -5   2 1047.40   30.30
   1  -5  -2 1076.69   26.00
   1  -5  -2 1056.19   25.80
  -1  -5   2 1054.09   26.50
   1   5  -2 1046.40   26.50
  -1   5   2 1053.29   25.90
   1   5  -2 1045.00   28.20
  -1   5   2 1080.39   26.70
   1   5  -2 1034.10   30.30
   1   5  -2 1033.10   26.80
   0  -5   2   62.99    5.30
   0  -5   2   63.99    6.00
   0  -5  -2   68.29    4.40
   0  -5  -2   67.79    6.40
   0   5  -2   64.09    5.50
   0   5  -2   60.49    5.40
   0   5   2   71.69    4.60
   0   5  -2   65.19    6.50
  -1  -5  -2  199.18   10.00
   1  -5   2  165.98    9.10
   1  -5   2  170.08    8.60
  -1  -5  -2  177.78    8.70
  -1   5  -2  178.78    8.90
  -1   5  -2  179.88    8.80
  -1   5  -2  172.98    9.20
   2  -5   2  109.19    7.90
   2  -5   2   99.09    7.10
   2  -5   2  105.89    7.50
  -2  -5  -2  116.19    8.80
  -2  -5  -2  109.49    7.90
  -2  -5  -2  116.79    4.80
   2  -5   2  116.99    6.30
  -2   5  -2  101.09    7.80
   2   5   2  115.89    5.00
  -2   5  -2  117.09    7.90
  -2   5  -2  122.39    8.10
  -3  -5  -2  886.81   26.40
  -3  -5  -2  942.21   26.00
   3  -5   2  898.81   25.50
   3  -5   2  889.11   26.10
   3  -5   2  894.01   25.50
   3  -5   2  899.51   25.00
  -3  -5  -2  904.61   22.40
  -3   5  -2  884.11   25.60
  -3   5  -2  901.61   25.50
  -3   5  -2  925.01   26.40
  -3   5  -2  944.21   24.80
  -3   5  -2  961.50   26.60
  -3   5  -2  882.91   23.60
   3   5   2  925.51   22.40
   4  -5   2 1658.93   43.80
   4  -5   2 1644.94   42.70
  -4  -5  -2 1724.33   39.90
  -4  -5  -2 1657.13   44.80
   4  -5   2 1654.93   43.00
  -4  -5  -2 1743.13   44.60
   4  -5   2 1687.73   44.50
  -4   5  -2 1671.63   43.00
  -4   5  -2 1701.43   44.70
  -4   5  -2 1705.63   44.50
  -4   5  -2 1618.14   43.40
   4   5   2 1683.03   39.70
  -4   5  -2 1635.54   42.20
  -5  -5  -2   97.69    8.10
   5  -5   2   97.59    8.30
  -5  -5  -2  100.29    9.10
  -5  -5  -2  109.49    6.80
   5  -5   2   87.69    8.10
  -5   5  -2   87.39    8.00
  -5   5  -2   90.99    7.90
  -5   5  -2   84.29    6.80
   5   5   2  102.49    6.70
  -5   5  -2  105.99    9.10
  -5   5  -2  101.59    7.90
   6  -5   2  254.87   13.10
  -6  -5  -2  223.88   14.10
  -6  -5  -2  276.97   11.30
  -6  -5  -2  265.47   13.10
  -6   5  -2  262.07   13.80
  -6   5  -2  256.77   14.60
  -6   5  -2  276.37   11.80
   6   5   2  236.88   10.70
  -6   5  -2  268.97   11.70
   7  -5   2   39.20    7.10
  -7  -5  -2   47.80    7.40
  -7  -5  -2   45.50    5.90
  -7  -5  -2   45.20    8.20
  -7   5  -2   55.89    9.00
  -7   5  -2   48.90    5.80
   7   5   2   49.90    6.20
  -7   5  -2   52.09    7.70
  -7   5  -2   41.70    6.10
  -8  -5  -2  264.27   14.50
   8  -5   2  259.47   14.60
  -8  -5  -2  260.37   16.50
  -8   5  -2  274.87   11.80
   8   5   2  267.77   12.30
  -8   5  -2  256.27   13.10
  -8   5  -2  273.47   15.80
  -8   5  -2  263.27   16.20
  -9  -5  -2  243.58   17.00
   9  -5   2  227.78   14.30
  -9  -5  -2  263.67   14.80
  -9   5  -2  238.58   11.30
  -9   5  -2  246.68   16.40
  -9   5  -2  248.68   17.40
   9   5   2  242.68   12.50
  -9   5  -2  229.68   13.20
 -10  -5  -2  616.64   24.80
 -10  -5  -2  591.94   26.70
  10  -5   2  625.24   23.90
  10   5   2  648.54   21.90
 -10   5  -2  608.64   22.90
 -10   5  -2  590.94   20.00
 -10   5  -2  606.44   26.10
 -11  -5  -2   -3.00    7.60
 -11  -5  -2    3.30    6.20
  11  -5   2    1.60    6.40
  11   5   2    2.30    5.20
 -11   5  -2    9.00    5.90
 -11   5  -2    6.00    4.10
 -11   5  -2   12.20    8.10
 -12  -5  -2  118.09   14.90
  12  -5   2  137.89   13.50
 -12  -5  -2  116.39   12.90
  12   5   2  133.19   12.10
 -12   5  -2  125.19   15.00
 -12   5  -2  124.69   11.90
  13  -5   2  212.58   16.90
 -13  -5  -2  220.28   20.50
 -13  -5  -2  229.38   17.90
  13   5   2  229.58   15.40
 -13   5  -2  251.97   17.00
 -13   5  -2  229.88   20.20
 -14  -5  -2   23.70   11.80
  14  -5   2    9.00    7.60
 -14  -5  -2   10.40    8.50
 -14   5  -2    7.50   10.60
 -14   5  -2    3.30    8.10
  14   5   2    8.40    7.10
 -15  -5  -2   16.30   12.50
  15  -5   2   32.20    9.30
 -15  -5  -2   28.80   10.90
  15   5   2   12.10    8.00
 -15   5  -2    7.80   11.00
 -15   5  -2   29.00   10.10
 -16  -5  -2    3.70   12.30
  16  -5   2   -2.40    8.20
 -16  -5  -2   -3.60    8.90
 -16   5  -2   -0.60   11.10
  16   5   2   -9.20    7.00
 -16   5  -2    1.70    9.20
 -17  -5  -2   55.79   15.50
 -17   5  -2   31.90   13.20
  17   5   2   40.90   11.20
 -17   5  -2   40.40   11.80
 -17  -6   2  117.19   18.80
 -17   6   2  138.79   15.80
  17   6  -2   93.09   13.90
  16  -6  -2   37.00   10.40
 -16  -6   2   77.29   16.10
 -16  -6   2   34.10   11.30
 -16   6   2   27.50    9.40
 -16   6   2   33.00   11.60
  16   6  -2   40.10   10.20
  15  -6  -2  287.97   19.90
 -15  -6   2  277.07   21.00
 -15  -6   2  267.07   24.40
  15   6  -2  252.27   18.40
 -15   6   2  307.17   19.90
 -15   6   2  280.47   21.80
 -14  -6   2  413.06   26.80
 -14  -6   2  375.86   22.70
  14  -6  -2  409.36   22.00
 -14   6   2  363.76   20.60
  14   6  -2  398.46   20.60
 -14   6   2  365.86   23.10
  13  -6  -2   18.60    8.20
 -13  -6   2    8.30    7.80
 -13  -6   2    8.60   10.50
 -13   6   2    5.30    7.10
 -13   6   2    3.50    8.50
  13   6  -2   17.80    7.50
  12  -6  -2  177.58   15.20
 -12  -6   2  188.28   15.30
 -12  -6   2  222.28   18.90
 -12   6   2  195.78   13.80
 -12   6   2  157.38   14.90
  12   6  -2  193.48   14.10
  11  -6  -2   34.50    8.00
 -11  -6   2   26.50    9.40
 -11  -6   2   34.20    7.90
 -11   6   2   20.50    8.00
  11   6  -2   24.10    6.70
 -11   6   2   28.30    6.90
  10  -6  -2   34.00    7.70
 -10  -6   2   53.39   10.00
 -10  -6   2   42.50    7.70
 -10   6   2   53.39    8.90
  10   6  -2   55.39    8.00
 -10   6   2   45.50    7.00
   9  -6  -2    2.90    5.70
  -9  -6   2    9.90    7.60
  -9  -6   2   11.00    5.80
   9   6  -2   11.80    5.00
  -9   6   2    0.20    6.40
  -9   6   2    7.30    4.70
   8  -6  -2  965.40   30.00
  -8  -6   2  929.71   32.60
  -8  -6   2  979.10   31.10
   8   6  -2  993.50   28.80
   8   6  -2 1010.50   33.00
  -8   6   2  972.90   28.80
  -8   6   2  977.70   30.50
  -7  -6   2  178.88   14.00
   7  -6  -2  192.58   12.00
  -7  -6   2  208.38   11.90
   7   6  -2  203.38   11.50
   7   6  -2  189.18   12.60
  -7   6   2  194.98   10.10
   7   6  -2  193.58   11.00
  -7   6   2  197.68   12.10
  -6  -6   2  432.06   15.60
   6  -6  -2  410.66   16.60
  -6  -6   2  448.66   16.80
  -6  -6   2  442.16   18.70
   6   6  -2  437.66   15.60
  -6   6   2  432.66   17.30
  -6   6   2  438.16   14.70
  -6   6   2  439.06   16.30
   6   6  -2  421.96   18.10
   6   6  -2  434.76   16.70
  -5  -6   2  319.47   14.80
  -5  -6   2  326.67   12.30
  -5  -6   2  317.07   12.90
   5  -6  -2  324.77   13.30
   5  -6  -2  291.87   10.20
   5   6  -2  307.67   12.20
  -5   6   2  306.17   11.00
  -5   6   2  312.47   13.60
  -5   6   2  329.87   12.50
   5   6  -2  327.07   13.00
   5   6  -2  318.87   14.90
   4  -6  -2    4.60    3.50
  -4  -6   2   -4.30    3.10
   4  -6  -2   -2.10    2.70
  -4  -6   2    1.30    4.20
  -4  -6   2    6.00    3.30
  -4   6   2   -0.50    2.50
  -4   6   2    1.10    3.30
   4   6  -2    0.90    3.10
   4   6  -2    3.90    2.50
  -4   6   2    4.70    3.90
   4   6  -2    6.00    4.60
  -3  -6   2  474.35   14.50
  -3  -6   2  477.45   14.80
   3  -6  -2  475.35   15.30
   3  -6  -2  456.85   14.90
  -3   6   2  478.05   15.40
   3   6  -2  476.25   15.00
   3   6  -2  467.05   17.70
   3   6  -2  479.35   14.80
  -3   6   2  421.16   15.10
  -3   6   2  496.65   14.30
  -2  -6   2 1297.97   31.70
  -2  -6   2 1278.27   32.40
   2  -6  -2 1316.67   34.80
   2  -6  -2 1231.08   31.50
   2  -6  -2 1249.57   31.80
  -2   6   2 1267.37   31.80
   2   6  -2 1236.48   31.80
   2   6  -2 1259.27   32.40
   2   6  -2 1299.77   36.70
  -2   6   2 1246.88   31.80
  -2   6   2 1256.17   34.60
   2   6  -2 1281.17   34.10
   1  -6  -2   76.29    5.60
   1  -6  -2   80.59    7.00
  -1  -6   2   67.89    6.60
   1  -6  -2   69.79    5.40
  -1  -6   2   66.99    4.40
  -1  -6   2   69.19    6.00
  -1   6   2   69.69    6.30
   1   6  -2   83.99    7.50
   1   6  -2   74.29    4.30
  -1   6   2   78.39    5.80
   1   6  -2   74.69    5.90
   1   6  -2   72.09    6.30
  -1   6   2   74.79    5.60
   0  -6  -2 1867.81   43.20
   0  -6  -2 2009.40   50.39
   0  -6   2 1840.82   49.90
   0  -6   2 1873.31   45.10
   0   6   2 1865.01   43.30
   0   6  -2 1803.92   49.90
   0   6  -2 1861.91   46.80
   0   6  -2 1803.12   45.20
   1  -6   2  323.17   13.50
   1  -6   2  349.07   12.90
  -1  -6  -2  361.86   13.00
  -1  -6  -2  396.96   15.20
  -1   6  -2  362.86   13.10
  -1   6  -2  359.96   13.10
  -1   6  -2  352.16   14.20
  -2  -6  -2   28.90    5.40
   2  -6   2   22.90    4.50
  -2  -6  -2   24.00    2.80
   2  -6   2   24.80    5.00
   2  -6   2   24.10    4.70
  -2   6  -2   27.00    4.90
   2   6   2   24.70    3.10
  -2   6  -2   17.50    4.60
  -2   6  -2   28.80    5.10
   3  -6   2  273.17   12.20
  -3  -6  -2  297.87   11.70
   3  -6   2  280.97   11.90
   3  -6   2  288.97   12.30
  -3  -6  -2  270.37   12.80
  -3  -6  -2  301.17    9.20
   3  -6   2  257.17   10.50
  -3   6  -2  277.07   12.20
  -3   6  -2  280.37   12.50
  -3   6  -2  283.67   12.50
  -3   6  -2  293.07   12.20
   3   6   2  301.77    9.30
   4  -6   2   19.70    5.00
  -4  -6  -2   15.60    5.00
   4  -6   2   12.80    3.70
   4  -6   2    6.90    3.90
  -4  -6  -2   14.50    3.20
  -4  -6  -2   12.80    3.90
   4  -6   2   12.00    4.80
   4   6   2   18.20    3.40
  -4   6  -2    6.80    4.60
  -4   6  -2   13.80    5.10
  -4   6  -2   16.50    3.10
  -4   6  -2   14.30    4.40
  -4   6  -2    9.80    4.00
  -5  -6  -2  236.88   13.50
   5  -6   2  249.38   12.90
   5  -6   2  231.38   12.50
  -5  -6  -2  259.47   12.20
  -5  -6  -2  247.28    9.80
   5  -6   2  246.98   10.90
  -5   6  -2  239.68   10.10
  -5   6  -2  245.08   13.40
  -5   6  -2  242.48   12.60
   5   6   2  245.08    9.70
  -5   6  -2  243.18   11.90
  -5   6  -2  250.77   11.50
   6  -6   2  154.78   11.60
  -6  -6  -2  147.59   12.60
  -6  -6  -2  170.28   11.00
  -6  -6  -2  165.48    9.10
  -6   6  -2  172.88   11.40
  -6   6  -2  192.98   12.80
   6   6   2  187.38    9.20
  -6   6  -2  168.38    9.30
  -6   6  -2  178.28    9.90
  -7  -6  -2   39.00    6.90
  -7  -6  -2   25.40    7.70
   7  -6   2   39.20    7.20
  -7  -6  -2   34.40    5.60
  -7   6  -2   38.00    5.80
  -7   6  -2   38.90    8.40
  -7   6  -2   23.40    6.50
  -7   6  -2   47.80    6.00
   7   6   2   47.00    5.90
  -8  -6  -2   25.20    7.90
   8  -6   2   18.90    6.30
  -8  -6  -2   23.30    6.00
  -8   6  -2   19.80    6.20
  -8   6  -2   16.80    5.20
  -8   6  -2   24.90    5.10
  -8   6  -2   35.20    8.20
   8   6   2   32.60    5.60
  -9  -6  -2   59.89    9.70
  -9  -6  -2   65.09    8.70
   9  -6   2   60.29    9.00
  -9   6  -2   55.49    9.90
   9   6   2   76.09    7.70
  -9   6  -2   55.19    7.10
  -9   6  -2   68.09    6.70
  -9   6  -2   66.09    9.50
 -10  -6  -2  120.89   13.80
 -10  -6  -2  154.58   12.80
  10  -6   2  138.99   12.40
 -10   6  -2  142.59    9.30
 -10   6  -2  103.19   11.70
 -10   6  -2  138.39   11.10
 -10   6  -2  131.19   13.60
  10   6   2  128.39   10.50
  11  -6   2  131.49   12.90
 -11  -6  -2  141.59   15.70
 -11  -6  -2  169.38   14.20
 -11   6  -2  147.49   15.20
 -11   6  -2  151.38    9.50
  11   6   2  145.29   11.60
 -11   6  -2  129.59   11.90
 -12  -6  -2    6.00    9.90
 -12  -6  -2    8.80    7.70
  12  -6   2    7.00    7.20
  12   6   2   -2.10    5.50
 -12   6  -2    7.50    9.20
 -12   6  -2   -5.70    5.90
 -13  -6  -2  120.79   13.60
 -13  -6  -2  127.49   17.30
  13  -6   2  101.19   12.50
 -13   6  -2  107.89   12.20
 -13   6  -2  129.69   16.40
  13   6   2  128.19   12.20
  14  -6   2   -4.20    7.10
 -14  -6  -2   13.80    9.70
 -14  -6  -2   16.70   11.10
 -14   6  -2   10.60   10.60
 -14   6  -2    7.50    7.90
  14   6   2   12.00    7.30
 -15  -6  -2  257.37   24.60
 -15  -6  -2  281.17   21.10
  15  -6   2  282.17   20.20
  15   6   2  250.97   17.70
 -15   6  -2  276.27   19.70
 -15   6  -2  256.27   23.10
 -16  -6  -2   15.40   13.20
  16  -6   2   22.50    9.60
 -16   6  -2   16.40   11.60
 -16   6  -2    6.20    8.70
  16   6   2    9.40    8.50
 -17  -6  -2   42.50   16.50
 -17   6  -2    3.20   12.00
 -17   6  -2   28.80   10.80
  17   6   2   26.70   10.30
 -17  -7   2   15.80   13.60
 -17   7   2    4.60    9.70
  17   7  -2   14.80    9.60
 -16  -7   2  100.99   18.10
  16  -7  -2  104.79   13.70
  16   7  -2   92.79   13.60
 -16   7   2   84.99   12.60
 -16   7   2   92.89   15.10
  15  -7  -2  142.09   15.40
 -15  -7   2   82.79   13.90
 -15  -7   2  136.99   18.50
  15   7  -2  115.59   13.30
 -15   7   2  100.39   14.90
 -15   7   2  120.39   13.40
 -14  -7   2   16.60   12.10
 -14  -7   2    9.70    8.50
  14  -7  -2    9.10    8.50
 -14   7   2   -7.30    8.90
 -14   7   2    8.80    7.40
  14   7  -2   14.40    7.50
 -13  -7   2   66.29   13.60
 -13  -7   2   44.90   10.30
  13  -7  -2   65.89   10.80
  13   7  -2   54.19    9.30
 -13   7   2   51.39   11.30
 -13   7   2   32.30    8.30
  12  -7  -2  155.28   14.20
 -12  -7   2  158.88   14.60
 -12  -7   2  155.48   16.50
  12   7  -2  181.18   13.80
 -12   7   2  156.78   13.00
 -12   7   2  154.38   14.70
 -11  -7   2    4.60    6.30
 -11  -7   2   13.40    8.70
  11  -7  -2   11.10    6.70
 -11   7   2    8.00    7.30
  11   7  -2   -6.50    5.20
 -11   7   2    5.00    5.30
  10  -7  -2   10.70    6.10
 -10  -7   2    4.20    7.10
 -10  -7   2   -1.90    4.80
 -10   7   2    8.60    5.10
 -10   7   2    7.50    6.70
  10   7  -2    0.60    5.10
  -9  -7   2   43.10    9.10
   9  -7  -2   37.20    7.60
  -9  -7   2   31.80    6.90
   9   7  -2   30.20    6.20
  -9   7   2   39.80    6.00
  -9   7   2   48.90    8.20
  -8  -7   2  276.47   14.60
   8  -7  -2  281.87   14.60
  -8  -7   2  282.57   16.60
  -8   7   2  289.87   14.70
   8   7  -2  268.17   13.20
  -8   7   2  268.17   12.30
   8   7  -2  279.17   14.60
   8   7  -2  279.87   16.30
  -7  -7   2  245.78   13.00
   7  -7  -2  226.08   13.10
  -7  -7   2  232.98   15.40
   7   7  -2  242.58   11.90
  -7   7   2  244.08   12.70
   7   7  -2  236.58   12.80
  -7   7   2  244.88   10.90
   7   7  -2  237.88   14.40
  -6  -7   2   42.40    7.70
  -6  -7   2   30.70    5.50
   6  -7  -2   40.00    6.50
   6  -7  -2   32.00    3.70
  -6  -7   2   24.40    5.60
   6   7  -2   30.10    5.30
  -6   7   2   48.40    6.60
   6   7  -2   30.20    7.10
  -6   7   2   32.80    4.50
   6   7  -2   40.10    5.90
   5  -7  -2  224.08   11.20
   5  -7  -2  194.68    8.50
  -5  -7   2  187.78   12.50
  -5  -7   2  191.68    9.70
  -5  -7   2  197.68   10.40
   5   7  -2  219.18   12.90
   5   7  -2  201.28   10.00
   5   7  -2  201.08   10.30
  -5   7   2  188.08    8.70
  -5   7   2  202.78    8.60
  -5   7   2  197.48   11.40
  -5   7   2  217.08   10.30
  -4  -7   2   31.00    4.40
  -4  -7   2   22.40    4.10
   4  -7  -2   32.50    4.90
   4  -7  -2   23.40    4.10
   4   7  -2   23.80    3.90
   4   7  -2   24.70    4.40
   4   7  -2   24.90    6.10
  -4   7   2   30.30    4.50
  -4   7   2   20.60    4.90
  -4   7   2   22.00    4.40
  -3  -7   2   25.20    3.80
   3  -7  -2   19.60    4.10
   3  -7  -2   22.20    4.20
   3  -7  -2   20.50    4.30
  -3  -7   2   26.50    4.10
  -3   7   2   26.60    4.10
   3   7  -2   24.70    3.70
  -3   7   2   25.70    4.50
   3   7  -2   21.70    4.20
  -3   7   2   25.80    4.70
   3   7  -2   19.10    5.30
   2  -7  -2 1008.70   26.60
   2  -7  -2 1029.90   29.40
  -2  -7   2  998.10   26.50
  -2  -7   2  999.80   26.60
   2  -7  -2 1030.00   26.80
   2   7  -2 1020.50   31.30
   2   7  -2 1039.30   26.80
  -2   7   2 1021.20   26.80
   2   7  -2 1000.20   26.90
  -2   7   2  982.00   29.20
   2   7  -2 1011.80   28.90
  -2   7   2 1025.20   26.80
   1  -7  -2  163.78    7.60
  -1  -7   2  178.08    8.40
  -1  -7   2  167.38    6.50
   1  -7  -2  161.98    9.40
   1  -7  -2  159.78    7.70
  -1   7   2  149.99    9.60
  -1   7   2  158.38    7.90
   1   7  -2  148.19    9.10
   1   7  -2  154.88   10.50
   1   7  -2  170.48    8.90
  -1   7   2  162.58    8.00
   0  -7   2    5.10    3.30
   0  -7  -2    4.00    2.80
   0   7  -2    7.40    4.40
   0   7   2    3.30    2.90
   0   7  -2    2.00    3.60
   0   7  -2    3.60    4.00
   0   7   2    5.70    4.40
   1  -7   2   17.10    4.20
   1  -7   2   12.80    4.30
  -1  -7  -2   18.80    3.00
  -1   7  -2   26.30    4.90
   1   7   2   29.50    3.60
  -1   7  -2   23.50    4.90
  -1   7  -2   11.20    4.80
   2  -7   2   11.40    4.50
   2  -7   2    4.10    4.00
  -2  -7  -2    4.10    4.40
  -2  -7  -2    8.90    2.30
   2  -7   2    3.90    3.70
   2   7   2    4.00    2.70
  -2   7  -2   -1.90    3.80
  -2   7  -2    2.90    4.30
  -2   7  -2    5.10    4.20
   3  -7   2    0.10    3.10
   3  -7   2    3.80    4.20
  -3  -7  -2   -3.30    4.10
   3  -7   2    1.80    4.20
  -3  -7  -2    4.50    3.10
  -3  -7  -2   -0.60    2.00
  -3   7  -2   -1.10    3.80
  -3   7  -2    0.00    4.20
   3   7   2    0.00    2.60
  -3   7  -2   -4.30    3.90
   4  -7   2 2069.09   52.79
  -4  -7  -2 2091.49   48.80
  -4  -7  -2 2126.29   54.29
  -4  -7  -2 2077.39   54.99
   4  -7   2 1970.50   54.89
   4  -7   2 2080.39   52.79
   4  -7   2 2032.60   52.49
  -4   7  -2 2126.09   55.29
  -4   7  -2 2094.59   50.79
  -4   7  -2 2095.09   52.89
  -4   7  -2 2133.49   54.29
   4   7   2 2059.69   48.80
  -4   7  -2 2081.79   51.89
   5  -7   2   36.60    6.70
  -5  -7  -2   42.50    5.90
  -5  -7  -2   49.60    7.90
  -5  -7  -2   44.50    4.90
   5  -7   2   37.20    5.60
   5   7   2   42.60    4.90
  -5   7  -2   50.39    7.60
  -5   7  -2   37.80    4.60
  -5   7  -2   44.30    5.90
  -5   7  -2   41.40    6.00
  -6  -7  -2 1854.91   49.99
  -6  -7  -2 1759.32   50.79
   6  -7   2 1732.53   48.40
   6  -7   2 1771.22   48.30
  -6  -7  -2 1883.61   44.90
  -6   7  -2 1882.41   50.39
  -6   7  -2 1834.62   46.70
  -6   7  -2 1751.02   48.50
   6   7   2 1848.81   44.50
  -6   7  -2 1790.12   48.50
  -7  -7  -2  354.36   18.50
   7  -7   2  343.67   16.80
  -7  -7  -2  369.36   16.60
  -7  -7  -2  393.76   14.40
  -7   7  -2  366.06   14.60
  -7   7  -2  373.36   16.60
   7   7   2  365.16   13.80
  -7   7  -2  396.86   18.40
  -7   7  -2  342.57   14.00
  -8  -7  -2  195.58   13.00
   8  -7   2  174.28   12.80
  -8  -7  -2  189.38   15.00
  -8   7  -2  198.88   11.10
  -8   7  -2  189.88   10.40
   8   7   2  206.78   10.80
  -8   7  -2  183.18   13.20
  -8   7  -2  182.28   14.10
  -9  -7  -2  417.76   21.60
   9  -7   2  419.46   19.50
  -9  -7  -2  420.76   19.30
   9   7   2  452.25   16.80
  -9   7  -2  415.06   17.10
  -9   7  -2  439.86   21.00
  -9   7  -2  420.36   15.80
  -9   7  -2  433.86   19.90
 -10  -7  -2  457.25   21.00
  10  -7   2  461.45   20.80
 -10  -7  -2  442.16   23.10
 -10   7  -2  445.06   16.10
 -10   7  -2  436.36   22.10
 -10   7  -2  429.66   21.20
 -10   7  -2  442.66   18.50
  10   7   2  430.96   17.60
  11  -7   2  209.18   15.60
 -11  -7  -2  231.78   16.10
 -11  -7  -2  210.08   18.70
 -11   7  -2  233.58   17.80
 -11   7  -2  195.68   13.60
  11   7   2  214.88   13.30
  12  -7   2  142.29   14.10
 -12  -7  -2  139.79   14.40
 -12  -7  -2  151.88   17.20
 -12   7  -2  159.58   13.50
 -12   7  -2  146.59   16.00
  12   7   2  150.78   12.70
 -13  -7  -2   74.99   14.60
  13  -7   2   90.39   12.40
 -13  -7  -2   97.99   12.60
 -13   7  -2   71.79   13.50
  13   7   2   98.19   11.20
 -13   7  -2   74.69   10.50
 -14  -7  -2   -2.10   11.00
 -14  -7  -2   -4.80    8.20
  14  -7   2    3.50    7.60
  14   7   2   -4.70    6.40
 -14   7  -2    3.70   10.40
 -14   7  -2    6.50    7.60
  15  -7   2   47.70   11.30
 -15  -7  -2   58.29   14.70
 -15   7  -2   63.79   11.70
 -15   7  -2   29.50   12.20
  15   7   2   45.80   10.00
  16  -7   2   56.09   11.90
 -16  -7  -2   49.99   15.90
 -16   7  -2   24.10   10.10
 -16   7  -2   43.10   13.90
  16   7   2   27.20    9.50
 -17  -7  -2   35.00   15.60
  17   7   2   21.70    9.90
 -17   7  -2   14.90   10.10
 -17   7  -2    3.50   12.50
 -17  -8   2   61.39   16.80
  17   8  -2   38.10   11.20
 -17   8   2   28.80   10.40
  16  -8  -2   75.69   13.30
 -16  -8   2   75.49   17.40
 -16   8   2   94.29   13.20
  16   8  -2   77.69   12.70
 -15  -8   2  436.96   30.30
  15  -8  -2  457.15   24.80
  15   8  -2  499.35   23.80
 -15   8   2  458.25   23.70
 -15   8   2  491.05   26.40
 -14  -8   2  690.43   33.90
  14  -8  -2  700.23   29.10
  14   8  -2  651.13   26.80
 -14   8   2  648.94   29.80
 -14   8   2  613.54   26.90
 -13  -8   2  102.09   13.20
  13  -8  -2   90.89   12.50
 -13  -8   2   84.29   14.50
 -13   8   2  102.59   11.60
 -13   8   2   99.19   13.20
  13   8  -2  105.19   11.70
 -12  -8   2  340.17   19.60
 -12  -8   2  341.27   23.20
  12  -8  -2  310.47   18.90
 -12   8   2  354.46   19.90
 -12   8   2  277.97   16.40
  12   8  -2  350.16   17.60
 -11  -8   2  307.37   18.10
  11  -8  -2  315.37   18.30
 -11  -8   2  307.37   20.70
  11   8  -2  302.67   16.00
 -11   8   2  319.57   18.30
 -11   8   2  313.17   15.70
 -10  -8   2  509.75   22.00
  10  -8  -2  507.95   21.70
 -10  -8   2  524.45   24.60
 -10   8   2  501.95   21.90
 -10   8   2  532.85   22.90
  10   8  -2  516.35   20.10
 -10   8   2  502.95   19.30
  -9  -8   2  109.59   10.30
   9  -8  -2  124.59   11.10
  -9  -8   2  114.09   12.50
  -9   8   2  122.39   11.00
  -9   8   2  114.59    9.10
   9   8  -2  103.59   10.10
   9   8  -2  110.09    9.60
  -9   8   2  105.59   10.80
  -8  -8   2  293.57   14.80
  -8  -8   2  282.47   17.20
   8  -8  -2  247.48   14.50
   8   8  -2  271.47   14.80
  -8   8   2  283.77   14.60
  -8   8   2  271.17   12.20
   8   8  -2  286.57   13.40
   8   8  -2  294.37   17.10
   7  -8  -2   77.99    8.80
  -7  -8   2   68.39    7.50
  -7  -8   2   78.09    9.90
   7  -8  -2   68.19    5.20
  -7   8   2   76.49    8.20
  -7   8   2   77.69    6.90
   7   8  -2   77.19    9.70
   7   8  -2   62.79    7.20
   7   8  -2   89.99    7.90
  -6  -8   2  599.04   19.70
  -6  -8   2  627.64   23.60
   6  -8  -2  577.44   18.40
  -6  -8   2  604.74   21.10
   6  -8  -2  607.14   21.20
  -6   8   2  620.54   20.30
   6   8  -2  597.04   19.60
   6   8  -2  626.84   21.50
  -6   8   2  606.24   18.30
   6   8  -2  628.84   24.40
  -5  -8   2  563.54   17.80
   5  -8  -2  528.05   19.30
  -5  -8   2  585.44   21.70
   5  -8  -2  556.84   19.10
  -5  -8   2  550.24   18.80
   5  -8  -2  511.55   17.40
   5   8  -2  556.74   18.00
  -5   8   2  566.54   20.00
  -5   8   2  569.24   18.20
  -5   8   2  491.15   17.40
   5   8  -2  568.34   22.40
   4  -8  -2   15.80    4.30
  -4  -8   2   21.30    4.10
   4  -8  -2   18.60    4.90
  -4  -8   2   22.30    4.40
   4  -8  -2   28.40    4.80
  -4   8   2   12.20    4.30
  -4   8   2   17.50    4.40
  -4   8   2   19.60    5.10
   4   8  -2   18.90    4.60
   4   8  -2   17.90    6.10
   4   8  -2   17.40    3.80
   3  -8  -2  285.97   12.10
   3  -8  -2  299.47   12.20
   3  -8  -2  293.97   12.50
  -3  -8   2  301.27   11.20
  -3  -8   2  309.17   11.40
  -3   8   2  310.37   11.60
   3   8  -2  315.07   11.50
  -3   8   2  311.97   12.60
  -3   8   2  295.67   12.70
   3   8  -2  303.67   12.10
   3   8  -2  315.47   15.20
  -2  -8   2  878.31   23.60
   2  -8  -2  866.51   24.00
  -2  -8   2  905.71   24.10
   2  -8  -2  911.71   27.20
   2  -8  -2  849.61   24.00
   2   8  -2  880.81   28.90
   2   8  -2  860.81   24.40
   2   8  -2  847.82   26.30
  -2   8   2  845.92   26.70
   2   8  -2  891.01   23.80
  -2   8   2  879.21   24.40
   1  -8  -2  224.08    9.30
  -1  -8   2  220.18    8.00
  -1  -8   2  237.58   10.10
   1  -8  -2  237.18    9.50
  -1   8   2  227.68    9.70
   1   8  -2  210.18   11.00
   1   8  -2  231.88   12.50
  -1   8   2  235.38   10.00
  -1   8   2  212.08   11.70
   1   8  -2  221.28   10.50
   0  -8   2   81.39    6.90
   0  -8  -2   80.59    5.70
   0   8   2   82.09    6.20
   0   8   2   89.69    8.40
   0   8  -2   96.09    8.80
   0   8  -2   77.69    6.90
   0   8  -2   93.69    7.80
  -1  -8  -2  807.22   20.90
   1  -8   2  830.62   23.70
  -1   8  -2  782.32   26.10
  -1   8  -2  824.22   24.40
  -1   8  -2  812.72   24.00
   1   8   2  807.82   21.30
   1   8   2  815.22   26.70
  -2  -8  -2  609.34   20.60
   2  -8   2  623.44   20.20
   2  -8   2  617.14   20.00
  -2  -8  -2  623.94   16.50
  -2   8  -2  599.44   20.20
  -2   8  -2  627.94   20.40
  -2   8  -2  612.94   21.60
   2   8   2  639.34   17.10
   3  -8   2  129.69    9.20
  -3  -8  -2  125.89    8.10
   3  -8   2  132.09    9.70
  -3  -8  -2  138.09    6.20
  -3  -8  -2  123.99   10.10
  -3   8  -2  120.39    9.60
  -3   8  -2  125.09    9.70
  -3   8  -2  126.09    9.90
   3   8   2  119.99    6.50
   4  -8   2   14.40    5.70
  -4  -8  -2   15.20    4.20
  -4  -8  -2   13.80    3.40
   4  -8   2    2.30    3.80
  -4  -8  -2   14.40    6.10
   4  -8   2   14.90    5.40
   4   8   2   16.30    3.70
  -4   8  -2    7.00    4.90
  -4   8  -2   16.10    5.90
  -4   8  -2    1.60    4.80
   5  -8   2  179.58   10.50
  -5  -8  -2  187.28   13.20
   5  -8   2  190.48   12.30
  -5  -8  -2  199.08    9.10
  -5  -8  -2  206.68   11.30
  -5   8  -2  188.88    8.20
  -5   8  -2  201.58   11.30
  -5   8  -2  214.88   10.40
   5   8   2  198.08    8.90
  -5   8  -2  204.38   12.90
  -6  -8  -2   72.99    7.90
  -6  -8  -2   64.29    9.30
   6  -8   2   69.89    8.70
   6  -8   2   63.59    6.80
  -6  -8  -2   96.99    7.40
  -6   8  -2   74.69    9.30
   6   8   2   76.79    6.50
  -6   8  -2   79.79    7.60
  -6   8  -2   77.29    7.70
  -6   8  -2   73.29    6.50
  -7  -8  -2    5.40    6.30
  -7  -8  -2   15.00    5.50
  -7  -8  -2   10.70    4.10
   7  -8   2   10.70    6.00
   7   8   2    6.10    3.90
  -7   8  -2   13.20    6.70
  -7   8  -2   17.10    5.80
  -7   8  -2    1.00    3.70
  -7   8  -2    4.50    4.60
  -8  -8  -2   -3.50    4.80
   8  -8   2   -3.20    5.20
  -8  -8  -2    3.50    6.50
  -8   8  -2    2.30    4.20
  -8   8  -2   -2.20    5.00
  -8   8  -2    4.40    6.50
  -8   8  -2    5.60    4.20
   8   8   2    1.30    3.90
  -9  -8  -2   74.39    8.90
   9  -8   2   66.29    9.70
  -9  -8  -2   56.19   10.20
  -9   8  -2   87.19    8.00
  -9   8  -2   78.09   10.80
   9   8   2   89.39    8.50
  -9   8  -2   61.39    9.20
  -9   8  -2   75.39    7.70
 -10  -8  -2   -4.50    6.60
  10  -8   2    0.20    6.00
 -10  -8  -2    5.60    5.70
 -10   8  -2    5.70    4.10
 -10   8  -2    5.40    7.60
  10   8   2    0.40    4.50
 -10   8  -2   -1.80    4.90
 -10   8  -2   12.90    6.60
  11  -8   2   13.80    7.30
 -11  -8  -2   10.30    8.80
 -11  -8  -2    8.60    6.60
 -11   8  -2    7.50    8.40
  11   8   2    5.90    5.80
 -11   8  -2    9.50    6.10
 -12  -8  -2  201.38   16.80
 -12  -8  -2  201.68   19.70
  12  -8   2  222.68   16.80
 -12   8  -2  229.18   15.10
 -12   8  -2  199.08   18.40
  12   8   2  204.98   13.90
 -13  -8  -2   40.90   12.30
  13  -8   2   24.60    8.90
 -13  -8  -2   28.80    9.40
  13   8   2   24.00    7.70
 -13   8  -2   17.80    8.20
 -13   8  -2   31.30   11.40
  14  -8   2   33.40    9.70
 -14  -8  -2   27.80   13.40
 -14   8  -2   15.00    8.10
  14   8   2   23.50    8.30
 -14   8  -2   22.90   11.70
 -15  -8  -2    5.10   12.40
  15  -8   2   26.20   10.30
  15   8   2   35.60    9.90
 -15   8  -2   29.30   12.10
 -15   8  -2   21.50    9.30
 -16  -8  -2   13.80   13.10
  16  -8   2    3.40    8.60
 -16   8  -2  -10.90    8.20
 -16   8  -2    1.60   10.80
  16   8   2   -7.10    7.60
  17   9  -2   31.90   10.80
  16  -9  -2    2.90    9.10
 -16  -9   2   36.10   14.40
 -16   9   2   18.50    9.60
  16   9  -2   11.70    8.60
 -15  -9   2   27.30   13.20
  15  -9  -2    7.60    9.60
 -15   9   2   10.80    8.20
 -15   9   2    6.20    9.40
  15   9  -2   -1.80    7.50
  14  -9  -2   -6.50    7.80
 -14  -9   2   11.00   12.20
  14   9  -2    5.30    7.00
 -14   9   2   -2.40    7.30
 -14   9   2    3.50    9.20
 -13  -9   2  219.68   21.00
  13  -9  -2  241.28   18.30
  13   9  -2  226.38   15.80
 -13   9   2  183.18   14.80
 -13   9   2  221.78   18.10
 -12  -9   2   63.09   10.70
  12  -9  -2   48.60    9.90
 -12  -9   2   36.80   11.80
 -12   9   2   38.60    7.80
 -12   9   2   63.19   10.60
  12   9  -2   50.09    8.80
  11  -9  -2  424.36   20.80
 -11  -9   2  423.46   20.90
 -11  -9   2  388.56   23.60
 -11   9   2  408.76   20.30
  11   9  -2  399.76   18.40
 -11   9   2  347.37   16.90
  10  -9  -2   44.20    8.60
 -10  -9   2   77.69   12.00
 -10  -9   2   84.29    9.90
  10   9  -2   69.79    8.70
 -10   9   2   52.09    7.10
 -10   9   2   69.59    9.80
 -10   9   2   64.09    9.40
  -9  -9   2  152.18   12.30
   9  -9  -2  187.18   13.50
  -9  -9   2  148.09   14.20
   9   9  -2  165.28   14.00
  -9   9   2  157.88   12.90
   9   9  -2  165.68   11.10
  -9   9   2  166.28   12.50
   9   9  -2  154.48   12.50
  -9   9   2  140.59    9.60
  -8  -9   2    5.10    5.20
  -8  -9   2    4.00    6.50
   8  -9  -2   19.40    6.50
   8   9  -2   -5.30    4.40
   8   9  -2   10.50    4.80
  -8   9   2    7.40    5.60
  -8   9   2    4.90    4.00
   8   9  -2   -3.10    5.90
  -8   9   2   16.60    6.10
   7  -9  -2  997.90   29.60
   7  -9  -2 1098.59   32.90
  -7  -9   2 1085.09   35.70
  -7   9   2 1013.50   29.40
   7   9  -2 1097.79   33.70
  -7   9   2 1108.89   31.80
   7   9  -2 1067.69   36.60
   7   9  -2 1112.69   30.90
  -7   9   2 1137.19   32.10
   6  -9  -2    5.90    5.10
  -6  -9   2    0.60    4.30
  -6  -9   2    5.90    6.70
   6  -9  -2   -2.90    3.40
  -6   9   2   11.20    5.10
  -6   9   2   -2.50    4.60
  -6   9   2   -4.50    4.10
   6   9  -2    8.30    4.80
   6   9  -2   -1.60    3.00
   6   9  -2   -1.70    5.80
   5  -9  -2 1079.49   30.90
   5  -9  -2 1026.70   30.60
  -5  -9   2 1053.19   31.00
  -5  -9   2 1086.89   34.20
  -5  -9   2 1066.29   29.30
   5   9  -2 1097.19   29.90
   5   9  -2 1141.89   36.20
  -5   9   2  931.91   30.30
  -5   9   2 1087.29   30.30
   5   9  -2 1170.28   32.00
  -4  -9   2  348.87   13.50
   4  -9  -2  353.36   14.50
  -4  -9   2  355.26   13.20
   4  -9  -2  335.57   14.10
   4  -9  -2  341.87   14.40
  -4   9   2  296.57   13.90
   4   9  -2  351.36   13.60
  -4   9   2  364.06   15.10
   4   9  -2  367.86   13.90
  -4   9   2  361.66   13.50
   4   9  -2  344.47   17.20
   3  -9  -2  136.19    8.90
   3  -9  -2  133.99    8.70
  -3  -9   2  122.49    7.40
  -3  -9   2  112.89    7.70
  -3   9   2  136.89    9.20
   3   9  -2  128.09    8.80
   3   9  -2  130.69    7.60
  -3   9   2  121.39    8.20
   3   9  -2  134.09   11.10
  -3   9   2  119.89    9.10
   2  -9  -2   94.69    7.50
  -2  -9   2   89.49    6.00
  -2  -9   2  105.49    7.30
   2  -9  -2  104.39    7.50
   2   9  -2  107.39   10.20
   2   9  -2   83.99    7.50
   2   9  -2  109.39    9.40
  -2   9   2  104.79    8.90
  -2   9   2  105.99    7.80
   2   9  -2   90.59    5.90
  -1  -9   2   47.10    5.70
   1  -9  -2   52.49    5.40
   1  -9  -2   52.19    5.50
  -1   9   2   51.59    5.90
   1   9  -2   48.50    6.80
  -1   9   2   62.59    6.00
   1   9  -2   51.49    7.70
  -1   9   2   44.80    6.80
   1   9  -2   47.60    6.10
   0  -9  -2  146.79    7.50
   0  -9   2  151.28    9.00
   0   9  -2  153.98   11.30
   0   9   2  147.59   10.60
   0   9  -2  152.48   10.10
   0   9  -2  146.99    9.70
   0   9   2  145.19    8.10
   1  -9   2   17.60    4.80
  -1  -9  -2   15.50    3.40
  -1   9  -2   12.40    4.90
   1   9   2   23.70    4.00
  -1   9  -2   22.00    5.50
  -1   9  -2   12.00    5.50
   1   9   2   19.70    5.90
   2  -9   2  112.39    8.90
  -2  -9  -2  109.49    9.70
  -2  -9  -2  119.09    6.10
  -2  -9  -2  107.99    7.10
   2  -9   2  113.39    9.50
  -2   9  -2  114.59    9.50
  -2   9  -2  112.09    9.80
   2   9   2  105.39    6.70
  -2   9  -2  108.79    9.30
   2   9   2  109.29    9.90
   3  -9   2  135.49   10.10
  -3  -9  -2  140.49    6.90
   3  -9   2  142.99   10.40
  -3  -9  -2  148.79    8.60
  -3  -9  -2  152.98   11.30
  -3   9  -2  146.29   11.10
  -3   9  -2  151.98   10.90
   3   9   2  135.49    7.40
  -3   9  -2  143.09   10.90
  -4  -9  -2  273.97   10.10
   4  -9   2  262.57   13.80
  -4  -9  -2  250.47   14.70
  -4  -9  -2  265.57   12.30
   4   9   2  278.97   10.50
  -4   9  -2  282.47   14.60
  -4   9  -2  268.97   14.00
  -4   9  -2  274.87   13.70
  -5  -9  -2  275.07   13.10
  -5  -9  -2  299.27   16.00
  -5  -9  -2  277.57   10.90
   5  -9   2  266.27   14.70
  -5   9  -2  287.27   15.10
  -5   9  -2  268.87   13.80
   5   9   2  285.77   10.90
  -6  -9  -2  193.58   14.10
  -6  -9  -2  188.98   11.70
  -6  -9  -2  205.28    9.80
   6  -9   2  180.78   13.00
  -6   9  -2  216.38   10.80
  -6   9  -2  181.48   13.30
   6   9   2  185.98    9.30
  -6   9  -2  210.68   11.90
  -6   9  -2  194.58    8.80
   7  -9   2   31.60    5.40
  -7  -9  -2   32.60    5.30
   7  -9   2   36.10    7.50
  -7  -9  -2   29.20    6.50
  -7  -9  -2   25.40    7.80
  -7   9  -2   25.10    5.70
  -7   9  -2   30.20    7.60
  -7   9  -2   28.30    6.10
  -7   9  -2   24.20    4.60
   7   9   2   34.80    5.20
  -8  -9  -2  208.18   13.30
   8  -9   2  181.78   13.80
  -8  -9  -2  193.48   15.50
  -8   9  -2  221.38   13.20
   8   9   2  206.28   10.80
  -8   9  -2  191.68   11.20
  -8   9  -2  222.78   15.40
  -8   9  -2  206.78   10.60
  -9  -9  -2  854.61   29.90
  -9  -9  -2  779.52   31.80
   9  -9   2  813.82   29.30
  -9   9  -2  855.11   31.10
   9   9   2  859.21   25.90
  -9   9  -2  796.22   26.10
  -9   9  -2  882.81   26.40
  -9   9  -2  841.22   29.20
 -10  -9  -2  154.08   15.40
  10  -9   2  150.48   14.20
 -10  -9  -2  166.78   13.60
 -10   9  -2  131.69   13.70
  10   9   2  135.99   10.70
 -10   9  -2  132.29   10.60
 -10   9  -2  129.29   12.50
 -10   9  -2  154.88    9.80
 -11  -9  -2   69.09   12.80
  11  -9   2   65.99   11.00
 -11  -9  -2   66.79   10.20
 -11   9  -2   60.49   11.70
  11   9   2   72.89    8.90
 -11   9  -2   66.69    8.90
  12  -9   2    3.70    8.50
 -12  -9  -2    3.00    7.20
 -12  -9  -2   -2.70    9.80
 -12   9  -2   20.40   10.30
  12   9   2    0.80    5.80
 -12   9  -2   19.90    6.90
  13  -9   2  221.78   18.10
 -13  -9  -2  228.28   22.50
 -13   9  -2  216.78   19.50
 -13   9  -2  211.78   15.70
  13   9   2  256.67   16.00
  14  -9   2    6.20    8.70
 -14  -9  -2   28.30   12.80
  14   9   2   -1.00    6.90
 -14   9  -2    0.40    7.10
 -14   9  -2    8.90    9.90
 -15  -9  -2   -7.90   12.70
  15  -9   2    1.60    8.40
  15   9   2   -2.70    7.40
 -15   9  -2    1.10    9.20
 -15   9  -2   -8.60    7.50
 -16  -9  -2   17.30   13.90
 -16   9  -2   16.80   11.60
  16   9   2    4.30    8.60
 -16   9  -2   -0.80    8.60
 -16 -10   2  -13.40   12.80
 -16  10   2    0.70    8.20
  16  10  -2   -2.00    8.30
  15 -10  -2  409.46   23.70
 -15 -10   2  402.36   28.80
  15  10  -2  382.76   21.80
 -15  10   2  316.17   20.10
 -14 -10   2   38.20   14.30
  14 -10  -2   37.80   10.30
 -14  10   2   20.60   10.20
 -14  10   2   44.70    9.50
  14  10  -2   50.49   10.30
  13 -10  -2  182.78   16.50
 -13 -10   2  187.68   20.30
[truncated: 1,940,741 more chars]
